# Supplementary material for: Transcriptome Reveals the Dynamic Response Mechanism of Pearl Millet Roots under Drought Stress
Source: Genes (Basel). 2021 Dec 15;12(12):1988. doi: 10.3390/genes12121988 (PMC8701094; doi:10.3390/genes12121988)
Supplement: Supplementary file 1 [file genes-12-01988-s001.zip › Supplemental Table S1 .xlsx]

## Sheet: Sheet1
Supplemental Table S1. GO Enrichment at 24h
GO ID	Description	out (801)	All (34633)	pvalue	p.adjust	Genes
GO:0004672	protein kinase activity	115	2935	1.66e-08	4.93e-06	i1_HQ_LWC_c13521/f4p0/1678;i1_HQ_LWC_c16580/f3p0/1858;i1_HQ_LWC_c1985/f4p0/1751;i1_HQ_LWC_c21079/f2p5/1821;i1_HQ_LWC_c2557/f7p0/1599;i1_LQ_LWC_c11310/f1p0/1836;i1_LQ_LWC_c13278/f1p0/1370;i1_LQ_LWC_c20435/f1p1/1883;i1_LQ_LWC_c20488/f1p0/1836;i1_LQ_LWC_c22165/f1p1/1453;i1_LQ_LWC_c22225/f1p0/1909;i1_LQ_LWC_c3197/f1p0/1932;i1_LQ_LWC_c3227/f1p0/1990;i1_LQ_LWC_c34953/f1p0/1421;i1_LQ_LWC_c35020/f1p4/182…
GO:0016705	oxidoreductase activity, acting on paired donors, with incorporation or reduction of molecular oxygen	33	467	1.86e-08	4.93e-06	i1_HQ_LWC_c16467/f5p0/2002;i1_HQ_LWC_c2080/f2p2/1815;i1_HQ_LWC_c25951/f2p0/1924;i1_HQ_LWC_c27784/f24p0/1967;i1_HQ_LWC_c553/f25p0/1907;i1_LQ_LWC_c10882/f1p1/1836;i1_LQ_LWC_c12582/f1p0/1959;i1_LQ_LWC_c12611/f1p4/1687;i1_LQ_LWC_c12824/f1p0/1880;i1_LQ_LWC_c14896/f7p4/1842;i1_LQ_LWC_c19461/f1p0/1525;i1_LQ_LWC_c19949/f1p0/1805;i1_LQ_LWC_c19958/f1p3/1786;i1_LQ_LWC_c21411/f1p0/1459;i1_LQ_LWC_c21483/f1p0/…
GO:0016491	oxidoreductase activity	113	2957	8.37e-08	1.36e-05	i0_LQ_LWC_c1550/f1p0/908;i1_HQ_LWC_c14970/f3p0/1516;i1_HQ_LWC_c16467/f5p0/2002;i1_HQ_LWC_c1721/f3p0/1934;i1_HQ_LWC_c17573/f3p0/2008;i1_HQ_LWC_c19664/f2p2/1560;i1_HQ_LWC_c2080/f2p2/1815;i1_HQ_LWC_c21450/f3p3/1844;i1_HQ_LWC_c2417/f7p0/1920;i1_HQ_LWC_c25815/f2p5/1363;i1_HQ_LWC_c25951/f2p0/1924;i1_HQ_LWC_c27784/f24p0/1967;i1_HQ_LWC_c37448/f2p4/1393;i1_HQ_LWC_c553/f25p0/1907;i1_HQ_LWC_c5587/f2p4/1723;…
GO:0020037	heme binding	31	453	1.03e-07	1.36e-05	i1_HQ_LWC_c16467/f5p0/2002;i1_HQ_LWC_c1721/f3p0/1934;i1_HQ_LWC_c2080/f2p2/1815;i1_HQ_LWC_c25951/f2p0/1924;i1_HQ_LWC_c27784/f24p0/1967;i1_HQ_LWC_c553/f25p0/1907;i1_LQ_LWC_c10882/f1p1/1836;i1_LQ_LWC_c12824/f1p0/1880;i1_LQ_LWC_c14033/f1p0/1417;i1_LQ_LWC_c14896/f7p4/1842;i1_LQ_LWC_c17891/f1p2/1852;i1_LQ_LWC_c19461/f1p0/1525;i1_LQ_LWC_c19949/f1p0/1805;i1_LQ_LWC_c19958/f1p3/1786;i1_LQ_LWC_c21066/f1p3/1…
GO:0016301	kinase activity	137	3900	4.02e-07	3.68e-05	i1_HQ_LWC_c13521/f4p0/1678;i1_HQ_LWC_c16580/f3p0/1858;i1_HQ_LWC_c1985/f4p0/1751;i1_HQ_LWC_c21079/f2p5/1821;i1_HQ_LWC_c2557/f7p0/1599;i1_HQ_LWC_c4790/f3p13/1953;i1_HQ_LWC_c4923/f2p8/1885;i1_LQ_LWC_c11310/f1p0/1836;i1_LQ_LWC_c13278/f1p0/1370;i1_LQ_LWC_c20435/f1p1/1883;i1_LQ_LWC_c20488/f1p0/1836;i1_LQ_LWC_c22165/f1p1/1453;i1_LQ_LWC_c22225/f1p0/1909;i1_LQ_LWC_c3197/f1p0/1932;i1_LQ_LWC_c3227/f1p0/1990…
GO:0046906	tetrapyrrole binding	31	483	4.17e-07	3.68e-05	i1_HQ_LWC_c16467/f5p0/2002;i1_HQ_LWC_c1721/f3p0/1934;i1_HQ_LWC_c2080/f2p2/1815;i1_HQ_LWC_c25951/f2p0/1924;i1_HQ_LWC_c27784/f24p0/1967;i1_HQ_LWC_c553/f25p0/1907;i1_LQ_LWC_c10882/f1p1/1836;i1_LQ_LWC_c12824/f1p0/1880;i1_LQ_LWC_c14033/f1p0/1417;i1_LQ_LWC_c14896/f7p4/1842;i1_LQ_LWC_c17891/f1p2/1852;i1_LQ_LWC_c19461/f1p0/1525;i1_LQ_LWC_c19949/f1p0/1805;i1_LQ_LWC_c19958/f1p3/1786;i1_LQ_LWC_c21066/f1p3/1…
GO:0016773	phosphotransferase activity, alcohol group as acceptor	121	3458	2.64e-06	0.000184676	i1_HQ_LWC_c13521/f4p0/1678;i1_HQ_LWC_c16580/f3p0/1858;i1_HQ_LWC_c1985/f4p0/1751;i1_HQ_LWC_c21079/f2p5/1821;i1_HQ_LWC_c2557/f7p0/1599;i1_HQ_LWC_c4790/f3p13/1953;i1_LQ_LWC_c11310/f1p0/1836;i1_LQ_LWC_c13278/f1p0/1370;i1_LQ_LWC_c20435/f1p1/1883;i1_LQ_LWC_c20488/f1p0/1836;i1_LQ_LWC_c22165/f1p1/1453;i1_LQ_LWC_c22225/f1p0/1909;i1_LQ_LWC_c3197/f1p0/1932;i1_LQ_LWC_c3227/f1p0/1990;i1_LQ_LWC_c34953/f1p0/142…
GO:0030246	carbohydrate binding	21	280	2.79e-06	0.000184676	i1_LQ_LWC_c42447/f1p0/1063;i2_HQ_LWC_c20240/f2p0/2437;i2_HQ_LWC_c3483/f2p8/2712;i2_HQ_LWC_c35964/f9p3/2342;i2_HQ_LWC_c37977/f2p0/2456;i2_HQ_LWC_c46728/f10p1/2547;i2_HQ_LWC_c59642/f3p0/2189;i2_HQ_LWC_c7883/f3p0/2125;i2_LQ_LWC_c102439/f1p1/2666;i2_LQ_LWC_c106826/f1p1/2518;i2_LQ_LWC_c18235/f1p5/2305;i2_LQ_LWC_c3242/f1p0/2547;i2_LQ_LWC_c33397/f1p1/2420;i2_LQ_LWC_c34246/f1p0/2734;i2_LQ_LWC_c75863/f1p0…
GO:0004888	transmembrane signaling receptor activity	35	694	1.75e-05	0.0010282	i1_HQ_LWC_c17573/f3p0/2008;i1_HQ_LWC_c19664/f2p2/1560;i1_HQ_LWC_c37448/f2p4/1393;i1_HQ_LWC_c5587/f2p4/1723;i1_HQ_LWC_c6219/f2p0/1871;i1_LQ_LWC_c10416/f1p11/1659;i1_LQ_LWC_c11310/f1p0/1836;i1_LQ_LWC_c13859/f1p0/1258;i1_LQ_LWC_c14107/f1p0/1424;i1_LQ_LWC_c20014/f1p0/1955;i1_LQ_LWC_c24807/f1p14/1889;i1_LQ_LWC_c31009/f1p0/1971;i1_LQ_LWC_c3197/f1p0/1932;i1_LQ_LWC_c34699/f1p0/1833;i1_LQ_LWC_c6010/f1p0/1…
GO:0051213	dioxygenase activity	18	248	2.19e-05	0.00115858	i1_HQ_LWC_c14970/f3p0/1516;i1_HQ_LWC_c16467/f5p0/2002;i1_HQ_LWC_c21450/f3p3/1844;i1_LQ_LWC_c10882/f1p1/1836;i1_LQ_LWC_c12582/f1p0/1959;i1_LQ_LWC_c14896/f7p4/1842;i1_LQ_LWC_c19958/f1p3/1786;i1_LQ_LWC_c21411/f1p0/1459;i1_LQ_LWC_c24942/f1p0/1915;i1_LQ_LWC_c31619/f1p5/1813;i1_LQ_LWC_c7443/f1p0/1820;i2_LQ_LWC_c108708/f1p10/2892;i2_LQ_LWC_c13097/f1p0/2421;i3_LQ_LWC_c27252/f1p0/3188;i3_LQ_LWC_c41096/f14…
GO:0099600	transmembrane receptor activity	35	720	3.71e-05	0.00178714	i1_HQ_LWC_c17573/f3p0/2008;i1_HQ_LWC_c19664/f2p2/1560;i1_HQ_LWC_c37448/f2p4/1393;i1_HQ_LWC_c5587/f2p4/1723;i1_HQ_LWC_c6219/f2p0/1871;i1_LQ_LWC_c10416/f1p11/1659;i1_LQ_LWC_c11310/f1p0/1836;i1_LQ_LWC_c13859/f1p0/1258;i1_LQ_LWC_c14107/f1p0/1424;i1_LQ_LWC_c20014/f1p0/1955;i1_LQ_LWC_c24807/f1p14/1889;i1_LQ_LWC_c31009/f1p0/1971;i1_LQ_LWC_c3197/f1p0/1932;i1_LQ_LWC_c34699/f1p0/1833;i1_LQ_LWC_c6010/f1p0/1…
GO:0004568	chitinase activity	3	4	4.85e-05	0.00214003	i1_LQ_LWC_c14119/f1p0/1100;i1_LQ_LWC_c26524/f1p0/1291;i1_LQ_LWC_c38514/f1p0/1225
GO:0005506	iron ion binding	26	477	5.88e-05	0.00239862	i1_HQ_LWC_c25951/f2p0/1924;i1_HQ_LWC_c27784/f24p0/1967;i1_LQ_LWC_c12582/f1p0/1959;i1_LQ_LWC_c12824/f1p0/1880;i1_LQ_LWC_c14896/f7p4/1842;i1_LQ_LWC_c17891/f1p2/1852;i1_LQ_LWC_c19949/f1p0/1805;i1_LQ_LWC_c21066/f1p3/1959;i1_LQ_LWC_c21483/f1p0/1750;i1_LQ_LWC_c23960/f1p1/1868;i1_LQ_LWC_c30241/f1p0/1862;i1_LQ_LWC_c31619/f1p5/1813;i1_LQ_LWC_c34301/f1p140/1757;i1_LQ_LWC_c34581/f1p8/1896;i1_LQ_LWC_c35229/f…
GO:0004930	G-protein coupled receptor activity	28	553	0.000110222	0.00371249	i1_HQ_LWC_c17573/f3p0/2008;i1_HQ_LWC_c19664/f2p2/1560;i1_HQ_LWC_c37448/f2p4/1393;i1_HQ_LWC_c5587/f2p4/1723;i1_LQ_LWC_c10416/f1p11/1659;i1_LQ_LWC_c13859/f1p0/1258;i1_LQ_LWC_c14107/f1p0/1424;i1_LQ_LWC_c20014/f1p0/1955;i1_LQ_LWC_c24807/f1p14/1889;i1_LQ_LWC_c31009/f1p0/1971;i1_LQ_LWC_c34699/f1p0/1833;i1_LQ_LWC_c6010/f1p0/1996;i2_LQ_LWC_c13712/f1p2/2082;i2_LQ_LWC_c17331/f3p5/2216;i2_LQ_LWC_c37281/f1p4…
GO:0001871	pattern binding	14	185	0.000112075	0.00371249	i2_HQ_LWC_c20240/f2p0/2437;i2_HQ_LWC_c35964/f9p3/2342;i2_HQ_LWC_c37977/f2p0/2456;i2_HQ_LWC_c46728/f10p1/2547;i2_HQ_LWC_c7883/f3p0/2125;i2_LQ_LWC_c102439/f1p1/2666;i2_LQ_LWC_c106826/f1p1/2518;i2_LQ_LWC_c3242/f1p0/2547;i2_LQ_LWC_c82741/f1p0/2110;i2_LQ_LWC_c88634/f1p0/2564;i2_LQ_LWC_c9560/f1p0/2561;i3_LQ_LWC_c23881/f1p11/3992;i3_LQ_LWC_c6216/f1p1/3732;i5_HQ_LWC_c1846/f2p4/5619
GO:0030247	polysaccharide binding	14	185	0.000112075	0.00371249	i2_HQ_LWC_c20240/f2p0/2437;i2_HQ_LWC_c35964/f9p3/2342;i2_HQ_LWC_c37977/f2p0/2456;i2_HQ_LWC_c46728/f10p1/2547;i2_HQ_LWC_c7883/f3p0/2125;i2_LQ_LWC_c102439/f1p1/2666;i2_LQ_LWC_c106826/f1p1/2518;i2_LQ_LWC_c3242/f1p0/2547;i2_LQ_LWC_c82741/f1p0/2110;i2_LQ_LWC_c88634/f1p0/2564;i2_LQ_LWC_c9560/f1p0/2561;i3_LQ_LWC_c23881/f1p11/3992;i3_LQ_LWC_c6216/f1p1/3732;i5_HQ_LWC_c1846/f2p4/5619
GO:0016492	G-protein coupled neurotensin receptor activity	27	530	0.000131481	0.0037825	i1_HQ_LWC_c17573/f3p0/2008;i1_HQ_LWC_c19664/f2p2/1560;i1_HQ_LWC_c37448/f2p4/1393;i1_HQ_LWC_c5587/f2p4/1723;i1_LQ_LWC_c10416/f1p11/1659;i1_LQ_LWC_c13859/f1p0/1258;i1_LQ_LWC_c14107/f1p0/1424;i1_LQ_LWC_c20014/f1p0/1955;i1_LQ_LWC_c24807/f1p14/1889;i1_LQ_LWC_c31009/f1p0/1971;i1_LQ_LWC_c34699/f1p0/1833;i1_LQ_LWC_c6010/f1p0/1996;i2_LQ_LWC_c17331/f3p5/2216;i2_LQ_LWC_c37281/f1p4/2790;i2_LQ_LWC_c40114/f1p4…
GO:0008188	neuropeptide receptor activity	27	531	0.000135562	0.0037825	i1_HQ_LWC_c17573/f3p0/2008;i1_HQ_LWC_c19664/f2p2/1560;i1_HQ_LWC_c37448/f2p4/1393;i1_HQ_LWC_c5587/f2p4/1723;i1_LQ_LWC_c10416/f1p11/1659;i1_LQ_LWC_c13859/f1p0/1258;i1_LQ_LWC_c14107/f1p0/1424;i1_LQ_LWC_c20014/f1p0/1955;i1_LQ_LWC_c24807/f1p14/1889;i1_LQ_LWC_c31009/f1p0/1971;i1_LQ_LWC_c34699/f1p0/1833;i1_LQ_LWC_c6010/f1p0/1996;i2_LQ_LWC_c17331/f3p5/2216;i2_LQ_LWC_c37281/f1p4/2790;i2_LQ_LWC_c40114/f1p4…
GO:0001653	peptide receptor activity	27	534	0.000148492	0.0037825	i1_HQ_LWC_c17573/f3p0/2008;i1_HQ_LWC_c19664/f2p2/1560;i1_HQ_LWC_c37448/f2p4/1393;i1_HQ_LWC_c5587/f2p4/1723;i1_LQ_LWC_c10416/f1p11/1659;i1_LQ_LWC_c13859/f1p0/1258;i1_LQ_LWC_c14107/f1p0/1424;i1_LQ_LWC_c20014/f1p0/1955;i1_LQ_LWC_c24807/f1p14/1889;i1_LQ_LWC_c31009/f1p0/1971;i1_LQ_LWC_c34699/f1p0/1833;i1_LQ_LWC_c6010/f1p0/1996;i2_LQ_LWC_c17331/f3p5/2216;i2_LQ_LWC_c37281/f1p4/2790;i2_LQ_LWC_c40114/f1p4…
GO:0008528	G-protein coupled peptide receptor activity	27	534	0.000148492	0.0037825	i1_HQ_LWC_c17573/f3p0/2008;i1_HQ_LWC_c19664/f2p2/1560;i1_HQ_LWC_c37448/f2p4/1393;i1_HQ_LWC_c5587/f2p4/1723;i1_LQ_LWC_c10416/f1p11/1659;i1_LQ_LWC_c13859/f1p0/1258;i1_LQ_LWC_c14107/f1p0/1424;i1_LQ_LWC_c20014/f1p0/1955;i1_LQ_LWC_c24807/f1p14/1889;i1_LQ_LWC_c31009/f1p0/1971;i1_LQ_LWC_c34699/f1p0/1833;i1_LQ_LWC_c6010/f1p0/1996;i2_LQ_LWC_c17331/f3p5/2216;i2_LQ_LWC_c37281/f1p4/2790;i2_LQ_LWC_c40114/f1p4…
GO:0016740	transferase activity	236	8281	0.000154476	0.0037825	i0_LQ_LWC_c270/f2p0/899;i1_HQ_LWC_c13521/f4p0/1678;i1_HQ_LWC_c16580/f3p0/1858;i1_HQ_LWC_c16583/f5p0/1671;i1_HQ_LWC_c19206/f2p0/1829;i1_HQ_LWC_c1985/f4p0/1751;i1_HQ_LWC_c2091/f2p1/1792;i1_HQ_LWC_c21079/f2p5/1821;i1_HQ_LWC_c21450/f3p3/1844;i1_HQ_LWC_c2521/f6p0/1759;i1_HQ_LWC_c2557/f7p0/1599;i1_HQ_LWC_c25815/f2p5/1363;i1_HQ_LWC_c2797/f6p8/1931;i1_HQ_LWC_c29725/f2p0/1693;i1_HQ_LWC_c4790/f3p13/1953;i1…
GO:0016772	transferase activity, transferring phosphorus-containing groups	146	4737	0.000157009	0.0037825	i0_LQ_LWC_c270/f2p0/899;i1_HQ_LWC_c13521/f4p0/1678;i1_HQ_LWC_c16580/f3p0/1858;i1_HQ_LWC_c1985/f4p0/1751;i1_HQ_LWC_c21079/f2p5/1821;i1_HQ_LWC_c2557/f7p0/1599;i1_HQ_LWC_c4790/f3p13/1953;i1_HQ_LWC_c4923/f2p8/1885;i1_LQ_LWC_c11310/f1p0/1836;i1_LQ_LWC_c13278/f1p0/1370;i1_LQ_LWC_c20332/f1p11/1872;i1_LQ_LWC_c20435/f1p1/1883;i1_LQ_LWC_c20488/f1p0/1836;i1_LQ_LWC_c22165/f1p1/1453;i1_LQ_LWC_c22225/f1p0/1909…
GO:0004497	monooxygenase activity	13	171	0.000186119	0.00428884	i1_HQ_LWC_c14970/f3p0/1516;i1_HQ_LWC_c25815/f2p5/1363;i1_LQ_LWC_c12611/f1p4/1687;i1_LQ_LWC_c32227/f1p0/1614;i1_LQ_LWC_c6010/f1p0/1996;i2_LQ_LWC_c108453/f1p0/2554;i2_LQ_LWC_c108708/f1p10/2892;i2_LQ_LWC_c13097/f1p0/2421;i2_LQ_LWC_c37785/f1p0/2185;i2_LQ_LWC_c75196/f1p0/2093;i3_LQ_LWC_c41096/f14p0/3279;i4_LQ_LWC_c20783/f1p5/4816;i5_LQ_LWC_c9612/f1p0/6070
GO:0008061	chitin binding	3	6	0.00023398	0.00516706	i0_LQ_LWC_c1839/f1p0/516;i1_LQ_LWC_c26524/f1p0/1291;i1_LQ_LWC_c38514/f1p0/1225
GO:0016706	oxidoreductase activity, acting on paired donors, with incorporation or reduction of molecular oxygen, 2-oxoglutarate as one donor, and incorporation of one atom each of oxygen into both donors	11	132	0.000259575	0.005503	i1_HQ_LWC_c16467/f5p0/2002;i1_LQ_LWC_c10882/f1p1/1836;i1_LQ_LWC_c12582/f1p0/1959;i1_LQ_LWC_c14896/f7p4/1842;i1_LQ_LWC_c19958/f1p3/1786;i1_LQ_LWC_c21411/f1p0/1459;i1_LQ_LWC_c24942/f1p0/1915;i1_LQ_LWC_c31619/f1p5/1813;i1_LQ_LWC_c7443/f1p0/1820;i4_LQ_LWC_c28860/f1p0/4988;i5_LQ_LWC_c3147/f1p3/5165
GO:0004569	glycoprotein endo-alpha-1,2-mannosidase activity	2	2	0.000534263	0.0108192	i1_LQ_LWC_c26524/f1p0/1291;i1_LQ_LWC_c38514/f1p0/1225
GO:0038023	signaling receptor activity	35	830	0.000551165	0.0108192	i1_HQ_LWC_c17573/f3p0/2008;i1_HQ_LWC_c19664/f2p2/1560;i1_HQ_LWC_c37448/f2p4/1393;i1_HQ_LWC_c5587/f2p4/1723;i1_HQ_LWC_c6219/f2p0/1871;i1_LQ_LWC_c10416/f1p11/1659;i1_LQ_LWC_c11310/f1p0/1836;i1_LQ_LWC_c13859/f1p0/1258;i1_LQ_LWC_c14107/f1p0/1424;i1_LQ_LWC_c20014/f1p0/1955;i1_LQ_LWC_c24807/f1p14/1889;i1_LQ_LWC_c31009/f1p0/1971;i1_LQ_LWC_c3197/f1p0/1932;i1_LQ_LWC_c34699/f1p0/1833;i1_LQ_LWC_c6010/f1p0/1…
GO:0008176	tRNA (guanine-N7-)-methyltransferase activity	6	46	0.000639777	0.0121101	i2_HQ_LWC_c96478/f5p1/2099;i2_LQ_LWC_c107185/f1p0/2293;i2_LQ_LWC_c11893/f1p1/2409;i2_LQ_LWC_c33809/f1p4/2474;i2_LQ_LWC_c36000/f1p1/2118;i2_LQ_LWC_c83274/f1p4/2662
GO:0005507	copper ion binding	15	246	0.000668914	0.012225	i1_HQ_LWC_c25951/f2p0/1924;i1_HQ_LWC_c27784/f24p0/1967;i1_LQ_LWC_c19949/f1p0/1805;i1_LQ_LWC_c23960/f1p1/1868;i1_LQ_LWC_c30241/f1p0/1862;i1_LQ_LWC_c34301/f1p140/1757;i1_LQ_LWC_c34581/f1p8/1896;i1_LQ_LWC_c6000/f1p0/1686;i2_LQ_LWC_c21029/f1p1/2889;i2_LQ_LWC_c40114/f1p4/2360;i2_LQ_LWC_c49403/f1p9/2596;i2_LQ_LWC_c52959/f1p4/2798;i2_LQ_LWC_c57532/f1p1/2020;i2_LQ_LWC_c57667/f1p1/2036;i3_LQ_LWC_c34145/f1…
GO:0003824	catalytic activity	487	19257	0.00148413	0.0242394	i0_LQ_LWC_c1550/f1p0/908;i0_LQ_LWC_c270/f2p0/899;i0_LQ_LWC_c570/f1p0/610;i1_HQ_LWC_c1242/f10p0/1988;i1_HQ_LWC_c13521/f4p0/1678;i1_HQ_LWC_c14908/f4p0/1879;i1_HQ_LWC_c14970/f3p0/1516;i1_HQ_LWC_c14975/f26p0/1248;i1_HQ_LWC_c16252/f4p0/1485;i1_HQ_LWC_c16467/f5p0/2002;i1_HQ_LWC_c16580/f3p0/1858;i1_HQ_LWC_c16583/f5p0/1671;i1_HQ_LWC_c16719/f2p0/1831;i1_HQ_LWC_c1721/f3p0/1934;i1_HQ_LWC_c17573/f3p0/2008;i1…
GO:0004872	receptor activity	35	880	0.00150578	0.0242394	i1_HQ_LWC_c17573/f3p0/2008;i1_HQ_LWC_c19664/f2p2/1560;i1_HQ_LWC_c37448/f2p4/1393;i1_HQ_LWC_c5587/f2p4/1723;i1_HQ_LWC_c6219/f2p0/1871;i1_LQ_LWC_c10416/f1p11/1659;i1_LQ_LWC_c11310/f1p0/1836;i1_LQ_LWC_c13859/f1p0/1258;i1_LQ_LWC_c14107/f1p0/1424;i1_LQ_LWC_c20014/f1p0/1955;i1_LQ_LWC_c24807/f1p14/1889;i1_LQ_LWC_c31009/f1p0/1971;i1_LQ_LWC_c3197/f1p0/1932;i1_LQ_LWC_c34699/f1p0/1833;i1_LQ_LWC_c6010/f1p0/1…
GO:0060089	molecular transducer activity	35	880	0.00150578	0.0242394	i1_HQ_LWC_c17573/f3p0/2008;i1_HQ_LWC_c19664/f2p2/1560;i1_HQ_LWC_c37448/f2p4/1393;i1_HQ_LWC_c5587/f2p4/1723;i1_HQ_LWC_c6219/f2p0/1871;i1_LQ_LWC_c10416/f1p11/1659;i1_LQ_LWC_c11310/f1p0/1836;i1_LQ_LWC_c13859/f1p0/1258;i1_LQ_LWC_c14107/f1p0/1424;i1_LQ_LWC_c20014/f1p0/1955;i1_LQ_LWC_c24807/f1p14/1889;i1_LQ_LWC_c31009/f1p0/1971;i1_LQ_LWC_c3197/f1p0/1932;i1_LQ_LWC_c34699/f1p0/1833;i1_LQ_LWC_c6010/f1p0/1…
GO:0016423	tRNA (guanine) methyltransferase activity	6	54	0.00150925	0.0242394	i2_HQ_LWC_c96478/f5p1/2099;i2_LQ_LWC_c107185/f1p0/2293;i2_LQ_LWC_c11893/f1p1/2409;i2_LQ_LWC_c33809/f1p4/2474;i2_LQ_LWC_c36000/f1p1/2118;i2_LQ_LWC_c83274/f1p4/2662
GO:0015386	potassium:proton antiporter activity	2	3	0.00157814	0.0246003	i1_LQ_LWC_c22612/f1p9/1951;i3_HQ_LWC_c20378/f2p20/3183
GO:0005509	calcium ion binding	22	472	0.0016698	0.0252856	i0_LQ_LWC_c868/f1p0/603;i1_HQ_LWC_c25785/f2p0/1146;i1_HQ_LWC_c29715/f2p0/1738;i1_LQ_LWC_c16917/f1p2/1565;i1_LQ_LWC_c34491/f1p3/2009;i1_LQ_LWC_c42361/f1p6/1025;i2_HQ_LWC_c1135/f22p3/2528;i2_HQ_LWC_c20240/f2p0/2437;i2_HQ_LWC_c46728/f10p1/2547;i2_HQ_LWC_c78190/f13p3/2124;i2_LQ_LWC_c108269/f1p2/2518;i2_LQ_LWC_c3242/f1p0/2547;i2_LQ_LWC_c41944/f1p3/2079;i2_LQ_LWC_c4740/f1p2/2413;i2_LQ_LWC_c47603/f1p2/2…
GO:0015171	amino acid transmembrane transporter activity	7	82	0.00292273	0.0430291	i1_LQ_LWC_c20425/f1p0/1755;i1_LQ_LWC_c23431/f1p0/2007;i1_LQ_LWC_c25045/f1p2/1861;i1_LQ_LWC_c7034/f1p0/1739;i2_LQ_LWC_c108215/f1p10/2602;i2_LQ_LWC_c38032/f1p0/2083;i2_LQ_LWC_c64295/f1p0/2185
GO:0016709	oxidoreductase activity, acting on paired donors, with incorporation or reduction of molecular oxygen, NAD(P)H as one donor, and incorporation of one atom of oxygen	6	62	0.00307532	0.044052	i1_LQ_LWC_c12611/f1p4/1687;i1_LQ_LWC_c32227/f1p0/1614;i1_LQ_LWC_c6010/f1p0/1996;i2_LQ_LWC_c37785/f1p0/2185;i2_LQ_LWC_c75196/f1p0/2093;i5_LQ_LWC_c9612/f1p0/6070
GO:0071949	FAD binding	10	154	0.00321975	0.0449071	i1_LQ_LWC_c12611/f1p4/1687;i1_LQ_LWC_c26583/f1p0/1370;i1_LQ_LWC_c32227/f1p0/1614;i1_LQ_LWC_c34699/f1p0/1833;i1_LQ_LWC_c36395/f1p0/1965;i1_LQ_LWC_c3979/f1p5/1532;i2_LQ_LWC_c37785/f1p0/2185;i2_LQ_LWC_c65387/f1p7/2498;i2_LQ_LWC_c75196/f1p0/2093;i5_LQ_LWC_c9612/f1p0/6070
GO:0008514	organic anion transmembrane transporter activity	9	130	0.00332759	0.0452211	i1_LQ_LWC_c20425/f1p0/1755;i1_LQ_LWC_c23431/f1p0/2007;i1_LQ_LWC_c25045/f1p2/1861;i1_LQ_LWC_c7034/f1p0/1739;i2_LQ_LWC_c108215/f1p10/2602;i2_LQ_LWC_c32882/f1p4/2160;i2_LQ_LWC_c38032/f1p0/2083;i2_LQ_LWC_c64295/f1p0/2185;i3_HQ_LWC_c20378/f2p20/3183
GO:0004673	protein histidine kinase activity	42	1169	0.00355392	0.0470894	i1_HQ_LWC_c1985/f4p0/1751;i1_HQ_LWC_c21079/f2p5/1821;i1_HQ_LWC_c2557/f7p0/1599;i1_LQ_LWC_c13278/f1p0/1370;i1_LQ_LWC_c20435/f1p1/1883;i1_LQ_LWC_c20488/f1p0/1836;i1_LQ_LWC_c22165/f1p1/1453;i1_LQ_LWC_c22225/f1p0/1909;i1_LQ_LWC_c3750/f1p0/1739;i1_LQ_LWC_c38486/f1p0/1389;i2_HQ_LWC_c32254/f2p3/2861;i2_HQ_LWC_c3483/f2p8/2712;i2_HQ_LWC_c34881/f2p1/2245;i2_HQ_LWC_c38968/f2p1/2289;i2_HQ_LWC_c5963/f3p0/2730…
GO:0004198	calcium-dependent cysteine-type endopeptidase activity	4	28	0.00373823	0.0483235	i1_LQ_LWC_c22275/f1p0/1920;i2_HQ_LWC_c21898/f2p0/2209;i2_LQ_LWC_c11526/f1p2/2126;i2_LQ_LWC_c70323/f1p2/2846
GO:0004871	signal transducer activity	38	1049	0.00473049	0.0596942	i1_HQ_LWC_c17573/f3p0/2008;i1_HQ_LWC_c19664/f2p2/1560;i1_HQ_LWC_c37448/f2p4/1393;i1_HQ_LWC_c5587/f2p4/1723;i1_HQ_LWC_c6219/f2p0/1871;i1_LQ_LWC_c10416/f1p11/1659;i1_LQ_LWC_c11310/f1p0/1836;i1_LQ_LWC_c13859/f1p0/1258;i1_LQ_LWC_c14107/f1p0/1424;i1_LQ_LWC_c20014/f1p0/1955;i1_LQ_LWC_c24807/f1p14/1889;i1_LQ_LWC_c31009/f1p0/1971;i1_LQ_LWC_c3197/f1p0/1932;i1_LQ_LWC_c34699/f1p0/1833;i1_LQ_LWC_c6010/f1p0/1…
GO:0036094	small molecule binding	223	8279	0.00518285	0.0629825	i1_HQ_LWC_c13521/f4p0/1678;i1_HQ_LWC_c16580/f3p0/1858;i1_HQ_LWC_c1985/f4p0/1751;i1_HQ_LWC_c20392/f2p0/1942;i1_HQ_LWC_c2417/f7p0/1920;i1_HQ_LWC_c2557/f7p0/1599;i1_HQ_LWC_c4790/f3p13/1953;i1_HQ_LWC_c6219/f2p0/1871;i1_HQ_LWC_c6243/f3p3/1886;i1_HQ_LWC_c6642/f2p21/1895;i1_LQ_LWC_c10305/f1p0/1482;i1_LQ_LWC_c10416/f1p11/1659;i1_LQ_LWC_c10810/f1p6/1783;i1_LQ_LWC_c12594/f1p0/1707;i1_LQ_LWC_c12611/f1p4/168…
GO:0005342	organic acid transmembrane transporter activity	8	115	0.00534757	0.0629825	i1_LQ_LWC_c20425/f1p0/1755;i1_LQ_LWC_c23431/f1p0/2007;i1_LQ_LWC_c25045/f1p2/1861;i1_LQ_LWC_c7034/f1p0/1739;i2_LQ_LWC_c108215/f1p10/2602;i2_LQ_LWC_c38032/f1p0/2083;i2_LQ_LWC_c64295/f1p0/2185;i3_HQ_LWC_c20378/f2p20/3183
GO:0046943	carboxylic acid transmembrane transporter activity	8	115	0.00534757	0.0629825	i1_LQ_LWC_c20425/f1p0/1755;i1_LQ_LWC_c23431/f1p0/2007;i1_LQ_LWC_c25045/f1p2/1861;i1_LQ_LWC_c7034/f1p0/1739;i2_LQ_LWC_c108215/f1p10/2602;i2_LQ_LWC_c38032/f1p0/2083;i2_LQ_LWC_c64295/f1p0/2185;i3_HQ_LWC_c20378/f2p20/3183
GO:0008175	tRNA methyltransferase activity	6	70	0.00561871	0.0647374	i2_HQ_LWC_c96478/f5p1/2099;i2_LQ_LWC_c107185/f1p0/2293;i2_LQ_LWC_c11893/f1p1/2409;i2_LQ_LWC_c33809/f1p4/2474;i2_LQ_LWC_c36000/f1p1/2118;i2_LQ_LWC_c83274/f1p4/2662
GO:0052736	beta-glucanase activity	2	6	0.00753351	0.082827	i2_HQ_LWC_c34229/f2p2/2312;i2_HQ_LWC_c50183/f5p2/2486
GO:0052861	glucan endo-1,3-beta-glucanase activity, C-3 substituted reducing group	2	6	0.00753351	0.082827	i2_HQ_LWC_c34229/f2p2/2312;i2_HQ_LWC_c50183/f5p2/2486
GO:0000166	nucleotide binding	217	8106	0.00781386	0.082827	i1_HQ_LWC_c13521/f4p0/1678;i1_HQ_LWC_c16580/f3p0/1858;i1_HQ_LWC_c1985/f4p0/1751;i1_HQ_LWC_c20392/f2p0/1942;i1_HQ_LWC_c2417/f7p0/1920;i1_HQ_LWC_c2557/f7p0/1599;i1_HQ_LWC_c4790/f3p13/1953;i1_HQ_LWC_c6219/f2p0/1871;i1_HQ_LWC_c6243/f3p3/1886;i1_HQ_LWC_c6642/f2p21/1895;i1_LQ_LWC_c10416/f1p11/1659;i1_LQ_LWC_c10810/f1p6/1783;i1_LQ_LWC_c12594/f1p0/1707;i1_LQ_LWC_c12611/f1p4/1687;i1_LQ_LWC_c14107/f1p0/142…
GO:1901265	nucleoside phosphate binding	217	8106	0.00781386	0.082827	i1_HQ_LWC_c13521/f4p0/1678;i1_HQ_LWC_c16580/f3p0/1858;i1_HQ_LWC_c1985/f4p0/1751;i1_HQ_LWC_c20392/f2p0/1942;i1_HQ_LWC_c2417/f7p0/1920;i1_HQ_LWC_c2557/f7p0/1599;i1_HQ_LWC_c4790/f3p13/1953;i1_HQ_LWC_c6219/f2p0/1871;i1_HQ_LWC_c6243/f3p3/1886;i1_HQ_LWC_c6642/f2p21/1895;i1_LQ_LWC_c10416/f1p11/1659;i1_LQ_LWC_c10810/f1p6/1783;i1_LQ_LWC_c12594/f1p0/1707;i1_LQ_LWC_c12611/f1p4/1687;i1_LQ_LWC_c14107/f1p0/142…
GO:0008171	O-methyltransferase activity	5	55	0.00876505	0.0910878	i2_HQ_LWC_c96478/f5p1/2099;i2_LQ_LWC_c107185/f1p0/2293;i2_LQ_LWC_c33809/f1p4/2474;i2_LQ_LWC_c36000/f1p1/2118;i2_LQ_LWC_c83274/f1p4/2662
GO:0016775	phosphotransferase activity, nitrogenous group as acceptor	42	1242	0.00971187	0.0979175	i1_HQ_LWC_c1985/f4p0/1751;i1_HQ_LWC_c21079/f2p5/1821;i1_HQ_LWC_c2557/f7p0/1599;i1_LQ_LWC_c13278/f1p0/1370;i1_LQ_LWC_c20435/f1p1/1883;i1_LQ_LWC_c20488/f1p0/1836;i1_LQ_LWC_c22165/f1p1/1453;i1_LQ_LWC_c22225/f1p0/1909;i1_LQ_LWC_c3750/f1p0/1739;i1_LQ_LWC_c38486/f1p0/1389;i2_HQ_LWC_c32254/f2p3/2861;i2_HQ_LWC_c3483/f2p8/2712;i2_HQ_LWC_c34881/f2p1/2245;i2_HQ_LWC_c38968/f2p1/2289;i2_HQ_LWC_c5963/f3p0/2730…
GO:0050661	NADP binding	10	181	0.00979175	0.0979175	i1_HQ_LWC_c2417/f7p0/1920;i1_LQ_LWC_c12611/f1p4/1687;i1_LQ_LWC_c26583/f1p0/1370;i1_LQ_LWC_c32227/f1p0/1614;i1_LQ_LWC_c36395/f1p0/1965;i1_LQ_LWC_c6010/f1p0/1996;i2_LQ_LWC_c37785/f1p0/2185;i2_LQ_LWC_c65387/f1p7/2498;i2_LQ_LWC_c85181/f1p0/2273;i5_LQ_LWC_c9612/f1p0/6070
GO:0050662	coenzyme binding	35	1006	0.0116647	0.114487	i1_HQ_LWC_c2417/f7p0/1920;i1_HQ_LWC_c6642/f2p21/1895;i1_LQ_LWC_c10305/f1p0/1482;i1_LQ_LWC_c10416/f1p11/1659;i1_LQ_LWC_c12594/f1p0/1707;i1_LQ_LWC_c12611/f1p4/1687;i1_LQ_LWC_c14107/f1p0/1424;i1_LQ_LWC_c20041/f1p2/1709;i1_LQ_LWC_c21348/f1p0/1535;i1_LQ_LWC_c24319/f1p28/1532;i1_LQ_LWC_c26583/f1p0/1370;i1_LQ_LWC_c32227/f1p0/1614;i1_LQ_LWC_c34699/f1p0/1833;i1_LQ_LWC_c36395/f1p0/1965;i1_LQ_LWC_c3979/f1p5…
GO:0004867	serine-type endopeptidase inhibitor activity	2	8	0.013637	0.131411	i0_LQ_LWC_c1920/f1p2/815;i0_LQ_LWC_c401/f1p0/591
GO:0016628	oxidoreductase activity, acting on the CH-CH group of donors, NAD or NADP as acceptor	7	110	0.0141233	0.133667	i1_LQ_LWC_c10416/f1p11/1659;i1_LQ_LWC_c12611/f1p4/1687;i1_LQ_LWC_c14107/f1p0/1424;i1_LQ_LWC_c20041/f1p2/1709;i2_LQ_LWC_c37785/f1p0/2185;i2_LQ_LWC_c65641/f1p0/2233;i5_LQ_LWC_c9612/f1p0/6070
GO:0004499	N,N-dimethylaniline monooxygenase activity	4	42	0.0158563	0.147436	i1_LQ_LWC_c12611/f1p4/1687;i1_LQ_LWC_c6010/f1p0/1996;i2_LQ_LWC_c37785/f1p0/2185;i5_LQ_LWC_c9612/f1p0/6070
GO:0016701	oxidoreductase activity, acting on single donors with incorporation of molecular oxygen	8	140	0.0164389	0.148412	i1_HQ_LWC_c14970/f3p0/1516;i1_HQ_LWC_c21450/f3p3/1844;i1_HQ_LWC_c25815/f2p5/1363;i2_LQ_LWC_c108708/f1p10/2892;i2_LQ_LWC_c13097/f1p0/2421;i3_LQ_LWC_c27252/f1p0/3188;i3_LQ_LWC_c41096/f14p0/3279;i4_LQ_LWC_c20783/f1p5/4816
GO:0016703	oxidoreductase activity, acting on single donors with incorporation of molecular oxygen, incorporation of one atom of oxygen (internal monooxygenases or internal mixed function oxidases)	6	89	0.0172882	0.148412	i1_HQ_LWC_c14970/f3p0/1516;i1_HQ_LWC_c25815/f2p5/1363;i2_LQ_LWC_c108708/f1p10/2892;i2_LQ_LWC_c13097/f1p0/2421;i3_LQ_LWC_c41096/f14p0/3279;i4_LQ_LWC_c20783/f1p5/4816
GO:0008661	1-deoxy-D-xylulose-5-phosphate synthase activity	3	24	0.0173756	0.148412	i1_LQ_LWC_c10305/f1p0/1482;i1_LQ_LWC_c24319/f1p28/1532;i2_LQ_LWC_c23711/f1p0/2695
GO:0008982	protein-N(PI)-phosphohistidine-sugar phosphotransferase activity	3	24	0.0173756	0.148412	i2_HQ_LWC_c78190/f13p3/2124;i2_LQ_LWC_c133813/f1p3/2022;i2_LQ_LWC_c41944/f1p3/2079
GO:0051287	NAD binding	14	319	0.0173798	0.148412	i1_LQ_LWC_c10416/f1p11/1659;i1_LQ_LWC_c12594/f1p0/1707;i1_LQ_LWC_c14107/f1p0/1424;i1_LQ_LWC_c20041/f1p2/1709;i1_LQ_LWC_c21348/f1p0/1535;i1_LQ_LWC_c3979/f1p5/1532;i2_HQ_LWC_c20554/f2p1/1966;i2_HQ_LWC_c84920/f2p7/2155;i2_LQ_LWC_c24887/f1p4/2368;i2_LQ_LWC_c24919/f1p1/2115;i2_LQ_LWC_c39981/f1p2/2188;i2_LQ_LWC_c70254/f1p3/2494;i2_LQ_LWC_c88746/f1p8/2284;i3_LQ_LWC_c26275/f1p0/3808
GO:0016702	oxidoreductase activity, acting on single donors with incorporation of molecular oxygen, incorporation of two atoms of oxygen	7	115	0.0176414	0.148412	i1_HQ_LWC_c14970/f3p0/1516;i1_HQ_LWC_c21450/f3p3/1844;i2_LQ_LWC_c108708/f1p10/2892;i2_LQ_LWC_c13097/f1p0/2421;i3_LQ_LWC_c27252/f1p0/3188;i3_LQ_LWC_c41096/f14p0/3279;i4_LQ_LWC_c20783/f1p5/4816
GO:0043115	precorrin-2 dehydrogenase activity	5	66	0.0183309	0.151802	i1_LQ_LWC_c12611/f1p4/1687;i1_LQ_LWC_c14107/f1p0/1424;i1_LQ_LWC_c20041/f1p2/1709;i2_LQ_LWC_c37785/f1p0/2185;i5_LQ_LWC_c9612/f1p0/6070
GO:0043168	anion binding	210	8026	0.0226537	0.180264	i1_HQ_LWC_c13521/f4p0/1678;i1_HQ_LWC_c16580/f3p0/1858;i1_HQ_LWC_c1985/f4p0/1751;i1_HQ_LWC_c20392/f2p0/1942;i1_HQ_LWC_c2557/f7p0/1599;i1_HQ_LWC_c27685/f2p0/1844;i1_HQ_LWC_c4790/f3p13/1953;i1_HQ_LWC_c6219/f2p0/1871;i1_HQ_LWC_c6243/f3p3/1886;i1_HQ_LWC_c6642/f2p21/1895;i1_LQ_LWC_c10305/f1p0/1482;i1_LQ_LWC_c10810/f1p6/1783;i1_LQ_LWC_c12611/f1p4/1687;i1_LQ_LWC_c17900/f1p0/1799;i1_LQ_LWC_c19462/f1p8/185…
GO:0004470	malic enzyme activity	4	47	0.0230967	0.180264	i2_HQ_LWC_c115609/f12p0/2230;i2_HQ_LWC_c84920/f2p7/2155;i2_LQ_LWC_c39981/f1p2/2188;i2_LQ_LWC_c88746/f1p8/2284
GO:0004471	malate dehydrogenase (decarboxylating) (NAD+) activity	4	47	0.0230967	0.180264	i2_HQ_LWC_c115609/f12p0/2230;i2_HQ_LWC_c84920/f2p7/2155;i2_LQ_LWC_c39981/f1p2/2188;i2_LQ_LWC_c88746/f1p8/2284
GO:0050054	lignostilbene alpha beta-dioxygenase activity	1	1	0.0231282	0.180264	i1_HQ_LWC_c21450/f3p3/1844
GO:0018024	histone-lysine N-methyltransferase activity	6	96	0.0241341	0.18273	i2_HQ_LWC_c96478/f5p1/2099;i2_LQ_LWC_c107185/f1p0/2293;i2_LQ_LWC_c11893/f1p1/2409;i2_LQ_LWC_c36000/f1p1/2118;i2_LQ_LWC_c83274/f1p4/2662;i3_LQ_LWC_c13944/f1p8/3106
GO:0042054	histone methyltransferase activity	6	96	0.0241341	0.18273	i2_HQ_LWC_c96478/f5p1/2099;i2_LQ_LWC_c107185/f1p0/2293;i2_LQ_LWC_c11893/f1p1/2409;i2_LQ_LWC_c36000/f1p1/2118;i2_LQ_LWC_c83274/f1p4/2662;i3_LQ_LWC_c13944/f1p8/3106
GO:0008173	RNA methyltransferase activity	6	97	0.0252406	0.188416	i2_HQ_LWC_c96478/f5p1/2099;i2_LQ_LWC_c107185/f1p0/2293;i2_LQ_LWC_c11893/f1p1/2409;i2_LQ_LWC_c33809/f1p4/2474;i2_LQ_LWC_c36000/f1p1/2118;i2_LQ_LWC_c83274/f1p4/2662
GO:0005524	ATP binding	161	6054	0.0284977	0.208619	i1_HQ_LWC_c13521/f4p0/1678;i1_HQ_LWC_c16580/f3p0/1858;i1_HQ_LWC_c1985/f4p0/1751;i1_HQ_LWC_c20392/f2p0/1942;i1_HQ_LWC_c2557/f7p0/1599;i1_HQ_LWC_c4790/f3p13/1953;i1_HQ_LWC_c6219/f2p0/1871;i1_HQ_LWC_c6243/f3p3/1886;i1_LQ_LWC_c10810/f1p6/1783;i1_LQ_LWC_c20286/f1p0/1887;i1_LQ_LWC_c20435/f1p1/1883;i1_LQ_LWC_c20488/f1p0/1836;i1_LQ_LWC_c22165/f1p1/1453;i1_LQ_LWC_c22225/f1p0/1909;i1_LQ_LWC_c24908/f1p3/189…
GO:0016758	transferase activity, transferring hexosyl groups	41	1299	0.0287343	0.208619	i1_HQ_LWC_c16583/f5p0/1671;i1_HQ_LWC_c21450/f3p3/1844;i1_HQ_LWC_c2521/f6p0/1759;i1_HQ_LWC_c29725/f2p0/1693;i1_LQ_LWC_c16632/f2p0/1863;i1_LQ_LWC_c19572/f1p5/1678;i1_LQ_LWC_c20580/f1p3/1828;i1_LQ_LWC_c38404/f1p0/1243;i1_LQ_LWC_c4762/f1p0/1787;i1_LQ_LWC_c5833/f1p71/1812;i1_LQ_LWC_c5997/f1p0/1591;i1_LQ_LWC_c6846/f1p3/1644;i1_LQ_LWC_c7466/f1p7/1522;i1_LQ_LWC_c7517/f1p1/1976;i2_HQ_LWC_c15120/f5p0/2225;…
GO:0030977	taurine binding	2	13	0.0351987	0.252098	i1_LQ_LWC_c24319/f1p28/1532;i2_LQ_LWC_c72014/f1p3/2192
GO:0004650	polygalacturonase activity	3	32	0.0371913	0.259361	i1_LQ_LWC_c21041/f1p0/1850;i1_LQ_LWC_c33964/f1p1/1866;i2_LQ_LWC_c47861/f1p1/2579
GO:0016744	transferase activity, transferring aldehyde or ketonic groups	3	32	0.0371913	0.259361	i1_LQ_LWC_c10305/f1p0/1482;i1_LQ_LWC_c24319/f1p28/1532;i2_LQ_LWC_c23711/f1p0/2695
GO:0048037	cofactor binding	39	1252	0.0382543	0.260138	i1_HQ_LWC_c2417/f7p0/1920;i1_HQ_LWC_c27685/f2p0/1844;i1_HQ_LWC_c6642/f2p21/1895;i1_LQ_LWC_c10305/f1p0/1482;i1_LQ_LWC_c10416/f1p11/1659;i1_LQ_LWC_c12594/f1p0/1707;i1_LQ_LWC_c12611/f1p4/1687;i1_LQ_LWC_c14107/f1p0/1424;i1_LQ_LWC_c19462/f1p8/1851;i1_LQ_LWC_c20041/f1p2/1709;i1_LQ_LWC_c21348/f1p0/1535;i1_LQ_LWC_c24319/f1p28/1532;i1_LQ_LWC_c26583/f1p0/1370;i1_LQ_LWC_c32227/f1p0/1614;i1_LQ_LWC_c34699/f1p…
GO:0004197	cysteine-type endopeptidase activity	4	55	0.0382845	0.260138	i1_LQ_LWC_c22275/f1p0/1920;i2_HQ_LWC_c21898/f2p0/2209;i2_LQ_LWC_c11526/f1p2/2126;i2_LQ_LWC_c70323/f1p2/2846
GO:0004345	glucose-6-phosphate dehydrogenase activity	3	33	0.0402283	0.269886	i1_HQ_LWC_c2417/f7p0/1920;i2_HQ_LWC_c5019/f2p0/2475;i2_LQ_LWC_c85181/f1p0/2273
GO:0003746	translation elongation factor activity	3	34	0.0433867	0.286757	i1_LQ_LWC_c34491/f1p3/2009;i3_LQ_LWC_c14578/f1p0/3083;i3_LQ_LWC_c21620/f1p0/3197
GO:0016278	lysine N-methyltransferase activity	6	111	0.0443662	0.286757	i2_HQ_LWC_c96478/f5p1/2099;i2_LQ_LWC_c107185/f1p0/2293;i2_LQ_LWC_c11893/f1p1/2409;i2_LQ_LWC_c36000/f1p1/2118;i2_LQ_LWC_c83274/f1p4/2662;i3_LQ_LWC_c13944/f1p8/3106
GO:0016279	protein-lysine N-methyltransferase activity	6	111	0.0443662	0.286757	i2_HQ_LWC_c96478/f5p1/2099;i2_LQ_LWC_c107185/f1p0/2293;i2_LQ_LWC_c11893/f1p1/2409;i2_LQ_LWC_c36000/f1p1/2118;i2_LQ_LWC_c83274/f1p4/2662;i3_LQ_LWC_c13944/f1p8/3106
GO:0004857	enzyme inhibitor activity	4	58	0.0451542	0.288334	i0_HQ_LWC_c233/f2p0/747;i0_LQ_LWC_c1920/f1p2/815;i0_LQ_LWC_c401/f1p0/591;i3_LQ_LWC_c12399/f1p0/4024
GO:0050053	levansucrase activity	1	2	0.0457222	0.288485	i1_HQ_LWC_c21450/f3p3/1844
GO:0043167	ion binding	301	12022	0.0465024	0.289956	i0_HQ_LWC_c87/f4p0/776;i0_LQ_LWC_c1332/f1p0/596;i0_LQ_LWC_c2078/f1p0/820;i0_LQ_LWC_c868/f1p0/603;i1_HQ_LWC_c13521/f4p0/1678;i1_HQ_LWC_c14975/f26p0/1248;i1_HQ_LWC_c16580/f3p0/1858;i1_HQ_LWC_c1985/f4p0/1751;i1_HQ_LWC_c20392/f2p0/1942;i1_HQ_LWC_c2091/f2p1/1792;i1_HQ_LWC_c2557/f7p0/1599;i1_HQ_LWC_c25785/f2p0/1146;i1_HQ_LWC_c25951/f2p0/1924;i1_HQ_LWC_c27685/f2p0/1844;i1_HQ_LWC_c27784/f24p0/1967;i1_HQ_…
GO:0008276	protein methyltransferase activity	6	113	0.0476751	0.291274	i2_HQ_LWC_c96478/f5p1/2099;i2_LQ_LWC_c107185/f1p0/2293;i2_LQ_LWC_c11893/f1p1/2409;i2_LQ_LWC_c36000/f1p1/2118;i2_LQ_LWC_c83274/f1p4/2662;i3_LQ_LWC_c13944/f1p8/3106
GO:0032559	adenyl ribonucleotide binding	173	6657	0.0478128	0.291274	i1_HQ_LWC_c13521/f4p0/1678;i1_HQ_LWC_c16580/f3p0/1858;i1_HQ_LWC_c1985/f4p0/1751;i1_HQ_LWC_c20392/f2p0/1942;i1_HQ_LWC_c2557/f7p0/1599;i1_HQ_LWC_c4790/f3p13/1953;i1_HQ_LWC_c6219/f2p0/1871;i1_HQ_LWC_c6243/f3p3/1886;i1_LQ_LWC_c10810/f1p6/1783;i1_LQ_LWC_c20286/f1p0/1887;i1_LQ_LWC_c20435/f1p1/1883;i1_LQ_LWC_c20488/f1p0/1836;i1_LQ_LWC_c22165/f1p1/1453;i1_LQ_LWC_c22225/f1p0/1909;i1_LQ_LWC_c23948/f1p0/169…
GO:0003849	3-deoxy-7-phosphoheptulonate synthase activity	2	16	0.0517484	0.304761	i2_HQ_LWC_c77557/f3p10/2072;i3_LQ_LWC_c11908/f1p0/3999
GO:0004618	phosphoglycerate kinase activity	2	16	0.0517484	0.304761	i1_HQ_LWC_c4923/f2p8/1885;i2_LQ_LWC_c39605/f1p1/2268
GO:0030554	adenyl nucleotide binding	173	6675	0.051752	0.304761	i1_HQ_LWC_c13521/f4p0/1678;i1_HQ_LWC_c16580/f3p0/1858;i1_HQ_LWC_c1985/f4p0/1751;i1_HQ_LWC_c20392/f2p0/1942;i1_HQ_LWC_c2557/f7p0/1599;i1_HQ_LWC_c4790/f3p13/1953;i1_HQ_LWC_c6219/f2p0/1871;i1_HQ_LWC_c6243/f3p3/1886;i1_LQ_LWC_c10810/f1p6/1783;i1_LQ_LWC_c20286/f1p0/1887;i1_LQ_LWC_c20435/f1p1/1883;i1_LQ_LWC_c20488/f1p0/1836;i1_LQ_LWC_c22165/f1p1/1453;i1_LQ_LWC_c22225/f1p0/1909;i1_LQ_LWC_c23948/f1p0/169…
GO:0016616	oxidoreductase activity, acting on the CH-OH group of donors, NAD or NADP as acceptor	22	656	0.054515	0.317505	i1_HQ_LWC_c2417/f7p0/1920;i1_LQ_LWC_c10416/f1p11/1659;i1_LQ_LWC_c12611/f1p4/1687;i1_LQ_LWC_c14107/f1p0/1424;i1_LQ_LWC_c20041/f1p2/1709;i1_LQ_LWC_c36395/f1p0/1965;i1_LQ_LWC_c3979/f1p5/1532;i1_LQ_LWC_c7309/f1p0/1624;i2_HQ_LWC_c115609/f12p0/2230;i2_HQ_LWC_c20554/f2p1/1966;i2_HQ_LWC_c5019/f2p0/2475;i2_HQ_LWC_c84920/f2p7/2155;i2_LQ_LWC_c133251/f1p7/2028;i2_LQ_LWC_c24887/f1p4/2368;i2_LQ_LWC_c32985/f1p5…
GO:0016765	transferase activity, transferring alkyl or aryl (other than methyl) groups	6	118	0.0565991	0.32573	i1_HQ_LWC_c25815/f2p5/1363;i1_LQ_LWC_c32716/f1p7/1859;i2_HQ_LWC_c77557/f3p10/2072;i2_LQ_LWC_c13648/f1p0/2052;i3_HQ_LWC_c2461/f2p2/3528;i3_LQ_LWC_c11908/f1p0/3999
GO:0003730	mRNA 3'-UTR binding	2	17	0.057771	0.32573	i3_HQ_LWC_c17927/f2p0/3910;i7_LQ_LWC_c279/f1p0/7287
GO:0015172	acidic amino acid transmembrane transporter activity	2	17	0.057771	0.32573	i1_LQ_LWC_c25045/f1p2/1861;i2_LQ_LWC_c108215/f1p10/2602
GO:0016627	oxidoreductase activity, acting on the CH-CH group of donors	8	180	0.058737	0.326304	i1_HQ_LWC_c6642/f2p21/1895;i1_LQ_LWC_c10416/f1p11/1659;i1_LQ_LWC_c12611/f1p4/1687;i1_LQ_LWC_c14107/f1p0/1424;i1_LQ_LWC_c20041/f1p2/1709;i2_LQ_LWC_c37785/f1p0/2185;i2_LQ_LWC_c65641/f1p0/2233;i5_LQ_LWC_c9612/f1p0/6070
GO:0035639	purine ribonucleoside triphosphate binding	169	6540	0.0591041	0.326304	i1_HQ_LWC_c13521/f4p0/1678;i1_HQ_LWC_c16580/f3p0/1858;i1_HQ_LWC_c1985/f4p0/1751;i1_HQ_LWC_c20392/f2p0/1942;i1_HQ_LWC_c2557/f7p0/1599;i1_HQ_LWC_c4790/f3p13/1953;i1_HQ_LWC_c6219/f2p0/1871;i1_HQ_LWC_c6243/f3p3/1886;i1_LQ_LWC_c10810/f1p6/1783;i1_LQ_LWC_c17900/f1p0/1799;i1_LQ_LWC_c20286/f1p0/1887;i1_LQ_LWC_c20435/f1p1/1883;i1_LQ_LWC_c20488/f1p0/1836;i1_LQ_LWC_c22165/f1p1/1453;i1_LQ_LWC_c22225/f1p0/190…
GO:0097367	carbohydrate derivative binding	184	7169	0.0605548	0.330866	i0_LQ_LWC_c1839/f1p0/516;i1_HQ_LWC_c13521/f4p0/1678;i1_HQ_LWC_c16580/f3p0/1858;i1_HQ_LWC_c1985/f4p0/1751;i1_HQ_LWC_c20392/f2p0/1942;i1_HQ_LWC_c2557/f7p0/1599;i1_HQ_LWC_c4790/f3p13/1953;i1_HQ_LWC_c6219/f2p0/1871;i1_HQ_LWC_c6243/f3p3/1886;i1_LQ_LWC_c10810/f1p6/1783;i1_LQ_LWC_c17900/f1p0/1799;i1_LQ_LWC_c20286/f1p0/1887;i1_LQ_LWC_c20435/f1p1/1883;i1_LQ_LWC_c20488/f1p0/1836;i1_LQ_LWC_c22165/f1p1/1453;…
GO:0050660	flavin adenine dinucleotide binding	13	348	0.0629229	0.340297	i1_HQ_LWC_c6642/f2p21/1895;i1_LQ_LWC_c12611/f1p4/1687;i1_LQ_LWC_c26583/f1p0/1370;i1_LQ_LWC_c32227/f1p0/1614;i1_LQ_LWC_c34699/f1p0/1833;i1_LQ_LWC_c36395/f1p0/1965;i1_LQ_LWC_c3979/f1p5/1532;i2_HQ_LWC_c128263/f80p4/2315;i2_LQ_LWC_c37785/f1p0/2185;i2_LQ_LWC_c65387/f1p7/2498;i2_LQ_LWC_c65641/f1p0/2233;i2_LQ_LWC_c75196/f1p0/2093;i5_LQ_LWC_c9612/f1p0/6070
GO:0004506	squalene monooxygenase activity	2	18	0.0640223	0.342746	i1_LQ_LWC_c32227/f1p0/1614;i2_LQ_LWC_c75196/f1p0/2093
GO:0016759	cellulose synthase activity	11	284	0.0675988	0.355752	i1_HQ_LWC_c2521/f6p0/1759;i1_LQ_LWC_c19572/f1p5/1678;i1_LQ_LWC_c7466/f1p7/1522;i2_HQ_LWC_c90266/f2p1/2703;i2_LQ_LWC_c107480/f1p0/2908;i2_LQ_LWC_c3707/f1p0/2505;i2_LQ_LWC_c66162/f1p3/2303;i3_HQ_LWC_c15590/f2p0/3092;i3_LQ_LWC_c12468/f1p10/3502;i3_LQ_LWC_c3834/f1p0/3446;i3_LQ_LWC_c7424/f1p0/3494
GO:0030975	thiamine binding	1	3	0.0677942	0.355752	i2_LQ_LWC_c55163/f1p2/2857
GO:0016615	malate dehydrogenase activity	4	68	0.0726516	0.377503	i2_HQ_LWC_c115609/f12p0/2230;i2_HQ_LWC_c84920/f2p7/2155;i2_LQ_LWC_c39981/f1p2/2188;i2_LQ_LWC_c88746/f1p8/2284
GO:0000146	microfilament motor activity	3	43	0.0770068	0.378638	i2_LQ_LWC_c52270/f1p0/2277;i2_LQ_LWC_c59229/f1p0/2064;i3_LQ_LWC_c14893/f1p0/3111
GO:0004866	endopeptidase inhibitor activity	2	20	0.0771564	0.378638	i0_LQ_LWC_c1920/f1p2/815;i0_LQ_LWC_c401/f1p0/591
GO:0004971	AMPA glutamate receptor activity	2	20	0.0771564	0.378638	i3_HQ_LWC_c3849/f2p0/3122;i3_LQ_LWC_c34571/f1p6/3278
GO:0030414	peptidase inhibitor activity	2	20	0.0771564	0.378638	i0_LQ_LWC_c1920/f1p2/815;i0_LQ_LWC_c401/f1p0/591
GO:0061134	peptidase regulator activity	2	20	0.0771564	0.378638	i0_LQ_LWC_c1920/f1p2/815;i0_LQ_LWC_c401/f1p0/591
GO:0061135	endopeptidase regulator activity	2	20	0.0771564	0.378638	i0_LQ_LWC_c1920/f1p2/815;i0_LQ_LWC_c401/f1p0/591
GO:0003857	3-hydroxyacyl-CoA dehydrogenase activity	6	129	0.079535	0.385951	i1_LQ_LWC_c12611/f1p4/1687;i1_LQ_LWC_c14107/f1p0/1424;i1_LQ_LWC_c36395/f1p0/1965;i1_LQ_LWC_c3979/f1p5/1532;i2_LQ_LWC_c70254/f1p3/2494;i3_LQ_LWC_c37065/f1p0/3592
GO:0016774	phosphotransferase activity, carboxyl group as acceptor	9	226	0.0808434	0.385951	i1_HQ_LWC_c4923/f2p8/1885;i2_HQ_LWC_c23524/f5p0/2346;i2_HQ_LWC_c43630/f6p12/2432;i2_LQ_LWC_c39605/f1p1/2268;i2_LQ_LWC_c43004/f1p0/2033;i2_LQ_LWC_c71616/f2p0/2366;i2_LQ_LWC_c7394/f1p7/2310;i3_LQ_LWC_c23083/f1p0/3173;i3_LQ_LWC_c37750/f1p0/3643
GO:0016624	oxidoreductase activity, acting on the aldehyde or oxo group of donors, disulfide as acceptor	3	44	0.0812841	0.385951	i1_LQ_LWC_c10305/f1p0/1482;i1_LQ_LWC_c17522/f1p0/1444;i1_LQ_LWC_c24319/f1p28/1532
GO:0032561	guanyl ribonucleotide binding	81	3001	0.0815594	0.385951	i1_HQ_LWC_c13521/f4p0/1678;i1_HQ_LWC_c16580/f3p0/1858;i1_HQ_LWC_c20392/f2p0/1942;i1_LQ_LWC_c10810/f1p6/1783;i1_LQ_LWC_c17900/f1p0/1799;i1_LQ_LWC_c29987/f1p0/1911;i1_LQ_LWC_c3197/f1p0/1932;i1_LQ_LWC_c3227/f1p0/1990;i1_LQ_LWC_c34491/f1p3/2009;i1_LQ_LWC_c34953/f1p0/1421;i2_HQ_LWC_c17017/f10p1/2313;i2_HQ_LWC_c23331/f2p0/2658;i2_HQ_LWC_c35964/f9p3/2342;i2_HQ_LWC_c46685/f2p2/2256;i2_HQ_LWC_c46701/f3p0/…
GO:0003724	RNA helicase activity	20	616	0.0826906	0.387146	i1_HQ_LWC_c6219/f2p0/1871;i1_LQ_LWC_c10810/f1p6/1783;i1_LQ_LWC_c20286/f1p0/1887;i1_LQ_LWC_c24908/f1p3/1895;i2_HQ_LWC_c96478/f5p1/2099;i2_LQ_LWC_c71662/f1p5/2773;i2_LQ_LWC_c81950/f1p8/2780;i2_LQ_LWC_c83627/f1p1/2576;i2_LQ_LWC_c84837/f1p0/2369;i3_HQ_LWC_c32068/f3p0/3205;i3_LQ_LWC_c10580/f1p10/3412;i3_LQ_LWC_c23051/f1p0/3105;i4_HQ_LWC_c2023/f5p0/4792;i4_HQ_LWC_c9403/f3p0/4809;i4_LQ_LWC_c2501/f1p0/48…
GO:0030976	thiamine pyrophosphate binding	4	72	0.0855669	0.387146	i1_LQ_LWC_c10305/f1p0/1482;i1_LQ_LWC_c24319/f1p28/1532;i2_LQ_LWC_c55163/f1p2/2857;i2_LQ_LWC_c72014/f1p3/2192
GO:0032549	ribonucleoside binding	180	7094	0.0869341	0.387146	i1_HQ_LWC_c13521/f4p0/1678;i1_HQ_LWC_c16580/f3p0/1858;i1_HQ_LWC_c1985/f4p0/1751;i1_HQ_LWC_c20392/f2p0/1942;i1_HQ_LWC_c2557/f7p0/1599;i1_HQ_LWC_c4790/f3p13/1953;i1_HQ_LWC_c6219/f2p0/1871;i1_HQ_LWC_c6243/f3p3/1886;i1_LQ_LWC_c10810/f1p6/1783;i1_LQ_LWC_c17900/f1p0/1799;i1_LQ_LWC_c20286/f1p0/1887;i1_LQ_LWC_c20435/f1p1/1883;i1_LQ_LWC_c20488/f1p0/1836;i1_LQ_LWC_c22165/f1p1/1453;i1_LQ_LWC_c22225/f1p0/190…
GO:0032550	purine ribonucleoside binding	180	7094	0.0869341	0.387146	i1_HQ_LWC_c13521/f4p0/1678;i1_HQ_LWC_c16580/f3p0/1858;i1_HQ_LWC_c1985/f4p0/1751;i1_HQ_LWC_c20392/f2p0/1942;i1_HQ_LWC_c2557/f7p0/1599;i1_HQ_LWC_c4790/f3p13/1953;i1_HQ_LWC_c6219/f2p0/1871;i1_HQ_LWC_c6243/f3p3/1886;i1_LQ_LWC_c10810/f1p6/1783;i1_LQ_LWC_c17900/f1p0/1799;i1_LQ_LWC_c20286/f1p0/1887;i1_LQ_LWC_c20435/f1p1/1883;i1_LQ_LWC_c20488/f1p0/1836;i1_LQ_LWC_c22165/f1p1/1453;i1_LQ_LWC_c22225/f1p0/190…
GO:0001882	nucleoside binding	180	7096	0.0875922	0.387146	i1_HQ_LWC_c13521/f4p0/1678;i1_HQ_LWC_c16580/f3p0/1858;i1_HQ_LWC_c1985/f4p0/1751;i1_HQ_LWC_c20392/f2p0/1942;i1_HQ_LWC_c2557/f7p0/1599;i1_HQ_LWC_c4790/f3p13/1953;i1_HQ_LWC_c6219/f2p0/1871;i1_HQ_LWC_c6243/f3p3/1886;i1_LQ_LWC_c10810/f1p6/1783;i1_LQ_LWC_c17900/f1p0/1799;i1_LQ_LWC_c20286/f1p0/1887;i1_LQ_LWC_c20435/f1p1/1883;i1_LQ_LWC_c20488/f1p0/1836;i1_LQ_LWC_c22165/f1p1/1453;i1_LQ_LWC_c22225/f1p0/190…
GO:0001883	purine nucleoside binding	180	7096	0.0875922	0.387146	i1_HQ_LWC_c13521/f4p0/1678;i1_HQ_LWC_c16580/f3p0/1858;i1_HQ_LWC_c1985/f4p0/1751;i1_HQ_LWC_c20392/f2p0/1942;i1_HQ_LWC_c2557/f7p0/1599;i1_HQ_LWC_c4790/f3p13/1953;i1_HQ_LWC_c6219/f2p0/1871;i1_HQ_LWC_c6243/f3p3/1886;i1_LQ_LWC_c10810/f1p6/1783;i1_LQ_LWC_c17900/f1p0/1799;i1_LQ_LWC_c20286/f1p0/1887;i1_LQ_LWC_c20435/f1p1/1883;i1_LQ_LWC_c20488/f1p0/1836;i1_LQ_LWC_c22165/f1p1/1453;i1_LQ_LWC_c22225/f1p0/190…
GO:0032555	purine ribonucleotide binding	180	7096	0.0875922	0.387146	i1_HQ_LWC_c13521/f4p0/1678;i1_HQ_LWC_c16580/f3p0/1858;i1_HQ_LWC_c1985/f4p0/1751;i1_HQ_LWC_c20392/f2p0/1942;i1_HQ_LWC_c2557/f7p0/1599;i1_HQ_LWC_c4790/f3p13/1953;i1_HQ_LWC_c6219/f2p0/1871;i1_HQ_LWC_c6243/f3p3/1886;i1_LQ_LWC_c10810/f1p6/1783;i1_LQ_LWC_c17900/f1p0/1799;i1_LQ_LWC_c20286/f1p0/1887;i1_LQ_LWC_c20435/f1p1/1883;i1_LQ_LWC_c20488/f1p0/1836;i1_LQ_LWC_c22165/f1p1/1453;i1_LQ_LWC_c22225/f1p0/190…
GO:0032553	ribonucleotide binding	181	7138	0.0876556	0.387146	i1_HQ_LWC_c13521/f4p0/1678;i1_HQ_LWC_c16580/f3p0/1858;i1_HQ_LWC_c1985/f4p0/1751;i1_HQ_LWC_c20392/f2p0/1942;i1_HQ_LWC_c2557/f7p0/1599;i1_HQ_LWC_c4790/f3p13/1953;i1_HQ_LWC_c6219/f2p0/1871;i1_HQ_LWC_c6243/f3p3/1886;i1_LQ_LWC_c10810/f1p6/1783;i1_LQ_LWC_c17900/f1p0/1799;i1_LQ_LWC_c20286/f1p0/1887;i1_LQ_LWC_c20435/f1p1/1883;i1_LQ_LWC_c20488/f1p0/1836;i1_LQ_LWC_c22165/f1p1/1453;i1_LQ_LWC_c22225/f1p0/190…
GO:0004834	tryptophan synthase activity	1	4	0.0893564	0.388187	i1_HQ_LWC_c25815/f2p5/1363
GO:0008609	alkylglycerone-phosphate synthase activity	1	4	0.0893564	0.388187	i3_HQ_LWC_c2461/f2p2/3528
GO:0019001	guanyl nucleotide binding	81	3023	0.0920021	0.396432	i1_HQ_LWC_c13521/f4p0/1678;i1_HQ_LWC_c16580/f3p0/1858;i1_HQ_LWC_c20392/f2p0/1942;i1_LQ_LWC_c10810/f1p6/1783;i1_LQ_LWC_c17900/f1p0/1799;i1_LQ_LWC_c29987/f1p0/1911;i1_LQ_LWC_c3197/f1p0/1932;i1_LQ_LWC_c3227/f1p0/1990;i1_LQ_LWC_c34491/f1p3/2009;i1_LQ_LWC_c34953/f1p0/1421;i2_HQ_LWC_c17017/f10p1/2313;i2_HQ_LWC_c23331/f2p0/2658;i2_HQ_LWC_c35964/f9p3/2342;i2_HQ_LWC_c46685/f2p2/2256;i2_HQ_LWC_c46701/f3p0/…
GO:0017076	purine nucleotide binding	180	7121	0.0961269	0.410865	i1_HQ_LWC_c13521/f4p0/1678;i1_HQ_LWC_c16580/f3p0/1858;i1_HQ_LWC_c1985/f4p0/1751;i1_HQ_LWC_c20392/f2p0/1942;i1_HQ_LWC_c2557/f7p0/1599;i1_HQ_LWC_c4790/f3p13/1953;i1_HQ_LWC_c6219/f2p0/1871;i1_HQ_LWC_c6243/f3p3/1886;i1_LQ_LWC_c10810/f1p6/1783;i1_LQ_LWC_c17900/f1p0/1799;i1_LQ_LWC_c20286/f1p0/1887;i1_LQ_LWC_c20435/f1p1/1883;i1_LQ_LWC_c20488/f1p0/1836;i1_LQ_LWC_c22165/f1p1/1453;i1_LQ_LWC_c22225/f1p0/190…
GO:0005525	GTP binding	80	2997	0.0994197	0.420859	i1_HQ_LWC_c13521/f4p0/1678;i1_HQ_LWC_c16580/f3p0/1858;i1_HQ_LWC_c20392/f2p0/1942;i1_LQ_LWC_c10810/f1p6/1783;i1_LQ_LWC_c17900/f1p0/1799;i1_LQ_LWC_c29987/f1p0/1911;i1_LQ_LWC_c3197/f1p0/1932;i1_LQ_LWC_c3227/f1p0/1990;i1_LQ_LWC_c34491/f1p3/2009;i1_LQ_LWC_c34953/f1p0/1421;i2_HQ_LWC_c17017/f10p1/2313;i2_HQ_LWC_c23331/f2p0/2658;i2_HQ_LWC_c35964/f9p3/2342;i2_HQ_LWC_c46685/f2p2/2256;i2_HQ_LWC_c46701/f3p0/…
GO:1901363	heterocyclic compound binding	314	12808	0.100746	0.420859	i1_HQ_LWC_c13521/f4p0/1678;i1_HQ_LWC_c16467/f5p0/2002;i1_HQ_LWC_c16553/f4p0/1893;i1_HQ_LWC_c16580/f3p0/1858;i1_HQ_LWC_c1721/f3p0/1934;i1_HQ_LWC_c1985/f4p0/1751;i1_HQ_LWC_c20392/f2p0/1942;i1_HQ_LWC_c2080/f2p2/1815;i1_HQ_LWC_c2417/f7p0/1920;i1_HQ_LWC_c2557/f7p0/1599;i1_HQ_LWC_c25951/f2p0/1924;i1_HQ_LWC_c27685/f2p0/1844;i1_HQ_LWC_c27784/f24p0/1967;i1_HQ_LWC_c40098/f2p0/1377;i1_HQ_LWC_c4790/f3p13/195…
GO:0097159	organic cyclic compound binding	314	12810	0.101354	0.420859	i1_HQ_LWC_c13521/f4p0/1678;i1_HQ_LWC_c16467/f5p0/2002;i1_HQ_LWC_c16553/f4p0/1893;i1_HQ_LWC_c16580/f3p0/1858;i1_HQ_LWC_c1721/f3p0/1934;i1_HQ_LWC_c1985/f4p0/1751;i1_HQ_LWC_c20392/f2p0/1942;i1_HQ_LWC_c2080/f2p2/1815;i1_HQ_LWC_c2417/f7p0/1920;i1_HQ_LWC_c2557/f7p0/1599;i1_HQ_LWC_c25951/f2p0/1924;i1_HQ_LWC_c27685/f2p0/1844;i1_HQ_LWC_c27784/f24p0/1967;i1_HQ_LWC_c40098/f2p0/1377;i1_HQ_LWC_c4790/f3p13/195…
GO:0008170	N-methyltransferase activity	6	138	0.101641	0.420859	i2_HQ_LWC_c96478/f5p1/2099;i2_LQ_LWC_c107185/f1p0/2293;i2_LQ_LWC_c11893/f1p1/2409;i2_LQ_LWC_c36000/f1p1/2118;i2_LQ_LWC_c83274/f1p4/2662;i3_LQ_LWC_c13944/f1p8/3106
GO:0003847	1-alkyl-2-acetylglycerophosphocholine esterase activity	1	5	0.11042	0.433502	i1_LQ_LWC_c3249/f1p0/1786
GO:0003864	3-methyl-2-oxobutanoate hydroxymethyltransferase activity	1	5	0.11042	0.433502	i1_LQ_LWC_c23325/f1p0/1499
GO:0005326	neurotransmitter transporter activity	1	5	0.11042	0.433502	i2_LQ_LWC_c9560/f1p0/2561
GO:0005328	neurotransmitter:sodium symporter activity	1	5	0.11042	0.433502	i2_LQ_LWC_c9560/f1p0/2561
GO:0019784	NEDD8-specific protease activity	1	5	0.11042	0.433502	i2_HQ_LWC_c1135/f22p3/2528
GO:0030570	pectate lyase activity	1	5	0.11042	0.433502	i1_LQ_LWC_c32188/f1p1/1672
GO:0071987	WD40-repeat domain binding	1	5	0.11042	0.433502	i2_LQ_LWC_c27590/f1p0/2087
GO:0016614	oxidoreductase activity, acting on CH-OH group of donors	22	723	0.118483	0.461735	i1_HQ_LWC_c2417/f7p0/1920;i1_LQ_LWC_c10416/f1p11/1659;i1_LQ_LWC_c12611/f1p4/1687;i1_LQ_LWC_c14107/f1p0/1424;i1_LQ_LWC_c20041/f1p2/1709;i1_LQ_LWC_c36395/f1p0/1965;i1_LQ_LWC_c3979/f1p5/1532;i1_LQ_LWC_c7309/f1p0/1624;i2_HQ_LWC_c115609/f12p0/2230;i2_HQ_LWC_c20554/f2p1/1966;i2_HQ_LWC_c5019/f2p0/2475;i2_HQ_LWC_c84920/f2p7/2155;i2_LQ_LWC_c133251/f1p7/2028;i2_LQ_LWC_c24887/f1p4/2368;i2_LQ_LWC_c32985/f1p5…
GO:0017025	TBP-class protein binding	2	26	0.120718	0.467009	i1_LQ_LWC_c13659/f1p0/1230;i2_LQ_LWC_c105544/f1p3/2584
GO:0004553	hydrolase activity, hydrolyzing O-glycosyl compounds	28	957	0.122802	0.470701	i1_HQ_LWC_c16252/f4p0/1485;i1_HQ_LWC_c16719/f2p0/1831;i1_LQ_LWC_c13716/f1p0/1092;i1_LQ_LWC_c14119/f1p0/1100;i1_LQ_LWC_c20238/f1p8/1972;i1_LQ_LWC_c21041/f1p0/1850;i1_LQ_LWC_c21871/f1p23/1940;i1_LQ_LWC_c26398/f1p0/1226;i1_LQ_LWC_c26524/f1p0/1291;i1_LQ_LWC_c29250/f1p9/1593;i1_LQ_LWC_c33964/f1p1/1866;i1_LQ_LWC_c34688/f1p2/1866;i1_LQ_LWC_c38514/f1p0/1225;i1_LQ_LWC_c5499/f2p0/1810;i1_LQ_LWC_c8091/f1p0/…
GO:0016757	transferase activity, transferring glycosyl groups	45	1626	0.123448	0.470701	i1_HQ_LWC_c16583/f5p0/1671;i1_HQ_LWC_c19206/f2p0/1829;i1_HQ_LWC_c21450/f3p3/1844;i1_HQ_LWC_c2521/f6p0/1759;i1_HQ_LWC_c29725/f2p0/1693;i1_LQ_LWC_c16632/f2p0/1863;i1_LQ_LWC_c19572/f1p5/1678;i1_LQ_LWC_c20580/f1p3/1828;i1_LQ_LWC_c38404/f1p0/1243;i1_LQ_LWC_c4762/f1p0/1787;i1_LQ_LWC_c5833/f1p71/1812;i1_LQ_LWC_c5997/f1p0/1591;i1_LQ_LWC_c6846/f1p3/1644;i1_LQ_LWC_c7466/f1p7/1522;i1_LQ_LWC_c7517/f1p1/1976;…
GO:0005234	extracellular-glutamate-gated ion channel activity	2	27	0.128466	0.478819	i3_HQ_LWC_c3849/f2p0/3122;i3_LQ_LWC_c34571/f1p6/3278
GO:0030151	molybdenum ion binding	2	27	0.128466	0.478819	i2_LQ_LWC_c42548/f1p0/2020;i2_LQ_LWC_c81950/f1p8/2780
GO:0019203	carbohydrate phosphatase activity	1	6	0.130998	0.478819	i1_LQ_LWC_c17431/f1p0/1653
GO:0047465	N-acylglucosamine-6-phosphate 2-epimerase activity	1	6	0.130998	0.478819	i1_HQ_LWC_c25815/f2p5/1363
GO:0050307	sucrose-phosphate phosphatase activity	1	6	0.130998	0.478819	i1_LQ_LWC_c17431/f1p0/1653
GO:0050308	sugar-phosphatase activity	1	6	0.130998	0.478819	i1_LQ_LWC_c17431/f1p0/1653
GO:0022821	potassium ion antiporter activity	2	28	0.136326	0.493693	i1_LQ_LWC_c22612/f1p9/1951;i3_HQ_LWC_c20378/f2p20/3183
GO:0019842	vitamin binding	4	86	0.138528	0.493693	i1_LQ_LWC_c10305/f1p0/1482;i1_LQ_LWC_c24319/f1p28/1532;i2_LQ_LWC_c55163/f1p2/2857;i2_LQ_LWC_c72014/f1p3/2192
GO:0004525	ribonuclease III activity	3	56	0.139725	0.493693	i4_LQ_LWC_c25524/f1p2/5091;i4_LQ_LWC_c34048/f1p0/4090;i5_LQ_LWC_c10409/f1p4/5110
GO:0004675	transmembrane receptor protein serine/threonine kinase activity	3	56	0.139725	0.493693	i1_LQ_LWC_c11310/f1p0/1836;i2_HQ_LWC_c7267/f2p0/2770;i2_LQ_LWC_c66436/f1p1/2100
GO:0032296	double-stranded RNA-specific ribonuclease activity	3	56	0.139725	0.493693	i4_LQ_LWC_c25524/f1p2/5091;i4_LQ_LWC_c34048/f1p0/4090;i5_LQ_LWC_c10409/f1p4/5110
GO:0016158	3-phytase activity	2	29	0.14429	0.504239	i2_LQ_LWC_c8199/f1p5/2778;i4_LQ_LWC_c8766/f1p0/4323
GO:0000339	RNA cap binding	1	7	0.1511	0.504239	i3_HQ_LWC_c17927/f2p0/3910
GO:0000340	RNA 7-methylguanosine cap binding	1	7	0.1511	0.504239	i3_HQ_LWC_c17927/f2p0/3910
GO:0004096	catalase activity	1	7	0.1511	0.504239	i1_HQ_LWC_c1721/f3p0/1934
GO:0004141	dethiobiotin synthase activity	1	7	0.1511	0.504239	i1_HQ_LWC_c4790/f3p13/1953
GO:0008107	galactoside 2-alpha-L-fucosyltransferase activity	1	7	0.1511	0.504239	i2_HQ_LWC_c44511/f3p0/2089
GO:0031127	alpha-(1,2)-fucosyltransferase activity	1	7	0.1511	0.504239	i2_HQ_LWC_c44511/f3p0/2089
GO:0042030	ATPase inhibitor activity	1	7	0.1511	0.504239	i0_HQ_LWC_c233/f2p0/747
GO:0016811	hydrolase activity, acting on carbon-nitrogen (but not peptide) bonds, in linear amides	4	89	0.151272	0.504239	i2_LQ_LWC_c19519/f1p2/2200;i2_LQ_LWC_c66398/f1p1/2501;i2_LQ_LWC_c71662/f1p5/2773;i5_LQ_LWC_c3643/f1p0/5828
GO:0019199	transmembrane receptor protein kinase activity	3	59	0.156078	0.517009	i1_LQ_LWC_c11310/f1p0/1836;i2_HQ_LWC_c7267/f2p0/2770;i2_LQ_LWC_c66436/f1p1/2100
GO:0016747	transferase activity, transferring acyl groups other than amino-acyl groups	17	561	0.158387	0.521399	i1_HQ_LWC_c2797/f6p8/1931;i1_LQ_LWC_c18082/f1p0/1790;i1_LQ_LWC_c19301/f1p4/1849;i1_LQ_LWC_c20074/f1p0/1997;i1_LQ_LWC_c30016/f1p0/1913;i1_LQ_LWC_c34860/f1p8/1945;i1_LQ_LWC_c35020/f1p4/1829;i1_LQ_LWC_c36087/f1p1/1625;i1_LQ_LWC_c39760/f14p0/1771;i2_HQ_LWC_c127791/f61p14/2141;i2_HQ_LWC_c3668/f3p1/2192;i2_HQ_LWC_c4743/f4p2/2334;i2_HQ_LWC_c68743/f2p0/2646;i2_LQ_LWC_c133125/f1p3/2020;i2_LQ_LWC_c133250/f…
GO:0016161	beta-amylase activity	2	31	0.16049	0.524371	i1_LQ_LWC_c34688/f1p2/1866;i2_LQ_LWC_c12958/f5p6/2131
GO:0009378	four-way junction helicase activity	14	449	0.161269	0.524371	i1_LQ_LWC_c10810/f1p6/1783;i1_LQ_LWC_c20286/f1p0/1887;i1_LQ_LWC_c24908/f1p3/1895;i2_LQ_LWC_c14360/f1p2/2055;i2_LQ_LWC_c81950/f1p8/2780;i2_LQ_LWC_c84837/f1p0/2369;i3_HQ_LWC_c32068/f3p0/3205;i3_LQ_LWC_c23051/f1p0/3105;i3_LQ_LWC_c37264/f1p3/3731;i4_HQ_LWC_c19195/f2p0/4740;i4_HQ_LWC_c2023/f5p0/4792;i4_LQ_LWC_c2501/f1p0/4871;i5_LQ_LWC_c10388/f1p7/5087;i6_LQ_LWC_c1241/f1p0/6292
GO:0004970	ionotropic glutamate receptor activity	2	32	0.16871	0.532298	i3_HQ_LWC_c3849/f2p0/3122;i3_LQ_LWC_c34571/f1p6/3278
GO:0005231	excitatory extracellular ligand-gated ion channel activity	2	32	0.16871	0.532298	i3_HQ_LWC_c3849/f2p0/3122;i3_LQ_LWC_c34571/f1p6/3278
GO:0008066	glutamate receptor activity	2	32	0.16871	0.532298	i3_HQ_LWC_c3849/f2p0/3122;i3_LQ_LWC_c34571/f1p6/3278
GO:0016872	intramolecular lyase activity	2	32	0.16871	0.532298	i1_LQ_LWC_c26276/f1p0/1199;i2_LQ_LWC_c125590/f3p1/2101
GO:1901681	sulfur compound binding	4	93	0.16892	0.532298	i1_LQ_LWC_c10305/f1p0/1482;i1_LQ_LWC_c24319/f1p28/1532;i2_LQ_LWC_c55163/f1p2/2857;i2_LQ_LWC_c72014/f1p3/2192
GO:0004329	formate-tetrahydrofolate ligase activity	1	8	0.170737	0.532298	i4_LQ_LWC_c6470/f1p0/4824
GO:0016857	racemase and epimerase activity, acting on carbohydrates and derivatives	1	8	0.170737	0.532298	i1_HQ_LWC_c25815/f2p5/1363
GO:0016798	hydrolase activity, acting on glycosyl bonds	29	1047	0.183609	0.559212	i1_HQ_LWC_c16252/f4p0/1485;i1_HQ_LWC_c16719/f2p0/1831;i1_LQ_LWC_c13716/f1p0/1092;i1_LQ_LWC_c14119/f1p0/1100;i1_LQ_LWC_c20238/f1p8/1972;i1_LQ_LWC_c21041/f1p0/1850;i1_LQ_LWC_c21871/f1p23/1940;i1_LQ_LWC_c26398/f1p0/1226;i1_LQ_LWC_c26524/f1p0/1291;i1_LQ_LWC_c29250/f1p9/1593;i1_LQ_LWC_c32216/f1p1/1440;i1_LQ_LWC_c33964/f1p1/1866;i1_LQ_LWC_c34688/f1p2/1866;i1_LQ_LWC_c38514/f1p0/1225;i1_LQ_LWC_c5499/f2p0…
GO:0003729	mRNA binding	2	34	0.18535	0.559212	i3_HQ_LWC_c17927/f2p0/3910;i7_LQ_LWC_c279/f1p0/7287
GO:0044822	poly(A) RNA binding	2	34	0.18535	0.559212	i3_HQ_LWC_c17927/f2p0/3910;i7_LQ_LWC_c279/f1p0/7287
GO:0004436	phosphatidylinositol diacylglycerol-lyase activity	1	9	0.189921	0.559212	i2_LQ_LWC_c108577/f1p2/2394
GO:0004749	ribose phosphate diphosphokinase activity	1	9	0.189921	0.559212	i3_LQ_LWC_c13894/f1p6/3074
GO:0008417	fucosyltransferase activity	1	9	0.189921	0.559212	i2_HQ_LWC_c44511/f3p0/2089
GO:0016716	oxidoreductase activity, acting on paired donors, with incorporation or reduction of molecular oxygen, another compound as one donor, and incorporation of one atom of oxygen	1	9	0.189921	0.559212	i2_LQ_LWC_c108453/f1p0/2554
GO:0016837	carbon-oxygen lyase activity, acting on polysaccharides	1	9	0.189921	0.559212	i1_LQ_LWC_c32188/f1p1/1672
GO:0016882	cyclo-ligase activity	1	9	0.189921	0.559212	i1_HQ_LWC_c4790/f3p13/1953
GO:0030338	CMP-N-acetylneuraminate monooxygenase activity	1	9	0.189921	0.559212	i2_LQ_LWC_c108453/f1p0/2554
GO:0004402	histone acetyltransferase activity	2	36	0.202207	0.585628	i1_LQ_LWC_c18082/f1p0/1790;i1_LQ_LWC_c35020/f1p4/1829
GO:0034212	peptide N-acetyltransferase activity	2	36	0.202207	0.585628	i1_LQ_LWC_c18082/f1p0/1790;i1_LQ_LWC_c35020/f1p4/1829
GO:0061733	peptide-lysine-N-acetyltransferase activity	2	36	0.202207	0.585628	i1_LQ_LWC_c18082/f1p0/1790;i1_LQ_LWC_c35020/f1p4/1829
GO:0008081	phosphoric diester hydrolase activity	5	136	0.207659	0.591394	i1_LQ_LWC_c10952/f1p0/1889;i1_LQ_LWC_c12694/f1p2/1600;i2_HQ_LWC_c54386/f2p4/2555;i2_LQ_LWC_c108577/f1p2/2394;i4_LQ_LWC_c6101/f1p0/4626
GO:0008757	S-adenosylmethionine-dependent methyltransferase activity	7	208	0.208206	0.591394	i2_HQ_LWC_c96478/f5p1/2099;i2_LQ_LWC_c107185/f1p0/2293;i2_LQ_LWC_c11893/f1p1/2409;i2_LQ_LWC_c33809/f1p4/2474;i2_LQ_LWC_c36000/f1p1/2118;i2_LQ_LWC_c83274/f1p4/2662;i3_LQ_LWC_c13944/f1p8/3106
GO:0004425	indole-3-glycerol-phosphate synthase activity	1	10	0.208662	0.591394	i1_HQ_LWC_c25815/f2p5/1363
GO:0008758	UDP-2,3-diacylglucosamine hydrolase activity	1	10	0.208662	0.591394	i2_LQ_LWC_c36000/f1p1/2118
GO:0015385	sodium:proton antiporter activity	2	37	0.210701	0.593996	i1_LQ_LWC_c22612/f1p9/1951;i3_HQ_LWC_c20378/f2p20/3183
GO:0016791	phosphatase activity	12	398	0.214111	0.595513	i1_HQ_LWC_c16252/f4p0/1485;i1_LQ_LWC_c17431/f1p0/1653;i1_LQ_LWC_c21041/f1p0/1850;i2_LQ_LWC_c14360/f1p2/2055;i2_LQ_LWC_c81950/f1p8/2780;i2_LQ_LWC_c8199/f1p5/2778;i4_HQ_LWC_c2023/f5p0/4792;i4_HQ_LWC_c9403/f3p0/4809;i4_LQ_LWC_c8766/f1p0/4323;i5_HQ_LWC_c1772/f3p0/5672;i5_LQ_LWC_c10388/f1p7/5087;i5_LQ_LWC_c4267/f1p8/5501
GO:0004559	alpha-mannosidase activity	2	38	0.219228	0.595513	i1_LQ_LWC_c26524/f1p0/1291;i1_LQ_LWC_c38514/f1p0/1225
GO:0005451	monovalent cation:proton antiporter activity	2	38	0.219228	0.595513	i1_LQ_LWC_c22612/f1p9/1951;i3_HQ_LWC_c20378/f2p20/3183
GO:0015276	ligand-gated ion channel activity	4	105	0.225629	0.595513	i1_HQ_LWC_c6219/f2p0/1871;i1_LQ_LWC_c3197/f1p0/1932;i3_HQ_LWC_c3849/f2p0/3122;i3_LQ_LWC_c34571/f1p6/3278
GO:0022834	ligand-gated channel activity	4	105	0.225629	0.595513	i1_HQ_LWC_c6219/f2p0/1871;i1_LQ_LWC_c3197/f1p0/1932;i3_HQ_LWC_c3849/f2p0/3122;i3_LQ_LWC_c34571/f1p6/3278
GO:0000295	adenine nucleotide transmembrane transporter activity	1	11	0.226969	0.595513	i2_LQ_LWC_c32882/f1p4/2160
GO:0003997	acyl-CoA oxidase activity	1	11	0.226969	0.595513	i2_LQ_LWC_c65641/f1p0/2233
GO:0005346	purine ribonucleotide transmembrane transporter activity	1	11	0.226969	0.595513	i2_LQ_LWC_c32882/f1p4/2160
GO:0005347	ATP transmembrane transporter activity	1	11	0.226969	0.595513	i2_LQ_LWC_c32882/f1p4/2160
GO:0005471	ATP:ADP antiporter activity	1	11	0.226969	0.595513	i2_LQ_LWC_c32882/f1p4/2160
GO:0015211	purine nucleoside transmembrane transporter activity	1	11	0.226969	0.595513	i2_LQ_LWC_c32882/f1p4/2160
GO:0015216	purine nucleotide transmembrane transporter activity	1	11	0.226969	0.595513	i2_LQ_LWC_c32882/f1p4/2160
GO:0015217	ADP transmembrane transporter activity	1	11	0.226969	0.595513	i2_LQ_LWC_c32882/f1p4/2160
GO:0015301	anion:anion antiporter activity	1	11	0.226969	0.595513	i2_LQ_LWC_c32882/f1p4/2160
GO:0098519	nucleotide phosphatase activity, acting on free nucleotides	7	215	0.231572	0.604597	i2_LQ_LWC_c14360/f1p2/2055;i2_LQ_LWC_c81950/f1p8/2780;i4_HQ_LWC_c2023/f5p0/4792;i4_HQ_LWC_c9403/f3p0/4809;i5_HQ_LWC_c1772/f3p0/5672;i5_LQ_LWC_c10388/f1p7/5087;i5_LQ_LWC_c4267/f1p8/5501
GO:0042578	phosphoric ester hydrolase activity	17	604	0.237808	0.606669	i1_HQ_LWC_c16252/f4p0/1485;i1_LQ_LWC_c10952/f1p0/1889;i1_LQ_LWC_c12694/f1p2/1600;i1_LQ_LWC_c17431/f1p0/1653;i1_LQ_LWC_c21041/f1p0/1850;i2_HQ_LWC_c54386/f2p4/2555;i2_LQ_LWC_c108577/f1p2/2394;i2_LQ_LWC_c14360/f1p2/2055;i2_LQ_LWC_c81950/f1p8/2780;i2_LQ_LWC_c8199/f1p5/2778;i4_HQ_LWC_c2023/f5p0/4792;i4_HQ_LWC_c9403/f3p0/4809;i4_LQ_LWC_c6101/f1p0/4626;i4_LQ_LWC_c8766/f1p0/4323;i5_HQ_LWC_c1772/f3p0/5672…
GO:0043169	cation binding	109	4412	0.242254	0.606669	i0_HQ_LWC_c87/f4p0/776;i0_LQ_LWC_c1332/f1p0/596;i0_LQ_LWC_c2078/f1p0/820;i0_LQ_LWC_c868/f1p0/603;i1_HQ_LWC_c14975/f26p0/1248;i1_HQ_LWC_c2091/f2p1/1792;i1_HQ_LWC_c25785/f2p0/1146;i1_HQ_LWC_c25951/f2p0/1924;i1_HQ_LWC_c27784/f24p0/1967;i1_HQ_LWC_c29715/f2p0/1738;i1_HQ_LWC_c6219/f2p0/1871;i1_HQ_LWC_c7809/f2p0/1855;i1_LQ_LWC_c10305/f1p0/1482;i1_LQ_LWC_c12206/f1p3/1889;i1_LQ_LWC_c12582/f1p0/1959;i1_LQ_…
GO:0099516	ion antiporter activity	3	74	0.244811	0.606669	i1_LQ_LWC_c22612/f1p9/1951;i2_LQ_LWC_c32882/f1p4/2160;i3_HQ_LWC_c20378/f2p20/3183
GO:0004651	polynucleotide 5'-phosphatase activity	1	12	0.244854	0.606669	i1_LQ_LWC_c21041/f1p0/1850
GO:0016634	oxidoreductase activity, acting on the CH-CH group of donors, oxygen as acceptor	1	12	0.244854	0.606669	i2_LQ_LWC_c65641/f1p0/2233
GO:0016743	carboxyl- or carbamoyltransferase activity	1	12	0.244854	0.606669	i2_LQ_LWC_c108938/f1p8/3004
GO:0050151	oleate hydratase activity	1	12	0.244854	0.606669	i1_LQ_LWC_c36395/f1p0/1965
GO:0050840	extracellular matrix binding	1	12	0.244854	0.606669	i3_HQ_LWC_c9652/f3p2/3859
GO:0098518	polynucleotide phosphatase activity	1	12	0.244854	0.606669	i1_LQ_LWC_c21041/f1p0/1850
GO:0008536	Ran GTPase binding	2	41	0.244957	0.606669	i3_LQ_LWC_c11501/f1p0/3775;i5_HQ_LWC_c11398/f30p0/5429
GO:0015930	glutamate synthase activity	2	41	0.244957	0.606669	i5_HQ_LWC_c11262/f2p1/5131;i5_LQ_LWC_c9612/f1p0/6070
GO:0016157	sucrose synthase activity	3	75	0.251015	0.616461	i2_LQ_LWC_c108938/f1p8/3004;i2_LQ_LWC_c8199/f1p5/2778;i4_LQ_LWC_c8766/f1p0/4323
GO:0005219	ryanodine-sensitive calcium-release channel activity	2	42	0.253563	0.616461	i1_HQ_LWC_c6219/f2p0/1871;i1_LQ_LWC_c3197/f1p0/1932
GO:0015278	calcium-release channel activity	2	42	0.253563	0.616461	i1_HQ_LWC_c6219/f2p0/1871;i1_LQ_LWC_c3197/f1p0/1932
GO:0099604	ligand-gated calcium channel activity	2	42	0.253563	0.616461	i1_HQ_LWC_c6219/f2p0/1871;i1_LQ_LWC_c3197/f1p0/1932
GO:0005230	extracellular ligand-gated ion channel activity	2	43	0.262176	0.626225	i3_HQ_LWC_c3849/f2p0/3122;i3_LQ_LWC_c34571/f1p6/3278
GO:0004359	glutaminase activity	1	13	0.262325	0.626225	i2_LQ_LWC_c71662/f1p5/2773
GO:0016762	xyloglucan:xyloglucosyl transferase activity	1	13	0.262325	0.626225	i1_LQ_LWC_c38404/f1p0/1243
GO:0018580	nitronate monooxygenase activity	1	13	0.262325	0.626225	i1_HQ_LWC_c25815/f2p5/1363
GO:0019201	nucleotide kinase activity	3	77	0.263487	0.626225	i2_LQ_LWC_c23603/f1p1/2478;i2_LQ_LWC_c83627/f1p1/2576;i4_LQ_LWC_c22146/f1p2/5023
GO:0004674	protein serine/threonine kinase activity	7	226	0.26991	0.63786	i1_LQ_LWC_c11310/f1p0/1836;i2_HQ_LWC_c23180/f2p3/2869;i2_HQ_LWC_c7267/f2p0/2770;i2_HQ_LWC_c8210/f2p0/2436;i2_LQ_LWC_c11043/f1p0/2949;i2_LQ_LWC_c47459/f1p0/3015;i2_LQ_LWC_c66436/f1p1/2100
GO:0016160	amylase activity	2	44	0.270789	0.63786	i1_LQ_LWC_c34688/f1p2/1866;i2_LQ_LWC_c12958/f5p6/2131
GO:0004356	glutamate-ammonia ligase activity	1	14	0.279392	0.646647	i1_LQ_LWC_c36526/f1p1/1862
GO:0016211	ammonia ligase activity	1	14	0.279392	0.646647	i1_LQ_LWC_c36526/f1p1/1862
GO:0016880	acid-ammonia (or amide) ligase activity	1	14	0.279392	0.646647	i1_LQ_LWC_c36526/f1p1/1862
GO:0015923	mannosidase activity	2	45	0.2794	0.646647	i1_LQ_LWC_c26524/f1p0/1291;i1_LQ_LWC_c38514/f1p0/1225
GO:0015297	antiporter activity	8	268	0.281948	0.649706	i1_HQ_LWC_c29647/f2p0/1839;i1_HQ_LWC_c6165/f3p0/1811;i1_LQ_LWC_c10713/f2p0/2053;i1_LQ_LWC_c22612/f1p9/1951;i2_HQ_LWC_c100905/f2p0/2789;i2_LQ_LWC_c32882/f1p4/2160;i3_HQ_LWC_c20378/f2p20/3183;i3_LQ_LWC_c29643/f1p0/3082
GO:0016903	oxidoreductase activity, acting on the aldehyde or oxo group of donors	5	156	0.294018	0.666079	i1_LQ_LWC_c10305/f1p0/1482;i1_LQ_LWC_c10416/f1p11/1659;i1_LQ_LWC_c17522/f1p0/1444;i1_LQ_LWC_c24319/f1p28/1532;i2_LQ_LWC_c25075/f3p5/2542
GO:0004015	adenosylmethionine-8-amino-7-oxononanoate transaminase activity	1	15	0.296066	0.666079	i2_LQ_LWC_c20276/f1p18/2039
GO:0004017	adenylate kinase activity	1	15	0.296066	0.666079	i4_LQ_LWC_c22146/f1p2/5023
GO:0016162	cellulose 1,4-beta-cellobiosidase activity	1	15	0.296066	0.666079	i2_LQ_LWC_c12958/f5p6/2131
GO:0017150	tRNA dihydrouridine synthase activity	1	15	0.296066	0.666079	i1_HQ_LWC_c6642/f2p21/1895
GO:0005262	calcium channel activity	2	47	0.296594	0.666079	i1_HQ_LWC_c6219/f2p0/1871;i1_LQ_LWC_c3197/f1p0/1932
GO:0046872	metal ion binding	106	4353	0.298263	0.667001	i0_HQ_LWC_c87/f4p0/776;i0_LQ_LWC_c1332/f1p0/596;i0_LQ_LWC_c2078/f1p0/820;i0_LQ_LWC_c868/f1p0/603;i1_HQ_LWC_c14975/f26p0/1248;i1_HQ_LWC_c2091/f2p1/1792;i1_HQ_LWC_c25785/f2p0/1146;i1_HQ_LWC_c25951/f2p0/1924;i1_HQ_LWC_c27784/f24p0/1967;i1_HQ_LWC_c29715/f2p0/1738;i1_HQ_LWC_c6219/f2p0/1871;i1_HQ_LWC_c7809/f2p0/1855;i1_LQ_LWC_c12206/f1p3/1889;i1_LQ_LWC_c12582/f1p0/1959;i1_LQ_LWC_c12824/f1p0/1880;i1_LQ_…
GO:0046527	glucosyltransferase activity	23	878	0.299961	0.66798	i1_HQ_LWC_c2521/f6p0/1759;i1_LQ_LWC_c19572/f1p5/1678;i1_LQ_LWC_c7466/f1p7/1522;i1_LQ_LWC_c7517/f1p1/1976;i2_HQ_LWC_c46671/f3p1/2652;i2_HQ_LWC_c90266/f2p1/2703;i2_LQ_LWC_c107480/f1p0/2908;i2_LQ_LWC_c108938/f1p8/3004;i2_LQ_LWC_c34041/f1p1/2493;i2_LQ_LWC_c3707/f1p0/2505;i2_LQ_LWC_c48731/f2p1/2315;i2_LQ_LWC_c60107/f21p11/2100;i2_LQ_LWC_c66162/f1p3/2303;i2_LQ_LWC_c69748/f1p0/2232;i2_LQ_LWC_c8199/f1p5/…
GO:0005319	lipid transporter activity	1	16	0.312353	0.679953	i2_HQ_LWC_c74086/f2p2/2069
GO:0019002	GMP binding	1	16	0.312353	0.679953	i2_LQ_LWC_c11574/f1p1/2980
GO:0019904	protein domain specific binding	1	16	0.312353	0.679953	i2_LQ_LWC_c27590/f1p0/2087
GO:0019205	nucleobase-containing compound kinase activity	3	86	0.320295	0.679953	i2_LQ_LWC_c23603/f1p1/2478;i2_LQ_LWC_c83627/f1p1/2576;i4_LQ_LWC_c22146/f1p2/5023
GO:0005381	iron ion transmembrane transporter activity	1	17	0.328265	0.679953	i1_LQ_LWC_c42389/f1p0/1051
GO:0015215	nucleotide transmembrane transporter activity	1	17	0.328265	0.679953	i2_LQ_LWC_c32882/f1p4/2160
GO:0015370	solute:sodium symporter activity	1	17	0.328265	0.679953	i2_LQ_LWC_c9560/f1p0/2561
GO:0015605	organophosphate ester transmembrane transporter activity	1	17	0.328265	0.679953	i2_LQ_LWC_c32882/f1p4/2160
GO:0016778	diphosphotransferase activity	1	17	0.328265	0.679953	i3_LQ_LWC_c13894/f1p6/3074
GO:0015144	carbohydrate transmembrane transporter activity	3	88	0.332977	0.679953	i2_HQ_LWC_c78190/f13p3/2124;i2_LQ_LWC_c133813/f1p3/2022;i2_LQ_LWC_c41944/f1p3/2079
GO:1901476	carbohydrate transporter activity	3	88	0.332977	0.679953	i2_HQ_LWC_c78190/f13p3/2124;i2_LQ_LWC_c133813/f1p3/2022;i2_LQ_LWC_c41944/f1p3/2079
GO:0005543	phospholipid binding	4	126	0.333262	0.679953	i2_HQ_LWC_c97132/f3p1/2114;i2_LQ_LWC_c114838/f1p0/2096;i2_LQ_LWC_c133652/f1p1/2021;i2_LQ_LWC_c24750/f1p1/2393
GO:0004620	phospholipase activity	2	52	0.339234	0.679953	i2_HQ_LWC_c96413/f15p2/2159;i2_LQ_LWC_c108577/f1p2/2394
GO:0016879	ligase activity, forming carbon-nitrogen bonds	5	166	0.339334	0.679953	i1_HQ_LWC_c4790/f3p13/1953;i1_LQ_LWC_c36526/f1p1/1862;i2_LQ_LWC_c36998/f1p0/2486;i2_LQ_LWC_c69026/f1p2/2204;i4_LQ_LWC_c6470/f1p0/4824
GO:0016597	amino acid binding	4	128	0.343759	0.679953	i2_LQ_LWC_c133251/f1p7/2028;i2_LQ_LWC_c24887/f1p4/2368;i2_LQ_LWC_c8199/f1p5/2778;i3_LQ_LWC_c26275/f1p0/3808
GO:0003905	alkylbase DNA N-glycosylase activity	1	18	0.343808	0.679953	i1_LQ_LWC_c32216/f1p1/1440
GO:0004407	histone deacetylase activity	1	18	0.343808	0.679953	i2_LQ_LWC_c19519/f1p2/2200
GO:0004512	inositol-3-phosphate synthase activity	1	18	0.343808	0.679953	i1_LQ_LWC_c26276/f1p0/1199
GO:0008725	DNA-3-methyladenine glycosylase activity	1	18	0.343808	0.679953	i1_LQ_LWC_c32216/f1p1/1440
GO:0017136	NAD-dependent histone deacetylase activity	1	18	0.343808	0.679953	i2_LQ_LWC_c19519/f1p2/2200
GO:0031078	histone deacetylase activity (H3-K14 specific)	1	18	0.343808	0.679953	i2_LQ_LWC_c19519/f1p2/2200
GO:0032041	NAD-dependent histone deacetylase activity (H3-K14 specific)	1	18	0.343808	0.679953	i2_LQ_LWC_c19519/f1p2/2200
GO:0033558	protein deacetylase activity	1	18	0.343808	0.679953	i2_LQ_LWC_c19519/f1p2/2200
GO:0034979	NAD-dependent protein deacetylase activity	1	18	0.343808	0.679953	i2_LQ_LWC_c19519/f1p2/2200
GO:0043733	DNA-3-methylbase glycosylase activity	1	18	0.343808	0.679953	i1_LQ_LWC_c32216/f1p1/1440
GO:0005247	voltage-gated chloride channel activity	2	53	0.347674	0.679953	i2_HQ_LWC_c51937/f4p7/2948;i2_LQ_LWC_c69099/f1p0/2781
GO:0005253	anion channel activity	2	53	0.347674	0.679953	i2_HQ_LWC_c51937/f4p7/2948;i2_LQ_LWC_c69099/f1p0/2781
GO:0005254	chloride channel activity	2	53	0.347674	0.679953	i2_HQ_LWC_c51937/f4p7/2948;i2_LQ_LWC_c69099/f1p0/2781
GO:0008308	voltage-gated anion channel activity	2	53	0.347674	0.679953	i2_HQ_LWC_c51937/f4p7/2948;i2_LQ_LWC_c69099/f1p0/2781
GO:0015108	chloride transmembrane transporter activity	2	53	0.347674	0.679953	i2_HQ_LWC_c51937/f4p7/2948;i2_LQ_LWC_c69099/f1p0/2781
GO:0017016	Ras GTPase binding	2	53	0.347674	0.679953	i3_LQ_LWC_c11501/f1p0/3775;i5_HQ_LWC_c11398/f30p0/5429
GO:0031267	small GTPase binding	2	53	0.347674	0.679953	i3_LQ_LWC_c11501/f1p0/3775;i5_HQ_LWC_c11398/f30p0/5429
GO:0051020	GTPase binding	2	53	0.347674	0.679953	i3_LQ_LWC_c11501/f1p0/3775;i5_HQ_LWC_c11398/f30p0/5429
GO:0019213	deacetylase activity	1	19	0.358993	0.695412	i2_LQ_LWC_c19519/f1p2/2200
GO:0031406	carboxylic acid binding	4	131	0.359515	0.695412	i2_LQ_LWC_c133251/f1p7/2028;i2_LQ_LWC_c24887/f1p4/2368;i2_LQ_LWC_c8199/f1p5/2778;i3_LQ_LWC_c26275/f1p0/3808
GO:0043177	organic acid binding	4	131	0.359515	0.695412	i2_LQ_LWC_c133251/f1p7/2028;i2_LQ_LWC_c24887/f1p4/2368;i2_LQ_LWC_c8199/f1p5/2778;i3_LQ_LWC_c26275/f1p0/3808
GO:0008234	cysteine-type peptidase activity	10	375	0.368841	0.7076	i1_LQ_LWC_c22275/f1p0/1920;i1_LQ_LWC_c7199/f1p0/2017;i2_HQ_LWC_c1135/f22p3/2528;i2_HQ_LWC_c21898/f2p0/2209;i2_LQ_LWC_c11526/f1p2/2126;i2_LQ_LWC_c24884/f1p1/2277;i2_LQ_LWC_c59566/f14p1/2221;i2_LQ_LWC_c70323/f1p2/2846;i3_LQ_LWC_c23350/f1p9/3434;i5_LQ_LWC_c4886/f1p0/5128
GO:0004619	phosphoglycerate mutase activity	1	20	0.373826	0.7076	i2_HQ_LWC_c96413/f15p2/2159
GO:0016625	oxidoreductase activity, acting on the aldehyde or oxo group of donors, iron-sulfur protein as acceptor	1	20	0.373826	0.7076	i1_LQ_LWC_c17522/f1p0/1444
GO:0016776	phosphotransferase activity, phosphate group as acceptor	1	20	0.373826	0.7076	i4_LQ_LWC_c22146/f1p2/5023
GO:0016849	phosphorus-oxygen lyase activity	1	20	0.373826	0.7076	i2_LQ_LWC_c108577/f1p2/2394
GO:0045735	nutrient reservoir activity	1	20	0.373826	0.7076	i2_LQ_LWC_c108727/f1p0/2726
GO:0016810	hydrolase activity, acting on carbon-nitrogen (but not peptide) bonds	4	134	0.375262	0.707789	i2_LQ_LWC_c19519/f1p2/2200;i2_LQ_LWC_c66398/f1p1/2501;i2_LQ_LWC_c71662/f1p5/2773;i5_LQ_LWC_c3643/f1p0/5828
GO:0005337	nucleoside transmembrane transporter activity	1	21	0.388317	0.729816	i2_LQ_LWC_c32882/f1p4/2160
GO:0004089	carbonate dehydratase activity	1	22	0.402473	0.748458	i1_HQ_LWC_c14975/f26p0/1248
GO:0004143	diacylglycerol kinase activity	1	22	0.402473	0.748458	i6_LQ_LWC_c361/f1p0/6370
GO:0030337	DNA polymerase processivity factor activity	1	22	0.402473	0.748458	i2_LQ_LWC_c108453/f1p0/2554
GO:0004127	cytidylate kinase activity	2	61	0.413668	0.758212	i2_LQ_LWC_c23603/f1p1/2478;i2_LQ_LWC_c83627/f1p1/2576
GO:0004066	asparagine synthase (glutamine-hydrolyzing) activity	1	23	0.416301	0.758212	i2_LQ_LWC_c69026/f1p2/2204
GO:0008839	4-hydroxy-tetrahydrodipicolinate reductase	1	23	0.416301	0.758212	i1_LQ_LWC_c10416/f1p11/1659
GO:0015175	neutral amino acid transmembrane transporter activity	1	23	0.416301	0.758212	i1_LQ_LWC_c7034/f1p0/1739
GO:0016854	racemase and epimerase activity	1	23	0.416301	0.758212	i1_HQ_LWC_c25815/f2p5/1363
GO:0022858	alanine transmembrane transporter activity	1	23	0.416301	0.758212	i1_LQ_LWC_c7034/f1p0/1739
GO:0005217	intracellular ligand-gated ion channel activity	2	62	0.42169	0.765397	i1_HQ_LWC_c6219/f2p0/1871;i1_LQ_LWC_c3197/f1p0/1932
GO:0016746	transferase activity, transferring acyl groups	17	689	0.427451	0.771924	i1_HQ_LWC_c2797/f6p8/1931;i1_LQ_LWC_c18082/f1p0/1790;i1_LQ_LWC_c19301/f1p4/1849;i1_LQ_LWC_c20074/f1p0/1997;i1_LQ_LWC_c30016/f1p0/1913;i1_LQ_LWC_c34860/f1p8/1945;i1_LQ_LWC_c35020/f1p4/1829;i1_LQ_LWC_c36087/f1p1/1625;i1_LQ_LWC_c39760/f14p0/1771;i2_HQ_LWC_c127791/f61p14/2141;i2_HQ_LWC_c3668/f3p1/2192;i2_HQ_LWC_c4743/f4p2/2334;i2_HQ_LWC_c68743/f2p0/2646;i2_LQ_LWC_c133125/f1p3/2020;i2_LQ_LWC_c133250/f…
GO:0015491	cation:cation antiporter activity	2	63	0.429656	0.771924	i1_LQ_LWC_c22612/f1p9/1951;i3_HQ_LWC_c20378/f2p20/3183
GO:0016298	lipase activity	2	63	0.429656	0.771924	i2_HQ_LWC_c96413/f15p2/2159;i2_LQ_LWC_c108577/f1p2/2394
GO:0008080	N-acetyltransferase activity	3	104	0.433071	0.77282	i1_LQ_LWC_c18082/f1p0/1790;i1_LQ_LWC_c35020/f1p4/1829;i2_HQ_LWC_c3668/f3p1/2192
GO:0043566	structure-specific DNA binding	3	104	0.433071	0.77282	i1_HQ_LWC_c16553/f4p0/1893;i1_LQ_LWC_c21040/f1p2/1452;i3_LQ_LWC_c6766/f1p2/3409
GO:0008135	translation factor activity, RNA binding	5	187	0.435275	0.774146	i1_LQ_LWC_c34491/f1p3/2009;i2_LQ_LWC_c49203/f1p0/2831;i3_LQ_LWC_c14578/f1p0/3083;i3_LQ_LWC_c21620/f1p0/3197;i3_LQ_LWC_c23051/f1p0/3105
GO:0003714	transcription corepressor activity	1	25	0.443007	0.780045	i2_LQ_LWC_c66576/f1p4/3315
GO:0004014	adenosylmethionine decarboxylase activity	1	25	0.443007	0.780045	i2_LQ_LWC_c20276/f1p18/2039
GO:0030145	manganese ion binding	1	25	0.443007	0.780045	i2_HQ_LWC_c96413/f15p2/2159
GO:0015932	nucleobase-containing compound transmembrane transporter activity	1	26	0.455898	0.799933	i2_LQ_LWC_c32882/f1p4/2160
GO:0016891	endoribonuclease activity, producing 5'-phosphomonoesters	3	108	0.45732	0.799933	i4_LQ_LWC_c25524/f1p2/5091;i4_LQ_LWC_c34048/f1p0/4090;i5_LQ_LWC_c10409/f1p4/5110
GO:0019239	deaminase activity	1	27	0.468492	0.814675	i2_LQ_LWC_c107901/f1p4/2909
GO:0008509	anion transmembrane transporter activity	21	881	0.475061	0.814675	i0_LQ_LWC_c1332/f1p0/596;i1_HQ_LWC_c14975/f26p0/1248;i1_HQ_LWC_c2091/f2p1/1792;i1_LQ_LWC_c18212/f1p8/1578;i1_LQ_LWC_c20425/f1p0/1755;i1_LQ_LWC_c23431/f1p0/2007;i1_LQ_LWC_c25045/f1p2/1861;i1_LQ_LWC_c7034/f1p0/1739;i1_LQ_LWC_c8470/f1p0/1821;i2_HQ_LWC_c51937/f4p7/2948;i2_LQ_LWC_c108215/f1p10/2602;i2_LQ_LWC_c32882/f1p4/2160;i2_LQ_LWC_c38032/f1p0/2083;i2_LQ_LWC_c64295/f1p0/2185;i2_LQ_LWC_c69099/f1p0/2…
GO:0015081	sodium ion transmembrane transporter activity	3	111	0.475215	0.814675	i1_LQ_LWC_c22612/f1p9/1951;i2_LQ_LWC_c9560/f1p0/2561;i3_HQ_LWC_c20378/f2p20/3183
GO:0016617	4-oxoproline reductase activity	2	69	0.476169	0.814675	i1_LQ_LWC_c20041/f1p2/1709;i3_LQ_LWC_c26275/f1p0/3808
GO:0003942	N-acetyl-gamma-glutamyl-phosphate reductase activity	1	28	0.480794	0.814675	i2_LQ_LWC_c25075/f3p5/2542
GO:0004140	dephospho-CoA kinase activity	1	28	0.480794	0.814675	i1_HQ_LWC_c4790/f3p13/1953
GO:0004435	phosphatidylinositol phospholipase C activity	1	28	0.480794	0.814675	i2_LQ_LWC_c108577/f1p2/2394
GO:0004629	phospholipase C activity	1	28	0.480794	0.814675	i2_LQ_LWC_c108577/f1p2/2394
GO:0015556	C4-dicarboxylate transmembrane transporter activity	1	28	0.480794	0.814675	i3_HQ_LWC_c20378/f2p20/3183
GO:0004521	endoribonuclease activity	3	112	0.481119	0.814675	i4_LQ_LWC_c25524/f1p2/5091;i4_LQ_LWC_c34048/f1p0/4090;i5_LQ_LWC_c10409/f1p4/5110
GO:0003924	GTPase activity	21	886	0.485541	0.817776	i1_HQ_LWC_c2392/f4p2/1745;i1_LQ_LWC_c17900/f1p0/1799;i2_LQ_LWC_c11574/f1p1/2980;i2_LQ_LWC_c119862/f1p0/2197;i2_LQ_LWC_c23603/f1p1/2478;i2_LQ_LWC_c32682/f1p0/2195;i2_LQ_LWC_c81962/f1p0/2395;i2_LQ_LWC_c83627/f1p1/2576;i3_HQ_LWC_c6734/f2p0/3293;i3_LQ_LWC_c14048/f1p0/3031;i3_LQ_LWC_c24693/f1p8/3809;i4_HQ_LWC_c1876/f4p0/4421;i4_HQ_LWC_c9403/f3p0/4809;i4_LQ_LWC_c15438/f1p0/4064;i4_LQ_LWC_c29949/f1p0/45…
GO:0016742	hydroxymethyl-, formyl- and related transferase activity	1	29	0.492812	0.817776	i1_LQ_LWC_c23325/f1p0/1499
GO:1901677	phosphate transmembrane transporter activity	1	29	0.492812	0.817776	i2_LQ_LWC_c32882/f1p4/2160
GO:0016407	acetyltransferase activity	3	114	0.492832	0.817776	i1_LQ_LWC_c18082/f1p0/1790;i1_LQ_LWC_c35020/f1p4/1829;i2_HQ_LWC_c3668/f3p1/2192
GO:0015085	calcium ion transmembrane transporter activity	2	72	0.498545	0.817776	i1_HQ_LWC_c6219/f2p0/1871;i1_LQ_LWC_c3197/f1p0/1932
GO:0022836	gated channel activity	7	288	0.500268	0.817776	i1_HQ_LWC_c6219/f2p0/1871;i1_LQ_LWC_c3197/f1p0/1932;i2_HQ_LWC_c51937/f4p7/2948;i2_LQ_LWC_c101905/f1p5/2501;i2_LQ_LWC_c69099/f1p0/2781;i3_HQ_LWC_c3849/f2p0/3122;i3_LQ_LWC_c34571/f1p6/3278
GO:0003723	RNA binding	33	1412	0.500757	0.817776	i1_HQ_LWC_c6219/f2p0/1871;i1_LQ_LWC_c10810/f1p6/1783;i1_LQ_LWC_c20286/f1p0/1887;i1_LQ_LWC_c31856/f1p8/1652;i1_LQ_LWC_c34491/f1p3/2009;i2_HQ_LWC_c96478/f5p1/2099;i2_LQ_LWC_c107185/f1p0/2293;i2_LQ_LWC_c121297/f1p1/2529;i2_LQ_LWC_c33809/f1p4/2474;i2_LQ_LWC_c35494/f1p5/2229;i2_LQ_LWC_c36000/f1p1/2118;i2_LQ_LWC_c49203/f1p0/2831;i2_LQ_LWC_c51941/f1p0/2784;i2_LQ_LWC_c71662/f1p5/2773;i2_LQ_LWC_c81950/f1p…
GO:0003954	NADH dehydrogenase activity	1	30	0.504553	0.817776	i1_LQ_LWC_c31380/f1p2/1450
GO:0004129	cytochrome-c oxidase activity	1	30	0.504553	0.817776	i2_LQ_LWC_c47810/f1p0/2340
GO:0005179	hormone activity	1	30	0.504553	0.817776	i2_LQ_LWC_c71662/f1p5/2773
GO:0005310	dicarboxylic acid transmembrane transporter activity	1	30	0.504553	0.817776	i3_HQ_LWC_c20378/f2p20/3183
GO:0016675	oxidoreductase activity, acting on a heme group of donors	1	30	0.504553	0.817776	i2_LQ_LWC_c47810/f1p0/2340
GO:0016676	oxidoreductase activity, acting on a heme group of donors, oxygen as acceptor	1	30	0.504553	0.817776	i2_LQ_LWC_c47810/f1p0/2340
GO:1901505	carbohydrate derivative transporter activity	1	30	0.504553	0.817776	i2_LQ_LWC_c32882/f1p4/2160
GO:0016835	carbon-oxygen lyase activity	5	203	0.506347	0.818183	i1_HQ_LWC_c14975/f26p0/1248;i1_HQ_LWC_c25815/f2p5/1363;i1_LQ_LWC_c32188/f1p1/1672;i1_LQ_LWC_c33301/f1p0/1962;i1_LQ_LWC_c36395/f1p0/1965
GO:0003684	damaged DNA binding	1	31	0.516021	0.828762	i1_LQ_LWC_c21225/f1p0/1872
GO:0015002	heme-copper terminal oxidase activity	1	31	0.516021	0.828762	i2_LQ_LWC_c47810/f1p0/2340
GO:0016410	N-acyltransferase activity	3	120	0.527155	0.831635	i1_LQ_LWC_c18082/f1p0/1790;i1_LQ_LWC_c35020/f1p4/1829;i2_HQ_LWC_c3668/f3p1/2192
GO:0003747	translation release factor activity	1	32	0.527225	0.831635	i3_LQ_LWC_c21620/f1p0/3197
GO:0004003	ATP-dependent DNA helicase activity	1	32	0.527225	0.831635	i1_HQ_LWC_c6219/f2p0/1871
GO:0004526	ribonuclease P activity	1	32	0.527225	0.831635	i5_LQ_LWC_c10409/f1p4/5110
GO:0004549	tRNA-specific ribonuclease activity	1	32	0.527225	0.831635	i5_LQ_LWC_c10409/f1p4/5110
GO:0008079	translation termination factor activity	1	32	0.527225	0.831635	i3_LQ_LWC_c21620/f1p0/3197
GO:0046914	transition metal ion binding	59	2570	0.543751	0.85066	i0_LQ_LWC_c1332/f1p0/596;i1_HQ_LWC_c14975/f26p0/1248;i1_HQ_LWC_c2091/f2p1/1792;i1_HQ_LWC_c25951/f2p0/1924;i1_HQ_LWC_c27784/f24p0/1967;i1_LQ_LWC_c12206/f1p3/1889;i1_LQ_LWC_c12582/f1p0/1959;i1_LQ_LWC_c12824/f1p0/1880;i1_LQ_LWC_c14896/f7p4/1842;i1_LQ_LWC_c17891/f1p2/1852;i1_LQ_LWC_c18212/f1p8/1578;i1_LQ_LWC_c19949/f1p0/1805;i1_LQ_LWC_c21066/f1p3/1959;i1_LQ_LWC_c21483/f1p0/1750;i1_LQ_LWC_c23960/f1p1/…
GO:0003779	actin binding	5	212	0.544737	0.85066	i1_LQ_LWC_c18212/f1p8/1578;i2_HQ_LWC_c117604/f10p7/2051;i2_LQ_LWC_c10585/f1p3/2271;i4_LQ_LWC_c4344/f1p5/4609;i5_HQ_LWC_c2073/f2p1/5118
GO:0004725	protein tyrosine phosphatase activity	1	34	0.548861	0.85066	i1_HQ_LWC_c16252/f4p0/1485
GO:0019104	DNA N-glycosylase activity	1	34	0.548861	0.85066	i1_LQ_LWC_c32216/f1p1/1440
GO:0051536	iron-sulfur cluster binding	5	213	0.548916	0.85066	i1_LQ_LWC_c26510/f1p0/1231;i1_LQ_LWC_c4355/f1p0/1974;i2_HQ_LWC_c7301/f4p6/2302;i3_LQ_LWC_c13894/f1p6/3074;i7_LQ_LWC_c279/f1p0/7287
GO:0051540	metal cluster binding	5	213	0.548916	0.85066	i1_LQ_LWC_c26510/f1p0/1231;i1_LQ_LWC_c4355/f1p0/1974;i2_HQ_LWC_c7301/f4p6/2302;i3_LQ_LWC_c13894/f1p6/3074;i7_LQ_LWC_c279/f1p0/7287
GO:0016761	cellulose synthase (GDP-forming) activity	3	125	0.554747	0.857189	i2_HQ_LWC_c90266/f2p1/2703;i3_LQ_LWC_c12468/f1p10/3502;i3_LQ_LWC_c7424/f1p0/3494
GO:0003968	RNA-directed RNA polymerase activity	1	35	0.559305	0.86172	i2_HQ_LWC_c21898/f2p0/2209
GO:0008026	ATP-dependent helicase activity	2	82	0.568544	0.870892	i1_HQ_LWC_c6219/f2p0/1871;i2_LQ_LWC_c119950/f1p2/2130
GO:0070035	purine NTP-dependent helicase activity	2	82	0.568544	0.870892	i1_HQ_LWC_c6219/f2p0/1871;i2_LQ_LWC_c119950/f1p2/2130
GO:0016836	hydro-lyase activity	3	128	0.570833	0.871878	i1_HQ_LWC_c14975/f26p0/1248;i1_HQ_LWC_c25815/f2p5/1363;i1_LQ_LWC_c36395/f1p0/1965
GO:0004843	thiol-dependent ubiquitin-specific protease activity	3	129	0.576115	0.874902	i2_LQ_LWC_c24884/f1p1/2277;i2_LQ_LWC_c59566/f14p1/2221;i3_LQ_LWC_c23350/f1p9/3434
GO:0031683	G-protein beta/gamma-subunit complex binding	3	129	0.576115	0.874902	i1_LQ_LWC_c17900/f1p0/1799;i4_HQ_LWC_c1876/f4p0/4421;i4_LQ_LWC_c15438/f1p0/4064
GO:0015105	arsenite transmembrane transporter activity	1	37	0.579475	0.877491	i3_HQ_LWC_c20378/f2p20/3183
GO:0003873	6-phosphofructo-2-kinase activity	1	38	0.589211	0.887165	i3_LQ_LWC_c21065/f1p0/3559
GO:0004602	glutathione peroxidase activity	1	38	0.589211	0.887165	i1_LQ_LWC_c38123/f1p0/1316
GO:0003825	alpha,alpha-trehalose-phosphate synthase (UDP-forming) activity	8	359	0.591425	0.887976	i1_LQ_LWC_c7517/f1p1/1976;i2_HQ_LWC_c46671/f3p1/2652;i2_LQ_LWC_c34041/f1p1/2493;i2_LQ_LWC_c48731/f2p1/2315;i2_LQ_LWC_c60107/f21p11/2100;i2_LQ_LWC_c69748/f1p0/2232;i2_LQ_LWC_c86622/f1p5/2829;i3_HQ_LWC_c31984/f16p4/3249
GO:0008378	galactosyltransferase activity	1	39	0.598723	0.896393	i1_HQ_LWC_c16583/f5p0/1671
GO:0008169	C-methyltransferase activity	3	134	0.601903	0.898616	i2_LQ_LWC_c11893/f1p1/2409;i2_LQ_LWC_c37884/f1p3/2539;i3_LQ_LWC_c12718/f1p18/3704
GO:0043565	sequence-specific DNA binding	10	454	0.606125	0.90026	i1_HQ_LWC_c16553/f4p0/1893;i1_HQ_LWC_c40098/f2p0/1377;i1_LQ_LWC_c21040/f1p2/1452;i1_LQ_LWC_c42183/f1p0/1017;i1_LQ_LWC_c6340/f1p0/1631;i1_LQ_LWC_c9339/f3p2/1650;i2_HQ_LWC_c5745/f2p2/2371;i3_LQ_LWC_c6766/f1p2/3409;i5_LQ_LWC_c6439/f1p6/5193;i5_LQ_LWC_c9904/f1p4/6105
GO:0016868	intramolecular transferase activity, phosphotransferases	1	40	0.608014	0.90026	i2_HQ_LWC_c96413/f15p2/2159
GO:0008289	lipid binding	7	319	0.6081	0.90026	i1_LQ_LWC_c14337/f1p2/1448;i2_HQ_LWC_c116653/f3p0/2122;i2_HQ_LWC_c97132/f3p1/2114;i2_LQ_LWC_c114838/f1p0/2096;i2_LQ_LWC_c133652/f1p1/2021;i2_LQ_LWC_c21678/f1p0/2457;i2_LQ_LWC_c24750/f1p1/2393
GO:0009055	electron carrier activity	3	137	0.616871	0.908494	i1_LQ_LWC_c26510/f1p0/1231;i2_LQ_LWC_c47810/f1p0/2340;i3_LQ_LWC_c27739/f1p0/3454
GO:0008677	2-dehydropantoate 2-reductase activity	1	41	0.61709	0.908494	i3_LQ_LWC_c5983/f1p0/3189
GO:0008375	acetylglucosaminyltransferase activity	2	91	0.625268	0.917983	i2_LQ_LWC_c87767/f2p0/2409;i5_LQ_LWC_c4530/f1p0/5273
GO:0008376	acetylgalactosaminyltransferase activity	1	43	0.634618	0.929137	i2_LQ_LWC_c87767/f2p0/2409
GO:0010181	FMN binding	1	44	0.643079	0.936352	i3_LQ_LWC_c7312/f1p0/3446
GO:0060590	ATPase regulator activity	1	44	0.643079	0.936352	i0_HQ_LWC_c233/f2p0/747
GO:0016760	cellulose synthase (UDP-forming) activity	4	194	0.659138	0.955398	i2_HQ_LWC_c90266/f2p1/2703;i3_LQ_LWC_c12468/f1p10/3502;i3_LQ_LWC_c3834/f1p0/3446;i3_LQ_LWC_c7424/f1p0/3494
GO:0016638	oxidoreductase activity, acting on the CH-NH2 group of donors	2	97	0.659765	0.955398	i5_HQ_LWC_c11262/f2p1/5131;i5_LQ_LWC_c9612/f1p0/6070
GO:0005199	structural constituent of cell wall	2	98	0.665261	0.95812	i2_LQ_LWC_c5326/f1p0/2302;i2_LQ_LWC_c8410/f1p2/2490
GO:0072509	divalent inorganic cation transmembrane transporter activity	2	98	0.665261	0.95812	i1_HQ_LWC_c6219/f2p0/1871;i1_LQ_LWC_c3197/f1p0/1932
GO:0008094	DNA-dependent ATPase activity	1	47	0.667307	0.958462	i1_HQ_LWC_c6219/f2p0/1871
GO:0015299	solute:proton antiporter activity	2	101	0.681317	0.9748	i1_LQ_LWC_c22612/f1p9/1951;i3_HQ_LWC_c20378/f2p20/3183
GO:0016884	carbon-nitrogen ligase activity, with glutamine as amido-N-donor	1	49	0.682539	0.9748	i2_LQ_LWC_c69026/f1p2/2204
GO:0003887	DNA-directed DNA polymerase activity	2	102	0.686527	0.9748	i3_HQ_LWC_c2068/f4p2/3313;i3_HQ_LWC_c39582/f2p5/3040
GO:0010333	terpene synthase activity	1	50	0.689891	0.9748	i1_LQ_LWC_c33301/f1p0/1962
GO:0004616	phosphogluconate dehydrogenase (decarboxylating) activity	2	103	0.691668	0.9748	i2_LQ_LWC_c32985/f1p5/2408;i3_LQ_LWC_c5983/f1p0/3189
GO:0016620	oxidoreductase activity, acting on the aldehyde or oxo group of donors, NAD or NADP as acceptor	2	103	0.691668	0.9748	i1_LQ_LWC_c10416/f1p11/1659;i2_LQ_LWC_c25075/f3p5/2542
GO:0003678	DNA helicase activity	28	1310	0.692882	0.9748	i1_HQ_LWC_c6219/f2p0/1871;i1_LQ_LWC_c10810/f1p6/1783;i1_LQ_LWC_c13219/f1p0/1441;i1_LQ_LWC_c20286/f1p0/1887;i1_LQ_LWC_c24908/f1p3/1895;i1_LQ_LWC_c26569/f1p0/1313;i1_LQ_LWC_c27291/f1p0/1329;i2_HQ_LWC_c49804/f2p0/3046;i2_HQ_LWC_c5745/f2p2/2371;i2_HQ_LWC_c8691/f2p0/2417;i2_LQ_LWC_c14360/f1p2/2055;i2_LQ_LWC_c81950/f1p8/2780;i2_LQ_LWC_c84837/f1p0/2369;i3_HQ_LWC_c32068/f3p0/3205;i3_HQ_LWC_c39582/f2p5/30…
GO:0008138	protein tyrosine/serine/threonine phosphatase activity	1	51	0.697074	0.9748	i1_HQ_LWC_c16252/f4p0/1485
GO:0019900	kinase binding	1	51	0.697074	0.9748	i2_HQ_LWC_c13126/f7p0/2620
GO:0019901	protein kinase binding	1	51	0.697074	0.9748	i2_HQ_LWC_c13126/f7p0/2620
GO:0004601	peroxidase activity	2	105	0.70174	0.978742	i1_HQ_LWC_c1721/f3p0/1934;i1_LQ_LWC_c38123/f1p0/1316
GO:0051539	4 iron, 4 sulfur cluster binding	1	52	0.70409	0.979443	i7_LQ_LWC_c279/f1p0/7287
GO:0004386	helicase activity	38	1773	0.709835	0.979735	i1_HQ_LWC_c6219/f2p0/1871;i1_LQ_LWC_c10810/f1p6/1783;i1_LQ_LWC_c13219/f1p0/1441;i1_LQ_LWC_c20286/f1p0/1887;i1_LQ_LWC_c24908/f1p3/1895;i1_LQ_LWC_c26569/f1p0/1313;i1_LQ_LWC_c27291/f1p0/1329;i2_HQ_LWC_c49804/f2p0/3046;i2_HQ_LWC_c5745/f2p2/2371;i2_HQ_LWC_c8691/f2p0/2417;i2_HQ_LWC_c96478/f5p1/2099;i2_LQ_LWC_c119950/f1p2/2130;i2_LQ_LWC_c14360/f1p2/2055;i2_LQ_LWC_c71662/f1p5/2773;i2_LQ_LWC_c81950/f1p8/2…
GO:0030170	pyridoxal phosphate binding	4	208	0.711406	0.979735	i1_HQ_LWC_c27685/f2p0/1844;i1_LQ_LWC_c19462/f1p8/1851;i1_LQ_LWC_c5830/f1p0/1776;i2_LQ_LWC_c101905/f1p5/2501
GO:0003774	motor activity	7	355	0.715963	0.979735	i2_LQ_LWC_c34430/f1p0/2948;i2_LQ_LWC_c52270/f1p0/2277;i2_LQ_LWC_c53233/f1p2/2116;i2_LQ_LWC_c59229/f1p0/2064;i3_HQ_LWC_c2079/f3p0/3721;i3_HQ_LWC_c2461/f2p2/3528;i3_LQ_LWC_c14893/f1p0/3111
GO:0035251	UDP-glucosyltransferase activity	16	780	0.721968	0.979735	i1_LQ_LWC_c7517/f1p1/1976;i2_HQ_LWC_c46671/f3p1/2652;i2_HQ_LWC_c90266/f2p1/2703;i2_LQ_LWC_c108938/f1p8/3004;i2_LQ_LWC_c34041/f1p1/2493;i2_LQ_LWC_c48731/f2p1/2315;i2_LQ_LWC_c60107/f21p11/2100;i2_LQ_LWC_c69748/f1p0/2232;i2_LQ_LWC_c8199/f1p5/2778;i2_LQ_LWC_c86622/f1p5/2829;i3_HQ_LWC_c31984/f16p4/3249;i3_LQ_LWC_c12468/f1p10/3502;i3_LQ_LWC_c3834/f1p0/3446;i3_LQ_LWC_c7424/f1p0/3494;i4_LQ_LWC_c8766/f1p0…
GO:0004540	ribonuclease activity	3	161	0.722588	0.979735	i4_LQ_LWC_c25524/f1p2/5091;i4_LQ_LWC_c34048/f1p0/4090;i5_LQ_LWC_c10409/f1p4/5110
GO:0016832	aldehyde-lyase activity	1	55	0.724181	0.979735	i1_LQ_LWC_c5830/f1p0/1776
GO:0005244	voltage-gated ion channel activity	3	163	0.730276	0.979735	i2_HQ_LWC_c51937/f4p7/2948;i2_LQ_LWC_c101905/f1p5/2501;i2_LQ_LWC_c69099/f1p0/2781
GO:0022832	voltage-gated channel activity	3	163	0.730276	0.979735	i2_HQ_LWC_c51937/f4p7/2948;i2_LQ_LWC_c101905/f1p5/2501;i2_LQ_LWC_c69099/f1p0/2781
GO:0016684	oxidoreductase activity, acting on peroxide as acceptor	2	111	0.730321	0.979735	i1_HQ_LWC_c1721/f3p0/1934;i1_LQ_LWC_c38123/f1p0/1316
GO:0030674	protein binding, bridging	2	111	0.730321	0.979735	i2_HQ_LWC_c117604/f10p7/2051;i2_LQ_LWC_c34430/f1p0/2948
GO:0034061	DNA polymerase activity	2	111	0.730321	0.979735	i3_HQ_LWC_c2068/f4p2/3313;i3_HQ_LWC_c39582/f2p5/3040
GO:0060090	binding, bridging	2	111	0.730321	0.979735	i2_HQ_LWC_c117604/f10p7/2051;i2_LQ_LWC_c34430/f1p0/2948
GO:0016881	acid-amino acid ligase activity	1	57	0.736812	0.979735	i2_LQ_LWC_c36998/f1p0/2486
GO:0005216	ion channel activity	11	555	0.738983	0.979735	i1_HQ_LWC_c6219/f2p0/1871;i1_LQ_LWC_c3197/f1p0/1932;i1_LQ_LWC_c34923/f1p12/1820;i2_HQ_LWC_c116503/f7p8/2276;i2_HQ_LWC_c51937/f4p7/2948;i2_HQ_LWC_c96113/f15p5/2238;i2_LQ_LWC_c101905/f1p5/2501;i2_LQ_LWC_c69099/f1p0/2781;i3_HQ_LWC_c2474/f4p1/3756;i3_HQ_LWC_c3849/f2p0/3122;i3_LQ_LWC_c34571/f1p6/3278
GO:0022838	substrate-specific channel activity	11	555	0.738983	0.979735	i1_HQ_LWC_c6219/f2p0/1871;i1_LQ_LWC_c3197/f1p0/1932;i1_LQ_LWC_c34923/f1p12/1820;i2_HQ_LWC_c116503/f7p8/2276;i2_HQ_LWC_c51937/f4p7/2948;i2_HQ_LWC_c96113/f15p5/2238;i2_LQ_LWC_c101905/f1p5/2501;i2_LQ_LWC_c69099/f1p0/2781;i3_HQ_LWC_c2474/f4p1/3756;i3_HQ_LWC_c3849/f2p0/3122;i3_LQ_LWC_c34571/f1p6/3278
GO:0005215	transporter activity	77	3546	0.73937	0.979735	i0_HQ_LWC_c87/f4p0/776;i0_LQ_LWC_c1332/f1p0/596;i1_HQ_LWC_c14975/f26p0/1248;i1_HQ_LWC_c16443/f2p0/1881;i1_HQ_LWC_c2091/f2p1/1792;i1_HQ_LWC_c29647/f2p0/1839;i1_HQ_LWC_c29686/f2p0/1843;i1_HQ_LWC_c6165/f3p0/1811;i1_HQ_LWC_c6219/f2p0/1871;i1_HQ_LWC_c9293/f2p0/1678;i1_LQ_LWC_c10713/f2p0/2053;i1_LQ_LWC_c18212/f1p8/1578;i1_LQ_LWC_c20425/f1p0/1755;i1_LQ_LWC_c22612/f1p9/1951;i1_LQ_LWC_c23431/f1p0/2007;i1_…
GO:0030234	enzyme regulator activity	6	316	0.74132	0.979735	i0_HQ_LWC_c233/f2p0/747;i0_LQ_LWC_c1920/f1p2/815;i0_LQ_LWC_c401/f1p0/591;i1_HQ_LWC_c12988/f2p0/1334;i2_LQ_LWC_c108453/f1p0/2554;i3_LQ_LWC_c12399/f1p0/4024
GO:0015291	secondary active transmembrane transporter activity	19	931	0.74272	0.979735	i0_LQ_LWC_c1332/f1p0/596;i1_HQ_LWC_c14975/f26p0/1248;i1_HQ_LWC_c2091/f2p1/1792;i1_HQ_LWC_c29647/f2p0/1839;i1_HQ_LWC_c6165/f3p0/1811;i1_LQ_LWC_c10713/f2p0/2053;i1_LQ_LWC_c18212/f1p8/1578;i1_LQ_LWC_c22612/f1p9/1951;i1_LQ_LWC_c8470/f1p0/1821;i2_HQ_LWC_c100905/f2p0/2789;i2_LQ_LWC_c32882/f1p4/2160;i2_LQ_LWC_c8157/f1p1/2435;i2_LQ_LWC_c9560/f1p0/2561;i3_HQ_LWC_c20378/f2p20/3183;i3_HQ_LWC_c2454/f3p11/322…
GO:0004427	inorganic diphosphatase activity	1	58	0.742909	0.979735	i2_LQ_LWC_c102203/f1p4/2335
GO:0015267	channel activity	11	557	0.74312	0.979735	i1_HQ_LWC_c6219/f2p0/1871;i1_LQ_LWC_c3197/f1p0/1932;i1_LQ_LWC_c34923/f1p12/1820;i2_HQ_LWC_c116503/f7p8/2276;i2_HQ_LWC_c51937/f4p7/2948;i2_HQ_LWC_c96113/f15p5/2238;i2_LQ_LWC_c101905/f1p5/2501;i2_LQ_LWC_c69099/f1p0/2781;i3_HQ_LWC_c2474/f4p1/3756;i3_HQ_LWC_c3849/f2p0/3122;i3_LQ_LWC_c34571/f1p6/3278
GO:0022803	passive transmembrane transporter activity	11	557	0.74312	0.979735	i1_HQ_LWC_c6219/f2p0/1871;i1_LQ_LWC_c3197/f1p0/1932;i1_LQ_LWC_c34923/f1p12/1820;i2_HQ_LWC_c116503/f7p8/2276;i2_HQ_LWC_c51937/f4p7/2948;i2_HQ_LWC_c96113/f15p5/2238;i2_LQ_LWC_c101905/f1p5/2501;i2_LQ_LWC_c69099/f1p0/2781;i3_HQ_LWC_c2474/f4p1/3756;i3_HQ_LWC_c3849/f2p0/3122;i3_LQ_LWC_c34571/f1p6/3278
GO:0016741	transferase activity, transferring one-carbon groups	13	656	0.7518	0.980363	i1_LQ_LWC_c23325/f1p0/1499;i1_LQ_LWC_c25003/f1p2/1848;i2_HQ_LWC_c96478/f5p1/2099;i2_LQ_LWC_c107185/f1p0/2293;i2_LQ_LWC_c108938/f1p8/3004;i2_LQ_LWC_c11893/f1p1/2409;i2_LQ_LWC_c33809/f1p4/2474;i2_LQ_LWC_c36000/f1p1/2118;i2_LQ_LWC_c37884/f1p3/2539;i2_LQ_LWC_c83274/f1p4/2662;i3_LQ_LWC_c12718/f1p18/3704;i3_LQ_LWC_c13944/f1p8/3106;i4_LQ_LWC_c34085/f1p0/4275
GO:0016893	endonuclease activity, active with either ribo- or deoxyribonucleic acids and producing 5'-phosphomonoesters	7	369	0.752017	0.980363	i3_LQ_LWC_c34704/f1p1/3517;i4_LQ_LWC_c2501/f1p0/4871;i4_LQ_LWC_c25524/f1p2/5091;i4_LQ_LWC_c34048/f1p0/4090;i5_LQ_LWC_c10388/f1p7/5087;i5_LQ_LWC_c10409/f1p4/5110;i5_LQ_LWC_c2566/f1p2/5628
GO:0005102	receptor binding	4	221	0.754469	0.980363	i2_HQ_LWC_c117604/f10p7/2051;i2_LQ_LWC_c34430/f1p0/2948;i2_LQ_LWC_c71662/f1p5/2773;i3_HQ_LWC_c8873/f4p11/3577
GO:0003713	transcription coactivator activity	1	61	0.760367	0.980363	i1_LQ_LWC_c18082/f1p0/1790
GO:0004175	endopeptidase activity	12	615	0.763736	0.980363	i1_LQ_LWC_c21062/f1p6/1435;i1_LQ_LWC_c22275/f1p0/1920;i1_LQ_LWC_c35020/f1p4/1829;i2_HQ_LWC_c21898/f2p0/2209;i2_LQ_LWC_c11526/f1p2/2126;i2_LQ_LWC_c13712/f1p2/2082;i2_LQ_LWC_c33114/f1p1/2679;i2_LQ_LWC_c48189/f1p0/2514;i2_LQ_LWC_c70323/f1p2/2846;i2_LQ_LWC_c70824/f1p0/2535;i2_LQ_LWC_c8148/f2p1/2362;i6_LQ_LWC_c1241/f1p0/6292
GO:0008483	transaminase activity	1	62	0.765919	0.980363	i2_LQ_LWC_c20276/f1p18/2039
GO:0016769	transferase activity, transferring nitrogenous groups	1	62	0.765919	0.980363	i2_LQ_LWC_c20276/f1p18/2039
GO:0045182	translation regulator activity	1	62	0.765919	0.980363	i2_LQ_LWC_c106546/f1p2/2195
GO:0019899	enzyme binding	3	173	0.766221	0.980363	i2_HQ_LWC_c13126/f7p0/2620;i3_LQ_LWC_c11501/f1p0/3775;i5_HQ_LWC_c11398/f30p0/5429
GO:0008236	serine-type peptidase activity	9	473	0.767535	0.980363	i1_LQ_LWC_c13726/f1p0/1441;i1_LQ_LWC_c22494/f1p0/2010;i1_LQ_LWC_c42292/f1p0/1074;i2_LQ_LWC_c22283/f1p2/2363;i2_LQ_LWC_c33114/f1p1/2679;i2_LQ_LWC_c38934/f1p4/2359;i2_LQ_LWC_c48189/f1p0/2514;i2_LQ_LWC_c70824/f1p0/2535;i2_LQ_LWC_c8148/f2p1/2362
GO:0017171	serine hydrolase activity	9	473	0.767535	0.980363	i1_LQ_LWC_c13726/f1p0/1441;i1_LQ_LWC_c22494/f1p0/2010;i1_LQ_LWC_c42292/f1p0/1074;i2_LQ_LWC_c22283/f1p2/2363;i2_LQ_LWC_c33114/f1p1/2679;i2_LQ_LWC_c38934/f1p4/2359;i2_LQ_LWC_c48189/f1p0/2514;i2_LQ_LWC_c70824/f1p0/2535;i2_LQ_LWC_c8148/f2p1/2362
GO:0015293	symporter activity	1	63	0.771342	0.980363	i2_LQ_LWC_c9560/f1p0/2561
GO:0015294	solute:cation symporter activity	1	63	0.771342	0.980363	i2_LQ_LWC_c9560/f1p0/2561
GO:0016799	hydrolase activity, hydrolyzing N-glycosyl compounds	1	63	0.771342	0.980363	i1_LQ_LWC_c32216/f1p1/1440
GO:0016838	carbon-oxygen lyase activity, acting on phosphates	1	63	0.771342	0.980363	i1_LQ_LWC_c33301/f1p0/1962
GO:0003700	transcription factor activity, sequence-specific DNA binding	14	717	0.776051	0.981025	i1_HQ_LWC_c6219/f2p0/1871;i1_LQ_LWC_c12206/f1p3/1889;i1_LQ_LWC_c13219/f1p0/1441;i1_LQ_LWC_c21040/f1p2/1452;i1_LQ_LWC_c42183/f1p0/1017;i1_LQ_LWC_c9339/f3p2/1650;i2_HQ_LWC_c3339/f2p3/2212;i2_HQ_LWC_c5745/f2p2/2371;i2_HQ_LWC_c7110/f2p3/2813;i2_LQ_LWC_c3273/f1p0/2915;i2_LQ_LWC_c85901/f1p0/2168;i4_HQ_LWC_c19225/f2p0/4807;i5_LQ_LWC_c6439/f1p6/5193;i5_LQ_LWC_c9904/f1p4/6105
GO:0004190	aspartic-type endopeptidase activity	3	177	0.779466	0.981025	i1_LQ_LWC_c21062/f1p6/1435;i1_LQ_LWC_c35020/f1p4/1829;i2_LQ_LWC_c13712/f1p2/2082
GO:0070001	aspartic-type peptidase activity	3	177	0.779466	0.981025	i1_LQ_LWC_c21062/f1p6/1435;i1_LQ_LWC_c35020/f1p4/1829;i2_LQ_LWC_c13712/f1p2/2082
GO:0004312	fatty acid synthase activity	1	65	0.781816	0.981025	i2_HQ_LWC_c127791/f61p14/2141
GO:0004315	3-oxoacyl-[acyl-carrier-protein] synthase activity	1	65	0.781816	0.981025	i2_HQ_LWC_c127791/f61p14/2141
GO:0001071	nucleic acid binding transcription factor activity	14	722	0.784367	0.981025	i1_HQ_LWC_c6219/f2p0/1871;i1_LQ_LWC_c12206/f1p3/1889;i1_LQ_LWC_c13219/f1p0/1441;i1_LQ_LWC_c21040/f1p2/1452;i1_LQ_LWC_c42183/f1p0/1017;i1_LQ_LWC_c9339/f3p2/1650;i2_HQ_LWC_c3339/f2p3/2212;i2_HQ_LWC_c5745/f2p2/2371;i2_HQ_LWC_c7110/f2p3/2813;i2_LQ_LWC_c3273/f1p0/2915;i2_LQ_LWC_c85901/f1p0/2168;i4_HQ_LWC_c19225/f2p0/4807;i5_LQ_LWC_c6439/f1p6/5193;i5_LQ_LWC_c9904/f1p4/6105
GO:0015238	drug transmembrane transporter activity	1	66	0.786872	0.981025	i1_LQ_LWC_c10713/f2p0/2053
GO:0090484	drug transporter activity	1	66	0.786872	0.981025	i1_LQ_LWC_c10713/f2p0/2053
GO:0022804	active transmembrane transporter activity	29	1427	0.788522	0.981025	i0_LQ_LWC_c1332/f1p0/596;i1_HQ_LWC_c14975/f26p0/1248;i1_HQ_LWC_c2091/f2p1/1792;i1_HQ_LWC_c29647/f2p0/1839;i1_HQ_LWC_c6165/f3p0/1811;i1_LQ_LWC_c10713/f2p0/2053;i1_LQ_LWC_c18212/f1p8/1578;i1_LQ_LWC_c22612/f1p9/1951;i1_LQ_LWC_c8470/f1p0/1821;i2_HQ_LWC_c100905/f2p0/2789;i2_HQ_LWC_c78190/f13p3/2124;i2_LQ_LWC_c133813/f1p3/2022;i2_LQ_LWC_c32882/f1p4/2160;i2_LQ_LWC_c41944/f1p3/2079;i2_LQ_LWC_c8157/f1p1/2…
GO:0042393	histone binding	1	68	0.796635	0.988797	i3_LQ_LWC_c13944/f1p8/3106
GO:0019783	ubiquitin-like protein-specific protease activity	4	239	0.805688	0.995012	i2_HQ_LWC_c1135/f22p3/2528;i2_LQ_LWC_c24884/f1p1/2277;i2_LQ_LWC_c59566/f14p1/2221;i3_LQ_LWC_c23350/f1p9/3434
GO:0016866	intramolecular transferase activity	1	70	0.805951	0.995012	i2_HQ_LWC_c96413/f15p2/2159
GO:0008237	metallopeptidase activity	4	242	0.81332	0.995012	i1_LQ_LWC_c13726/f1p0/1441;i1_LQ_LWC_c22494/f1p0/2010;i2_LQ_LWC_c22283/f1p2/2363;i6_LQ_LWC_c1241/f1p0/6292
GO:0004721	phosphoprotein phosphatase activity	1	72	0.814841	0.995012	i1_HQ_LWC_c16252/f4p0/1485
GO:0022857	transmembrane transporter activity	68	3239	0.817948	0.995012	i0_HQ_LWC_c87/f4p0/776;i0_LQ_LWC_c1332/f1p0/596;i1_HQ_LWC_c14975/f26p0/1248;i1_HQ_LWC_c16443/f2p0/1881;i1_HQ_LWC_c2091/f2p1/1792;i1_HQ_LWC_c29647/f2p0/1839;i1_HQ_LWC_c29686/f2p0/1843;i1_HQ_LWC_c6165/f3p0/1811;i1_HQ_LWC_c6219/f2p0/1871;i1_HQ_LWC_c9293/f2p0/1678;i1_LQ_LWC_c10713/f2p0/2053;i1_LQ_LWC_c18212/f1p8/1578;i1_LQ_LWC_c20425/f1p0/1755;i1_LQ_LWC_c22612/f1p9/1951;i1_LQ_LWC_c23431/f1p0/2007;i1_…
GO:0015252	hydrogen ion channel activity	1	73	0.819133	0.995012	i2_LQ_LWC_c101905/f1p5/2501
GO:0030171	voltage-gated proton channel activity	1	73	0.819133	0.995012	i2_LQ_LWC_c101905/f1p5/2501
GO:0016853	isomerase activity	4	245	0.820705	0.995012	i1_HQ_LWC_c25815/f2p5/1363;i1_LQ_LWC_c26276/f1p0/1199;i2_HQ_LWC_c96413/f15p2/2159;i2_LQ_LWC_c125590/f3p1/2101
GO:0008194	UDP-glycosyltransferase activity	18	938	0.821183	0.995012	i1_LQ_LWC_c7517/f1p1/1976;i2_HQ_LWC_c46671/f3p1/2652;i2_HQ_LWC_c90266/f2p1/2703;i2_LQ_LWC_c108938/f1p8/3004;i2_LQ_LWC_c34041/f1p1/2493;i2_LQ_LWC_c48731/f2p1/2315;i2_LQ_LWC_c60107/f21p11/2100;i2_LQ_LWC_c69748/f1p0/2232;i2_LQ_LWC_c8199/f1p5/2778;i2_LQ_LWC_c86622/f1p5/2829;i2_LQ_LWC_c87767/f2p0/2409;i3_HQ_LWC_c31984/f16p4/3249;i3_LQ_LWC_c12468/f1p10/3502;i3_LQ_LWC_c3834/f1p0/3446;i3_LQ_LWC_c7424/f1p…
GO:0005261	cation channel activity	3	193	0.826382	0.995012	i1_HQ_LWC_c6219/f2p0/1871;i1_LQ_LWC_c3197/f1p0/1932;i2_LQ_LWC_c101905/f1p5/2501
GO:0015079	potassium ion transmembrane transporter activity	3	193	0.826382	0.995012	i1_LQ_LWC_c22612/f1p9/1951;i2_HQ_LWC_c6095/f2p1/2801;i3_HQ_LWC_c20378/f2p20/3183
GO:0034062	RNA polymerase activity	3	193	0.826382	0.995012	i0_LQ_LWC_c270/f2p0/899;i1_LQ_LWC_c20332/f1p11/1872;i2_HQ_LWC_c21898/f2p0/2209
GO:0004842	ubiquitin-protein transferase activity	9	505	0.827925	0.995012	i1_HQ_LWC_c2091/f2p1/1792;i1_HQ_LWC_c7809/f2p0/1855;i2_LQ_LWC_c24884/f1p1/2277;i2_LQ_LWC_c32298/f1p1/2277;i2_LQ_LWC_c42399/f1p3/2687;i2_LQ_LWC_c51941/f1p0/2784;i2_LQ_LWC_c59566/f14p1/2221;i2_LQ_LWC_c88483/f1p6/2864;i3_LQ_LWC_c23350/f1p9/3434
GO:0019787	ubiquitin-like protein transferase activity	9	505	0.827925	0.995012	i1_HQ_LWC_c2091/f2p1/1792;i1_HQ_LWC_c7809/f2p0/1855;i2_LQ_LWC_c24884/f1p1/2277;i2_LQ_LWC_c32298/f1p1/2277;i2_LQ_LWC_c42399/f1p3/2687;i2_LQ_LWC_c51941/f1p0/2784;i2_LQ_LWC_c59566/f14p1/2221;i2_LQ_LWC_c88483/f1p6/2864;i3_LQ_LWC_c23350/f1p9/3434
GO:0004519	endonuclease activity	7	406	0.831204	0.996692	i3_LQ_LWC_c34704/f1p1/3517;i4_LQ_LWC_c2501/f1p0/4871;i4_LQ_LWC_c25524/f1p2/5091;i4_LQ_LWC_c34048/f1p0/4090;i5_LQ_LWC_c10388/f1p7/5087;i5_LQ_LWC_c10409/f1p4/5110;i5_LQ_LWC_c2566/f1p2/5628
GO:0003682	chromatin binding	1	81	0.850073	1	i2_LQ_LWC_c86970/f1p1/2120
GO:0004252	serine-type endopeptidase activity	4	259	0.852041	1	i2_LQ_LWC_c33114/f1p1/2679;i2_LQ_LWC_c48189/f1p0/2514;i2_LQ_LWC_c70824/f1p0/2535;i2_LQ_LWC_c8148/f2p1/2362
GO:0003735	structural constituent of ribosome	3	205	0.855718	1	i0_LQ_LWC_c1714/f1p0/605;i1_HQ_LWC_c12345/f4p0/1441;i5_LQ_LWC_c10200/f1p3/5154
GO:0016888	endodeoxyribonuclease activity, producing 5'-phosphomonoesters	4	261	0.856116	1	i3_LQ_LWC_c34704/f1p1/3517;i4_LQ_LWC_c2501/f1p0/4871;i5_LQ_LWC_c10388/f1p7/5087;i5_LQ_LWC_c2566/f1p2/5628
GO:0051537	2 iron, 2 sulfur cluster binding	1	84	0.860261	1	i1_LQ_LWC_c26510/f1p0/1231
GO:0008168	methyltransferase activity	10	577	0.860927	1	i2_HQ_LWC_c96478/f5p1/2099;i2_LQ_LWC_c107185/f1p0/2293;i2_LQ_LWC_c11893/f1p1/2409;i2_LQ_LWC_c33809/f1p4/2474;i2_LQ_LWC_c36000/f1p1/2118;i2_LQ_LWC_c37884/f1p3/2539;i2_LQ_LWC_c83274/f1p4/2662;i3_LQ_LWC_c12718/f1p18/3704;i3_LQ_LWC_c13944/f1p8/3106;i4_LQ_LWC_c34085/f1p0/4275
GO:0008271	secondary active sulfate transmembrane transporter activity	10	580	0.864964	1	i0_LQ_LWC_c1332/f1p0/596;i1_HQ_LWC_c14975/f26p0/1248;i1_HQ_LWC_c2091/f2p1/1792;i1_LQ_LWC_c18212/f1p8/1578;i1_LQ_LWC_c8470/f1p0/1821;i2_LQ_LWC_c8157/f1p1/2435;i3_HQ_LWC_c2454/f3p11/3225;i4_LQ_LWC_c28860/f1p0/4988;i4_LQ_LWC_c41202/f1p0/4054;i5_HQ_LWC_c1755/f2p2/5866
GO:0015298	solute:cation antiporter activity	2	151	0.866953	1	i1_LQ_LWC_c22612/f1p9/1951;i3_HQ_LWC_c20378/f2p20/3183
GO:0004520	endodeoxyribonuclease activity	4	267	0.867771	1	i3_LQ_LWC_c34704/f1p1/3517;i4_LQ_LWC_c2501/f1p0/4871;i5_LQ_LWC_c10388/f1p7/5087;i5_LQ_LWC_c2566/f1p2/5628
GO:0016831	carboxy-lyase activity	4	272	0.876856	1	i1_HQ_LWC_c14908/f4p0/1879;i1_HQ_LWC_c25815/f2p5/1363;i1_LQ_LWC_c5830/f1p0/1776;i2_LQ_LWC_c20276/f1p18/2039
GO:0008443	phosphofructokinase activity	1	90	0.878608	1	i3_LQ_LWC_c21065/f1p0/3559
GO:0070011	peptidase activity, acting on L-amino acid peptides	23	1234	0.880515	1	i1_LQ_LWC_c13726/f1p0/1441;i1_LQ_LWC_c21062/f1p6/1435;i1_LQ_LWC_c22275/f1p0/1920;i1_LQ_LWC_c22494/f1p0/2010;i1_LQ_LWC_c35020/f1p4/1829;i1_LQ_LWC_c42292/f1p0/1074;i1_LQ_LWC_c7199/f1p0/2017;i2_HQ_LWC_c1135/f22p3/2528;i2_HQ_LWC_c21898/f2p0/2209;i2_LQ_LWC_c11526/f1p2/2126;i2_LQ_LWC_c13712/f1p2/2082;i2_LQ_LWC_c22283/f1p2/2363;i2_LQ_LWC_c24884/f1p1/2277;i2_LQ_LWC_c33114/f1p1/2679;i2_LQ_LWC_c38934/f1p4/…
GO:0003743	translation initiation factor activity	1	91	0.881423	1	i2_LQ_LWC_c49203/f1p0/2831
GO:0003899	DNA-directed RNA polymerase activity	2	158	0.883027	1	i0_LQ_LWC_c270/f2p0/899;i1_LQ_LWC_c20332/f1p11/1872
GO:0046983	protein dimerization activity	11	646	0.88376	1	i1_LQ_LWC_c21713/f1p0/1977;i1_LQ_LWC_c35538/f1p6/1792;i1_LQ_LWC_c42183/f1p0/1017;i2_HQ_LWC_c117604/f10p7/2051;i2_HQ_LWC_c69601/f2p0/2139;i2_LQ_LWC_c25075/f3p5/2542;i2_LQ_LWC_c7398/f1p3/2724;i3_LQ_LWC_c24552/f1p4/3522;i3_LQ_LWC_c37641/f1p3/3207;i4_HQ_LWC_c19225/f2p0/4807;i7_LQ_LWC_c373/f1p0/7424
GO:0098772	molecular function regulator	6	386	0.884064	1	i0_HQ_LWC_c233/f2p0/747;i0_LQ_LWC_c1920/f1p2/815;i0_LQ_LWC_c401/f1p0/591;i1_HQ_LWC_c12988/f2p0/1334;i2_LQ_LWC_c108453/f1p0/2554;i3_LQ_LWC_c12399/f1p0/4024
GO:0004803	transposase activity	1	92	0.884173	1	i2_LQ_LWC_c115262/f1p1/2619
GO:0046915	transition metal ion transmembrane transporter activity	1	93	0.886859	1	i1_LQ_LWC_c42389/f1p0/1051
GO:0015103	inorganic anion transmembrane transporter activity	13	750	0.88698	1	i0_LQ_LWC_c1332/f1p0/596;i1_HQ_LWC_c14975/f26p0/1248;i1_HQ_LWC_c2091/f2p1/1792;i1_LQ_LWC_c18212/f1p8/1578;i1_LQ_LWC_c8470/f1p0/1821;i2_HQ_LWC_c51937/f4p7/2948;i2_LQ_LWC_c69099/f1p0/2781;i2_LQ_LWC_c8157/f1p1/2435;i3_HQ_LWC_c20378/f2p20/3183;i3_HQ_LWC_c2454/f3p11/3225;i4_LQ_LWC_c28860/f1p0/4988;i4_LQ_LWC_c41202/f1p0/4054;i5_HQ_LWC_c1755/f2p2/5866
GO:0051082	unfolded protein binding	2	160	0.887279	1	i2_LQ_LWC_c20795/f1p3/2173;i5_LQ_LWC_c9904/f1p4/6105
GO:0036459	thiol-dependent ubiquitinyl hydrolase activity	3	221	0.888038	1	i2_LQ_LWC_c24884/f1p1/2277;i2_LQ_LWC_c59566/f14p1/2221;i3_LQ_LWC_c23350/f1p9/3434
GO:0101005	ubiquitinyl hydrolase activity	3	222	0.889826	1	i2_LQ_LWC_c24884/f1p1/2277;i2_LQ_LWC_c59566/f14p1/2221;i3_LQ_LWC_c23350/f1p9/3434
GO:0042626	ATPase activity, coupled to transmembrane movement of substances	7	444	0.890266	1	i4_HQ_LWC_c1876/f4p0/4421;i4_LQ_LWC_c15438/f1p0/4064;i4_LQ_LWC_c6577/f1p2/4917;i5_HQ_LWC_c1772/f3p0/5672;i5_LQ_LWC_c2551/f1p1/5573;i5_LQ_LWC_c2566/f1p2/5628;i6_LQ_LWC_c985/f1p0/6180
GO:0043492	ATPase activity, coupled to movement of substances	7	444	0.890266	1	i4_HQ_LWC_c1876/f4p0/4421;i4_LQ_LWC_c15438/f1p0/4064;i4_LQ_LWC_c6577/f1p2/4917;i5_HQ_LWC_c1772/f3p0/5672;i5_LQ_LWC_c2551/f1p1/5573;i5_LQ_LWC_c2566/f1p2/5628;i6_LQ_LWC_c985/f1p0/6180
GO:0016209	antioxidant activity	2	162	0.891386	1	i1_HQ_LWC_c1721/f3p0/1934;i1_LQ_LWC_c38123/f1p0/1316
GO:0016651	oxidoreductase activity, acting on NAD(P)H	1	95	0.892046	1	i1_LQ_LWC_c31380/f1p2/1450
GO:0042623	ATPase activity, coupled	9	554	0.896007	1	i1_HQ_LWC_c6219/f2p0/1871;i2_LQ_LWC_c119950/f1p2/2130;i4_HQ_LWC_c1876/f4p0/4421;i4_LQ_LWC_c15438/f1p0/4064;i4_LQ_LWC_c6577/f1p2/4917;i5_HQ_LWC_c1772/f3p0/5672;i5_LQ_LWC_c2551/f1p1/5573;i5_LQ_LWC_c2566/f1p2/5628;i6_LQ_LWC_c985/f1p0/6180
GO:0019200	carbohydrate kinase activity	1	98	0.899384	1	i3_LQ_LWC_c21065/f1p0/3559
GO:0003777	microtubule motor activity	2	167	0.901055	1	i2_LQ_LWC_c34430/f1p0/2948;i2_LQ_LWC_c53233/f1p2/2116
GO:0003854	3-beta-hydroxy-delta5-steroid dehydrogenase activity	2	169	0.904693	1	i1_LQ_LWC_c10416/f1p11/1659;i1_LQ_LWC_c7309/f1p0/1624
GO:0016229	steroid dehydrogenase activity	2	169	0.904693	1	i1_LQ_LWC_c10416/f1p11/1659;i1_LQ_LWC_c7309/f1p0/1624
GO:0033764	steroid dehydrogenase activity, acting on the CH-OH group of donors, NAD or NADP as acceptor	2	169	0.904693	1	i1_LQ_LWC_c10416/f1p11/1659;i1_LQ_LWC_c7309/f1p0/1624
GO:0046873	metal ion transmembrane transporter activity	14	821	0.906482	1	i0_HQ_LWC_c87/f4p0/776;i1_HQ_LWC_c6219/f2p0/1871;i1_LQ_LWC_c22612/f1p9/1951;i1_LQ_LWC_c3197/f1p0/1932;i1_LQ_LWC_c42389/f1p0/1051;i1_LQ_LWC_c9240/f1p0/1922;i2_HQ_LWC_c6095/f2p1/2801;i2_LQ_LWC_c109225/f1p0/2745;i2_LQ_LWC_c9560/f1p0/2561;i3_HQ_LWC_c15391/f32p0/3164;i3_HQ_LWC_c20378/f2p20/3183;i3_LQ_LWC_c20610/f1p0/3656;i3_LQ_LWC_c34744/f1p0/3257;i4_LQ_LWC_c3014/f1p0/4491
GO:0015116	sulfate transmembrane transporter activity	10	617	0.907413	1	i0_LQ_LWC_c1332/f1p0/596;i1_HQ_LWC_c14975/f26p0/1248;i1_HQ_LWC_c2091/f2p1/1792;i1_LQ_LWC_c18212/f1p8/1578;i1_LQ_LWC_c8470/f1p0/1821;i2_LQ_LWC_c8157/f1p1/2435;i3_HQ_LWC_c2454/f3p11/3225;i4_LQ_LWC_c28860/f1p0/4988;i4_LQ_LWC_c41202/f1p0/4054;i5_HQ_LWC_c1755/f2p2/5866
GO:1901682	sulfur compound transmembrane transporter activity	10	617	0.907413	1	i0_LQ_LWC_c1332/f1p0/596;i1_HQ_LWC_c14975/f26p0/1248;i1_HQ_LWC_c2091/f2p1/1792;i1_LQ_LWC_c18212/f1p8/1578;i1_LQ_LWC_c8470/f1p0/1821;i2_LQ_LWC_c8157/f1p1/2435;i3_HQ_LWC_c2454/f3p11/3225;i4_LQ_LWC_c28860/f1p0/4988;i4_LQ_LWC_c41202/f1p0/4054;i5_HQ_LWC_c1755/f2p2/5866
GO:0008134	transcription factor binding	7	461	0.910447	1	i1_LQ_LWC_c13659/f1p0/1230;i2_HQ_LWC_c117604/f10p7/2051;i2_LQ_LWC_c105544/f1p3/2584;i2_LQ_LWC_c81950/f1p8/2780;i3_HQ_LWC_c32068/f3p0/3205;i3_LQ_LWC_c23051/f1p0/3105;i4_HQ_LWC_c19225/f2p0/4807
GO:0008233	peptidase activity	23	1274	0.911156	1	i1_LQ_LWC_c13726/f1p0/1441;i1_LQ_LWC_c21062/f1p6/1435;i1_LQ_LWC_c22275/f1p0/1920;i1_LQ_LWC_c22494/f1p0/2010;i1_LQ_LWC_c35020/f1p4/1829;i1_LQ_LWC_c42292/f1p0/1074;i1_LQ_LWC_c7199/f1p0/2017;i2_HQ_LWC_c1135/f22p3/2528;i2_HQ_LWC_c21898/f2p0/2209;i2_LQ_LWC_c11526/f1p2/2126;i2_LQ_LWC_c13712/f1p2/2082;i2_LQ_LWC_c22283/f1p2/2363;i2_LQ_LWC_c24884/f1p1/2277;i2_LQ_LWC_c33114/f1p1/2679;i2_LQ_LWC_c38934/f1p4/…
GO:0004222	metalloendopeptidase activity	1	108	0.920432	1	i6_LQ_LWC_c1241/f1p0/6292
GO:0022891	substrate-specific transmembrane transporter activity	47	2443	0.921746	1	i0_HQ_LWC_c87/f4p0/776;i0_LQ_LWC_c1332/f1p0/596;i1_HQ_LWC_c14975/f26p0/1248;i1_HQ_LWC_c2091/f2p1/1792;i1_HQ_LWC_c6219/f2p0/1871;i1_LQ_LWC_c18212/f1p8/1578;i1_LQ_LWC_c20425/f1p0/1755;i1_LQ_LWC_c22612/f1p9/1951;i1_LQ_LWC_c23431/f1p0/2007;i1_LQ_LWC_c25045/f1p2/1861;i1_LQ_LWC_c3197/f1p0/1932;i1_LQ_LWC_c34923/f1p12/1820;i1_LQ_LWC_c42389/f1p0/1051;i1_LQ_LWC_c7034/f1p0/1739;i1_LQ_LWC_c8470/f1p0/1821;i1_…
GO:0016887	ATPase activity	27	1504	0.931401	1	i1_HQ_LWC_c4790/f3p13/1953;i1_HQ_LWC_c6219/f2p0/1871;i1_LQ_LWC_c20286/f1p0/1887;i1_LQ_LWC_c24908/f1p3/1895;i2_LQ_LWC_c119950/f1p2/2130;i2_LQ_LWC_c14360/f1p2/2055;i2_LQ_LWC_c23603/f1p1/2478;i2_LQ_LWC_c81950/f1p8/2780;i2_LQ_LWC_c81962/f1p0/2395;i2_LQ_LWC_c83627/f1p1/2576;i3_HQ_LWC_c32068/f3p0/3205;i3_HQ_LWC_c6734/f2p0/3293;i3_LQ_LWC_c23051/f1p0/3105;i3_LQ_LWC_c34704/f1p1/3517;i4_HQ_LWC_c1876/f4p0/4…
GO:0022892	substrate-specific transporter activity	48	2513	0.931594	1	i0_HQ_LWC_c87/f4p0/776;i0_LQ_LWC_c1332/f1p0/596;i1_HQ_LWC_c14975/f26p0/1248;i1_HQ_LWC_c2091/f2p1/1792;i1_HQ_LWC_c6219/f2p0/1871;i1_LQ_LWC_c18212/f1p8/1578;i1_LQ_LWC_c20425/f1p0/1755;i1_LQ_LWC_c22612/f1p9/1951;i1_LQ_LWC_c23431/f1p0/2007;i1_LQ_LWC_c25045/f1p2/1861;i1_LQ_LWC_c3197/f1p0/1932;i1_LQ_LWC_c34923/f1p12/1820;i1_LQ_LWC_c42389/f1p0/1051;i1_LQ_LWC_c7034/f1p0/1739;i1_LQ_LWC_c8470/f1p0/1821;i1_…
GO:0000989	transcription factor activity, transcription factor binding	2	187	0.932238	1	i1_LQ_LWC_c18082/f1p0/1790;i2_LQ_LWC_c66576/f1p4/3315
GO:0003712	transcription cofactor activity	2	187	0.932238	1	i1_LQ_LWC_c18082/f1p0/1790;i2_LQ_LWC_c66576/f1p4/3315
GO:0070840	dynein complex binding	2	188	0.933523	1	i2_HQ_LWC_c117604/f10p7/2051;i4_HQ_LWC_c19225/f2p0/4807
GO:0015399	primary active transmembrane transporter activity	7	491	0.938342	1	i4_HQ_LWC_c1876/f4p0/4421;i4_LQ_LWC_c15438/f1p0/4064;i4_LQ_LWC_c6577/f1p2/4917;i5_HQ_LWC_c1772/f3p0/5672;i5_LQ_LWC_c2551/f1p1/5573;i5_LQ_LWC_c2566/f1p2/5628;i6_LQ_LWC_c985/f1p0/6180
GO:0015405	P-P-bond-hydrolysis-driven transmembrane transporter activity	7	491	0.938342	1	i4_HQ_LWC_c1876/f4p0/4421;i4_LQ_LWC_c15438/f1p0/4064;i4_LQ_LWC_c6577/f1p2/4917;i5_HQ_LWC_c1772/f3p0/5672;i5_LQ_LWC_c2551/f1p1/5573;i5_LQ_LWC_c2566/f1p2/5628;i6_LQ_LWC_c985/f1p0/6180
GO:0005057	receptor signaling protein activity	2	195	0.941893	1	i1_HQ_LWC_c6219/f2p0/1871;i1_LQ_LWC_c3197/f1p0/1932
GO:0005488	binding	515	23150	0.943251	1	i0_HQ_LWC_c87/f4p0/776;i0_LQ_LWC_c1332/f1p0/596;i0_LQ_LWC_c1430/f1p2/911;i0_LQ_LWC_c1839/f1p0/516;i0_LQ_LWC_c2078/f1p0/820;i0_LQ_LWC_c446/f1p0/837;i0_LQ_LWC_c846/f1p0/771;i0_LQ_LWC_c868/f1p0/603;i0_LQ_LWC_c900/f1p0/917;i1_HQ_LWC_c13521/f4p0/1678;i1_HQ_LWC_c14957/f4p0/1470;i1_HQ_LWC_c14975/f26p0/1248;i1_HQ_LWC_c16377/f4p0/1564;i1_HQ_LWC_c16467/f5p0/2002;i1_HQ_LWC_c16553/f4p0/1893;i1_HQ_LWC_c16580/…
GO:0016462	pyrophosphatase activity	66	3395	0.944084	1	i1_HQ_LWC_c2392/f4p2/1745;i1_HQ_LWC_c4790/f3p13/1953;i1_HQ_LWC_c6219/f2p0/1871;i1_LQ_LWC_c10810/f1p6/1783;i1_LQ_LWC_c13219/f1p0/1441;i1_LQ_LWC_c17900/f1p0/1799;i1_LQ_LWC_c20286/f1p0/1887;i1_LQ_LWC_c24908/f1p3/1895;i1_LQ_LWC_c26569/f1p0/1313;i1_LQ_LWC_c27291/f1p0/1329;i2_HQ_LWC_c49804/f2p0/3046;i2_HQ_LWC_c5745/f2p2/2371;i2_HQ_LWC_c8691/f2p0/2417;i2_HQ_LWC_c96478/f5p1/2099;i2_LQ_LWC_c102203/f1p4/23…
GO:0016820	hydrolase activity, acting on acid anhydrides, catalyzing transmembrane movement of substances	7	500	0.945061	1	i4_HQ_LWC_c1876/f4p0/4421;i4_LQ_LWC_c15438/f1p0/4064;i4_LQ_LWC_c6577/f1p2/4917;i5_HQ_LWC_c1772/f3p0/5672;i5_LQ_LWC_c2551/f1p1/5573;i5_LQ_LWC_c2566/f1p2/5628;i6_LQ_LWC_c985/f1p0/6180
GO:0017111	nucleoside-triphosphatase activity	64	3309	0.946402	1	i1_HQ_LWC_c2392/f4p2/1745;i1_HQ_LWC_c4790/f3p13/1953;i1_HQ_LWC_c6219/f2p0/1871;i1_LQ_LWC_c10810/f1p6/1783;i1_LQ_LWC_c13219/f1p0/1441;i1_LQ_LWC_c17900/f1p0/1799;i1_LQ_LWC_c20286/f1p0/1887;i1_LQ_LWC_c24908/f1p3/1895;i1_LQ_LWC_c26569/f1p0/1313;i1_LQ_LWC_c27291/f1p0/1329;i2_HQ_LWC_c49804/f2p0/3046;i2_HQ_LWC_c5745/f2p2/2371;i2_HQ_LWC_c8691/f2p0/2417;i2_HQ_LWC_c96478/f5p1/2099;i2_LQ_LWC_c11574/f1p1/298…
GO:0022843	voltage-gated cation channel activity	1	125	0.946619	1	i2_LQ_LWC_c101905/f1p5/2501
GO:0052689	carboxylic ester hydrolase activity	1	125	0.946619	1	i1_LQ_LWC_c3249/f1p0/1786
GO:0005198	structural molecule activity	10	674	0.950638	1	i0_LQ_LWC_c1714/f1p0/605;i1_HQ_LWC_c12345/f4p0/1441;i1_HQ_LWC_c2369/f5p3/1462;i2_HQ_LWC_c117604/f10p7/2051;i2_LQ_LWC_c51941/f1p0/2784;i2_LQ_LWC_c5326/f1p0/2302;i2_LQ_LWC_c8410/f1p2/2490;i4_HQ_LWC_c19225/f2p0/4807;i5_LQ_LWC_c10200/f1p3/5154;i6_HQ_LWC_c1601/f5p0/6473
GO:0043531	ADP binding	18	1095	0.951155	1	i1_LQ_LWC_c23948/f1p0/1691;i2_LQ_LWC_c14360/f1p2/2055;i2_LQ_LWC_c81950/f1p8/2780;i3_LQ_LWC_c21318/f1p0/3680;i3_LQ_LWC_c22008/f1p0/3853;i3_LQ_LWC_c37264/f1p3/3731;i4_HQ_LWC_c10527/f2p6/4601;i4_HQ_LWC_c19195/f2p0/4740;i4_HQ_LWC_c4015/f2p0/4793;i4_LQ_LWC_c7495/f1p0/5034;i5_HQ_LWC_c1772/f3p0/5672;i5_LQ_LWC_c3060/f1p0/5084;i5_LQ_LWC_c4774/f1p0/5159;i5_LQ_LWC_c6709/f1p0/5593;i5_LQ_LWC_c7258/f1p0/5992;i…
GO:0015075	ion transmembrane transporter activity	44	2378	0.951709	1	i0_HQ_LWC_c87/f4p0/776;i0_LQ_LWC_c1332/f1p0/596;i1_HQ_LWC_c14975/f26p0/1248;i1_HQ_LWC_c2091/f2p1/1792;i1_HQ_LWC_c6219/f2p0/1871;i1_LQ_LWC_c18212/f1p8/1578;i1_LQ_LWC_c20425/f1p0/1755;i1_LQ_LWC_c22612/f1p9/1951;i1_LQ_LWC_c23431/f1p0/2007;i1_LQ_LWC_c25045/f1p2/1861;i1_LQ_LWC_c3197/f1p0/1932;i1_LQ_LWC_c34923/f1p12/1820;i1_LQ_LWC_c42389/f1p0/1051;i1_LQ_LWC_c7034/f1p0/1739;i1_LQ_LWC_c8470/f1p0/1821;i1_…
GO:0043532	angiostatin binding	3	272	0.952243	1	i4_HQ_LWC_c10527/f2p6/4601;i4_HQ_LWC_c19195/f2p0/4740;i5_LQ_LWC_c3060/f1p0/5084
GO:0003843	1,3-beta-D-glucan synthase activity	1	131	0.953635	1	i5_LQ_LWC_c11878/f1p0/5858
GO:0060589	nucleoside-triphosphatase regulator activity	1	131	0.953635	1	i0_HQ_LWC_c233/f2p0/747
GO:0005516	calmodulin binding	27	1562	0.956311	1	i1_LQ_LWC_c21225/f1p0/1872;i1_LQ_LWC_c25077/f1p0/1740;i1_LQ_LWC_c31318/f1p0/1792;i1_LQ_LWC_c34524/f1p7/1962;i1_LQ_LWC_c36426/f1p4/1690;i2_HQ_LWC_c1135/f22p3/2528;i2_HQ_LWC_c21152/f3p0/2299;i2_HQ_LWC_c46728/f10p1/2547;i2_LQ_LWC_c102439/f1p1/2666;i2_LQ_LWC_c22485/f1p0/2124;i2_LQ_LWC_c47459/f1p0/3015;i2_LQ_LWC_c49203/f1p0/2831;i2_LQ_LWC_c51941/f1p0/2784;i2_LQ_LWC_c74714/f1p1/2085;i2_LQ_LWC_c82228/f1…
GO:0016829	lyase activity	10	691	0.959501	1	i1_HQ_LWC_c14908/f4p0/1879;i1_HQ_LWC_c14975/f26p0/1248;i1_HQ_LWC_c25815/f2p5/1363;i1_LQ_LWC_c19462/f1p8/1851;i1_LQ_LWC_c32188/f1p1/1672;i1_LQ_LWC_c33301/f1p0/1962;i1_LQ_LWC_c36395/f1p0/1965;i1_LQ_LWC_c5830/f1p0/1776;i2_LQ_LWC_c108577/f1p2/2394;i2_LQ_LWC_c20276/f1p18/2039
GO:0016818	hydrolase activity, acting on acid anhydrides, in phosphorus-containing anhydrides	66	3465	0.962332	1	i1_HQ_LWC_c2392/f4p2/1745;i1_HQ_LWC_c4790/f3p13/1953;i1_HQ_LWC_c6219/f2p0/1871;i1_LQ_LWC_c10810/f1p6/1783;i1_LQ_LWC_c13219/f1p0/1441;i1_LQ_LWC_c17900/f1p0/1799;i1_LQ_LWC_c20286/f1p0/1887;i1_LQ_LWC_c24908/f1p3/1895;i1_LQ_LWC_c26569/f1p0/1313;i1_LQ_LWC_c27291/f1p0/1329;i2_HQ_LWC_c49804/f2p0/3046;i2_HQ_LWC_c5745/f2p2/2371;i2_HQ_LWC_c8691/f2p0/2417;i2_HQ_LWC_c96478/f5p1/2099;i2_LQ_LWC_c102203/f1p4/23…
GO:0015078	hydrogen ion transmembrane transporter activity	3	287	0.963222	1	i1_LQ_LWC_c22612/f1p9/1951;i2_LQ_LWC_c47810/f1p0/2340;i3_HQ_LWC_c20378/f2p20/3183
GO:0016817	hydrolase activity, acting on acid anhydrides	67	3538	0.967626	1	i0_LQ_LWC_c570/f1p0/610;i1_HQ_LWC_c2392/f4p2/1745;i1_HQ_LWC_c4790/f3p13/1953;i1_HQ_LWC_c6219/f2p0/1871;i1_LQ_LWC_c10810/f1p6/1783;i1_LQ_LWC_c13219/f1p0/1441;i1_LQ_LWC_c17900/f1p0/1799;i1_LQ_LWC_c20286/f1p0/1887;i1_LQ_LWC_c24908/f1p3/1895;i1_LQ_LWC_c26569/f1p0/1313;i1_LQ_LWC_c27291/f1p0/1329;i2_HQ_LWC_c49804/f2p0/3046;i2_HQ_LWC_c5745/f2p2/2371;i2_HQ_LWC_c8691/f2p0/2417;i2_HQ_LWC_c96478/f5p1/2099;i…
GO:0016830	carbon-carbon lyase activity	4	366	0.97109	1	i1_HQ_LWC_c14908/f4p0/1879;i1_HQ_LWC_c25815/f2p5/1363;i1_LQ_LWC_c5830/f1p0/1776;i2_LQ_LWC_c20276/f1p18/2039
GO:0004536	deoxyribonuclease activity	4	376	0.975477	1	i3_LQ_LWC_c34704/f1p1/3517;i4_LQ_LWC_c2501/f1p0/4871;i5_LQ_LWC_c10388/f1p7/5087;i5_LQ_LWC_c2566/f1p2/5628
GO:0032403	protein complex binding	7	589	0.983721	1	i1_LQ_LWC_c17900/f1p0/1799;i2_HQ_LWC_c117604/f10p7/2051;i2_LQ_LWC_c34430/f1p0/2948;i2_LQ_LWC_c53233/f1p2/2116;i4_HQ_LWC_c1876/f4p0/4421;i4_HQ_LWC_c19225/f2p0/4807;i4_LQ_LWC_c15438/f1p0/4064
GO:0042803	protein homodimerization activity	2	263	0.984904	1	i2_HQ_LWC_c117604/f10p7/2051;i4_HQ_LWC_c19225/f2p0/4807
GO:0022890	inorganic cation transmembrane transporter activity	15	1052	0.98511	1	i0_HQ_LWC_c87/f4p0/776;i1_HQ_LWC_c6219/f2p0/1871;i1_LQ_LWC_c22612/f1p9/1951;i1_LQ_LWC_c3197/f1p0/1932;i1_LQ_LWC_c42389/f1p0/1051;i1_LQ_LWC_c9240/f1p0/1922;i2_HQ_LWC_c6095/f2p1/2801;i2_LQ_LWC_c109225/f1p0/2745;i2_LQ_LWC_c47810/f1p0/2340;i2_LQ_LWC_c9560/f1p0/2561;i3_HQ_LWC_c15391/f32p0/3164;i3_HQ_LWC_c20378/f2p20/3183;i3_LQ_LWC_c20610/f1p0/3656;i3_LQ_LWC_c34744/f1p0/3257;i4_LQ_LWC_c3014/f1p0/4491
GO:0008092	cytoskeletal protein binding	7	599	0.98591	1	i1_LQ_LWC_c18212/f1p8/1578;i2_HQ_LWC_c117604/f10p7/2051;i2_LQ_LWC_c10585/f1p3/2271;i2_LQ_LWC_c34430/f1p0/2948;i2_LQ_LWC_c53233/f1p2/2116;i4_LQ_LWC_c4344/f1p5/4609;i5_HQ_LWC_c2073/f2p1/5118
GO:0008017	microtubule binding	2	267	0.986082	1	i2_LQ_LWC_c34430/f1p0/2948;i2_LQ_LWC_c53233/f1p2/2116
GO:0000988	transcription factor activity, protein binding	2	274	0.98793	1	i1_LQ_LWC_c18082/f1p0/1790;i2_LQ_LWC_c66576/f1p4/3315
GO:0008324	cation transmembrane transporter activity	18	1258	0.990692	1	i0_HQ_LWC_c87/f4p0/776;i1_HQ_LWC_c6219/f2p0/1871;i1_LQ_LWC_c22612/f1p9/1951;i1_LQ_LWC_c3197/f1p0/1932;i1_LQ_LWC_c42389/f1p0/1051;i1_LQ_LWC_c7034/f1p0/1739;i1_LQ_LWC_c9240/f1p0/1922;i2_HQ_LWC_c6095/f2p1/2801;i2_LQ_LWC_c101905/f1p5/2501;i2_LQ_LWC_c109225/f1p0/2745;i2_LQ_LWC_c18617/f1p2/2127;i2_LQ_LWC_c47810/f1p0/2340;i2_LQ_LWC_c9560/f1p0/2561;i3_HQ_LWC_c15391/f32p0/3164;i3_HQ_LWC_c20378/f2p20/3183;…
GO:0000287	magnesium ion binding	1	202	0.991268	1	i2_LQ_LWC_c72014/f1p3/2192
GO:0004518	nuclease activity	7	634	0.991591	1	i3_LQ_LWC_c34704/f1p1/3517;i4_LQ_LWC_c2501/f1p0/4871;i4_LQ_LWC_c25524/f1p2/5091;i4_LQ_LWC_c34048/f1p0/4090;i5_LQ_LWC_c10388/f1p7/5087;i5_LQ_LWC_c10409/f1p4/5110;i5_LQ_LWC_c2566/f1p2/5628
GO:0015077	monovalent inorganic cation transmembrane transporter activity	5	510	0.992107	1	i1_LQ_LWC_c22612/f1p9/1951;i2_HQ_LWC_c6095/f2p1/2801;i2_LQ_LWC_c47810/f1p0/2340;i2_LQ_LWC_c9560/f1p0/2561;i3_HQ_LWC_c20378/f2p20/3183
GO:0016779	nucleotidyltransferase activity	5	515	0.992734	1	i0_LQ_LWC_c270/f2p0/899;i1_LQ_LWC_c20332/f1p11/1872;i2_HQ_LWC_c21898/f2p0/2209;i3_HQ_LWC_c2068/f4p2/3313;i3_HQ_LWC_c39582/f2p5/3040
GO:0044877	macromolecular complex binding	8	713	0.993472	1	i1_LQ_LWC_c17900/f1p0/1799;i2_HQ_LWC_c117604/f10p7/2051;i2_LQ_LWC_c34430/f1p0/2948;i2_LQ_LWC_c53233/f1p2/2116;i2_LQ_LWC_c86970/f1p1/2120;i4_HQ_LWC_c1876/f4p0/4421;i4_HQ_LWC_c19225/f2p0/4807;i4_LQ_LWC_c15438/f1p0/4064
GO:0016874	ligase activity	5	523	0.99364	1	i1_HQ_LWC_c4790/f3p13/1953;i1_LQ_LWC_c36526/f1p1/1862;i2_LQ_LWC_c36998/f1p0/2486;i2_LQ_LWC_c69026/f1p2/2204;i4_LQ_LWC_c6470/f1p0/4824
GO:0042802	identical protein binding	2	323	0.995609	1	i2_HQ_LWC_c117604/f10p7/2051;i4_HQ_LWC_c19225/f2p0/4807
GO:0015631	tubulin binding	2	330	0.996206	1	i2_LQ_LWC_c34430/f1p0/2948;i2_LQ_LWC_c53233/f1p2/2116
GO:0016788	hydrolase activity, acting on ester bonds	29	1944	0.996577	1	i1_HQ_LWC_c16252/f4p0/1485;i1_LQ_LWC_c10952/f1p0/1889;i1_LQ_LWC_c12694/f1p2/1600;i1_LQ_LWC_c17431/f1p0/1653;i1_LQ_LWC_c21041/f1p0/1850;i1_LQ_LWC_c3249/f1p0/1786;i1_LQ_LWC_c5397/f1p0/1624;i2_HQ_LWC_c26692/f2p25/2076;i2_HQ_LWC_c54386/f2p4/2555;i2_HQ_LWC_c96413/f15p2/2159;i2_LQ_LWC_c108577/f1p2/2394;i2_LQ_LWC_c14360/f1p2/2055;i2_LQ_LWC_c19823/f1p0/2409;i2_LQ_LWC_c81950/f1p8/2780;i2_LQ_LWC_c8199/f1p5…
GO:0016787	hydrolase activity	147	7771	0.998174	1	i0_LQ_LWC_c570/f1p0/610;i1_HQ_LWC_c1242/f10p0/1988;i1_HQ_LWC_c16252/f4p0/1485;i1_HQ_LWC_c16719/f2p0/1831;i1_HQ_LWC_c2392/f4p2/1745;i1_HQ_LWC_c4790/f3p13/1953;i1_HQ_LWC_c6219/f2p0/1871;i1_LQ_LWC_c10810/f1p6/1783;i1_LQ_LWC_c10952/f1p0/1889;i1_LQ_LWC_c12694/f1p2/1600;i1_LQ_LWC_c13219/f1p0/1441;i1_LQ_LWC_c13716/f1p0/1092;i1_LQ_LWC_c13726/f1p0/1441;i1_LQ_LWC_c14119/f1p0/1100;i1_LQ_LWC_c17431/f1p0/1653…
GO:0008270	zinc ion binding	27	1907	0.998363	1	i0_LQ_LWC_c1332/f1p0/596;i1_HQ_LWC_c14975/f26p0/1248;i1_HQ_LWC_c2091/f2p1/1792;i1_LQ_LWC_c12206/f1p3/1889;i1_LQ_LWC_c18212/f1p8/1578;i1_LQ_LWC_c36426/f1p4/1690;i1_LQ_LWC_c4550/f1p4/1932;i1_LQ_LWC_c6340/f1p0/1631;i1_LQ_LWC_c8470/f1p0/1821;i2_LQ_LWC_c21265/f1p3/2822;i2_LQ_LWC_c24884/f1p1/2277;i2_LQ_LWC_c42399/f1p3/2687;i2_LQ_LWC_c59566/f14p1/2221;i2_LQ_LWC_c65339/f1p10/2225;i2_LQ_LWC_c8157/f1p1/243…
GO:0005515	protein binding	183	9906	0.999916	1	i0_LQ_LWC_c1430/f1p2/911;i0_LQ_LWC_c446/f1p0/837;i0_LQ_LWC_c846/f1p0/771;i0_LQ_LWC_c900/f1p0/917;i1_HQ_LWC_c14957/f4p0/1470;i1_HQ_LWC_c16377/f4p0/1564;i1_HQ_LWC_c2369/f5p3/1462;i1_HQ_LWC_c7809/f2p0/1855;i1_LQ_LWC_c11519/f1p0/1736;i1_LQ_LWC_c13659/f1p0/1230;i1_LQ_LWC_c16917/f1p2/1565;i1_LQ_LWC_c17900/f1p0/1799;i1_LQ_LWC_c17936/f1p0/1885;i1_LQ_LWC_c18082/f1p0/1790;i1_LQ_LWC_c18212/f1p8/1578;i1_LQ_L…
GO:0003677	DNA binding	44	3363	0.999996	1	i1_HQ_LWC_c16553/f4p0/1893;i1_HQ_LWC_c40098/f2p0/1377;i1_HQ_LWC_c6219/f2p0/1871;i1_LQ_LWC_c13219/f1p0/1441;i1_LQ_LWC_c21040/f1p2/1452;i1_LQ_LWC_c21225/f1p0/1872;i1_LQ_LWC_c23674/f1p0/1814;i1_LQ_LWC_c26569/f1p0/1313;i1_LQ_LWC_c27291/f1p0/1329;i1_LQ_LWC_c31856/f1p8/1652;i1_LQ_LWC_c42183/f1p0/1017;i1_LQ_LWC_c6340/f1p0/1631;i1_LQ_LWC_c8120/f1p0/1806;i1_LQ_LWC_c9339/f3p2/1650;i2_HQ_LWC_c49804/f2p0/304…
GO:0003676	nucleic acid binding	81	5367	0.999997	1	i1_HQ_LWC_c16553/f4p0/1893;i1_HQ_LWC_c40098/f2p0/1377;i1_HQ_LWC_c6219/f2p0/1871;i1_LQ_LWC_c10810/f1p6/1783;i1_LQ_LWC_c13219/f1p0/1441;i1_LQ_LWC_c17729/f1p0/1728;i1_LQ_LWC_c20286/f1p0/1887;i1_LQ_LWC_c21040/f1p2/1452;i1_LQ_LWC_c21225/f1p0/1872;i1_LQ_LWC_c23674/f1p0/1814;i1_LQ_LWC_c26569/f1p0/1313;i1_LQ_LWC_c27291/f1p0/1329;i1_LQ_LWC_c31856/f1p8/1652;i1_LQ_LWC_c34491/f1p3/2009;i1_LQ_LWC_c42183/f1p0/…
GO:0003674	molecular_function	801	34633	1	1	i0_HQ_LWC_c233/f2p0/747;i0_HQ_LWC_c87/f4p0/776;i0_LQ_LWC_c1332/f1p0/596;i0_LQ_LWC_c1430/f1p2/911;i0_LQ_LWC_c1550/f1p0/908;i0_LQ_LWC_c1714/f1p0/605;i0_LQ_LWC_c1839/f1p0/516;i0_LQ_LWC_c1920/f1p2/815;i0_LQ_LWC_c2078/f1p0/820;i0_LQ_LWC_c270/f2p0/899;i0_LQ_LWC_c401/f1p0/591;i0_LQ_LWC_c446/f1p0/837;i0_LQ_LWC_c570/f1p0/610;i0_LQ_LWC_c846/f1p0/771;i0_LQ_LWC_c868/f1p0/603;i0_LQ_LWC_c900/f1p0/917;i1_HQ_LWC…
