# Supplementary material for: Transcriptome Reveals the Dynamic Response Mechanism of Pearl Millet Roots under Drought Stress
Source: Genes (Basel). 2021 Dec 15;12(12):1988. doi: 10.3390/genes12121988 (PMC8701094; doi:10.3390/genes12121988)
Supplement: Supplementary file 1 [file genes-12-01988-s001.zip › Supplemental Table S2.xlsx]

## Sheet: Sheet1
Supplemental Table S2. GO Enrichment at 48h
GO ID	Description	out (1698)	All (34633)	pvalue	p.adjust	Genes
GO:0016491	oxidoreductase activity	247	2957	3.57e-17	2.44e-14	i0_HQ_LWC_c254/f2p0/660;i0_LQ_LWC_c1816/f1p0/463;i0_LQ_LWC_c2073/f1p1/597;i0_LQ_LWC_c428/f1p0/983;i1_HQ_LWC_c12013/f2p0/1850;i1_HQ_LWC_c14907/f12p0/1625;i1_HQ_LWC_c1664/f6p0/1970;i1_HQ_LWC_c1721/f3p0/1934;i1_HQ_LWC_c19664/f2p2/1560;i1_HQ_LWC_c2080/f2p2/1815;i1_HQ_LWC_c2512/f5p5/1664;i1_HQ_LWC_c25815/f2p5/1363;i1_HQ_LWC_c27462/f22p0/1965;i1_HQ_LWC_c27509/f19p0/1855;i1_HQ_LWC_c29516/f3p0/1995;i1_HQ…
GO:0020037	heme binding	64	453	2.98e-14	1.02e-11	i1_HQ_LWC_c1721/f3p0/1934;i1_HQ_LWC_c2080/f2p2/1815;i1_HQ_LWC_c24575/f4p2/2049;i1_HQ_LWC_c27708/f3p0/1390;i1_HQ_LWC_c29747/f2p0/1815;i1_HQ_LWC_c29775/f2p0/1993;i1_HQ_LWC_c8785/f2p0/1985;i1_LQ_LWC_c13586/f1p0/1319;i1_LQ_LWC_c14033/f1p0/1417;i1_LQ_LWC_c14441/f1p0/1436;i1_LQ_LWC_c17650/f1p0/1910;i1_LQ_LWC_c18672/f1p0/1968;i1_LQ_LWC_c19247/f1p0/1813;i1_LQ_LWC_c19461/f1p0/1525;i1_LQ_LWC_c20005/f1p0/19…
GO:0046906	tetrapyrrole binding	65	483	1.87e-13	4.26e-11	i1_HQ_LWC_c1721/f3p0/1934;i1_HQ_LWC_c2080/f2p2/1815;i1_HQ_LWC_c24575/f4p2/2049;i1_HQ_LWC_c27708/f3p0/1390;i1_HQ_LWC_c29747/f2p0/1815;i1_HQ_LWC_c29775/f2p0/1993;i1_HQ_LWC_c8785/f2p0/1985;i1_LQ_LWC_c13586/f1p0/1319;i1_LQ_LWC_c14033/f1p0/1417;i1_LQ_LWC_c14441/f1p0/1436;i1_LQ_LWC_c17650/f1p0/1910;i1_LQ_LWC_c18672/f1p0/1968;i1_LQ_LWC_c19247/f1p0/1813;i1_LQ_LWC_c19461/f1p0/1525;i1_LQ_LWC_c20005/f1p0/19…
GO:0016705	oxidoreductase activity, acting on paired donors, with incorporation or reduction of molecular oxygen	60	467	1.13e-11	1.93e-09	i1_HQ_LWC_c2080/f2p2/1815;i1_HQ_LWC_c27509/f19p0/1855;i1_HQ_LWC_c29747/f2p0/1815;i1_HQ_LWC_c29775/f2p0/1993;i1_HQ_LWC_c39199/f31p0/1882;i1_HQ_LWC_c8785/f2p0/1985;i1_LQ_LWC_c12611/f1p4/1687;i1_LQ_LWC_c12723/f1p0/1817;i1_LQ_LWC_c17650/f1p0/1910;i1_LQ_LWC_c18672/f1p0/1968;i1_LQ_LWC_c19247/f1p0/1813;i1_LQ_LWC_c19461/f1p0/1525;i1_LQ_LWC_c20848/f2p0/1790;i1_LQ_LWC_c21081/f1p0/1791;i1_LQ_LWC_c21857/f1p2…
GO:0003824	catalytic activity	1073	19257	4.72e-11	6.44e-09	i0_HQ_LWC_c254/f2p0/660;i0_LQ_LWC_c1106/f1p0/915;i0_LQ_LWC_c1272/f1p11/652;i0_LQ_LWC_c1774/f1p0/797;i0_LQ_LWC_c1816/f1p0/463;i0_LQ_LWC_c2073/f1p1/597;i0_LQ_LWC_c2302/f1p0/750;i0_LQ_LWC_c270/f2p0/899;i0_LQ_LWC_c428/f1p0/983;i0_LQ_LWC_c570/f1p0/610;i0_LQ_LWC_c700/f1p0/981;i1_HQ_LWC_c12013/f2p0/1850;i1_HQ_LWC_c13064/f4p19/1522;i1_HQ_LWC_c13327/f5p0/1457;i1_HQ_LWC_c14889/f4p0/2008;i1_HQ_LWC_c14899/f5…
GO:0016492	G-protein coupled neurotensin receptor activity	55	530	1.6e-07	1.55e-05	i1_HQ_LWC_c19664/f2p2/1560;i1_HQ_LWC_c27462/f22p0/1965;i1_HQ_LWC_c29516/f3p0/1995;i1_HQ_LWC_c5587/f2p4/1723;i1_LQ_LWC_c14107/f1p0/1424;i1_LQ_LWC_c16880/f1p104/1460;i1_LQ_LWC_c20014/f1p0/1955;i1_LQ_LWC_c21316/f1p0/1838;i1_LQ_LWC_c22074/f1p6/1518;i1_LQ_LWC_c27088/f1p0/1218;i1_LQ_LWC_c31009/f1p0/1971;i1_LQ_LWC_c31771/f1p0/1963;i1_LQ_LWC_c34699/f1p0/1833;i1_LQ_LWC_c35885/f1p0/1813;i1_LQ_LWC_c36745/f1…
GO:0008188	neuropeptide receptor activity	55	531	1.71e-07	1.55e-05	i1_HQ_LWC_c19664/f2p2/1560;i1_HQ_LWC_c27462/f22p0/1965;i1_HQ_LWC_c29516/f3p0/1995;i1_HQ_LWC_c5587/f2p4/1723;i1_LQ_LWC_c14107/f1p0/1424;i1_LQ_LWC_c16880/f1p104/1460;i1_LQ_LWC_c20014/f1p0/1955;i1_LQ_LWC_c21316/f1p0/1838;i1_LQ_LWC_c22074/f1p6/1518;i1_LQ_LWC_c27088/f1p0/1218;i1_LQ_LWC_c31009/f1p0/1971;i1_LQ_LWC_c31771/f1p0/1963;i1_LQ_LWC_c34699/f1p0/1833;i1_LQ_LWC_c35885/f1p0/1813;i1_LQ_LWC_c36745/f1…
GO:0001653	peptide receptor activity	55	534	2.05e-07	1.55e-05	i1_HQ_LWC_c19664/f2p2/1560;i1_HQ_LWC_c27462/f22p0/1965;i1_HQ_LWC_c29516/f3p0/1995;i1_HQ_LWC_c5587/f2p4/1723;i1_LQ_LWC_c14107/f1p0/1424;i1_LQ_LWC_c16880/f1p104/1460;i1_LQ_LWC_c20014/f1p0/1955;i1_LQ_LWC_c21316/f1p0/1838;i1_LQ_LWC_c22074/f1p6/1518;i1_LQ_LWC_c27088/f1p0/1218;i1_LQ_LWC_c31009/f1p0/1971;i1_LQ_LWC_c31771/f1p0/1963;i1_LQ_LWC_c34699/f1p0/1833;i1_LQ_LWC_c35885/f1p0/1813;i1_LQ_LWC_c36745/f1…
GO:0008528	G-protein coupled peptide receptor activity	55	534	2.05e-07	1.55e-05	i1_HQ_LWC_c19664/f2p2/1560;i1_HQ_LWC_c27462/f22p0/1965;i1_HQ_LWC_c29516/f3p0/1995;i1_HQ_LWC_c5587/f2p4/1723;i1_LQ_LWC_c14107/f1p0/1424;i1_LQ_LWC_c16880/f1p104/1460;i1_LQ_LWC_c20014/f1p0/1955;i1_LQ_LWC_c21316/f1p0/1838;i1_LQ_LWC_c22074/f1p6/1518;i1_LQ_LWC_c27088/f1p0/1218;i1_LQ_LWC_c31009/f1p0/1971;i1_LQ_LWC_c31771/f1p0/1963;i1_LQ_LWC_c34699/f1p0/1833;i1_LQ_LWC_c35885/f1p0/1813;i1_LQ_LWC_c36745/f1…
GO:0004930	G-protein coupled receptor activity	56	553	2.78e-07	1.9e-05	i1_HQ_LWC_c19664/f2p2/1560;i1_HQ_LWC_c27462/f22p0/1965;i1_HQ_LWC_c29516/f3p0/1995;i1_HQ_LWC_c5587/f2p4/1723;i1_LQ_LWC_c14107/f1p0/1424;i1_LQ_LWC_c16880/f1p104/1460;i1_LQ_LWC_c20014/f1p0/1955;i1_LQ_LWC_c21316/f1p0/1838;i1_LQ_LWC_c22074/f1p6/1518;i1_LQ_LWC_c27088/f1p0/1218;i1_LQ_LWC_c31009/f1p0/1971;i1_LQ_LWC_c31771/f1p0/1963;i1_LQ_LWC_c34699/f1p0/1833;i1_LQ_LWC_c35885/f1p0/1813;i1_LQ_LWC_c36745/f1…
GO:0004553	hydrolase activity, hydrolyzing O-glycosyl compounds	83	957	3.98e-07	2.47e-05	i1_HQ_LWC_c2235/f5p0/1912;i1_HQ_LWC_c2995/f2p0/1652;i1_HQ_LWC_c31727/f2p0/2019;i1_HQ_LWC_c40088/f5p9/1113;i1_HQ_LWC_c40472/f2p0/1665;i1_HQ_LWC_c8652/f3p0/1565;i1_HQ_LWC_c9676/f2p4/1822;i1_LQ_LWC_c11390/f1p4/2021;i1_LQ_LWC_c14165/f1p0/1289;i1_LQ_LWC_c18491/f1p0/1855;i1_LQ_LWC_c19848/f1p0/1557;i1_LQ_LWC_c19989/f1p0/1862;i1_LQ_LWC_c20238/f1p8/1972;i1_LQ_LWC_c21041/f1p0/1850;i1_LQ_LWC_c21492/f2p9/198…
GO:0016798	hydrolase activity, acting on glycosyl bonds	88	1047	6.78e-07	3.86e-05	i1_HQ_LWC_c2235/f5p0/1912;i1_HQ_LWC_c2995/f2p0/1652;i1_HQ_LWC_c31727/f2p0/2019;i1_HQ_LWC_c40088/f5p9/1113;i1_HQ_LWC_c40472/f2p0/1665;i1_HQ_LWC_c8652/f3p0/1565;i1_HQ_LWC_c9676/f2p4/1822;i1_LQ_LWC_c11390/f1p4/2021;i1_LQ_LWC_c14165/f1p0/1289;i1_LQ_LWC_c18491/f1p0/1855;i1_LQ_LWC_c19848/f1p0/1557;i1_LQ_LWC_c19989/f1p0/1862;i1_LQ_LWC_c20238/f1p8/1972;i1_LQ_LWC_c21041/f1p0/1850;i1_LQ_LWC_c21492/f2p9/198…
GO:0005506	iron ion binding	46	477	1.12e-05	0.000588804	i0_LQ_LWC_c1774/f1p0/797;i1_HQ_LWC_c24575/f4p2/2049;i1_HQ_LWC_c2512/f5p5/1664;i1_HQ_LWC_c27509/f19p0/1855;i1_HQ_LWC_c29747/f2p0/1815;i1_HQ_LWC_c39199/f31p0/1882;i1_HQ_LWC_c8785/f2p0/1985;i1_LQ_LWC_c12723/f1p0/1817;i1_LQ_LWC_c17650/f1p0/1910;i1_LQ_LWC_c20005/f1p0/1950;i1_LQ_LWC_c21857/f1p2/1802;i1_LQ_LWC_c23208/f1p0/1824;i1_LQ_LWC_c24916/f1p16/1783;i1_LQ_LWC_c33957/f1p2/1857;i1_LQ_LWC_c34683/f1p1/…
GO:0051213	dioxygenase activity	29	248	1.43e-05	0.000699637	i1_HQ_LWC_c2512/f5p5/1664;i1_HQ_LWC_c27509/f19p0/1855;i1_LQ_LWC_c12723/f1p0/1817;i1_LQ_LWC_c20848/f2p0/1790;i1_LQ_LWC_c21987/f1p0/1758;i1_LQ_LWC_c24916/f1p16/1783;i1_LQ_LWC_c33957/f1p2/1857;i1_LQ_LWC_c34402/f1p1/1770;i1_LQ_LWC_c4376/f1p11/1789;i1_LQ_LWC_c7551/f1p5/1917;i2_HQ_LWC_c17034/f3p2/2516;i2_HQ_LWC_c37552/f3p13/2386;i2_HQ_LWC_c43473/f17p5/2278;i2_LQ_LWC_c102946/f1p0/2556;i2_LQ_LWC_c108708/…
GO:0016701	oxidoreductase activity, acting on single donors with incorporation of molecular oxygen	20	140	1.71e-05	0.000777217	i1_HQ_LWC_c2512/f5p5/1664;i1_HQ_LWC_c25815/f2p5/1363;i1_HQ_LWC_c39279/f10p0/1936;i1_HQ_LWC_c39825/f48p1/1852;i1_LQ_LWC_c41350/f1p0/1903;i1_LQ_LWC_c4222/f1p0/1713;i2_HQ_LWC_c127720/f114p10/2109;i2_HQ_LWC_c17034/f3p2/2516;i2_HQ_LWC_c37552/f3p13/2386;i2_HQ_LWC_c43473/f17p5/2278;i2_LQ_LWC_c102946/f1p0/2556;i2_LQ_LWC_c108708/f1p10/2892;i2_LQ_LWC_c13097/f1p0/2421;i2_LQ_LWC_c32964/f1p1/2588;i2_LQ_LWC_c6…
GO:0005507	copper ion binding	28	246	3.27e-05	0.0013157	i0_LQ_LWC_c1774/f1p0/797;i1_HQ_LWC_c24575/f4p2/2049;i1_HQ_LWC_c8785/f2p0/1985;i1_LQ_LWC_c20005/f1p0/1950;i1_LQ_LWC_c21857/f1p2/1802;i1_LQ_LWC_c35287/f1p0/1736;i1_LQ_LWC_c4059/f1p0/1841;i1_LQ_LWC_c5940/f1p0/1995;i1_LQ_LWC_c6648/f1p0/1698;i1_LQ_LWC_c7806/f1p0/1815;i2_HQ_LWC_c100664/f4p5/2401;i2_HQ_LWC_c14351/f5p1/2236;i2_HQ_LWC_c40006/f5p1/2920;i2_LQ_LWC_c107635/f1p5/2528;i2_LQ_LWC_c108009/f1p2/278…
GO:0004888	transmembrane signaling receptor activity	59	694	3.27e-05	0.0013157	i1_HQ_LWC_c19664/f2p2/1560;i1_HQ_LWC_c27462/f22p0/1965;i1_HQ_LWC_c29516/f3p0/1995;i1_HQ_LWC_c5587/f2p4/1723;i1_LQ_LWC_c14107/f1p0/1424;i1_LQ_LWC_c16880/f1p104/1460;i1_LQ_LWC_c20014/f1p0/1955;i1_LQ_LWC_c21316/f1p0/1838;i1_LQ_LWC_c22074/f1p6/1518;i1_LQ_LWC_c27088/f1p0/1218;i1_LQ_LWC_c31009/f1p0/1971;i1_LQ_LWC_c31771/f1p0/1963;i1_LQ_LWC_c33134/f1p1/1891;i1_LQ_LWC_c34699/f1p0/1833;i1_LQ_LWC_c35885/f1…
GO:0004497	monooxygenase activity	22	171	3.52e-05	0.00133593	i0_LQ_LWC_c1816/f1p0/463;i1_HQ_LWC_c25815/f2p5/1363;i1_HQ_LWC_c39279/f10p0/1936;i1_HQ_LWC_c39825/f48p1/1852;i1_LQ_LWC_c12611/f1p4/1687;i1_LQ_LWC_c32227/f1p0/1614;i1_LQ_LWC_c35885/f1p0/1813;i1_LQ_LWC_c41350/f1p0/1903;i1_LQ_LWC_c4222/f1p0/1713;i1_LQ_LWC_c6344/f1p8/1832;i2_HQ_LWC_c127720/f114p10/2109;i2_HQ_LWC_c17034/f3p2/2516;i2_HQ_LWC_c37552/f3p13/2386;i2_LQ_LWC_c108708/f1p10/2892;i2_LQ_LWC_c10873…
GO:0010277	chlorophyllide a oxygenase [overall] activity	6	16	7.2e-05	0.0025893	i1_HQ_LWC_c39279/f10p0/1936;i1_HQ_LWC_c39825/f48p1/1852;i1_LQ_LWC_c41350/f1p0/1903;i2_HQ_LWC_c127720/f114p10/2109;i2_LQ_LWC_c67619/f1p1/2485;i2_LQ_LWC_c68442/f1p1/2582
GO:0099600	transmembrane receptor activity	59	720	9.11e-05	0.00310937	i1_HQ_LWC_c19664/f2p2/1560;i1_HQ_LWC_c27462/f22p0/1965;i1_HQ_LWC_c29516/f3p0/1995;i1_HQ_LWC_c5587/f2p4/1723;i1_LQ_LWC_c14107/f1p0/1424;i1_LQ_LWC_c16880/f1p104/1460;i1_LQ_LWC_c20014/f1p0/1955;i1_LQ_LWC_c21316/f1p0/1838;i1_LQ_LWC_c22074/f1p6/1518;i1_LQ_LWC_c27088/f1p0/1218;i1_LQ_LWC_c31009/f1p0/1971;i1_LQ_LWC_c31771/f1p0/1963;i1_LQ_LWC_c33134/f1p1/1891;i1_LQ_LWC_c34699/f1p0/1833;i1_LQ_LWC_c35885/f1…
GO:0016747	transferase activity, transferring acyl groups other than amino-acyl groups	48	561	0.000146773	0.00476283	i0_HQ_LWC_c254/f2p0/660;i1_HQ_LWC_c14930/f3p0/1510;i1_HQ_LWC_c14941/f3p0/1438;i1_HQ_LWC_c1771/f4p5/1854;i1_HQ_LWC_c18545/f2p0/1773;i1_HQ_LWC_c21770/f2p4/1474;i1_HQ_LWC_c2484/f3p3/1849;i1_HQ_LWC_c25651/f2p4/1378;i1_HQ_LWC_c2790/f6p4/1634;i1_HQ_LWC_c2797/f6p8/1931;i1_HQ_LWC_c40038/f7p1/1947;i1_LQ_LWC_c10393/f1p27/1569;i1_LQ_LWC_c11242/f1p1/1637;i1_LQ_LWC_c11701/f1p0/1840;i1_LQ_LWC_c18082/f1p0/1790;…
GO:0004512	inositol-3-phosphate synthase activity	6	18	0.000153415	0.00476283	i1_LQ_LWC_c22410/f1p0/1767;i1_LQ_LWC_c26276/f1p0/1199;i1_LQ_LWC_c31507/f1p0/1849;i2_HQ_LWC_c10410/f5p13/2323;i2_LQ_LWC_c51897/f1p12/2404;i2_LQ_LWC_c69451/f1p14/2571
GO:0016746	transferase activity, transferring acyl groups	56	689	0.00016731	0.00496839	i0_HQ_LWC_c254/f2p0/660;i1_HQ_LWC_c14930/f3p0/1510;i1_HQ_LWC_c14941/f3p0/1438;i1_HQ_LWC_c1771/f4p5/1854;i1_HQ_LWC_c18545/f2p0/1773;i1_HQ_LWC_c21770/f2p4/1474;i1_HQ_LWC_c2484/f3p3/1849;i1_HQ_LWC_c25651/f2p4/1378;i1_HQ_LWC_c2790/f6p4/1634;i1_HQ_LWC_c2797/f6p8/1931;i1_HQ_LWC_c40038/f7p1/1947;i1_LQ_LWC_c10393/f1p27/1569;i1_LQ_LWC_c10556/f1p0/1985;i1_LQ_LWC_c11242/f1p1/1637;i1_LQ_LWC_c11701/f1p0/1840;…
GO:0004363	glutathione synthase activity	6	19	0.000214935	0.0061167	i1_HQ_LWC_c14899/f5p0/1785;i2_HQ_LWC_c7146/f7p0/2584;i2_LQ_LWC_c27061/f1p0/2042;i2_LQ_LWC_c47474/f1p0/2145;i2_LQ_LWC_c63547/f2p0/2289;i2_LQ_LWC_c71353/f1p0/2654
GO:0016706	oxidoreductase activity, acting on paired donors, with incorporation or reduction of molecular oxygen, 2-oxoglutarate as one donor, and incorporation of one atom each of oxygen into both donors	17	132	0.000258148	0.00705259	i1_HQ_LWC_c27509/f19p0/1855;i1_LQ_LWC_c12723/f1p0/1817;i1_LQ_LWC_c20848/f2p0/1790;i1_LQ_LWC_c21987/f1p0/1758;i1_LQ_LWC_c24916/f1p16/1783;i1_LQ_LWC_c33957/f1p2/1857;i1_LQ_LWC_c34402/f1p1/1770;i1_LQ_LWC_c4376/f1p11/1789;i1_LQ_LWC_c7551/f1p5/1917;i2_LQ_LWC_c114364/f1p1/2039;i2_LQ_LWC_c23165/f1p1/2723;i2_LQ_LWC_c43101/f1p2/2079;i2_LQ_LWC_c47777/f1p4/2093;i2_LQ_LWC_c59340/f1p0/2032;i2_LQ_LWC_c87204/f1…
GO:0048037	cofactor binding	89	1252	0.000305933	0.00803661	i1_HQ_LWC_c12013/f2p0/1850;i1_HQ_LWC_c14889/f4p0/2008;i1_HQ_LWC_c14907/f12p0/1625;i1_HQ_LWC_c37536/f2p2/1280;i1_HQ_LWC_c3973/f3p0/1986;i1_HQ_LWC_c8769/f2p3/1833;i1_LQ_LWC_c10305/f1p0/1482;i1_LQ_LWC_c10307/f1p0/1589;i1_LQ_LWC_c10603/f1p0/1822;i1_LQ_LWC_c10854/f1p0/1860;i1_LQ_LWC_c11069/f2p3/1751;i1_LQ_LWC_c12594/f1p0/1707;i1_LQ_LWC_c12611/f1p4/1687;i1_LQ_LWC_c12989/f1p0/1438;i1_LQ_LWC_c13874/f1p9/…
GO:0005215	transporter activity	217	3546	0.00033552	0.00848742	i0_HQ_LWC_c87/f4p0/776;i0_LQ_LWC_c1382/f1p2/958;i1_HQ_LWC_c2091/f2p1/1792;i1_HQ_LWC_c25566/f3p0/1372;i1_HQ_LWC_c27555/f7p0/1834;i1_HQ_LWC_c27667/f6p0/1800;i1_HQ_LWC_c2790/f6p4/1634;i1_HQ_LWC_c2917/f7p0/1865;i1_HQ_LWC_c3370/f4p0/1811;i1_HQ_LWC_c39271/f10p0/1631;i1_HQ_LWC_c39536/f3p0/1919;i1_HQ_LWC_c40065/f13p0/2002;i1_HQ_LWC_c4567/f3p0/1827;i1_HQ_LWC_c8586/f2p0/1905;i1_LQ_LWC_c10684/f1p0/1994;i1_L…
GO:0016703	oxidoreductase activity, acting on single donors with incorporation of molecular oxygen, incorporation of one atom of oxygen (internal monooxygenases or internal mixed function oxidases)	13	89	0.000391915	0.00955993	i1_HQ_LWC_c25815/f2p5/1363;i1_HQ_LWC_c39279/f10p0/1936;i1_HQ_LWC_c39825/f48p1/1852;i1_LQ_LWC_c41350/f1p0/1903;i1_LQ_LWC_c4222/f1p0/1713;i2_HQ_LWC_c127720/f114p10/2109;i2_HQ_LWC_c17034/f3p2/2516;i2_HQ_LWC_c37552/f3p13/2386;i2_LQ_LWC_c108708/f1p10/2892;i2_LQ_LWC_c13097/f1p0/2421;i2_LQ_LWC_c67619/f1p1/2485;i2_LQ_LWC_c68442/f1p1/2582;i2_LQ_LWC_c83295/f1p1/2707
GO:0038023	signaling receptor activity	63	830	0.000437056	0.00998824	i1_HQ_LWC_c19664/f2p2/1560;i1_HQ_LWC_c27462/f22p0/1965;i1_HQ_LWC_c29516/f3p0/1995;i1_HQ_LWC_c5587/f2p4/1723;i1_LQ_LWC_c14107/f1p0/1424;i1_LQ_LWC_c16880/f1p104/1460;i1_LQ_LWC_c20014/f1p0/1955;i1_LQ_LWC_c21316/f1p0/1838;i1_LQ_LWC_c22074/f1p6/1518;i1_LQ_LWC_c27088/f1p0/1218;i1_LQ_LWC_c31009/f1p0/1971;i1_LQ_LWC_c31771/f1p0/1963;i1_LQ_LWC_c33134/f1p1/1891;i1_LQ_LWC_c34699/f1p0/1833;i1_LQ_LWC_c35885/f1…
GO:0008918	lipopolysaccharide 3-alpha-galactosyltransferase activity	3	4	0.000453346	0.00998824	i1_HQ_LWC_c17616/f2p0/2013;i1_LQ_LWC_c30704/f1p0/1716;i3_LQ_LWC_c36086/f1p7/3690
GO:0035250	UDP-galactosyltransferase activity	3	4	0.000453346	0.00998824	i1_HQ_LWC_c17616/f2p0/2013;i1_LQ_LWC_c30704/f1p0/1716;i3_LQ_LWC_c36086/f1p7/3690
GO:0016757	transferase activity, transferring glycosyl groups	109	1626	0.000595856	0.0127178	i1_HQ_LWC_c13064/f4p19/1522;i1_HQ_LWC_c16512/f2p0/1735;i1_HQ_LWC_c16667/f2p0/1758;i1_HQ_LWC_c17616/f2p0/2013;i1_HQ_LWC_c1770/f5p1/1578;i1_HQ_LWC_c1876/f3p0/1865;i1_HQ_LWC_c1908/f8p0/1914;i1_HQ_LWC_c19820/f3p0/1978;i1_HQ_LWC_c27698/f9p0/1402;i1_HQ_LWC_c37292/f3p0/1257;i1_HQ_LWC_c641/f20p0/1517;i1_HQ_LWC_c8883/f3p3/1753;i1_LQ_LWC_c11370/f1p0/1955;i1_LQ_LWC_c12573/f1p3/1895;i1_LQ_LWC_c12729/f1p0/154…
GO:0004872	receptor activity	65	880	0.000728059	0.0146254	i1_HQ_LWC_c19664/f2p2/1560;i1_HQ_LWC_c27462/f22p0/1965;i1_HQ_LWC_c29516/f3p0/1995;i1_HQ_LWC_c5587/f2p4/1723;i1_HQ_LWC_c6276/f2p0/1746;i1_LQ_LWC_c14107/f1p0/1424;i1_LQ_LWC_c16880/f1p104/1460;i1_LQ_LWC_c20014/f1p0/1955;i1_LQ_LWC_c21316/f1p0/1838;i1_LQ_LWC_c22074/f1p6/1518;i1_LQ_LWC_c27088/f1p0/1218;i1_LQ_LWC_c31009/f1p0/1971;i1_LQ_LWC_c31771/f1p0/1963;i1_LQ_LWC_c33134/f1p1/1891;i1_LQ_LWC_c34699/f1p…
GO:0060089	molecular transducer activity	65	880	0.000728059	0.0146254	i1_HQ_LWC_c19664/f2p2/1560;i1_HQ_LWC_c27462/f22p0/1965;i1_HQ_LWC_c29516/f3p0/1995;i1_HQ_LWC_c5587/f2p4/1723;i1_HQ_LWC_c6276/f2p0/1746;i1_LQ_LWC_c14107/f1p0/1424;i1_LQ_LWC_c16880/f1p104/1460;i1_LQ_LWC_c20014/f1p0/1955;i1_LQ_LWC_c21316/f1p0/1838;i1_LQ_LWC_c22074/f1p6/1518;i1_LQ_LWC_c27088/f1p0/1218;i1_LQ_LWC_c31009/f1p0/1971;i1_LQ_LWC_c31771/f1p0/1963;i1_LQ_LWC_c33134/f1p1/1891;i1_LQ_LWC_c34699/f1p…
GO:0016758	transferase activity, transferring hexosyl groups	88	1299	0.0014309	0.027923	i1_HQ_LWC_c13064/f4p19/1522;i1_HQ_LWC_c16512/f2p0/1735;i1_HQ_LWC_c16667/f2p0/1758;i1_HQ_LWC_c17616/f2p0/2013;i1_HQ_LWC_c1770/f5p1/1578;i1_HQ_LWC_c1876/f3p0/1865;i1_HQ_LWC_c1908/f8p0/1914;i1_HQ_LWC_c19820/f3p0/1978;i1_HQ_LWC_c27698/f9p0/1402;i1_HQ_LWC_c37292/f3p0/1257;i1_HQ_LWC_c641/f20p0/1517;i1_HQ_LWC_c8883/f3p3/1753;i1_LQ_LWC_c12573/f1p3/1895;i1_LQ_LWC_c12729/f1p0/1540;i1_LQ_LWC_c14165/f1p0/128…
GO:0005342	organic acid transmembrane transporter activity	14	115	0.00151831	0.0280272	i1_LQ_LWC_c18330/f1p8/1716;i1_LQ_LWC_c20425/f1p0/1755;i1_LQ_LWC_c23431/f1p0/2007;i1_LQ_LWC_c23946/f1p0/1777;i1_LQ_LWC_c25045/f1p2/1861;i1_LQ_LWC_c36320/f1p0/1666;i2_LQ_LWC_c108215/f1p10/2602;i2_LQ_LWC_c21434/f1p8/2355;i2_LQ_LWC_c25509/f2p2/2235;i2_LQ_LWC_c64295/f1p0/2185;i3_HQ_LWC_c20378/f2p20/3183;i3_LQ_LWC_c3799/f1p0/3256;i3_LQ_LWC_c9042/f1p0/3798;i5_LQ_LWC_c2259/f1p1/5339
GO:0046943	carboxylic acid transmembrane transporter activity	14	115	0.00151831	0.0280272	i1_LQ_LWC_c18330/f1p8/1716;i1_LQ_LWC_c20425/f1p0/1755;i1_LQ_LWC_c23431/f1p0/2007;i1_LQ_LWC_c23946/f1p0/1777;i1_LQ_LWC_c25045/f1p2/1861;i1_LQ_LWC_c36320/f1p0/1666;i2_LQ_LWC_c108215/f1p10/2602;i2_LQ_LWC_c21434/f1p8/2355;i2_LQ_LWC_c25509/f2p2/2235;i2_LQ_LWC_c64295/f1p0/2185;i3_HQ_LWC_c20378/f2p20/3183;i3_LQ_LWC_c3799/f1p0/3256;i3_LQ_LWC_c9042/f1p0/3798;i5_LQ_LWC_c2259/f1p1/5339
GO:0003825	alpha,alpha-trehalose-phosphate synthase (UDP-forming) activity	31	359	0.00175255	0.0311456	i1_HQ_LWC_c1770/f5p1/1578;i1_HQ_LWC_c19820/f3p0/1978;i1_HQ_LWC_c27698/f9p0/1402;i1_LQ_LWC_c18026/f1p1/1834;i1_LQ_LWC_c29876/f1p0/1967;i1_LQ_LWC_c4222/f1p0/1713;i1_LQ_LWC_c6476/f1p3/1942;i1_LQ_LWC_c7517/f1p1/1976;i2_HQ_LWC_c47794/f3p1/2946;i2_HQ_LWC_c78103/f12p2/2678;i2_LQ_LWC_c102915/f1p0/2902;i2_LQ_LWC_c105241/f1p10/2050;i2_LQ_LWC_c129609/f2p1/2153;i2_LQ_LWC_c20765/f1p2/2420;i2_LQ_LWC_c26889/f1p…
GO:0004871	signal transducer activity	73	1049	0.00178434	0.0311456	i1_HQ_LWC_c19664/f2p2/1560;i1_HQ_LWC_c27462/f22p0/1965;i1_HQ_LWC_c29516/f3p0/1995;i1_HQ_LWC_c5587/f2p4/1723;i1_HQ_LWC_c6276/f2p0/1746;i1_LQ_LWC_c14107/f1p0/1424;i1_LQ_LWC_c16880/f1p104/1460;i1_LQ_LWC_c20014/f1p0/1955;i1_LQ_LWC_c21316/f1p0/1838;i1_LQ_LWC_c22074/f1p6/1518;i1_LQ_LWC_c27088/f1p0/1218;i1_LQ_LWC_c31009/f1p0/1971;i1_LQ_LWC_c31771/f1p0/1963;i1_LQ_LWC_c32288/f1p0/1718;i1_LQ_LWC_c33134/f1p…
GO:0004470	malic enzyme activity	8	47	0.00186965	0.0311456	i2_HQ_LWC_c115609/f12p0/2230;i2_HQ_LWC_c77634/f28p0/2179;i2_HQ_LWC_c84920/f2p7/2155;i2_LQ_LWC_c108137/f1p21/2340;i2_LQ_LWC_c25009/f1p4/2189;i2_LQ_LWC_c39981/f1p2/2188;i2_LQ_LWC_c51161/f1p6/2437;i4_LQ_LWC_c7929/f1p0/4320
GO:0004471	malate dehydrogenase (decarboxylating) (NAD+) activity	8	47	0.00186965	0.0311456	i2_HQ_LWC_c115609/f12p0/2230;i2_HQ_LWC_c77634/f28p0/2179;i2_HQ_LWC_c84920/f2p7/2155;i2_LQ_LWC_c108137/f1p21/2340;i2_LQ_LWC_c25009/f1p4/2189;i2_LQ_LWC_c39981/f1p2/2188;i2_LQ_LWC_c51161/f1p6/2437;i4_LQ_LWC_c7929/f1p0/4320
GO:0015171	amino acid transmembrane transporter activity	11	82	0.00217062	0.0352984	i1_LQ_LWC_c18330/f1p8/1716;i1_LQ_LWC_c20425/f1p0/1755;i1_LQ_LWC_c23431/f1p0/2007;i1_LQ_LWC_c23946/f1p0/1777;i1_LQ_LWC_c25045/f1p2/1861;i1_LQ_LWC_c36320/f1p0/1666;i2_LQ_LWC_c108215/f1p10/2602;i2_LQ_LWC_c21434/f1p8/2355;i2_LQ_LWC_c25509/f2p2/2235;i2_LQ_LWC_c64295/f1p0/2185;i3_LQ_LWC_c3799/f1p0/3256
GO:0046789	host cell surface receptor binding	2	2	0.00240244	0.035671	i2_LQ_LWC_c25009/f1p4/2189;i2_LQ_LWC_c41330/f1p4/2048
GO:0046812	host cell surface binding	2	2	0.00240244	0.035671	i2_LQ_LWC_c25009/f1p4/2189;i2_LQ_LWC_c41330/f1p4/2048
GO:0047487	oligogalacturonide lyase activity	2	2	0.00240244	0.035671	i2_HQ_LWC_c98647/f82p8/2480;i2_LQ_LWC_c103589/f1p7/2370
GO:0047488	heparin lyase activity	2	2	0.00240244	0.035671	i2_HQ_LWC_c98647/f82p8/2480;i2_LQ_LWC_c103589/f1p7/2370
GO:0004143	diacylglycerol kinase activity	5	22	0.00368411	0.0535372	i1_LQ_LWC_c32593/f1p0/1863;i1_LQ_LWC_c33177/f1p0/1939;i2_LQ_LWC_c13933/f1p2/2005;i2_LQ_LWC_c8604/f1p1/2551;i4_LQ_LWC_c25331/f1p1/4470
GO:0016744	transferase activity, transferring aldehyde or ketonic groups	6	32	0.00415891	0.0579701	i1_LQ_LWC_c10305/f1p0/1482;i1_LQ_LWC_c24319/f1p28/1532;i2_LQ_LWC_c106059/f1p8/2699;i2_LQ_LWC_c13998/f1p9/2115;i2_LQ_LWC_c23711/f1p0/2695;i2_LQ_LWC_c51669/f1p6/3182
GO:0016872	intramolecular lyase activity	6	32	0.00415891	0.0579701	i1_LQ_LWC_c22410/f1p0/1767;i1_LQ_LWC_c26276/f1p0/1199;i1_LQ_LWC_c31507/f1p0/1849;i2_HQ_LWC_c10410/f5p13/2323;i2_LQ_LWC_c51897/f1p12/2404;i2_LQ_LWC_c69451/f1p14/2571
GO:0008514	organic anion transmembrane transporter activity	14	130	0.00473994	0.0647476	i1_LQ_LWC_c18330/f1p8/1716;i1_LQ_LWC_c20425/f1p0/1755;i1_LQ_LWC_c23431/f1p0/2007;i1_LQ_LWC_c23946/f1p0/1777;i1_LQ_LWC_c25045/f1p2/1861;i1_LQ_LWC_c36320/f1p0/1666;i2_LQ_LWC_c108215/f1p10/2602;i2_LQ_LWC_c21434/f1p8/2355;i2_LQ_LWC_c25509/f2p2/2235;i2_LQ_LWC_c64295/f1p0/2185;i3_HQ_LWC_c20378/f2p20/3183;i3_LQ_LWC_c3799/f1p0/3256;i3_LQ_LWC_c9042/f1p0/3798;i5_LQ_LWC_c2259/f1p1/5339
GO:0050662	coenzyme binding	68	1006	0.00492663	0.0650809	i1_HQ_LWC_c12013/f2p0/1850;i1_HQ_LWC_c14907/f12p0/1625;i1_HQ_LWC_c37536/f2p2/1280;i1_LQ_LWC_c10305/f1p0/1482;i1_LQ_LWC_c10307/f1p0/1589;i1_LQ_LWC_c10603/f1p0/1822;i1_LQ_LWC_c11069/f2p3/1751;i1_LQ_LWC_c12594/f1p0/1707;i1_LQ_LWC_c12611/f1p4/1687;i1_LQ_LWC_c12989/f1p0/1438;i1_LQ_LWC_c13874/f1p9/1265;i1_LQ_LWC_c14107/f1p0/1424;i1_LQ_LWC_c18417/f1p0/1963;i1_LQ_LWC_c24319/f1p28/1532;i1_LQ_LWC_c26583/f1…
GO:0031406	carboxylic acid binding	14	131	0.00507374	0.0650809	i1_LQ_LWC_c3914/f1p0/1997;i2_HQ_LWC_c115702/f5p0/2184;i2_LQ_LWC_c107303/f1p1/2252;i2_LQ_LWC_c133251/f1p7/2028;i2_LQ_LWC_c13998/f1p9/2115;i2_LQ_LWC_c21114/f1p0/2368;i2_LQ_LWC_c24887/f1p4/2368;i2_LQ_LWC_c36805/f1p1/2317;i2_LQ_LWC_c39748/f1p0/2337;i2_LQ_LWC_c51669/f1p6/3182;i2_LQ_LWC_c6594/f1p1/2151;i2_LQ_LWC_c70370/f1p3/2519;i2_LQ_LWC_c8199/f1p5/2778;i3_LQ_LWC_c26275/f1p0/3808
GO:0043177	organic acid binding	14	131	0.00507374	0.0650809	i1_LQ_LWC_c3914/f1p0/1997;i2_HQ_LWC_c115702/f5p0/2184;i2_LQ_LWC_c107303/f1p1/2252;i2_LQ_LWC_c133251/f1p7/2028;i2_LQ_LWC_c13998/f1p9/2115;i2_LQ_LWC_c21114/f1p0/2368;i2_LQ_LWC_c24887/f1p4/2368;i2_LQ_LWC_c36805/f1p1/2317;i2_LQ_LWC_c39748/f1p0/2337;i2_LQ_LWC_c51669/f1p6/3182;i2_LQ_LWC_c6594/f1p1/2151;i2_LQ_LWC_c70370/f1p3/2519;i2_LQ_LWC_c8199/f1p5/2778;i3_LQ_LWC_c26275/f1p0/3808
GO:0016624	oxidoreductase activity, acting on the aldehyde or oxo group of donors, disulfide as acceptor	7	44	0.00524078	0.0650809	i1_LQ_LWC_c10305/f1p0/1482;i1_LQ_LWC_c17522/f1p0/1444;i1_LQ_LWC_c24319/f1p28/1532;i2_HQ_LWC_c11553/f5p0/2427;i2_HQ_LWC_c119189/f3p8/2702;i2_LQ_LWC_c106059/f1p8/2699;i2_LQ_LWC_c83029/f1p8/2736
GO:0016790	thiolester hydrolase activity	7	44	0.00524078	0.0650809	i1_LQ_LWC_c37857/f1p0/1374;i1_LQ_LWC_c4782/f1p2/1508;i2_HQ_LWC_c12485/f2p0/2446;i2_HQ_LWC_c31246/f2p1/2129;i2_LQ_LWC_c108425/f1p2/2192;i2_LQ_LWC_c22405/f1p6/2658;i3_LQ_LWC_c14379/f1p1/3077
GO:0043565	sequence-specific DNA binding	35	454	0.00588004	0.0711598	i1_HQ_LWC_c14611/f22p0/1988;i1_HQ_LWC_c16237/f3p0/1669;i1_HQ_LWC_c16538/f3p0/1764;i1_HQ_LWC_c2716/f3p0/1731;i1_HQ_LWC_c37162/f5p0/1220;i1_HQ_LWC_c37233/f4p26/1178;i1_HQ_LWC_c40098/f2p0/1377;i1_LQ_LWC_c10385/f1p1/1974;i1_LQ_LWC_c13528/f1p12/1406;i1_LQ_LWC_c17140/f1p0/1733;i1_LQ_LWC_c17505/f1p6/1638;i1_LQ_LWC_c18736/f1p1/1715;i1_LQ_LWC_c21069/f1p0/1718;i1_LQ_LWC_c23080/f1p0/1821;i1_LQ_LWC_c23443/f1…
GO:0030246	carbohydrate binding	24	280	0.00593866	0.0711598	i1_LQ_LWC_c14471/f1p0/1416;i1_LQ_LWC_c18583/f1p0/1728;i1_LQ_LWC_c19848/f1p0/1557;i1_LQ_LWC_c42447/f1p0/1063;i2_HQ_LWC_c126922/f10p0/2611;i2_HQ_LWC_c20240/f2p0/2437;i2_HQ_LWC_c20471/f3p1/2460;i2_HQ_LWC_c21382/f2p0/2336;i2_HQ_LWC_c37977/f2p0/2456;i2_LQ_LWC_c102439/f1p1/2666;i2_LQ_LWC_c115187/f1p1/2102;i2_LQ_LWC_c119830/f1p0/2148;i2_LQ_LWC_c2978/f1p0/2309;i2_LQ_LWC_c32551/f1p2/2250;i2_LQ_LWC_c33397/…
GO:0003849	3-deoxy-7-phosphoheptulonate synthase activity	4	16	0.00652171	0.0732596	i1_LQ_LWC_c17918/f1p3/1952;i1_LQ_LWC_c8234/f1p0/1945;i2_LQ_LWC_c114074/f1p13/2090;i3_LQ_LWC_c37575/f1p13/3210
GO:0030145	manganese ion binding	5	25	0.00658015	0.0732596	i2_HQ_LWC_c96413/f15p2/2159;i2_LQ_LWC_c25974/f1p1/2730;i2_LQ_LWC_c34663/f1p2/2201;i3_HQ_LWC_c4258/f3p1/3361;i3_LQ_LWC_c44963/f1p0/3002
GO:0004411	homogentisate 1,2-dioxygenase activity	2	3	0.006972	0.0732596	i2_LQ_LWC_c32964/f1p1/2588;i2_LQ_LWC_c70013/f1p1/2946
GO:0004800	thyroxine 5'-deiodinase activity	2	3	0.006972	0.0732596	i0_HQ_LWC_c254/f2p0/660;i2_HQ_LWC_c8945/f4p2/2655
GO:0005275	amine transmembrane transporter activity	2	3	0.006972	0.0732596	i2_LQ_LWC_c52736/f1p8/2669;i5_LQ_LWC_c6942/f1p0/5728
GO:0015101	organic cation transmembrane transporter activity	2	3	0.006972	0.0732596	i2_LQ_LWC_c52736/f1p8/2669;i5_LQ_LWC_c6942/f1p0/5728
GO:0015665	alcohol transmembrane transporter activity	2	3	0.006972	0.0732596	i2_LQ_LWC_c52736/f1p8/2669;i5_LQ_LWC_c6942/f1p0/5728
GO:0034228	ethanolamine transmembrane transporter activity	2	3	0.006972	0.0732596	i2_LQ_LWC_c52736/f1p8/2669;i5_LQ_LWC_c6942/f1p0/5728
GO:0016837	carbon-oxygen lyase activity, acting on polysaccharides	3	9	0.00790802	0.081836	i1_LQ_LWC_c32188/f1p1/1672;i2_HQ_LWC_c98647/f82p8/2480;i2_LQ_LWC_c103589/f1p7/2370
GO:0022857	transmembrane transporter activity	188	3239	0.00809853	0.0825567	i0_HQ_LWC_c87/f4p0/776;i0_LQ_LWC_c1382/f1p2/958;i1_HQ_LWC_c2091/f2p1/1792;i1_HQ_LWC_c27555/f7p0/1834;i1_HQ_LWC_c27667/f6p0/1800;i1_HQ_LWC_c2790/f6p4/1634;i1_HQ_LWC_c2917/f7p0/1865;i1_HQ_LWC_c3370/f4p0/1811;i1_HQ_LWC_c39271/f10p0/1631;i1_HQ_LWC_c39536/f3p0/1919;i1_HQ_LWC_c40065/f13p0/2002;i1_HQ_LWC_c4567/f3p0/1827;i1_HQ_LWC_c8586/f2p0/1905;i1_LQ_LWC_c10684/f1p0/1994;i1_LQ_LWC_c12269/f1p0/1765;i1_L…
GO:0071949	FAD binding	15	154	0.00887797	0.0891714	i1_LQ_LWC_c10603/f1p0/1822;i1_LQ_LWC_c11069/f2p3/1751;i1_LQ_LWC_c12611/f1p4/1687;i1_LQ_LWC_c26583/f1p0/1370;i1_LQ_LWC_c32227/f1p0/1614;i1_LQ_LWC_c34699/f1p0/1833;i1_LQ_LWC_c35885/f1p0/1813;i1_LQ_LWC_c3979/f1p5/1532;i1_LQ_LWC_c6344/f1p8/1832;i2_HQ_LWC_c7356/f5p8/2469;i2_LQ_LWC_c37785/f1p0/2185;i2_LQ_LWC_c38002/f1p10/2707;i2_LQ_LWC_c75008/f1p2/2049;i3_HQ_LWC_c10221/f2p0/3159;i6_LQ_LWC_c701/f1p0/6958
GO:0016597	amino acid binding	13	128	0.0102397	0.101359	i1_LQ_LWC_c3914/f1p0/1997;i2_HQ_LWC_c115702/f5p0/2184;i2_LQ_LWC_c107303/f1p1/2252;i2_LQ_LWC_c133251/f1p7/2028;i2_LQ_LWC_c13998/f1p9/2115;i2_LQ_LWC_c21114/f1p0/2368;i2_LQ_LWC_c24887/f1p4/2368;i2_LQ_LWC_c36805/f1p1/2317;i2_LQ_LWC_c39748/f1p0/2337;i2_LQ_LWC_c51669/f1p6/3182;i2_LQ_LWC_c6594/f1p1/2151;i2_LQ_LWC_c8199/f1p5/2778;i3_LQ_LWC_c26275/f1p0/3808
GO:0022821	potassium ion antiporter activity	5	28	0.0107814	0.104579	i1_LQ_LWC_c13830/f1p0/1380;i2_HQ_LWC_c10902/f3p4/2244;i2_LQ_LWC_c17918/f1p3/2622;i2_LQ_LWC_c71112/f2p9/2851;i3_HQ_LWC_c20378/f2p20/3183
GO:0016702	oxidoreductase activity, acting on single donors with incorporation of molecular oxygen, incorporation of two atoms of oxygen	12	115	0.0108713	0.104579	i1_HQ_LWC_c2512/f5p5/1664;i2_HQ_LWC_c17034/f3p2/2516;i2_HQ_LWC_c37552/f3p13/2386;i2_HQ_LWC_c43473/f17p5/2278;i2_LQ_LWC_c102946/f1p0/2556;i2_LQ_LWC_c108708/f1p10/2892;i2_LQ_LWC_c13097/f1p0/2421;i2_LQ_LWC_c32964/f1p1/2588;i2_LQ_LWC_c68571/f1p5/2697;i2_LQ_LWC_c70013/f1p1/2946;i2_LQ_LWC_c7074/f1p5/2920;i2_LQ_LWC_c83295/f1p1/2707
GO:0015297	antiporter activity	22	268	0.0130993	0.116586	i1_HQ_LWC_c27555/f7p0/1834;i1_HQ_LWC_c39536/f3p0/1919;i1_HQ_LWC_c4567/f3p0/1827;i1_HQ_LWC_c8586/f2p0/1905;i1_LQ_LWC_c13830/f1p0/1380;i1_LQ_LWC_c19794/f1p0/1498;i1_LQ_LWC_c22969/f1p3/1901;i1_LQ_LWC_c4143/f1p0/1996;i2_HQ_LWC_c100905/f2p0/2789;i2_HQ_LWC_c10902/f3p4/2244;i2_HQ_LWC_c115561/f2p6/2178;i2_HQ_LWC_c2922/f9p2/2327;i2_HQ_LWC_c77240/f45p2/2430;i2_LQ_LWC_c133080/f1p2/2011;i2_LQ_LWC_c17700/f1p2…
GO:0004784	superoxide dismutase activity	2	4	0.0134906	0.116586	i1_LQ_LWC_c42429/f1p0/1061;i2_HQ_LWC_c7659/f3p1/2700
GO:0004834	tryptophan synthase activity	2	4	0.0134906	0.116586	i1_HQ_LWC_c25815/f2p5/1363;i1_LQ_LWC_c4222/f1p0/1713
GO:0005214	structural constituent of chitin-based cuticle	2	4	0.0134906	0.116586	i0_HQ_LWC_c237/f2p0/908;i2_HQ_LWC_c35346/f2p0/2216
GO:0008737	L-fuculokinase activity	2	4	0.0134906	0.116586	i3_HQ_LWC_c32913/f13p0/3370;i5_HQ_LWC_c1834/f2p0/5387
GO:0008840	4-hydroxy-tetrahydrodipicolinate synthase	2	4	0.0134906	0.116586	i1_LQ_LWC_c12523/f1p0/1619;i1_LQ_LWC_c42210/f1p0/1062
GO:0016721	oxidoreductase activity, acting on superoxide radicals as acceptor	2	4	0.0134906	0.116586	i1_LQ_LWC_c42429/f1p0/1061;i2_HQ_LWC_c7659/f3p1/2700
GO:0016791	phosphatase activity	30	398	0.0135983	0.116586	i1_LQ_LWC_c17431/f1p0/1653;i1_LQ_LWC_c17825/f1p0/1948;i1_LQ_LWC_c21041/f1p0/1850;i1_LQ_LWC_c23722/f1p0/1679;i1_LQ_LWC_c26660/f1p0/1299;i1_LQ_LWC_c30813/f1p0/1730;i2_HQ_LWC_c126648/f3p12/2253;i2_HQ_LWC_c31246/f2p1/2129;i2_LQ_LWC_c107175/f1p36/2633;i2_LQ_LWC_c22405/f1p6/2658;i2_LQ_LWC_c27018/f1p0/2117;i2_LQ_LWC_c34663/f1p2/2201;i2_LQ_LWC_c75589/f1p0/2027;i2_LQ_LWC_c8199/f1p5/2778;i3_LQ_LWC_c10883/f…
GO:0008375	acetylglucosaminyltransferase activity	10	91	0.0136558	0.116586	i1_HQ_LWC_c16512/f2p0/1735;i1_HQ_LWC_c16667/f2p0/1758;i1_HQ_LWC_c1876/f3p0/1865;i1_LQ_LWC_c22052/f1p0/1753;i2_HQ_LWC_c65883/f2p0/2165;i2_HQ_LWC_c73920/f3p1/2064;i2_LQ_LWC_c12035/f1p2/2266;i2_LQ_LWC_c52450/f1p0/2178;i2_LQ_LWC_c87767/f2p0/2409;i2_LQ_LWC_c9684/f1p1/2408
GO:0004619	phosphoglycerate mutase activity	4	20	0.0148567	0.125273	i1_LQ_LWC_c34445/f1p0/1846;i1_LQ_LWC_c8805/f1p4/1791;i2_HQ_LWC_c96413/f15p2/2159;i2_LQ_LWC_c34663/f1p2/2201
GO:0016879	ligase activity, forming carbon-nitrogen bonds	15	166	0.0168272	0.139528	i1_HQ_LWC_c14899/f5p0/1785;i1_LQ_LWC_c19894/f1p0/2226;i2_HQ_LWC_c38761/f2p2/2441;i2_HQ_LWC_c4170/f4p2/2625;i2_HQ_LWC_c7146/f7p0/2584;i2_HQ_LWC_c77976/f3p1/2215;i2_LQ_LWC_c102743/f1p22/2106;i2_LQ_LWC_c27061/f1p0/2042;i2_LQ_LWC_c32084/f1p11/2353;i2_LQ_LWC_c47474/f1p0/2145;i2_LQ_LWC_c63547/f2p0/2289;i2_LQ_LWC_c69026/f1p2/2204;i2_LQ_LWC_c71194/f1p1/2952;i2_LQ_LWC_c71353/f1p0/2654;i4_HQ_LWC_c34877/f2p…
GO:0005509	calcium ion binding	34	472	0.0169558	0.139528	i0_LQ_LWC_c1522/f1p0/888;i0_LQ_LWC_c868/f1p0/603;i1_HQ_LWC_c2483/f2p14/1710;i1_HQ_LWC_c29715/f2p0/1738;i1_LQ_LWC_c16917/f1p2/1565;i1_LQ_LWC_c20974/f1p2/1404;i1_LQ_LWC_c21154/f2p0/1964;i1_LQ_LWC_c26841/f1p0/1306;i2_HQ_LWC_c20240/f2p0/2437;i2_HQ_LWC_c2291/f13p2/2619;i2_HQ_LWC_c46867/f2p2/2990;i2_HQ_LWC_c48386/f3p0/2250;i2_HQ_LWC_c96600/f6p0/2174;i2_LQ_LWC_c108879/f1p0/2807;i2_LQ_LWC_c109142/f1p1/22…
GO:0016832	aldehyde-lyase activity	7	55	0.0174548	0.14179	i1_HQ_LWC_c14889/f4p0/2008;i1_LQ_LWC_c5830/f1p0/1776;i2_HQ_LWC_c11553/f5p0/2427;i2_LQ_LWC_c48330/f1p0/2594;i2_LQ_LWC_c8375/f1p1/2936;i3_LQ_LWC_c21815/f1p0/3196;i4_LQ_LWC_c9756/f1p1/4470
GO:0008376	acetylgalactosaminyltransferase activity	6	43	0.01774	0.14179	i1_HQ_LWC_c16512/f2p0/1735;i1_HQ_LWC_c16667/f2p0/1758;i1_HQ_LWC_c1876/f3p0/1865;i2_HQ_LWC_c65883/f2p0/2165;i2_HQ_LWC_c73920/f3p1/2064;i2_LQ_LWC_c87767/f2p0/2409
GO:0016615	malate dehydrogenase activity	8	68	0.0178535	0.14179	i2_HQ_LWC_c115609/f12p0/2230;i2_HQ_LWC_c77634/f28p0/2179;i2_HQ_LWC_c84920/f2p7/2155;i2_LQ_LWC_c108137/f1p21/2340;i2_LQ_LWC_c25009/f1p4/2189;i2_LQ_LWC_c39981/f1p2/2188;i2_LQ_LWC_c51161/f1p6/2437;i4_LQ_LWC_c7929/f1p0/4320
GO:0016743	carboxyl- or carbamoyltransferase activity	3	12	0.0185515	0.14564	i2_LQ_LWC_c108938/f1p8/3004;i2_LQ_LWC_c13998/f1p9/2115;i2_LQ_LWC_c51669/f1p6/3182
GO:0004650	polygalacturonase activity	5	32	0.0188077	0.145973	i1_LQ_LWC_c21041/f1p0/1850;i1_LQ_LWC_c30813/f1p0/1730;i1_LQ_LWC_c3522/f1p0/1610;i2_HQ_LWC_c71318/f2p0/2157;i2_LQ_LWC_c47861/f1p1/2579
GO:0016628	oxidoreductase activity, acting on the CH-CH group of donors, NAD or NADP as acceptor	11	110	0.0192308	0.14758	i1_LQ_LWC_c12523/f1p0/1619;i1_LQ_LWC_c12611/f1p4/1687;i1_LQ_LWC_c14107/f1p0/1424;i1_LQ_LWC_c35885/f1p0/1813;i1_LQ_LWC_c37290/f3p0/1277;i1_LQ_LWC_c4203/f1p5/1801;i1_LQ_LWC_c42210/f1p0/1062;i1_LQ_LWC_c6344/f1p8/1832;i2_HQ_LWC_c96600/f6p0/2174;i2_LQ_LWC_c37785/f1p0/2185;i6_LQ_LWC_c701/f1p0/6958
GO:0001871	pattern binding	16	185	0.0201993	0.151605	i1_LQ_LWC_c14471/f1p0/1416;i2_HQ_LWC_c126922/f10p0/2611;i2_HQ_LWC_c20240/f2p0/2437;i2_HQ_LWC_c20471/f3p1/2460;i2_HQ_LWC_c21382/f2p0/2336;i2_HQ_LWC_c37977/f2p0/2456;i2_LQ_LWC_c102439/f1p1/2666;i2_LQ_LWC_c119830/f1p0/2148;i2_LQ_LWC_c32551/f1p2/2250;i2_LQ_LWC_c48287/f1p0/2440;i2_LQ_LWC_c86462/f1p1/2404;i3_LQ_LWC_c22487/f1p0/3187;i3_LQ_LWC_c23881/f1p11/3992;i3_LQ_LWC_c2949/f1p0/3469;i3_LQ_LWC_c6216/f…
GO:0030247	polysaccharide binding	16	185	0.0201993	0.151605	i1_LQ_LWC_c14471/f1p0/1416;i2_HQ_LWC_c126922/f10p0/2611;i2_HQ_LWC_c20240/f2p0/2437;i2_HQ_LWC_c20471/f3p1/2460;i2_HQ_LWC_c21382/f2p0/2336;i2_HQ_LWC_c37977/f2p0/2456;i2_LQ_LWC_c102439/f1p1/2666;i2_LQ_LWC_c119830/f1p0/2148;i2_LQ_LWC_c32551/f1p2/2250;i2_LQ_LWC_c48287/f1p0/2440;i2_LQ_LWC_c86462/f1p1/2404;i3_LQ_LWC_c22487/f1p0/3187;i3_LQ_LWC_c23881/f1p11/3992;i3_LQ_LWC_c2949/f1p0/3469;i3_LQ_LWC_c6216/f…
GO:0008131	primary amine oxidase activity	4	22	0.0207593	0.154115	i2_HQ_LWC_c15093/f8p1/2718;i2_HQ_LWC_c52406/f2p1/2642;i2_LQ_LWC_c7872/f15p2/2851;i3_LQ_LWC_c35308/f1p1/3755
GO:0048038	quinone binding	5	33	0.0212956	0.156225	i1_LQ_LWC_c5940/f1p0/1995;i2_HQ_LWC_c15093/f8p1/2718;i2_HQ_LWC_c52406/f2p1/2642;i2_LQ_LWC_c7872/f15p2/2851;i3_LQ_LWC_c35308/f1p1/3755
GO:0003847	1-alkyl-2-acetylglycerophosphocholine esterase activity	2	5	0.0217565	0.156225	i0_LQ_LWC_c1272/f1p11/652;i1_LQ_LWC_c3249/f1p0/1786
GO:0004367	glycerol-3-phosphate dehydrogenase [NAD+] activity	2	5	0.0217565	0.156225	i1_LQ_LWC_c11044/f1p7/2008;i2_LQ_LWC_c13671/f1p0/2027
GO:0072509	divalent inorganic cation transmembrane transporter activity	10	98	0.0219584	0.156225	i1_LQ_LWC_c13830/f1p0/1380;i1_LQ_LWC_c33134/f1p1/1891;i1_LQ_LWC_c33188/f1p0/1826;i2_HQ_LWC_c10902/f3p4/2244;i2_HQ_LWC_c115449/f10p4/2343;i2_LQ_LWC_c17918/f1p3/2622;i2_LQ_LWC_c71112/f2p9/2851;i2_LQ_LWC_c83169/f1p3/2386;i3_HQ_LWC_c3495/f2p12/3374;i3_LQ_LWC_c19096/f1p1/3485
GO:0016835	carbon-oxygen lyase activity	17	203	0.0225743	0.158682	i1_HQ_LWC_c25815/f2p5/1363;i1_HQ_LWC_c29768/f2p0/1863;i1_LQ_LWC_c12523/f1p0/1619;i1_LQ_LWC_c3017/f1p0/1761;i1_LQ_LWC_c32188/f1p1/1672;i1_LQ_LWC_c42210/f1p0/1062;i1_LQ_LWC_c4222/f1p0/1713;i2_HQ_LWC_c98647/f82p8/2480;i2_LQ_LWC_c103589/f1p7/2370;i2_LQ_LWC_c38259/f1p0/2103;i2_LQ_LWC_c50253/f1p5/2812;i2_LQ_LWC_c53348/f1p1/2635;i2_LQ_LWC_c68691/f1p0/2535;i2_LQ_LWC_c70370/f1p3/2519;i2_LQ_LWC_c8089/f1p0/…
GO:0042578	phosphoric ester hydrolase activity	41	604	0.0231392	0.158682	i1_LQ_LWC_c10952/f1p0/1889;i1_LQ_LWC_c12694/f1p2/1600;i1_LQ_LWC_c17431/f1p0/1653;i1_LQ_LWC_c17825/f1p0/1948;i1_LQ_LWC_c20217/f1p0/1488;i1_LQ_LWC_c21041/f1p0/1850;i1_LQ_LWC_c23722/f1p0/1679;i1_LQ_LWC_c26660/f1p0/1299;i1_LQ_LWC_c30813/f1p0/1730;i2_HQ_LWC_c126648/f3p12/2253;i2_HQ_LWC_c31246/f2p1/2129;i2_HQ_LWC_c54386/f2p4/2555;i2_LQ_LWC_c107175/f1p36/2633;i2_LQ_LWC_c17207/f3p1/2343;i2_LQ_LWC_c22405/…
GO:0016762	xyloglucan:xyloglucosyl transferase activity	3	13	0.0232524	0.158682	i1_LQ_LWC_c14165/f1p0/1289;i1_LQ_LWC_c38296/f1p0/1290;i1_LQ_LWC_c38404/f1p0/1243
GO:0008839	4-hydroxy-tetrahydrodipicolinate reductase	4	23	0.0241781	0.158682	i1_LQ_LWC_c12523/f1p0/1619;i1_LQ_LWC_c37290/f3p0/1277;i1_LQ_LWC_c4203/f1p5/1801;i1_LQ_LWC_c42210/f1p0/1062
GO:0015175	neutral amino acid transmembrane transporter activity	4	23	0.0241781	0.158682	i1_LQ_LWC_c23946/f1p0/1777;i1_LQ_LWC_c36320/f1p0/1666;i2_LQ_LWC_c21434/f1p8/2355;i3_LQ_LWC_c3799/f1p0/3256
GO:0016854	racemase and epimerase activity	4	23	0.0241781	0.158682	i1_HQ_LWC_c25815/f2p5/1363;i1_LQ_LWC_c18003/f1p2/1421;i3_LQ_LWC_c27557/f1p0/3219;i4_LQ_LWC_c15653/f1p0/4325
GO:0022858	alanine transmembrane transporter activity	4	23	0.0241781	0.158682	i1_LQ_LWC_c23946/f1p0/1777;i1_LQ_LWC_c36320/f1p0/1666;i2_LQ_LWC_c21434/f1p8/2355;i3_LQ_LWC_c3799/f1p0/3256
GO:0043548	phosphatidylinositol 3-kinase binding	4	23	0.0241781	0.158682	i2_HQ_LWC_c6512/f2p0/2231;i3_LQ_LWC_c20165/f1p0/3230;i3_LQ_LWC_c21878/f1p1/3731;i3_LQ_LWC_c26339/f1p0/3449
GO:0030976	thiamine pyrophosphate binding	8	72	0.0243948	0.158682	i1_LQ_LWC_c10305/f1p0/1482;i1_LQ_LWC_c24319/f1p28/1532;i2_HQ_LWC_c119189/f3p8/2702;i2_HQ_LWC_c5925/f3p2/2209;i2_LQ_LWC_c106059/f1p8/2699;i2_LQ_LWC_c20765/f1p2/2420;i2_LQ_LWC_c83029/f1p8/2736;i2_LQ_LWC_c90000/f1p2/2528
GO:0051287	NAD binding	24	319	0.0256502	0.165275	i1_HQ_LWC_c14907/f12p0/1625;i1_LQ_LWC_c10307/f1p0/1589;i1_LQ_LWC_c12594/f1p0/1707;i1_LQ_LWC_c12989/f1p0/1438;i1_LQ_LWC_c13874/f1p9/1265;i1_LQ_LWC_c14107/f1p0/1424;i1_LQ_LWC_c36811/f1p0/1462;i1_LQ_LWC_c37290/f3p0/1277;i1_LQ_LWC_c39097/f1p0/1328;i1_LQ_LWC_c3979/f1p5/1532;i2_HQ_LWC_c20554/f2p1/1966;i2_HQ_LWC_c77634/f28p0/2179;i2_HQ_LWC_c84920/f2p7/2155;i2_LQ_LWC_c107833/f1p0/2287;i2_LQ_LWC_c108137/f…
GO:0008661	1-deoxy-D-xylulose-5-phosphate synthase activity	4	24	0.0279173	0.178201	i1_LQ_LWC_c10305/f1p0/1482;i1_LQ_LWC_c24319/f1p28/1532;i2_LQ_LWC_c106059/f1p8/2699;i2_LQ_LWC_c23711/f1p0/2695
GO:0004555	alpha,alpha-trehalase activity	3	14	0.028536	0.178808	i2_LQ_LWC_c11048/f1p6/2608;i2_LQ_LWC_c126717/f1p6/2385;i2_LQ_LWC_c49275/f1p6/2486
GO:0015927	trehalase activity	3	14	0.028536	0.178808	i2_LQ_LWC_c11048/f1p6/2608;i2_LQ_LWC_c126717/f1p6/2385;i2_LQ_LWC_c49275/f1p6/2486
GO:0016157	sucrose synthase activity	8	75	0.0302879	0.183558	i2_HQ_LWC_c126648/f3p12/2253;i2_LQ_LWC_c108938/f1p8/3004;i2_LQ_LWC_c8199/f1p5/2778;i3_HQ_LWC_c33741/f4p0/3670;i3_LQ_LWC_c18232/f1p0/3794;i3_LQ_LWC_c30254/f1p0/3060;i3_LQ_LWC_c40718/f1p0/3084;i4_LQ_LWC_c8766/f1p0/4323
GO:0016765	transferase activity, transferring alkyl or aryl (other than methyl) groups	11	118	0.0304464	0.183558	i1_HQ_LWC_c16545/f2p0/1748;i1_HQ_LWC_c25815/f2p5/1363;i1_LQ_LWC_c17918/f1p3/1952;i1_LQ_LWC_c32716/f1p7/1859;i1_LQ_LWC_c37897/f1p2/1159;i1_LQ_LWC_c8234/f1p0/1945;i2_HQ_LWC_c35067/f5p2/2180;i2_LQ_LWC_c114074/f1p13/2090;i2_LQ_LWC_c133386/f1p1/2010;i2_LQ_LWC_c50253/f1p5/2812;i3_LQ_LWC_c37575/f1p13/3210
GO:0008483	transaminase activity	7	62	0.0315787	0.183558	i1_HQ_LWC_c8769/f2p3/1833;i1_LQ_LWC_c21976/f1p0/1639;i1_LQ_LWC_c29832/f1p0/1535;i1_LQ_LWC_c4828/f1p3/1914;i2_HQ_LWC_c59945/f2p9/2057;i2_LQ_LWC_c116856/f28p12/2059;i3_LQ_LWC_c19625/f1p0/3453
GO:0016709	oxidoreductase activity, acting on paired donors, with incorporation or reduction of molecular oxygen, NAD(P)H as one donor, and incorporation of one atom of oxygen	7	62	0.0315787	0.183558	i1_LQ_LWC_c12611/f1p4/1687;i1_LQ_LWC_c32227/f1p0/1614;i1_LQ_LWC_c35885/f1p0/1813;i1_LQ_LWC_c6344/f1p8/1832;i2_LQ_LWC_c108730/f1p8/2689;i2_LQ_LWC_c37785/f1p0/2185;i6_LQ_LWC_c701/f1p0/6958
GO:0016769	transferase activity, transferring nitrogenous groups	7	62	0.0315787	0.183558	i1_HQ_LWC_c8769/f2p3/1833;i1_LQ_LWC_c21976/f1p0/1639;i1_LQ_LWC_c29832/f1p0/1535;i1_LQ_LWC_c4828/f1p3/1914;i2_HQ_LWC_c59945/f2p9/2057;i2_LQ_LWC_c116856/f28p12/2059;i3_LQ_LWC_c19625/f1p0/3453
GO:0008736	L-fucose isomerase activity	2	6	0.0315828	0.183558	i3_HQ_LWC_c32913/f13p0/3370;i5_HQ_LWC_c1834/f2p0/5387
GO:0016627	oxidoreductase activity, acting on the CH-CH group of donors	15	180	0.0319708	0.183558	i1_LQ_LWC_c12523/f1p0/1619;i1_LQ_LWC_c12611/f1p4/1687;i1_LQ_LWC_c14107/f1p0/1424;i1_LQ_LWC_c17967/f1p0/1637;i1_LQ_LWC_c35885/f1p0/1813;i1_LQ_LWC_c37290/f3p0/1277;i1_LQ_LWC_c4203/f1p5/1801;i1_LQ_LWC_c42210/f1p0/1062;i1_LQ_LWC_c4222/f1p0/1713;i1_LQ_LWC_c6344/f1p8/1832;i2_HQ_LWC_c96600/f6p0/2174;i2_LQ_LWC_c22912/f1p0/2486;i2_LQ_LWC_c37785/f1p0/2185;i3_LQ_LWC_c28223/f1p0/3670;i6_LQ_LWC_c701/f1p0/6958
GO:0008273	calcium, potassium:sodium antiporter activity	4	25	0.0319815	0.183558	i1_LQ_LWC_c13830/f1p0/1380;i2_HQ_LWC_c10902/f3p4/2244;i2_LQ_LWC_c17918/f1p3/2622;i2_LQ_LWC_c71112/f2p9/2851
GO:0015368	calcium:cation antiporter activity	4	25	0.0319815	0.183558	i1_LQ_LWC_c13830/f1p0/1380;i2_HQ_LWC_c10902/f3p4/2244;i2_LQ_LWC_c17918/f1p3/2622;i2_LQ_LWC_c71112/f2p9/2851
GO:0016641	oxidoreductase activity, acting on the CH-NH2 group of donors, oxygen as acceptor	4	25	0.0319815	0.183558	i2_HQ_LWC_c15093/f8p1/2718;i2_HQ_LWC_c52406/f2p1/2642;i2_LQ_LWC_c7872/f15p2/2851;i3_LQ_LWC_c35308/f1p1/3755
GO:0015098	molybdate ion transmembrane transporter activity	5	37	0.0333408	0.188197	i1_HQ_LWC_c2917/f7p0/1865;i1_LQ_LWC_c25206/f1p0/1467;i2_HQ_LWC_c115449/f10p4/2343;i2_LQ_LWC_c84947/f1p1/2132;i3_LQ_LWC_c21156/f1p0/4033
GO:0015105	arsenite transmembrane transporter activity	5	37	0.0333408	0.188197	i2_HQ_LWC_c7502/f2p6/2373;i2_HQ_LWC_c77240/f45p2/2430;i2_LQ_LWC_c104013/f1p1/2477;i2_LQ_LWC_c17700/f1p2/2320;i3_HQ_LWC_c20378/f2p20/3183
GO:0015491	cation:cation antiporter activity	7	63	0.0340792	0.190788	i1_LQ_LWC_c13830/f1p0/1380;i2_HQ_LWC_c10902/f3p4/2244;i2_HQ_LWC_c77240/f45p2/2430;i2_LQ_LWC_c17700/f1p2/2320;i2_LQ_LWC_c17918/f1p3/2622;i2_LQ_LWC_c71112/f2p9/2851;i3_HQ_LWC_c20378/f2p20/3183
GO:0016162	cellulose 1,4-beta-cellobiosidase activity	3	15	0.0343984	0.191009	i1_HQ_LWC_c31727/f2p0/2019;i2_LQ_LWC_c12958/f5p6/2131;i2_LQ_LWC_c21361/f1p8/2214
GO:0015298	solute:cation antiporter activity	13	151	0.0349926	0.192741	i1_HQ_LWC_c27555/f7p0/1834;i1_HQ_LWC_c39536/f3p0/1919;i1_LQ_LWC_c13830/f1p0/1380;i1_LQ_LWC_c19794/f1p0/1498;i1_LQ_LWC_c4143/f1p0/1996;i2_HQ_LWC_c10902/f3p4/2244;i2_HQ_LWC_c77240/f45p2/2430;i2_LQ_LWC_c17700/f1p2/2320;i2_LQ_LWC_c17918/f1p3/2622;i2_LQ_LWC_c3416/f1p6/2329;i2_LQ_LWC_c71112/f2p9/2851;i2_LQ_LWC_c83278/f1p2/2334;i3_HQ_LWC_c20378/f2p20/3183
GO:0017025	TBP-class protein binding	4	26	0.0363739	0.198747	i2_HQ_LWC_c69756/f2p3/2577;i2_HQ_LWC_c77475/f5p3/2696;i2_LQ_LWC_c43753/f22p3/2535;i2_LQ_LWC_c50523/f1p1/2659
GO:0004602	glutathione peroxidase activity	5	38	0.0368963	0.200002	i1_LQ_LWC_c14441/f1p0/1436;i1_LQ_LWC_c36311/f1p0/1819;i1_LQ_LWC_c37707/f1p0/1213;i1_LQ_LWC_c38123/f1p0/1316;i1_LQ_LWC_c5970/f1p0/1517
GO:0046527	glucosyltransferase activity	55	878	0.0385439	0.206679	i1_HQ_LWC_c13064/f4p19/1522;i1_HQ_LWC_c1770/f5p1/1578;i1_HQ_LWC_c19820/f3p0/1978;i1_HQ_LWC_c27698/f9p0/1402;i1_HQ_LWC_c8883/f3p3/1753;i1_LQ_LWC_c12573/f1p3/1895;i1_LQ_LWC_c12729/f1p0/1540;i1_LQ_LWC_c16956/f1p0/1864;i1_LQ_LWC_c18026/f1p1/1834;i1_LQ_LWC_c19572/f1p5/1678;i1_LQ_LWC_c29876/f1p0/1967;i1_LQ_LWC_c31271/f1p0/1632;i1_LQ_LWC_c32482/f1p3/1707;i1_LQ_LWC_c36218/f1p1/1721;i1_LQ_LWC_c4222/f1p0/1…
GO:1901681	sulfur compound binding	9	93	0.0387334	0.206679	i1_LQ_LWC_c10305/f1p0/1482;i1_LQ_LWC_c24319/f1p28/1532;i2_HQ_LWC_c119189/f3p8/2702;i2_HQ_LWC_c5925/f3p2/2209;i2_LQ_LWC_c106059/f1p8/2699;i2_LQ_LWC_c20765/f1p2/2420;i2_LQ_LWC_c70370/f1p3/2519;i2_LQ_LWC_c83029/f1p8/2736;i2_LQ_LWC_c90000/f1p2/2528
GO:0008378	galactosyltransferase activity	5	39	0.0406757	0.212885	i1_HQ_LWC_c17616/f2p0/2013;i1_HQ_LWC_c37292/f3p0/1257;i1_LQ_LWC_c30704/f1p0/1716;i2_LQ_LWC_c115187/f1p1/2102;i3_LQ_LWC_c36086/f1p7/3690
GO:0004618	phosphoglycerate kinase activity	3	16	0.0408315	0.212885	i1_HQ_LWC_c13327/f5p0/1457;i1_HQ_LWC_c4923/f2p8/1885;i1_LQ_LWC_c8805/f1p4/1791
GO:0019002	GMP binding	3	16	0.0408315	0.212885	i1_LQ_LWC_c32288/f1p0/1718;i2_LQ_LWC_c11574/f1p1/2980;i3_LQ_LWC_c5994/f1p0/3957
GO:0043115	precorrin-2 dehydrogenase activity	7	66	0.0423566	0.219163	i1_LQ_LWC_c12611/f1p4/1687;i1_LQ_LWC_c14107/f1p0/1424;i1_LQ_LWC_c35885/f1p0/1813;i1_LQ_LWC_c6344/f1p8/1832;i2_HQ_LWC_c96600/f6p0/2174;i2_LQ_LWC_c37785/f1p0/2185;i6_LQ_LWC_c701/f1p0/6958
GO:0015172	acidic amino acid transmembrane transporter activity	3	17	0.0478236	0.227799	i1_LQ_LWC_c18330/f1p8/1716;i1_LQ_LWC_c25045/f1p2/1861;i2_LQ_LWC_c108215/f1p10/2602
GO:0016840	carbon-nitrogen lyase activity	3	17	0.0478236	0.227799	i2_LQ_LWC_c3166/f1p1/2644;i2_LQ_LWC_c64280/f1p5/3480;i2_LQ_LWC_c68224/f1p1/2612
GO:0016616	oxidoreductase activity, acting on the CH-OH group of donors, NAD or NADP as acceptor	42	656	0.0483376	0.227799	i1_HQ_LWC_c14907/f12p0/1625;i1_HQ_LWC_c37536/f2p2/1280;i1_LQ_LWC_c10307/f1p0/1589;i1_LQ_LWC_c11044/f1p7/2008;i1_LQ_LWC_c11146/f1p0/1607;i1_LQ_LWC_c12611/f1p4/1687;i1_LQ_LWC_c12989/f1p0/1438;i1_LQ_LWC_c14107/f1p0/1424;i1_LQ_LWC_c18417/f1p0/1963;i1_LQ_LWC_c36811/f1p0/1462;i1_LQ_LWC_c37290/f3p0/1277;i1_LQ_LWC_c3979/f1p5/1532;i1_LQ_LWC_c4203/f1p5/1801;i1_LQ_LWC_c42210/f1p0/1062;i1_LQ_LWC_c6344/f1p8/1…
GO:0001664	G-protein coupled receptor binding	1	1	0.0490284	0.227799	i1_LQ_LWC_c42576/f1p3/1057
GO:0008144	drug binding	1	1	0.0490284	0.227799	i2_LQ_LWC_c70370/f1p3/2519
GO:0008658	penicillin binding	1	1	0.0490284	0.227799	i2_LQ_LWC_c70370/f1p3/2519
GO:0008659	(3R)-hydroxymyristoyl-[acyl-carrier-protein] dehydratase activity	1	1	0.0490284	0.227799	i2_LQ_LWC_c70370/f1p3/2519
GO:0015097	mercury ion transmembrane transporter activity	1	1	0.0490284	0.227799	i2_HQ_LWC_c115449/f10p4/2343
GO:0031854	orexigenic neuropeptide QRFP receptor binding	1	1	0.0490284	0.227799	i1_LQ_LWC_c42576/f1p3/1057
GO:0033293	monocarboxylic acid binding	1	1	0.0490284	0.227799	i2_LQ_LWC_c70370/f1p3/2519
GO:0042287	MHC protein binding	1	1	0.0490284	0.227799	i3_LQ_LWC_c13578/f1p0/3179
GO:0042289	MHC class II protein binding	1	1	0.0490284	0.227799	i3_LQ_LWC_c13578/f1p0/3179
GO:0046559	alpha-glucuronidase activity	1	1	0.0490284	0.227799	i4_LQ_LWC_c13602/f1p0/4859
GO:0046790	virion binding	1	1	0.0490284	0.227799	i2_LQ_LWC_c41330/f1p4/2048
GO:0071855	neuropeptide receptor binding	1	1	0.0490284	0.227799	i1_LQ_LWC_c42576/f1p3/1057
GO:0030170	pyridoxal phosphate binding	16	208	0.0508646	0.234733	i1_HQ_LWC_c14889/f4p0/2008;i1_HQ_LWC_c3973/f3p0/1986;i1_HQ_LWC_c8769/f2p3/1833;i1_LQ_LWC_c10854/f1p0/1860;i1_LQ_LWC_c19462/f1p8/1851;i1_LQ_LWC_c21976/f1p0/1639;i1_LQ_LWC_c29832/f1p0/1535;i1_LQ_LWC_c4192/f1p0/1638;i1_LQ_LWC_c4828/f1p3/1914;i1_LQ_LWC_c5830/f1p0/1776;i2_LQ_LWC_c101905/f1p5/2501;i2_LQ_LWC_c3029/f1p1/2500;i3_HQ_LWC_c40989/f11p0/3684;i3_LQ_LWC_c14013/f1p0/3016;i3_LQ_LWC_c19625/f1p0/345…
GO:0016158	3-phytase activity	4	29	0.0515303	0.236209	i2_HQ_LWC_c126648/f3p12/2253;i2_LQ_LWC_c8199/f1p5/2778;i3_LQ_LWC_c40718/f1p0/3084;i4_LQ_LWC_c8766/f1p0/4323
GO:0004499	N,N-dimethylaniline monooxygenase activity	5	42	0.0533736	0.243028	i1_LQ_LWC_c12611/f1p4/1687;i1_LQ_LWC_c35885/f1p0/1813;i1_LQ_LWC_c6344/f1p8/1832;i2_LQ_LWC_c37785/f1p0/2185;i6_LQ_LWC_c701/f1p0/6958
GO:1901618	organic hydroxy compound transmembrane transporter activity	2	8	0.0552389	0.249855	i2_LQ_LWC_c52736/f1p8/2669;i5_LQ_LWC_c6942/f1p0/5728
GO:0016209	antioxidant activity	13	162	0.055917	0.251133	i0_HQ_LWC_c254/f2p0/660;i1_HQ_LWC_c1721/f3p0/1934;i1_HQ_LWC_c7445/f3p0/1620;i1_LQ_LWC_c13586/f1p0/1319;i1_LQ_LWC_c14441/f1p0/1436;i1_LQ_LWC_c36311/f1p0/1819;i1_LQ_LWC_c37707/f1p0/1213;i1_LQ_LWC_c38123/f1p0/1316;i1_LQ_LWC_c39052/f1p0/1384;i1_LQ_LWC_c42429/f1p0/1061;i1_LQ_LWC_c5970/f1p0/1517;i2_HQ_LWC_c7659/f3p1/2700;i4_LQ_LWC_c12531/f1p0/4841
GO:0008194	UDP-glycosyltransferase activity	57	938	0.0569755	0.251133	i1_HQ_LWC_c16512/f2p0/1735;i1_HQ_LWC_c16667/f2p0/1758;i1_HQ_LWC_c17616/f2p0/2013;i1_HQ_LWC_c1770/f5p1/1578;i1_HQ_LWC_c1876/f3p0/1865;i1_HQ_LWC_c19820/f3p0/1978;i1_HQ_LWC_c27698/f9p0/1402;i1_LQ_LWC_c12573/f1p3/1895;i1_LQ_LWC_c12729/f1p0/1540;i1_LQ_LWC_c18026/f1p1/1834;i1_LQ_LWC_c22052/f1p0/1753;i1_LQ_LWC_c29876/f1p0/1967;i1_LQ_LWC_c30704/f1p0/1716;i1_LQ_LWC_c4222/f1p0/1713;i1_LQ_LWC_c6476/f1p3/194…
GO:0015267	channel activity	36	557	0.0569921	0.251133	i1_LQ_LWC_c19523/f1p0/1844;i1_LQ_LWC_c21976/f1p0/1639;i1_LQ_LWC_c24634/f1p0/1811;i1_LQ_LWC_c3190/f1p2/1825;i1_LQ_LWC_c33134/f1p1/1891;i1_LQ_LWC_c4192/f1p0/1638;i1_LQ_LWC_c4828/f1p3/1914;i1_LQ_LWC_c5738/f1p0/1736;i1_LQ_LWC_c7535/f1p0/1941;i1_LQ_LWC_c9462/f1p0/1887;i2_HQ_LWC_c115612/f4p10/2535;i2_HQ_LWC_c115701/f13p9/2247;i2_HQ_LWC_c116570/f48p10/2480;i2_HQ_LWC_c127515/f7p0/2142;i2_HQ_LWC_c2291/f13…
GO:0022803	passive transmembrane transporter activity	36	557	0.0569921	0.251133	i1_LQ_LWC_c19523/f1p0/1844;i1_LQ_LWC_c21976/f1p0/1639;i1_LQ_LWC_c24634/f1p0/1811;i1_LQ_LWC_c3190/f1p2/1825;i1_LQ_LWC_c33134/f1p1/1891;i1_LQ_LWC_c4192/f1p0/1638;i1_LQ_LWC_c4828/f1p3/1914;i1_LQ_LWC_c5738/f1p0/1736;i1_LQ_LWC_c7535/f1p0/1941;i1_LQ_LWC_c9462/f1p0/1887;i2_HQ_LWC_c115612/f4p10/2535;i2_HQ_LWC_c115701/f13p9/2247;i2_HQ_LWC_c116570/f48p10/2480;i2_HQ_LWC_c127515/f7p0/2142;i2_HQ_LWC_c2291/f13…
GO:0016881	acid-amino acid ligase activity	6	57	0.0596718	0.259615	i1_HQ_LWC_c14899/f5p0/1785;i2_HQ_LWC_c7146/f7p0/2584;i2_LQ_LWC_c27061/f1p0/2042;i2_LQ_LWC_c47474/f1p0/2145;i2_LQ_LWC_c63547/f2p0/2289;i2_LQ_LWC_c71353/f1p0/2654
GO:0019842	vitamin binding	8	86	0.060007	0.259615	i1_LQ_LWC_c10305/f1p0/1482;i1_LQ_LWC_c24319/f1p28/1532;i2_HQ_LWC_c119189/f3p8/2702;i2_HQ_LWC_c5925/f3p2/2209;i2_LQ_LWC_c106059/f1p8/2699;i2_LQ_LWC_c20765/f1p2/2420;i2_LQ_LWC_c83029/f1p8/2736;i2_LQ_LWC_c90000/f1p2/2528
GO:0051536	iron-sulfur cluster binding	16	213	0.0604375	0.259615	i0_LQ_LWC_c428/f1p0/983;i0_LQ_LWC_c545/f1p0/858;i1_HQ_LWC_c39279/f10p0/1936;i1_LQ_LWC_c11157/f1p0/2012;i1_LQ_LWC_c41350/f1p0/1903;i1_LQ_LWC_c4355/f1p0/1974;i2_HQ_LWC_c127720/f114p10/2109;i2_HQ_LWC_c7301/f4p6/2302;i2_LQ_LWC_c24747/f1p2/2856;i2_LQ_LWC_c67619/f1p1/2485;i3_LQ_LWC_c20905/f1p8/3743;i3_LQ_LWC_c9399/f1p10/3498;i4_HQ_LWC_c6544/f2p1/4637;i4_LQ_LWC_c16330/f1p0/4086;i4_LQ_LWC_c9419/f1p0/4652…
GO:0051540	metal cluster binding	16	213	0.0604375	0.259615	i0_LQ_LWC_c428/f1p0/983;i0_LQ_LWC_c545/f1p0/858;i1_HQ_LWC_c39279/f10p0/1936;i1_LQ_LWC_c11157/f1p0/2012;i1_LQ_LWC_c41350/f1p0/1903;i1_LQ_LWC_c4355/f1p0/1974;i2_HQ_LWC_c127720/f114p10/2109;i2_HQ_LWC_c7301/f4p6/2302;i2_LQ_LWC_c24747/f1p2/2856;i2_LQ_LWC_c67619/f1p1/2485;i3_LQ_LWC_c20905/f1p8/3743;i3_LQ_LWC_c9399/f1p10/3498;i4_HQ_LWC_c6544/f2p1/4637;i4_LQ_LWC_c16330/f1p0/4086;i4_LQ_LWC_c9419/f1p0/4652…
GO:0016614	oxidoreductase activity, acting on CH-OH group of donors	45	723	0.0613681	0.261965	i1_HQ_LWC_c14907/f12p0/1625;i1_HQ_LWC_c37536/f2p2/1280;i1_LQ_LWC_c10307/f1p0/1589;i1_LQ_LWC_c11044/f1p7/2008;i1_LQ_LWC_c11146/f1p0/1607;i1_LQ_LWC_c12611/f1p4/1687;i1_LQ_LWC_c12989/f1p0/1438;i1_LQ_LWC_c14107/f1p0/1424;i1_LQ_LWC_c18417/f1p0/1963;i1_LQ_LWC_c36811/f1p0/1462;i1_LQ_LWC_c37290/f3p0/1277;i1_LQ_LWC_c3979/f1p5/1532;i1_LQ_LWC_c4203/f1p5/1801;i1_LQ_LWC_c42210/f1p0/1062;i1_LQ_LWC_c6344/f1p8/1…
GO:0016161	beta-amylase activity	4	31	0.0632718	0.268414	i1_HQ_LWC_c31727/f2p0/2019;i1_LQ_LWC_c34688/f1p2/1866;i2_LQ_LWC_c12958/f5p6/2131;i2_LQ_LWC_c21361/f1p8/2214
GO:0098519	nucleotide phosphatase activity, acting on free nucleotides	16	215	0.0645897	0.272313	i1_LQ_LWC_c23722/f1p0/1679;i2_LQ_LWC_c107175/f1p36/2633;i3_LQ_LWC_c10883/f1p2/3951;i3_LQ_LWC_c28085/f1p0/4065;i4_HQ_LWC_c17178/f3p0/4860;i4_HQ_LWC_c9403/f3p0/4809;i4_LQ_LWC_c14874/f1p0/4648;i4_LQ_LWC_c23446/f1p0/4939;i4_LQ_LWC_c26074/f1p0/4500;i4_LQ_LWC_c29958/f1p0/4902;i5_HQ_LWC_c11228/f6p1/5133;i5_LQ_LWC_c10388/f1p7/5087;i5_LQ_LWC_c10824/f1p7/5051;i5_LQ_LWC_c4584/f1p0/5202;i5_LQ_LWC_c5900/f1p10…
GO:0099516	ion antiporter activity	7	74	0.0703823	0.294915	i1_LQ_LWC_c13830/f1p0/1380;i2_HQ_LWC_c10902/f3p4/2244;i2_HQ_LWC_c77240/f45p2/2430;i2_LQ_LWC_c17700/f1p2/2320;i2_LQ_LWC_c17918/f1p3/2622;i2_LQ_LWC_c71112/f2p9/2851;i3_HQ_LWC_c20378/f2p20/3183
GO:0005216	ion channel activity	35	555	0.0781012	0.323292	i1_LQ_LWC_c19523/f1p0/1844;i1_LQ_LWC_c21976/f1p0/1639;i1_LQ_LWC_c24634/f1p0/1811;i1_LQ_LWC_c3190/f1p2/1825;i1_LQ_LWC_c33134/f1p1/1891;i1_LQ_LWC_c4192/f1p0/1638;i1_LQ_LWC_c4828/f1p3/1914;i1_LQ_LWC_c5738/f1p0/1736;i1_LQ_LWC_c7535/f1p0/1941;i1_LQ_LWC_c9462/f1p0/1887;i2_HQ_LWC_c115612/f4p10/2535;i2_HQ_LWC_c115701/f13p9/2247;i2_HQ_LWC_c116570/f48p10/2480;i2_HQ_LWC_c127515/f7p0/2142;i2_HQ_LWC_c2291/f13…
GO:0022838	substrate-specific channel activity	35	555	0.0781012	0.323292	i1_LQ_LWC_c19523/f1p0/1844;i1_LQ_LWC_c21976/f1p0/1639;i1_LQ_LWC_c24634/f1p0/1811;i1_LQ_LWC_c3190/f1p2/1825;i1_LQ_LWC_c33134/f1p1/1891;i1_LQ_LWC_c4192/f1p0/1638;i1_LQ_LWC_c4828/f1p3/1914;i1_LQ_LWC_c5738/f1p0/1736;i1_LQ_LWC_c7535/f1p0/1941;i1_LQ_LWC_c9462/f1p0/1887;i2_HQ_LWC_c115612/f4p10/2535;i2_HQ_LWC_c115701/f13p9/2247;i2_HQ_LWC_c116570/f48p10/2480;i2_HQ_LWC_c127515/f7p0/2142;i2_HQ_LWC_c2291/f13…
GO:0016903	oxidoreductase activity, acting on the aldehyde or oxo group of donors	12	156	0.0824923	0.330502	i0_LQ_LWC_c2073/f1p1/597;i1_HQ_LWC_c6276/f2p0/1746;i1_LQ_LWC_c10305/f1p0/1482;i1_LQ_LWC_c17522/f1p0/1444;i1_LQ_LWC_c24319/f1p28/1532;i1_LQ_LWC_c37290/f3p0/1277;i2_HQ_LWC_c11553/f5p0/2427;i2_HQ_LWC_c119189/f3p8/2702;i2_LQ_LWC_c106059/f1p8/2699;i2_LQ_LWC_c25075/f3p5/2542;i2_LQ_LWC_c83029/f1p8/2736;i3_HQ_LWC_c10493/f2p0/3372
GO:0004425	indole-3-glycerol-phosphate synthase activity	2	10	0.0832303	0.330502	i1_HQ_LWC_c25815/f2p5/1363;i3_LQ_LWC_c26088/f1p0/3417
GO:0004557	alpha-galactosidase activity	2	10	0.0832303	0.330502	i1_LQ_LWC_c33947/f1p0/2006;i2_LQ_LWC_c47185/f1p0/2290
GO:0008745	N-acetylmuramoyl-L-alanine amidase activity	2	10	0.0832303	0.330502	i4_LQ_LWC_c4738/f1p0/4961;i5_LQ_LWC_c4743/f1p2/5711
GO:0016843	amine-lyase activity	2	10	0.0832303	0.330502	i2_LQ_LWC_c3166/f1p1/2644;i2_LQ_LWC_c64280/f1p5/3480
GO:0016844	strictosidine synthase activity	2	10	0.0832303	0.330502	i2_LQ_LWC_c3166/f1p1/2644;i2_LQ_LWC_c64280/f1p5/3480
GO:0042302	structural constituent of cuticle	2	10	0.0832303	0.330502	i0_HQ_LWC_c237/f2p0/908;i2_HQ_LWC_c35346/f2p0/2216
GO:0015925	galactosidase activity	6	63	0.0877828	0.346565	i1_HQ_LWC_c2235/f5p0/1912;i1_LQ_LWC_c33947/f1p0/2006;i2_HQ_LWC_c22399/f2p2/2308;i2_LQ_LWC_c10446/f1p0/2188;i2_LQ_LWC_c47185/f1p0/2290;i2_LQ_LWC_c68264/f1p0/2209
GO:0016884	carbon-nitrogen ligase activity, with glutamine as amido-N-donor	5	49	0.0909284	0.353356	i1_LQ_LWC_c19894/f1p0/2226;i2_HQ_LWC_c38761/f2p2/2441;i2_HQ_LWC_c77976/f3p1/2215;i2_LQ_LWC_c69026/f1p2/2204;i2_LQ_LWC_c71194/f1p1/2952
GO:0016740	transferase activity	429	8281	0.0952147	0.353356	i0_HQ_LWC_c254/f2p0/660;i0_LQ_LWC_c1106/f1p0/915;i0_LQ_LWC_c270/f2p0/899;i0_LQ_LWC_c428/f1p0/983;i1_HQ_LWC_c13064/f4p19/1522;i1_HQ_LWC_c13327/f5p0/1457;i1_HQ_LWC_c14930/f3p0/1510;i1_HQ_LWC_c14941/f3p0/1438;i1_HQ_LWC_c16512/f2p0/1735;i1_HQ_LWC_c16545/f2p0/1748;i1_HQ_LWC_c16667/f2p0/1758;i1_HQ_LWC_c17616/f2p0/2013;i1_HQ_LWC_c1770/f5p1/1578;i1_HQ_LWC_c1771/f4p5/1854;i1_HQ_LWC_c1850/f8p4/1980;i1_HQ_L…
GO:0000179	rRNA (adenine-N6,N6-)-dimethyltransferase activity	1	2	0.0956543	0.353356	i0_LQ_LWC_c1106/f1p0/915
GO:0015093	ferrous iron transmembrane transporter activity	1	2	0.0956543	0.353356	i3_HQ_LWC_c3495/f2p12/3374
GO:0015288	porin activity	1	2	0.0956543	0.353356	i4_LQ_LWC_c9433/f1p0/4912
GO:0016781	phosphotransferase activity, paired acceptors	1	2	0.0956543	0.353356	i1_LQ_LWC_c32931/f1p5/1581
GO:0018537	coenzyme F420-dependent N5,N10-methenyltetrahydromethanopterin reductase activity	1	2	0.0956543	0.353356	i1_LQ_LWC_c12810/f1p9/1596
GO:0022829	wide pore channel activity	1	2	0.0956543	0.353356	i4_LQ_LWC_c9433/f1p0/4912
GO:0030410	nicotianamine synthase activity	1	2	0.0956543	0.353356	i2_LQ_LWC_c50253/f1p5/2812
GO:0030411	scytalone dehydratase activity	1	2	0.0956543	0.353356	i2_LQ_LWC_c50253/f1p5/2812
GO:0052856	NADHX epimerase activity	1	2	0.0956543	0.353356	i4_LQ_LWC_c15653/f1p0/4325
GO:0016853	isomerase activity	17	245	0.0957113	0.353356	i1_HQ_LWC_c25815/f2p5/1363;i1_LQ_LWC_c18003/f1p2/1421;i1_LQ_LWC_c22410/f1p0/1767;i1_LQ_LWC_c26276/f1p0/1199;i1_LQ_LWC_c31507/f1p0/1849;i1_LQ_LWC_c34445/f1p0/1846;i1_LQ_LWC_c39032/f1p0/1341;i1_LQ_LWC_c8805/f1p4/1791;i2_HQ_LWC_c10410/f5p13/2323;i2_HQ_LWC_c96413/f15p2/2159;i2_LQ_LWC_c34663/f1p2/2201;i2_LQ_LWC_c51897/f1p12/2404;i2_LQ_LWC_c69451/f1p14/2571;i3_HQ_LWC_c32913/f13p0/3370;i3_LQ_LWC_c27557/…
GO:0004066	asparagine synthase (glutamine-hydrolyzing) activity	3	23	0.100529	0.369145	i1_LQ_LWC_c19894/f1p0/2226;i2_HQ_LWC_c38761/f2p2/2441;i2_LQ_LWC_c69026/f1p2/2204
GO:0004651	polynucleotide 5'-phosphatase activity	2	12	0.114512	0.41602	i1_LQ_LWC_c21041/f1p0/1850;i1_LQ_LWC_c30813/f1p0/1730
GO:0098518	polynucleotide phosphatase activity	2	12	0.114512	0.41602	i1_LQ_LWC_c21041/f1p0/1850;i1_LQ_LWC_c30813/f1p0/1730
GO:0003883	CTP synthase activity	2	13	0.131105	0.466396	i2_HQ_LWC_c4170/f4p2/2625;i2_LQ_LWC_c32084/f1p11/2353
GO:0018580	nitronate monooxygenase activity	2	13	0.131105	0.466396	i1_HQ_LWC_c25815/f2p5/1363;i1_LQ_LWC_c4222/f1p0/1713
GO:0030977	taurine binding	2	13	0.131105	0.466396	i1_LQ_LWC_c24319/f1p28/1532;i2_LQ_LWC_c106059/f1p8/2699
GO:0016868	intramolecular transferase activity, phosphotransferases	4	40	0.13111	0.466396	i1_LQ_LWC_c34445/f1p0/1846;i1_LQ_LWC_c8805/f1p4/1791;i2_HQ_LWC_c96413/f15p2/2159;i2_LQ_LWC_c34663/f1p2/2201
GO:0043566	structure-specific DNA binding	8	104	0.138349	0.473351	i1_LQ_LWC_c17140/f1p0/1733;i1_LQ_LWC_c18736/f1p1/1715;i1_LQ_LWC_c38399/f1p0/1812;i2_LQ_LWC_c106423/f1p0/2422;i2_LQ_LWC_c58911/f1p0/2072;i2_LQ_LWC_c8508/f1p0/2662;i2_LQ_LWC_c90147/f1p0/2328;i4_LQ_LWC_c16749/f1p0/4067
GO:0000334	3-hydroxyanthranilate 3,4-dioxygenase activity	1	3	0.139995	0.473351	i1_HQ_LWC_c2512/f5p5/1664
GO:0004474	malate synthase activity	1	3	0.139995	0.473351	i2_LQ_LWC_c48387/f1p0/2106
GO:0004514	nicotinate-nucleotide diphosphorylase (carboxylating) activity	1	3	0.139995	0.473351	i2_LQ_LWC_c48525/f1p0/2354
GO:0004751	ribose-5-phosphate isomerase activity	1	3	0.139995	0.473351	i1_LQ_LWC_c39032/f1p0/1341
GO:0015386	potassium:proton antiporter activity	1	3	0.139995	0.473351	i3_HQ_LWC_c20378/f2p20/3183
GO:0016433	rRNA (adenine) methyltransferase activity	1	3	0.139995	0.473351	i0_LQ_LWC_c1106/f1p0/915
GO:0016695	oxidoreductase activity, acting on hydrogen as donor	1	3	0.139995	0.473351	i1_LQ_LWC_c12810/f1p9/1596
GO:0046995	oxidoreductase activity, acting on hydrogen as donor, with other known acceptors	1	3	0.139995	0.473351	i1_LQ_LWC_c12810/f1p9/1596
GO:0047068	N5,N10-methenyltetrahydromethanopterin hydrogenase activity	1	3	0.139995	0.473351	i1_LQ_LWC_c12810/f1p9/1596
GO:0015085	calcium ion transmembrane transporter activity	6	72	0.141153	0.474915	i1_LQ_LWC_c13830/f1p0/1380;i1_LQ_LWC_c33134/f1p1/1891;i2_HQ_LWC_c10902/f3p4/2244;i2_LQ_LWC_c17918/f1p3/2622;i2_LQ_LWC_c71112/f2p9/2851;i2_LQ_LWC_c83169/f1p3/2386
GO:0004601	peroxidase activity	8	105	0.143756	0.4813	i1_HQ_LWC_c1721/f3p0/1934;i1_LQ_LWC_c13586/f1p0/1319;i1_LQ_LWC_c14441/f1p0/1436;i1_LQ_LWC_c36311/f1p0/1819;i1_LQ_LWC_c37707/f1p0/1213;i1_LQ_LWC_c38123/f1p0/1316;i1_LQ_LWC_c39052/f1p0/1384;i1_LQ_LWC_c5970/f1p0/1517
GO:0015252	hydrogen ion channel activity	6	73	0.147848	0.488987	i1_LQ_LWC_c21976/f1p0/1639;i1_LQ_LWC_c4192/f1p0/1638;i1_LQ_LWC_c4828/f1p3/1914;i2_LQ_LWC_c101905/f1p5/2501;i3_LQ_LWC_c14013/f1p0/3016;i3_LQ_LWC_c19625/f1p0/3453
GO:0030171	voltage-gated proton channel activity	6	73	0.147848	0.488987	i1_LQ_LWC_c21976/f1p0/1639;i1_LQ_LWC_c4192/f1p0/1638;i1_LQ_LWC_c4828/f1p3/1914;i2_LQ_LWC_c101905/f1p5/2501;i3_LQ_LWC_c14013/f1p0/3016;i3_LQ_LWC_c19625/f1p0/3453
GO:0016833	oxo-acid-lyase activity	2	14	0.1482	0.488987	i1_LQ_LWC_c14198/f1p0/1352;i2_LQ_LWC_c48330/f1p0/2594
GO:0015035	protein disulfide oxidoreductase activity	3	28	0.156022	0.507443	i1_HQ_LWC_c7445/f3p0/1620;i1_LQ_LWC_c7394/f1p7/1900;i2_LQ_LWC_c35813/f1p0/2240
GO:0015036	disulfide oxidoreductase activity	3	28	0.156022	0.507443	i1_HQ_LWC_c7445/f3p0/1620;i1_LQ_LWC_c7394/f1p7/1900;i2_LQ_LWC_c35813/f1p0/2240
GO:0015556	C4-dicarboxylate transmembrane transporter activity	3	28	0.156022	0.507443	i3_HQ_LWC_c20378/f2p20/3183;i3_LQ_LWC_c9042/f1p0/3798;i5_LQ_LWC_c2259/f1p1/5339
GO:0004015	adenosylmethionine-8-amino-7-oxononanoate transaminase activity	2	15	0.165708	0.53639	i2_HQ_LWC_c59945/f2p9/2057;i2_LQ_LWC_c116856/f28p12/2059
GO:0016160	amylase activity	4	44	0.168	0.541246	i1_HQ_LWC_c31727/f2p0/2019;i1_LQ_LWC_c34688/f1p2/1866;i2_LQ_LWC_c12958/f5p6/2131;i2_LQ_LWC_c21361/f1p8/2214
GO:0003924	GTPase activity	50	886	0.169065	0.542118	i1_HQ_LWC_c2392/f4p2/1745;i1_HQ_LWC_c6276/f2p0/1746;i1_LQ_LWC_c10160/f1p0/1641;i1_LQ_LWC_c17900/f1p0/1799;i1_LQ_LWC_c32288/f1p0/1718;i2_HQ_LWC_c15237/f9p0/2157;i2_HQ_LWC_c2795/f8p8/2785;i2_HQ_LWC_c37061/f2p1/2599;i2_HQ_LWC_c71052/f3p2/2146;i2_HQ_LWC_c9585/f6p1/2505;i2_LQ_LWC_c103763/f1p1/2915;i2_LQ_LWC_c107175/f1p36/2633;i2_LQ_LWC_c108857/f1p7/2795;i2_LQ_LWC_c11574/f1p1/2980;i2_LQ_LWC_c20329/f1p0…
GO:0003700	transcription factor activity, sequence-specific DNA binding	41	717	0.174035	0.555449	i1_HQ_LWC_c16237/f3p0/1669;i1_HQ_LWC_c16538/f3p0/1764;i1_HQ_LWC_c16703/f3p3/1604;i1_HQ_LWC_c16728/f8p0/1595;i1_HQ_LWC_c19889/f2p2/1859;i1_HQ_LWC_c2235/f5p0/1912;i1_HQ_LWC_c25566/f3p0/1372;i1_HQ_LWC_c2562/f11p0/1959;i1_HQ_LWC_c2716/f3p0/1731;i1_HQ_LWC_c37162/f5p0/1220;i1_HQ_LWC_c37233/f4p26/1178;i1_HQ_LWC_c8867/f3p0/1483;i1_LQ_LWC_c13219/f1p0/1441;i1_LQ_LWC_c14209/f1p6/1356;i1_LQ_LWC_c17505/f1p6/1…
GO:0016836	hydro-lyase activity	9	128	0.177184	0.559654	i1_HQ_LWC_c25815/f2p5/1363;i1_LQ_LWC_c12523/f1p0/1619;i1_LQ_LWC_c3017/f1p0/1761;i1_LQ_LWC_c42210/f1p0/1062;i1_LQ_LWC_c4222/f1p0/1713;i2_LQ_LWC_c50253/f1p5/2812;i2_LQ_LWC_c70370/f1p3/2519;i2_LQ_LWC_c94003/f1p1/2016;i4_LQ_LWC_c15653/f1p0/4325
GO:0015081	sodium ion transmembrane transporter activity	8	111	0.178287	0.559654	i1_LQ_LWC_c13830/f1p0/1380;i2_HQ_LWC_c10902/f3p4/2244;i2_HQ_LWC_c77240/f45p2/2430;i2_LQ_LWC_c17700/f1p2/2320;i2_LQ_LWC_c17918/f1p3/2622;i2_LQ_LWC_c4589/f1p0/2195;i2_LQ_LWC_c71112/f2p9/2851;i3_HQ_LWC_c20378/f2p20/3183
GO:0016684	oxidoreductase activity, acting on peroxide as acceptor	8	111	0.178287	0.559654	i1_HQ_LWC_c1721/f3p0/1934;i1_LQ_LWC_c13586/f1p0/1319;i1_LQ_LWC_c14441/f1p0/1436;i1_LQ_LWC_c36311/f1p0/1819;i1_LQ_LWC_c37707/f1p0/1213;i1_LQ_LWC_c38123/f1p0/1316;i1_LQ_LWC_c39052/f1p0/1384;i1_LQ_LWC_c5970/f1p0/1517
GO:0005310	dicarboxylic acid transmembrane transporter activity	3	30	0.180394	0.559654	i3_HQ_LWC_c20378/f2p20/3183;i3_LQ_LWC_c9042/f1p0/3798;i5_LQ_LWC_c2259/f1p1/5339
GO:0004638	phosphoribosylaminoimidazole carboxylase activity	1	4	0.182164	0.559654	i2_LQ_LWC_c102743/f1p22/2106
GO:0008990	rRNA (guanine-N2-)-methyltransferase activity	1	4	0.182164	0.559654	i1_LQ_LWC_c37812/f1p0/1278
GO:0016435	rRNA (guanine) methyltransferase activity	1	4	0.182164	0.559654	i1_LQ_LWC_c37812/f1p0/1278
GO:0003857	3-hydroxyacyl-CoA dehydrogenase activity	9	129	0.182801	0.559654	i1_LQ_LWC_c10307/f1p0/1589;i1_LQ_LWC_c12611/f1p4/1687;i1_LQ_LWC_c14107/f1p0/1424;i1_LQ_LWC_c36811/f1p0/1462;i1_LQ_LWC_c3979/f1p5/1532;i1_LQ_LWC_c6344/f1p8/1832;i2_HQ_LWC_c12485/f2p0/2446;i2_LQ_LWC_c38002/f1p10/2707;i3_LQ_LWC_c37065/f1p0/3592
GO:0008649	rRNA methyltransferase activity	2	16	0.183547	0.559654	i0_LQ_LWC_c1106/f1p0/915;i1_LQ_LWC_c37812/f1p0/1278
GO:0010334	sesquiterpene synthase activity	2	16	0.183547	0.559654	i2_LQ_LWC_c53348/f1p1/2635;i2_LQ_LWC_c68691/f1p0/2535
GO:0001071	nucleic acid binding transcription factor activity	41	722	0.185553	0.563257	i1_HQ_LWC_c16237/f3p0/1669;i1_HQ_LWC_c16538/f3p0/1764;i1_HQ_LWC_c16703/f3p3/1604;i1_HQ_LWC_c16728/f8p0/1595;i1_HQ_LWC_c19889/f2p2/1859;i1_HQ_LWC_c2235/f5p0/1912;i1_HQ_LWC_c25566/f3p0/1372;i1_HQ_LWC_c2562/f11p0/1959;i1_HQ_LWC_c2716/f3p0/1731;i1_HQ_LWC_c37162/f5p0/1220;i1_HQ_LWC_c37233/f4p26/1178;i1_HQ_LWC_c8867/f3p0/1483;i1_LQ_LWC_c13219/f1p0/1441;i1_LQ_LWC_c14209/f1p6/1356;i1_LQ_LWC_c17505/f1p6/1…
GO:0035251	UDP-glucosyltransferase activity	44	780	0.187353	0.566203	i1_HQ_LWC_c1770/f5p1/1578;i1_HQ_LWC_c19820/f3p0/1978;i1_HQ_LWC_c27698/f9p0/1402;i1_LQ_LWC_c12573/f1p3/1895;i1_LQ_LWC_c12729/f1p0/1540;i1_LQ_LWC_c18026/f1p1/1834;i1_LQ_LWC_c29876/f1p0/1967;i1_LQ_LWC_c4222/f1p0/1713;i1_LQ_LWC_c6476/f1p3/1942;i1_LQ_LWC_c7517/f1p1/1976;i2_HQ_LWC_c126648/f3p12/2253;i2_HQ_LWC_c47794/f3p1/2946;i2_HQ_LWC_c78103/f12p2/2678;i2_LQ_LWC_c102915/f1p0/2902;i2_LQ_LWC_c105241/f1p…
GO:0003993	acid phosphatase activity	3	31	0.192943	0.577983	i1_LQ_LWC_c17825/f1p0/1948;i2_LQ_LWC_c27018/f1p0/2117;i2_LQ_LWC_c75589/f1p0/2027
GO:0046556	alpha-L-arabinofuranosidase activity	3	31	0.192943	0.577983	i2_LQ_LWC_c25886/f1p3/2452;i2_LQ_LWC_c53215/f1p2/2667;i5_LQ_LWC_c7816/f1p0/5589
GO:0016838	carbon-oxygen lyase activity, acting on phosphates	5	63	0.195671	0.583596	i1_HQ_LWC_c29768/f2p0/1863;i2_LQ_LWC_c38259/f1p0/2103;i2_LQ_LWC_c53348/f1p1/2635;i2_LQ_LWC_c68691/f1p0/2535;i2_LQ_LWC_c8089/f1p0/2343
GO:0003854	3-beta-hydroxy-delta5-steroid dehydrogenase activity	11	169	0.208363	0.613414	i1_HQ_LWC_c37536/f2p2/1280;i1_LQ_LWC_c18417/f1p0/1963;i1_LQ_LWC_c4203/f1p5/1801;i2_HQ_LWC_c41342/f2p1/2608;i2_LQ_LWC_c12494/f1p1/2307;i2_LQ_LWC_c3336/f1p0/2352;i2_LQ_LWC_c42669/f1p3/2180;i2_LQ_LWC_c51387/f1p3/2704;i2_LQ_LWC_c87924/f1p3/2509;i3_HQ_LWC_c10493/f2p0/3372;i3_LQ_LWC_c9936/f1p2/3344
GO:0016229	steroid dehydrogenase activity	11	169	0.208363	0.613414	i1_HQ_LWC_c37536/f2p2/1280;i1_LQ_LWC_c18417/f1p0/1963;i1_LQ_LWC_c4203/f1p5/1801;i2_HQ_LWC_c41342/f2p1/2608;i2_LQ_LWC_c12494/f1p1/2307;i2_LQ_LWC_c3336/f1p0/2352;i2_LQ_LWC_c42669/f1p3/2180;i2_LQ_LWC_c51387/f1p3/2704;i2_LQ_LWC_c87924/f1p3/2509;i3_HQ_LWC_c10493/f2p0/3372;i3_LQ_LWC_c9936/f1p2/3344
GO:0033764	steroid dehydrogenase activity, acting on the CH-OH group of donors, NAD or NADP as acceptor	11	169	0.208363	0.613414	i1_HQ_LWC_c37536/f2p2/1280;i1_LQ_LWC_c18417/f1p0/1963;i1_LQ_LWC_c4203/f1p5/1801;i2_HQ_LWC_c41342/f2p1/2608;i2_LQ_LWC_c12494/f1p1/2307;i2_LQ_LWC_c3336/f1p0/2352;i2_LQ_LWC_c42669/f1p3/2180;i2_LQ_LWC_c51387/f1p3/2704;i2_LQ_LWC_c87924/f1p3/2509;i3_HQ_LWC_c10493/f2p0/3372;i3_LQ_LWC_c9936/f1p2/3344
GO:0004312	fatty acid synthase activity	5	65	0.213188	0.622161	i1_HQ_LWC_c40038/f7p1/1947;i1_LQ_LWC_c18884/f1p0/1904;i2_HQ_LWC_c111562/f2p9/2065;i2_LQ_LWC_c116804/f75p6/2213;i2_LQ_LWC_c95429/f1p9/2074
GO:0004315	3-oxoacyl-[acyl-carrier-protein] synthase activity	5	65	0.213188	0.622161	i1_HQ_LWC_c40038/f7p1/1947;i1_LQ_LWC_c18884/f1p0/1904;i2_HQ_LWC_c111562/f2p9/2065;i2_LQ_LWC_c116804/f75p6/2213;i2_LQ_LWC_c95429/f1p9/2074
GO:0004506	squalene monooxygenase activity	2	18	0.219929	0.622161	i1_LQ_LWC_c32227/f1p0/1614;i2_LQ_LWC_c108730/f1p8/2689
GO:0016774	phosphotransferase activity, carboxyl group as acceptor	14	226	0.220999	0.622161	i1_HQ_LWC_c13327/f5p0/1457;i1_HQ_LWC_c25516/f4p0/1352;i1_HQ_LWC_c27614/f47p0/1940;i1_HQ_LWC_c4923/f2p8/1885;i1_LQ_LWC_c34711/f1p6/1719;i1_LQ_LWC_c8805/f1p4/1791;i2_HQ_LWC_c23524/f5p0/2346;i2_HQ_LWC_c43630/f6p12/2432;i2_LQ_LWC_c3333/f1p2/2529;i2_LQ_LWC_c43004/f1p0/2033;i2_LQ_LWC_c6906/f1p4/2168;i3_HQ_LWC_c1998/f6p0/3729;i3_LQ_LWC_c37750/f1p0/3643;i4_LQ_LWC_c25743/f1p14/4896
GO:0015238	drug transmembrane transporter activity	5	66	0.222126	0.622161	i1_HQ_LWC_c27555/f7p0/1834;i1_HQ_LWC_c8586/f2p0/1905;i2_HQ_LWC_c115561/f2p6/2178;i2_HQ_LWC_c2922/f9p2/2327;i2_LQ_LWC_c83278/f1p2/2334
GO:0090484	drug transporter activity	5	66	0.222126	0.622161	i1_HQ_LWC_c27555/f7p0/1834;i1_HQ_LWC_c8586/f2p0/1905;i2_HQ_LWC_c115561/f2p6/2178;i2_HQ_LWC_c2922/f9p2/2327;i2_LQ_LWC_c83278/f1p2/2334
GO:0004451	isocitrate lyase activity	1	5	0.222266	0.622161	i1_LQ_LWC_c14198/f1p0/1352
GO:0008147	structural constituent of bone	1	5	0.222266	0.622161	i1_LQ_LWC_c3838/f1p1/1928
GO:0019237	centromeric DNA binding	1	5	0.222266	0.622161	i2_LQ_LWC_c57755/f1p1/2069
GO:0030570	pectate lyase activity	1	5	0.222266	0.622161	i1_LQ_LWC_c32188/f1p1/1672
GO:0052855	ADP-dependent NAD(P)H-hydrate dehydratase activity	1	5	0.222266	0.622161	i4_LQ_LWC_c15653/f1p0/4325
GO:0071987	WD40-repeat domain binding	1	5	0.222266	0.622161	i2_LQ_LWC_c27590/f1p0/2087
GO:0010333	terpene synthase activity	4	50	0.228991	0.63805	i1_HQ_LWC_c29768/f2p0/1863;i2_LQ_LWC_c38259/f1p0/2103;i2_LQ_LWC_c53348/f1p1/2635;i2_LQ_LWC_c68691/f1p0/2535
GO:0051537	2 iron, 2 sulfur cluster binding	6	84	0.22981	0.63805	i0_LQ_LWC_c428/f1p0/983;i1_HQ_LWC_c39279/f10p0/1936;i1_LQ_LWC_c11157/f1p0/2012;i1_LQ_LWC_c41350/f1p0/1903;i2_HQ_LWC_c127720/f114p10/2109;i2_LQ_LWC_c67619/f1p1/2485
GO:0047746	chlorophyllase activity	3	34	0.231742	0.640809	i0_LQ_LWC_c1272/f1p11/652;i1_LQ_LWC_c24970/f1p0/1414;i1_LQ_LWC_c34388/f1p0/1817
GO:0004564	beta-fructofuranosidase activity	2	19	0.238341	0.6564	i1_HQ_LWC_c8652/f3p0/1565;i2_HQ_LWC_c22399/f2p2/2308
GO:0003968	RNA-directed RNA polymerase activity	3	35	0.24498	0.669286	i0_LQ_LWC_c428/f1p0/983;i1_LQ_LWC_c3681/f1p0/1883;i2_HQ_LWC_c33229/f2p1/2136
GO:0016861	intramolecular oxidoreductase activity, interconverting aldoses and ketoses	3	35	0.24498	0.669286	i1_LQ_LWC_c39032/f1p0/1341;i3_HQ_LWC_c32913/f13p0/3370;i5_HQ_LWC_c1834/f2p0/5387
GO:0004866	endopeptidase inhibitor activity	2	20	0.256824	0.676068	i0_LQ_LWC_c1920/f1p2/815;i1_HQ_LWC_c7475/f3p1/1773
GO:0008519	ammonium transmembrane transporter activity	2	20	0.256824	0.676068	i2_LQ_LWC_c52736/f1p8/2669;i5_LQ_LWC_c6942/f1p0/5728
GO:0030414	peptidase inhibitor activity	2	20	0.256824	0.676068	i0_LQ_LWC_c1920/f1p2/815;i1_HQ_LWC_c7475/f3p1/1773
GO:0061134	peptidase regulator activity	2	20	0.256824	0.676068	i0_LQ_LWC_c1920/f1p2/815;i1_HQ_LWC_c7475/f3p1/1773
GO:0061135	endopeptidase regulator activity	2	20	0.256824	0.676068	i0_LQ_LWC_c1920/f1p2/815;i1_HQ_LWC_c7475/f3p1/1773
GO:0004402	histone acetyltransferase activity	3	36	0.258333	0.676068	i1_HQ_LWC_c2790/f6p4/1634;i1_LQ_LWC_c18082/f1p0/1790;i4_LQ_LWC_c16383/f1p0/4212
GO:0034212	peptide N-acetyltransferase activity	3	36	0.258333	0.676068	i1_HQ_LWC_c2790/f6p4/1634;i1_LQ_LWC_c18082/f1p0/1790;i4_LQ_LWC_c16383/f1p0/4212
GO:0061733	peptide-lysine-N-acetyltransferase activity	3	36	0.258333	0.676068	i1_HQ_LWC_c2790/f6p4/1634;i1_LQ_LWC_c18082/f1p0/1790;i4_LQ_LWC_c16383/f1p0/4212
GO:0010309	acireductone dioxygenase [iron(II)-requiring] activity	1	6	0.260402	0.676068	i1_HQ_LWC_c2512/f5p5/1664
GO:0019203	carbohydrate phosphatase activity	1	6	0.260402	0.676068	i1_LQ_LWC_c17431/f1p0/1653
GO:0047465	N-acylglucosamine-6-phosphate 2-epimerase activity	1	6	0.260402	0.676068	i1_HQ_LWC_c25815/f2p5/1363
GO:0050307	sucrose-phosphate phosphatase activity	1	6	0.260402	0.676068	i1_LQ_LWC_c17431/f1p0/1653
GO:0050308	sugar-phosphatase activity	1	6	0.260402	0.676068	i1_LQ_LWC_c17431/f1p0/1653
GO:0004565	beta-galactosidase activity	4	53	0.261321	0.676068	i1_HQ_LWC_c2235/f5p0/1912;i2_HQ_LWC_c22399/f2p2/2308;i2_LQ_LWC_c10446/f1p0/2188;i2_LQ_LWC_c68264/f1p0/2209
GO:0050660	flavin adenine dinucleotide binding	20	348	0.26384	0.680011	i1_HQ_LWC_c12013/f2p0/1850;i1_LQ_LWC_c10603/f1p0/1822;i1_LQ_LWC_c11069/f2p3/1751;i1_LQ_LWC_c12611/f1p4/1687;i1_LQ_LWC_c26583/f1p0/1370;i1_LQ_LWC_c32227/f1p0/1614;i1_LQ_LWC_c34699/f1p0/1833;i1_LQ_LWC_c35885/f1p0/1813;i1_LQ_LWC_c3979/f1p5/1532;i1_LQ_LWC_c6344/f1p8/1832;i2_HQ_LWC_c63541/f2p2/2711;i2_HQ_LWC_c7356/f5p8/2469;i2_LQ_LWC_c107445/f1p9/2419;i2_LQ_LWC_c108730/f1p8/2689;i2_LQ_LWC_c37785/f1p0/…
GO:0015385	sodium:proton antiporter activity	3	37	0.271778	0.697835	i2_HQ_LWC_c77240/f45p2/2430;i2_LQ_LWC_c17700/f1p2/2320;i3_HQ_LWC_c20378/f2p20/3183
GO:0005213	structural constituent of chorion	2	21	0.275327	0.704301	i0_HQ_LWC_c237/f2p0/908;i2_HQ_LWC_c35346/f2p0/2216
GO:0004197	cysteine-type endopeptidase activity	4	55	0.283333	0.722075	i1_LQ_LWC_c20253/f1p2/1899;i2_HQ_LWC_c33229/f2p1/2136;i2_HQ_LWC_c92212/f3p0/2057;i3_LQ_LWC_c4218/f1p29/3084
GO:0005451	monovalent cation:proton antiporter activity	3	38	0.285295	0.724373	i2_HQ_LWC_c77240/f45p2/2430;i2_LQ_LWC_c17700/f1p2/2320;i3_HQ_LWC_c20378/f2p20/3183
GO:0017069	snRNA binding	2	22	0.293803	0.7315	i4_LQ_LWC_c5400/f1p0/4402;i6_LQ_LWC_c1271/f1p0/6628
GO:0004185	serine-type carboxypeptidase activity	6	92	0.296588	0.7315	i1_HQ_LWC_c16561/f3p0/1968;i1_HQ_LWC_c8258/f2p0/1790;i1_LQ_LWC_c33504/f1p0/1890;i1_LQ_LWC_c9311/f1p1/1670;i2_HQ_LWC_c77753/f4p1/2177;i2_LQ_LWC_c25907/f1p0/2157
GO:0003852	2-isopropylmalate synthase activity	1	7	0.29667	0.7315	i2_HQ_LWC_c33938/f2p5/2548
GO:0003952	NAD+ synthase (glutamine-hydrolyzing) activity	1	7	0.29667	0.7315	i2_LQ_LWC_c71194/f1p1/2952
GO:0004018	N6-(1,2-dicarboxyethyl)AMP AMP-lyase (fumarate-forming) activity	1	7	0.29667	0.7315	i2_LQ_LWC_c68224/f1p1/2612
GO:0004096	catalase activity	1	7	0.29667	0.7315	i1_HQ_LWC_c1721/f3p0/1934
GO:0008084	imaginal disc growth factor receptor binding	1	7	0.29667	0.7315	i0_LQ_LWC_c1400/f1p0/650
GO:0016842	amidine-lyase activity	1	7	0.29667	0.7315	i2_LQ_LWC_c68224/f1p1/2612
GO:0034061	DNA polymerase activity	7	111	0.30249	0.743167	i1_LQ_LWC_c42135/f1p8/1072;i2_LQ_LWC_c34899/f1p4/2618;i2_LQ_LWC_c39209/f1p2/2197;i3_HQ_LWC_c2068/f4p2/3313;i3_HQ_LWC_c39582/f2p5/3040;i3_LQ_LWC_c8961/f1p0/3280;i5_LQ_LWC_c3730/f1p3/5340
GO:0015095	magnesium ion transmembrane transporter activity	2	23	0.31221	0.764246	i1_LQ_LWC_c33188/f1p0/1826;i3_LQ_LWC_c19096/f1p1/3485
GO:0016829	lyase activity	37	691	0.313307	0.764246	i1_HQ_LWC_c14889/f4p0/2008;i1_HQ_LWC_c25815/f2p5/1363;i1_HQ_LWC_c29768/f2p0/1863;i1_HQ_LWC_c8769/f2p3/1833;i1_LQ_LWC_c12523/f1p0/1619;i1_LQ_LWC_c14198/f1p0/1352;i1_LQ_LWC_c19462/f1p8/1851;i1_LQ_LWC_c3017/f1p0/1761;i1_LQ_LWC_c32188/f1p1/1672;i1_LQ_LWC_c3681/f1p0/1883;i1_LQ_LWC_c42210/f1p0/1062;i1_LQ_LWC_c4222/f1p0/1713;i1_LQ_LWC_c5830/f1p0/1776;i2_HQ_LWC_c11553/f5p0/2427;i2_HQ_LWC_c59945/f2p9/2057…
GO:0071950	FADH2 binding	2	24	0.33051	0.782637	i1_LQ_LWC_c11069/f2p3/1751;i2_LQ_LWC_c38002/f1p10/2707
GO:0004329	formate-tetrahydrofolate ligase activity	1	8	0.33116	0.782637	i4_HQ_LWC_c34877/f2p0/4639
GO:0004500	dopamine beta-monooxygenase activity	1	8	0.33116	0.782637	i1_LQ_LWC_c6344/f1p8/1832
GO:0004867	serine-type endopeptidase inhibitor activity	1	8	0.33116	0.782637	i0_LQ_LWC_c1920/f1p2/815
GO:0008121	ubiquinol-cytochrome-c reductase activity	1	8	0.33116	0.782637	i2_LQ_LWC_c47956/f1p2/2266
GO:0015232	heme transporter activity	1	8	0.33116	0.782637	i1_LQ_LWC_c26275/f1p0/1142
GO:0016681	oxidoreductase activity, acting on diphenols and related substances as donors, cytochrome as acceptor	1	8	0.33116	0.782637	i2_LQ_LWC_c47956/f1p2/2266
GO:0016857	racemase and epimerase activity, acting on carbohydrates and derivatives	1	8	0.33116	0.782637	i1_HQ_LWC_c25815/f2p5/1363
GO:0031073	cholesterol 26-hydroxylase activity	1	8	0.33116	0.782637	i0_LQ_LWC_c1816/f1p0/463
GO:0008173	RNA methyltransferase activity	6	97	0.340073	0.798178	i0_LQ_LWC_c1106/f1p0/915;i1_LQ_LWC_c37812/f1p0/1278;i2_LQ_LWC_c36000/f1p1/2118;i2_LQ_LWC_c83274/f1p4/2662;i3_HQ_LWC_c40989/f11p0/3684;i6_LQ_LWC_c1213/f1p0/6159
GO:0016638	oxidoreductase activity, acting on the CH-NH2 group of donors	6	97	0.340073	0.798178	i1_LQ_LWC_c4222/f1p0/1713;i2_HQ_LWC_c15093/f8p1/2718;i2_HQ_LWC_c52406/f2p1/2642;i2_LQ_LWC_c7872/f15p2/2851;i3_LQ_LWC_c35308/f1p1/3755;i6_LQ_LWC_c701/f1p0/6958
GO:0015079	potassium ion transmembrane transporter activity	11	193	0.348121	0.806215	i1_LQ_LWC_c13830/f1p0/1380;i1_LQ_LWC_c5738/f1p0/1736;i2_HQ_LWC_c10902/f3p4/2244;i2_HQ_LWC_c46763/f3p3/2420;i2_LQ_LWC_c101267/f1p3/2783;i2_LQ_LWC_c17918/f1p3/2622;i2_LQ_LWC_c71112/f2p9/2851;i3_HQ_LWC_c20378/f2p20/3183;i3_LQ_LWC_c10058/f1p7/3420;i3_LQ_LWC_c10515/f1p2/3531;i3_LQ_LWC_c40467/f1p0/3045
GO:0004014	adenosylmethionine decarboxylase activity	2	25	0.348671	0.806215	i2_HQ_LWC_c59945/f2p9/2057;i2_LQ_LWC_c116856/f28p12/2059
GO:0016717	oxidoreductase activity, acting on paired donors, with oxidation of a pair of donors resulting in the reduction of molecular oxygen to two molecules of water	2	25	0.348671	0.806215	i3_HQ_LWC_c8290/f3p0/3682;i5_LQ_LWC_c8533/f1p0/5649
GO:0004180	carboxypeptidase activity	6	98	0.34886	0.806215	i1_HQ_LWC_c16561/f3p0/1968;i1_HQ_LWC_c8258/f2p0/1790;i1_LQ_LWC_c33504/f1p0/1890;i1_LQ_LWC_c9311/f1p1/1670;i2_HQ_LWC_c77753/f4p1/2177;i2_LQ_LWC_c25907/f1p0/2157
GO:0008081	phosphoric diester hydrolase activity	8	136	0.350533	0.806215	i1_LQ_LWC_c10952/f1p0/1889;i1_LQ_LWC_c12694/f1p2/1600;i1_LQ_LWC_c20217/f1p0/1488;i2_HQ_LWC_c54386/f2p4/2555;i2_LQ_LWC_c17207/f3p1/2343;i2_LQ_LWC_c25064/f1p1/2188;i2_LQ_LWC_c33475/f1p3/2766;i4_LQ_LWC_c6101/f1p0/4626
GO:0000049	tRNA binding	4	61	0.35058	0.806215	i2_LQ_LWC_c107255/f1p6/2617;i2_LQ_LWC_c52736/f1p8/2669;i4_HQ_LWC_c19126/f2p37/4811;i5_LQ_LWC_c6942/f1p0/5728
GO:0000146	microfilament motor activity	3	43	0.353287	0.809716	i2_LQ_LWC_c52270/f1p0/2277;i2_LQ_LWC_c59229/f1p0/2064;i2_LQ_LWC_c75325/f1p3/2288
GO:0009055	electron carrier activity	8	137	0.357984	0.812367	i0_LQ_LWC_c545/f1p0/858;i0_LQ_LWC_c905/f1p0/872;i1_HQ_LWC_c7445/f3p0/1620;i1_LQ_LWC_c42365/f1p0/1063;i1_LQ_LWC_c7394/f1p7/1900;i2_LQ_LWC_c35813/f1p0/2240;i4_HQ_LWC_c6544/f2p1/4637;i5_LQ_LWC_c3880/f1p0/5900
GO:0009378	four-way junction helicase activity	24	449	0.361074	0.812367	i1_LQ_LWC_c23722/f1p0/1679;i1_LQ_LWC_c24908/f1p3/1895;i2_HQ_LWC_c37061/f2p1/2599;i2_LQ_LWC_c13086/f1p2/2899;i2_LQ_LWC_c66453/f1p0/2576;i3_HQ_LWC_c2306/f3p0/3295;i3_HQ_LWC_c32068/f3p0/3205;i3_HQ_LWC_c41489/f28p0/3189;i3_LQ_LWC_c10883/f1p2/3951;i3_LQ_LWC_c20352/f1p24/3192;i3_LQ_LWC_c22124/f1p0/3786;i3_LQ_LWC_c23051/f1p0/3105;i3_LQ_LWC_c28085/f1p0/4065;i3_LQ_LWC_c34679/f1p2/3275;i3_LQ_LWC_c6122/f1p2…
GO:0008395	steroid hydroxylase activity	1	9	0.36396	0.812367	i0_LQ_LWC_c1816/f1p0/463
GO:0015159	polysaccharide transmembrane transporter activity	1	9	0.36396	0.812367	i2_LQ_LWC_c70405/f1p0/2432
GO:0016715	oxidoreductase activity, acting on paired donors, with incorporation or reduction of molecular oxygen, reduced ascorbate as one donor, and incorporation of one atom of oxygen	1	9	0.36396	0.812367	i1_LQ_LWC_c6344/f1p8/1832
GO:0016716	oxidoreductase activity, acting on paired donors, with incorporation or reduction of molecular oxygen, another compound as one donor, and incorporation of one atom of oxygen	1	9	0.36396	0.812367	i3_LQ_LWC_c5927/f1p3/3611
GO:0030338	CMP-N-acetylneuraminate monooxygenase activity	1	9	0.36396	0.812367	i3_LQ_LWC_c5927/f1p3/3611
GO:0036374	glutathione hydrolase activity	1	9	0.36396	0.812367	i1_LQ_LWC_c30863/f1p0/1672
GO:0016799	hydrolase activity, hydrolyzing N-glycosyl compounds	4	63	0.37312	0.830101	i1_LQ_LWC_c32216/f1p1/1440;i2_LQ_LWC_c102340/f1p0/2241;i2_LQ_LWC_c18547/f4p0/2259;i2_LQ_LWC_c53215/f1p2/2667
GO:0008236	serine-type peptidase activity	25	473	0.378451	0.836511	i1_HQ_LWC_c16561/f3p0/1968;i1_HQ_LWC_c21770/f2p4/1474;i1_HQ_LWC_c8258/f2p0/1790;i1_LQ_LWC_c24970/f1p0/1414;i1_LQ_LWC_c33504/f1p0/1890;i1_LQ_LWC_c4370/f1p0/1742;i1_LQ_LWC_c9311/f1p1/1670;i2_HQ_LWC_c11604/f2p0/2609;i2_HQ_LWC_c17451/f2p0/2532;i2_HQ_LWC_c2870/f6p0/2708;i2_HQ_LWC_c32512/f3p1/2537;i2_HQ_LWC_c77753/f4p1/2177;i2_HQ_LWC_c85448/f2p1/2447;i2_LQ_LWC_c120596/f1p1/2496;i2_LQ_LWC_c13110/f1p0/24…
GO:0017171	serine hydrolase activity	25	473	0.378451	0.836511	i1_HQ_LWC_c16561/f3p0/1968;i1_HQ_LWC_c21770/f2p4/1474;i1_HQ_LWC_c8258/f2p0/1790;i1_LQ_LWC_c24970/f1p0/1414;i1_LQ_LWC_c33504/f1p0/1890;i1_LQ_LWC_c4370/f1p0/1742;i1_LQ_LWC_c9311/f1p1/1670;i2_HQ_LWC_c11604/f2p0/2609;i2_HQ_LWC_c17451/f2p0/2532;i2_HQ_LWC_c2870/f6p0/2708;i2_HQ_LWC_c32512/f3p1/2537;i2_HQ_LWC_c77753/f4p1/2177;i2_HQ_LWC_c85448/f2p1/2447;i2_LQ_LWC_c120596/f1p1/2496;i2_LQ_LWC_c13110/f1p0/24…
GO:0015075	ion transmembrane transporter activity	120	2378	0.382817	0.840154	i0_HQ_LWC_c87/f4p0/776;i0_LQ_LWC_c1382/f1p2/958;i1_HQ_LWC_c2091/f2p1/1792;i1_HQ_LWC_c27555/f7p0/1834;i1_HQ_LWC_c2790/f6p4/1634;i1_HQ_LWC_c2917/f7p0/1865;i1_HQ_LWC_c39271/f10p0/1631;i1_HQ_LWC_c39536/f3p0/1919;i1_LQ_LWC_c10684/f1p0/1994;i1_LQ_LWC_c12269/f1p0/1765;i1_LQ_LWC_c13830/f1p0/1380;i1_LQ_LWC_c18212/f1p8/1578;i1_LQ_LWC_c18330/f1p8/1716;i1_LQ_LWC_c19523/f1p0/1844;i1_LQ_LWC_c19794/f1p0/1498;i1…
GO:0003887	DNA-directed DNA polymerase activity	6	102	0.384151	0.840154	i1_LQ_LWC_c42135/f1p8/1072;i2_LQ_LWC_c34899/f1p4/2618;i2_LQ_LWC_c39209/f1p2/2197;i3_HQ_LWC_c2068/f4p2/3313;i3_HQ_LWC_c39582/f2p5/3040;i3_LQ_LWC_c8961/f1p0/3280
GO:0003951	NAD+ kinase activity	2	27	0.384454	0.840154	i1_LQ_LWC_c30992/f1p0/2062;i2_LQ_LWC_c71194/f1p1/2952
GO:0016763	transferase activity, transferring pentosyl groups	5	83	0.385019	0.840154	i1_LQ_LWC_c32027/f1p1/1758;i1_LQ_LWC_c38296/f1p0/1290;i2_LQ_LWC_c48525/f1p0/2354;i3_HQ_LWC_c17618/f3p1/3271;i3_LQ_LWC_c26827/f1p0/3259
GO:0022891	substrate-specific transmembrane transporter activity	123	2443	0.391144	0.844148	i0_HQ_LWC_c87/f4p0/776;i0_LQ_LWC_c1382/f1p2/958;i1_HQ_LWC_c2091/f2p1/1792;i1_HQ_LWC_c27555/f7p0/1834;i1_HQ_LWC_c27667/f6p0/1800;i1_HQ_LWC_c2790/f6p4/1634;i1_HQ_LWC_c2917/f7p0/1865;i1_HQ_LWC_c39271/f10p0/1631;i1_HQ_LWC_c39536/f3p0/1919;i1_LQ_LWC_c10684/f1p0/1994;i1_LQ_LWC_c12269/f1p0/1765;i1_LQ_LWC_c13830/f1p0/1380;i1_LQ_LWC_c18212/f1p8/1578;i1_LQ_LWC_c18330/f1p8/1716;i1_LQ_LWC_c19523/f1p0/1844;i1…
GO:0008176	tRNA (guanine-N7-)-methyltransferase activity	3	46	0.393795	0.844148	i2_LQ_LWC_c36000/f1p1/2118;i2_LQ_LWC_c83274/f1p4/2662;i3_HQ_LWC_c40989/f11p0/3684
GO:0004064	arylesterase activity	1	10	0.395152	0.844148	i4_LQ_LWC_c12531/f1p0/4841
GO:0008758	UDP-2,3-diacylglucosamine hydrolase activity	1	10	0.395152	0.844148	i2_LQ_LWC_c36000/f1p1/2118
GO:0017070	U6 snRNA binding	1	10	0.395152	0.844148	i6_LQ_LWC_c1271/f1p0/6628
GO:0046923	ER retention sequence binding	1	10	0.395152	0.844148	i4_LQ_LWC_c22246/f1p2/4714
GO:0050661	NADP binding	10	181	0.395501	0.844148	i1_LQ_LWC_c12611/f1p4/1687;i1_LQ_LWC_c26583/f1p0/1370;i1_LQ_LWC_c32227/f1p0/1614;i1_LQ_LWC_c35885/f1p0/1813;i1_LQ_LWC_c6344/f1p8/1832;i2_LQ_LWC_c103566/f1p0/2298;i2_LQ_LWC_c108730/f1p8/2689;i2_LQ_LWC_c37785/f1p0/2185;i3_LQ_LWC_c29772/f1p0/3070;i6_LQ_LWC_c701/f1p0/6958
GO:0016788	hydrolase activity, acting on ester bonds	98	1944	0.401207	0.850104	i0_LQ_LWC_c1272/f1p11/652;i0_LQ_LWC_c2302/f1p0/750;i1_HQ_LWC_c21770/f2p4/1474;i1_HQ_LWC_c2340/f3p1/2001;i1_HQ_LWC_c39806/f3p0/1458;i1_HQ_LWC_c7644/f4p7/1888;i1_LQ_LWC_c10952/f1p0/1889;i1_LQ_LWC_c12029/f1p0/1871;i1_LQ_LWC_c12694/f1p2/1600;i1_LQ_LWC_c17431/f1p0/1653;i1_LQ_LWC_c17825/f1p0/1948;i1_LQ_LWC_c20217/f1p0/1488;i1_LQ_LWC_c21041/f1p0/1850;i1_LQ_LWC_c23021/f1p0/2042;i1_LQ_LWC_c23722/f1p0/1679…
GO:0003942	N-acetyl-gamma-glutamyl-phosphate reductase activity	2	28	0.402026	0.850104	i1_HQ_LWC_c6276/f2p0/1746;i2_LQ_LWC_c25075/f3p5/2542
GO:0004198	calcium-dependent cysteine-type endopeptidase activity	2	28	0.402026	0.850104	i2_HQ_LWC_c92212/f3p0/2057;i3_LQ_LWC_c4218/f1p29/3084
GO:0000287	magnesium ion binding	11	202	0.40453	0.85276	i1_HQ_LWC_c29768/f2p0/1863;i1_LQ_LWC_c3681/f1p0/1883;i1_LQ_LWC_c9175/f2p0/1721;i2_HQ_LWC_c5925/f3p2/2209;i2_LQ_LWC_c20765/f1p2/2420;i2_LQ_LWC_c38259/f1p0/2103;i2_LQ_LWC_c53348/f1p1/2635;i2_LQ_LWC_c68691/f1p0/2535;i2_LQ_LWC_c69603/f1p2/2500;i2_LQ_LWC_c90000/f1p2/2528;i3_LQ_LWC_c6207/f1p0/3445
GO:0016860	intramolecular oxidoreductase activity	3	47	0.40716	0.855662	i1_LQ_LWC_c39032/f1p0/1341;i3_HQ_LWC_c32913/f13p0/3370;i5_HQ_LWC_c1834/f2p0/5387
GO:0022843	voltage-gated cation channel activity	7	125	0.414851	0.869151	i1_LQ_LWC_c21976/f1p0/1639;i1_LQ_LWC_c4192/f1p0/1638;i1_LQ_LWC_c4828/f1p3/1914;i1_LQ_LWC_c5738/f1p0/1736;i2_LQ_LWC_c101905/f1p5/2501;i3_LQ_LWC_c14013/f1p0/3016;i3_LQ_LWC_c19625/f1p0/3453
GO:0016759	cellulose synthase activity	15	284	0.421231	0.876582	i1_HQ_LWC_c13064/f4p19/1522;i1_HQ_LWC_c8883/f3p3/1753;i1_LQ_LWC_c12573/f1p3/1895;i1_LQ_LWC_c12729/f1p0/1540;i1_LQ_LWC_c16956/f1p0/1864;i1_LQ_LWC_c19572/f1p5/1678;i1_LQ_LWC_c31271/f1p0/1632;i1_LQ_LWC_c32482/f1p3/1707;i1_LQ_LWC_c36218/f1p1/1721;i2_HQ_LWC_c20877/f2p0/2683;i2_LQ_LWC_c13875/f1p0/2067;i2_LQ_LWC_c21820/f1p0/2369;i2_LQ_LWC_c3707/f1p0/2505;i3_HQ_LWC_c15590/f2p0/3092;i3_LQ_LWC_c22169/f1p4/…
GO:0004090	carbonyl reductase (NADPH) activity	1	11	0.424815	0.876582	i2_LQ_LWC_c94003/f1p1/2016
GO:0004107	chorismate synthase activity	1	11	0.424815	0.876582	i2_LQ_LWC_c8089/f1p0/2343
GO:0008174	mRNA methyltransferase activity	1	11	0.424815	0.876582	i6_LQ_LWC_c1213/f1p0/6159
GO:0008948	oxaloacetate decarboxylase activity	1	11	0.424815	0.876582	i2_LQ_LWC_c4589/f1p0/2195
GO:0022884	macromolecule transmembrane transporter activity	2	30	0.436424	0.897824	i1_LQ_LWC_c7051/f2p1/1869;i2_LQ_LWC_c70405/f1p0/2432
GO:0016617	4-oxoproline reductase activity	4	69	0.440081	0.902628	i1_LQ_LWC_c11146/f1p0/1607;i1_LQ_LWC_c12989/f1p0/1438;i2_HQ_LWC_c41342/f2p1/2608;i3_LQ_LWC_c26275/f1p0/3808
GO:0016151	nickel cation binding	3	50	0.446669	0.911479	i0_LQ_LWC_c1774/f1p0/797;i1_LQ_LWC_c34048/f1p0/2005;i4_LQ_LWC_c19843/f1p0/4555
GO:0031683	G-protein beta/gamma-subunit complex binding	7	129	0.447065	0.911479	i1_HQ_LWC_c6276/f2p0/1746;i1_LQ_LWC_c17900/f1p0/1799;i2_LQ_LWC_c70041/f1p3/2542;i3_HQ_LWC_c11735/f2p1/3810;i3_LQ_LWC_c18136/f1p2/3594;i3_LQ_LWC_c28255/f1p0/3679;i4_LQ_LWC_c15756/f1p0/4140
GO:0016866	intramolecular transferase activity	4	70	0.451061	0.915431	i1_LQ_LWC_c34445/f1p0/1846;i1_LQ_LWC_c8805/f1p4/1791;i2_HQ_LWC_c96413/f15p2/2159;i2_LQ_LWC_c34663/f1p2/2201
GO:0005520	insulin-like growth factor binding	1	12	0.453024	0.915431	i2_HQ_LWC_c117850/f10p0/2355
GO:0019838	growth factor binding	1	12	0.453024	0.915431	i2_HQ_LWC_c117850/f10p0/2355
GO:0008374	O-acyltransferase activity	5	91	0.462897	0.932621	i1_HQ_LWC_c14930/f3p0/1510;i1_HQ_LWC_c21770/f2p4/1474;i1_LQ_LWC_c31447/f1p0/1466;i2_HQ_LWC_c111020/f4p3/2206;i2_LQ_LWC_c13933/f1p2/2005
GO:0004526	ribonuclease P activity	2	32	0.469717	0.933727	i1_LQ_LWC_c26735/f1p0/1182;i2_LQ_LWC_c74490/f1p0/2033
GO:0004549	tRNA-specific ribonuclease activity	2	32	0.469717	0.933727	i1_LQ_LWC_c26735/f1p0/1182;i2_LQ_LWC_c74490/f1p0/2033
GO:0004970	ionotropic glutamate receptor activity	2	32	0.469717	0.933727	i3_LQ_LWC_c23763/f1p5/3520;i3_LQ_LWC_c34590/f1p4/3538
GO:0008066	glutamate receptor activity	2	32	0.469717	0.933727	i3_LQ_LWC_c23763/f1p5/3520;i3_LQ_LWC_c34590/f1p4/3538
GO:0008509	anion transmembrane transporter activity	44	881	0.471741	0.933727	i1_HQ_LWC_c2091/f2p1/1792;i1_HQ_LWC_c2790/f6p4/1634;i1_HQ_LWC_c2917/f7p0/1865;i1_LQ_LWC_c10684/f1p0/1994;i1_LQ_LWC_c12269/f1p0/1765;i1_LQ_LWC_c18212/f1p8/1578;i1_LQ_LWC_c18330/f1p8/1716;i1_LQ_LWC_c20425/f1p0/1755;i1_LQ_LWC_c23431/f1p0/2007;i1_LQ_LWC_c23946/f1p0/1777;i1_LQ_LWC_c24083/f1p4/1982;i1_LQ_LWC_c25045/f1p2/1861;i1_LQ_LWC_c25206/f1p0/1467;i1_LQ_LWC_c36320/f1p0/1666;i1_LQ_LWC_c36332/f1p2/15…
GO:0004655	porphobilinogen synthase activity	1	13	0.479851	0.933727	i1_LQ_LWC_c3017/f1p0/1761
GO:0008566	mitochondrial protein-transporting ATPase activity	1	13	0.479851	0.933727	i1_LQ_LWC_c7051/f2p1/1869
GO:0015462	protein-transmembrane transporting ATPase activity	1	13	0.479851	0.933727	i1_LQ_LWC_c7051/f2p1/1869
GO:0019139	cytokinin dehydrogenase activity	1	13	0.479851	0.933727	i2_LQ_LWC_c23628/f1p2/2315
GO:0043130	ubiquitin binding	1	13	0.479851	0.933727	i2_LQ_LWC_c105537/f1p1/2584
GO:0070492	oligosaccharide binding	1	13	0.479851	0.933727	i3_LQ_LWC_c22487/f1p0/3187
GO:2001071	maltoheptaose binding	1	13	0.479851	0.933727	i3_LQ_LWC_c22487/f1p0/3187
GO:0046915	transition metal ion transmembrane transporter activity	5	93	0.481957	0.935161	i1_HQ_LWC_c2917/f7p0/1865;i2_HQ_LWC_c115449/f10p4/2343;i3_HQ_LWC_c3495/f2p12/3374;i3_LQ_LWC_c10058/f1p7/3420;i3_LQ_LWC_c40467/f1p0/3045
GO:0022892	substrate-specific transporter activity	124	2513	0.483925	0.9359	i0_HQ_LWC_c87/f4p0/776;i0_LQ_LWC_c1382/f1p2/958;i1_HQ_LWC_c2091/f2p1/1792;i1_HQ_LWC_c25566/f3p0/1372;i1_HQ_LWC_c27555/f7p0/1834;i1_HQ_LWC_c27667/f6p0/1800;i1_HQ_LWC_c2790/f6p4/1634;i1_HQ_LWC_c2917/f7p0/1865;i1_HQ_LWC_c39271/f10p0/1631;i1_HQ_LWC_c39536/f3p0/1919;i1_LQ_LWC_c10684/f1p0/1994;i1_LQ_LWC_c12269/f1p0/1765;i1_LQ_LWC_c13830/f1p0/1380;i1_LQ_LWC_c18212/f1p8/1578;i1_LQ_LWC_c18330/f1p8/1716;i1…
GO:0016667	oxidoreductase activity, acting on a sulfur group of donors	3	53	0.485078	0.9359	i1_HQ_LWC_c7445/f3p0/1620;i1_LQ_LWC_c7394/f1p7/1900;i2_LQ_LWC_c35813/f1p0/2240
GO:0016423	tRNA (guanine) methyltransferase activity	3	54	0.497595	0.956129	i2_LQ_LWC_c36000/f1p1/2118;i2_LQ_LWC_c83274/f1p4/2662;i3_HQ_LWC_c40989/f11p0/3684
GO:0004144	diacylglycerol O-acyltransferase activity	2	34	0.501801	0.956129	i2_HQ_LWC_c111020/f4p3/2206;i2_LQ_LWC_c13933/f1p2/2005
GO:0016411	acylglycerol O-acyltransferase activity	2	34	0.501801	0.956129	i2_HQ_LWC_c111020/f4p3/2206;i2_LQ_LWC_c13933/f1p2/2005
GO:0005220	inositol 1,4,5-trisphosphate-sensitive calcium-release channel activity	1	14	0.505363	0.956129	i2_LQ_LWC_c83169/f1p3/2386
GO:0016210	naringenin-chalcone synthase activity	1	14	0.505363	0.956129	i0_HQ_LWC_c254/f2p0/660
GO:0046429	4-hydroxy-3-methylbut-2-en-1-yl diphosphate synthase activity	1	14	0.505363	0.956129	i1_LQ_LWC_c37884/f1p3/1233
GO:0052592	oxidoreductase activity, acting on CH or CH2 groups, with an iron-sulfur protein as acceptor	1	14	0.505363	0.956129	i1_LQ_LWC_c37884/f1p3/1233
GO:0008171	O-methyltransferase activity	3	55	0.509957	0.962156	i1_LQ_LWC_c14030/f1p8/1383;i2_LQ_LWC_c36000/f1p1/2118;i2_LQ_LWC_c83274/f1p4/2662
GO:0005102	receptor binding	11	221	0.523166	0.975022	i0_LQ_LWC_c1400/f1p0/650;i1_LQ_LWC_c42576/f1p3/1057;i2_HQ_LWC_c117604/f10p7/2051;i2_HQ_LWC_c6512/f2p0/2231;i2_LQ_LWC_c25009/f1p4/2189;i2_LQ_LWC_c41330/f1p4/2048;i3_HQ_LWC_c8873/f4p11/3577;i3_LQ_LWC_c13578/f1p0/3179;i3_LQ_LWC_c20165/f1p0/3230;i3_LQ_LWC_c21878/f1p1/3731;i3_LQ_LWC_c26339/f1p0/3449
GO:0016830	carbon-carbon lyase activity	18	366	0.528834	0.975022	i1_HQ_LWC_c14889/f4p0/2008;i1_HQ_LWC_c25815/f2p5/1363;i1_HQ_LWC_c8769/f2p3/1833;i1_LQ_LWC_c14198/f1p0/1352;i1_LQ_LWC_c3681/f1p0/1883;i1_LQ_LWC_c5830/f1p0/1776;i2_HQ_LWC_c11553/f5p0/2427;i2_HQ_LWC_c59945/f2p9/2057;i2_LQ_LWC_c102743/f1p22/2106;i2_LQ_LWC_c116856/f28p12/2059;i2_LQ_LWC_c38259/f1p0/2103;i2_LQ_LWC_c4589/f1p0/2195;i2_LQ_LWC_c48330/f1p0/2594;i2_LQ_LWC_c8375/f1p1/2936;i3_LQ_LWC_c14013/f1p0…
GO:0000227	oxaloacetate secondary active transmembrane transporter activity	1	15	0.529624	0.975022	i3_LQ_LWC_c9042/f1p0/3798
GO:0004017	adenylate kinase activity	1	15	0.529624	0.975022	i2_LQ_LWC_c68224/f1p1/2612
GO:0004575	sucrose alpha-glucosidase activity	1	15	0.529624	0.975022	i2_HQ_LWC_c22399/f2p2/2308
GO:0008083	growth factor activity	1	15	0.529624	0.975022	i0_LQ_LWC_c1400/f1p0/650
GO:0008242	omega peptidase activity	1	15	0.529624	0.975022	i1_LQ_LWC_c30863/f1p0/1672
GO:0015131	oxaloacetate transmembrane transporter activity	1	15	0.529624	0.975022	i3_LQ_LWC_c9042/f1p0/3798
GO:0070851	growth factor receptor binding	1	15	0.529624	0.975022	i0_LQ_LWC_c1400/f1p0/650
GO:0004427	inorganic diphosphatase activity	3	58	0.546043	0.981312	i1_LQ_LWC_c9175/f2p0/1721;i2_LQ_LWC_c102203/f1p4/2335;i2_LQ_LWC_c65026/f1p6/2692
GO:0004857	enzyme inhibitor activity	3	58	0.546043	0.981312	i0_LQ_LWC_c1920/f1p2/815;i1_HQ_LWC_c7475/f3p1/1773;i3_LQ_LWC_c18912/f1p1/3195
GO:0004161	dimethylallyltranstransferase activity	1	16	0.552695	0.981312	i2_HQ_LWC_c35067/f5p2/2180
GO:0004637	phosphoribosylamine-glycine ligase activity	1	16	0.552695	0.981312	i2_LQ_LWC_c102743/f1p22/2106
GO:0008320	protein transmembrane transporter activity	1	16	0.552695	0.981312	i1_LQ_LWC_c7051/f2p1/1869
GO:0015099	nickel cation transmembrane transporter activity	1	16	0.552695	0.981312	i1_HQ_LWC_c2917/f7p0/1865
GO:0015450	P-P-bond-hydrolysis-driven protein transmembrane transporter activity	1	16	0.552695	0.981312	i1_LQ_LWC_c7051/f2p1/1869
GO:0016152	mercury (II) reductase activity	1	16	0.552695	0.981312	i1_LQ_LWC_c34048/f1p0/2005
GO:0016722	oxidoreductase activity, oxidizing metal ions	1	16	0.552695	0.981312	i1_LQ_LWC_c34048/f1p0/2005
GO:0016723	oxidoreductase activity, oxidizing metal ions, NAD or NADP as acceptor	1	16	0.552695	0.981312	i1_LQ_LWC_c34048/f1p0/2005
GO:0019904	protein domain specific binding	1	16	0.552695	0.981312	i2_LQ_LWC_c27590/f1p0/2087
GO:0051184	cofactor transporter activity	1	16	0.552695	0.981312	i1_LQ_LWC_c26275/f1p0/1142
GO:0090599	alpha-glucosidase activity	1	16	0.552695	0.981312	i2_HQ_LWC_c22399/f2p2/2308
GO:0008324	cation transmembrane transporter activity	61	1258	0.555059	0.981312	i0_HQ_LWC_c87/f4p0/776;i0_LQ_LWC_c1382/f1p2/958;i1_HQ_LWC_c27555/f7p0/1834;i1_HQ_LWC_c2917/f7p0/1865;i1_HQ_LWC_c39271/f10p0/1631;i1_HQ_LWC_c39536/f3p0/1919;i1_LQ_LWC_c13830/f1p0/1380;i1_LQ_LWC_c19794/f1p0/1498;i1_LQ_LWC_c21976/f1p0/1639;i1_LQ_LWC_c23946/f1p0/1777;i1_LQ_LWC_c31722/f1p0/1850;i1_LQ_LWC_c33134/f1p1/1891;i1_LQ_LWC_c33188/f1p0/1826;i1_LQ_LWC_c36320/f1p0/1666;i1_LQ_LWC_c4143/f1p0/1996;i…
GO:0015299	solute:proton antiporter activity	5	101	0.555508	0.981312	i1_LQ_LWC_c19794/f1p0/1498;i1_LQ_LWC_c4143/f1p0/1996;i2_HQ_LWC_c77240/f45p2/2430;i2_LQ_LWC_c17700/f1p2/2320;i3_HQ_LWC_c20378/f2p20/3183
GO:0051087	chaperone binding	4	80	0.556029	0.981312	i2_LQ_LWC_c104381/f1p0/2128;i3_LQ_LWC_c28251/f1p0/3421;i4_HQ_LWC_c35759/f113p5/4718;i4_HQ_LWC_c35791/f47p0/4557
GO:0004559	alpha-mannosidase activity	2	38	0.562075	0.989426	i3_HQ_LWC_c31616/f15p0/3449;i3_LQ_LWC_c21878/f1p1/3731
GO:0016620	oxidoreductase activity, acting on the aldehyde or oxo group of donors, NAD or NADP as acceptor	5	103	0.573084	0.996133	i0_LQ_LWC_c2073/f1p1/597;i1_HQ_LWC_c6276/f2p0/1746;i1_LQ_LWC_c37290/f3p0/1277;i2_LQ_LWC_c25075/f3p5/2542;i3_HQ_LWC_c10493/f2p0/3372
GO:0004372	glycine hydroxymethyltransferase activity	1	17	0.574636	0.996133	i2_LQ_LWC_c82332/f1p4/2282
GO:0005381	iron ion transmembrane transporter activity	1	17	0.574636	0.996133	i3_HQ_LWC_c3495/f2p12/3374
GO:0008146	sulfotransferase activity	1	17	0.574636	0.996133	i1_LQ_LWC_c3838/f1p1/1928
GO:0016679	oxidoreductase activity, acting on diphenols and related substances as donors	1	17	0.574636	0.996133	i2_LQ_LWC_c47956/f1p2/2266
GO:0030623	U5 snRNA binding	1	17	0.574636	0.996133	i4_LQ_LWC_c5400/f1p0/4402
GO:0016831	carboxy-lyase activity	13	272	0.57744	0.998459	i1_HQ_LWC_c14889/f4p0/2008;i1_HQ_LWC_c25815/f2p5/1363;i1_HQ_LWC_c8769/f2p3/1833;i1_LQ_LWC_c5830/f1p0/1776;i2_HQ_LWC_c59945/f2p9/2057;i2_LQ_LWC_c102743/f1p22/2106;i2_LQ_LWC_c116856/f28p12/2059;i2_LQ_LWC_c4589/f1p0/2195;i2_LQ_LWC_c8375/f1p1/2936;i3_LQ_LWC_c14013/f1p0/3016;i3_LQ_LWC_c21815/f1p0/3196;i3_LQ_LWC_c26088/f1p0/3417;i4_LQ_LWC_c9756/f1p1/4470
GO:0008080	N-acetyltransferase activity	5	104	0.581734	1	i1_HQ_LWC_c2790/f6p4/1634;i1_LQ_LWC_c10393/f1p27/1569;i1_LQ_LWC_c18082/f1p0/1790;i2_LQ_LWC_c25064/f1p1/2188;i4_LQ_LWC_c16383/f1p0/4212
GO:0003905	alkylbase DNA N-glycosylase activity	1	18	0.595501	1	i1_LQ_LWC_c32216/f1p1/1440
GO:0003910	DNA ligase (ATP) activity	1	18	0.595501	1	i4_HQ_LWC_c2362/f2p0/4432
GO:0008725	DNA-3-methyladenine glycosylase activity	1	18	0.595501	1	i1_LQ_LWC_c32216/f1p1/1440
GO:0043733	DNA-3-methylbase glycosylase activity	1	18	0.595501	1	i1_LQ_LWC_c32216/f1p1/1440
GO:0008289	lipid binding	15	319	0.603018	1	i1_LQ_LWC_c14337/f1p2/1448;i1_LQ_LWC_c26290/f1p0/1361;i1_LQ_LWC_c35899/f1p0/1876;i2_HQ_LWC_c116653/f3p0/2122;i2_HQ_LWC_c1824/f28p6/2566;i2_HQ_LWC_c77615/f7p1/2899;i2_HQ_LWC_c96145/f3p6/2426;i2_LQ_LWC_c103525/f1p1/2621;i2_LQ_LWC_c104246/f1p1/2933;i2_LQ_LWC_c104691/f1p6/2437;i2_LQ_LWC_c21678/f1p0/2457;i2_LQ_LWC_c69158/f2p0/2411;i2_LQ_LWC_c89647/f1p0/2184;i4_LQ_LWC_c9457/f1p97/4418;i5_LQ_LWC_c4915/f…
GO:0015930	glutamate synthase activity	2	41	0.603733	1	i1_LQ_LWC_c4222/f1p0/1713;i6_LQ_LWC_c701/f1p0/6958
GO:0005261	cation channel activity	9	193	0.608616	1	i1_LQ_LWC_c21976/f1p0/1639;i1_LQ_LWC_c33134/f1p1/1891;i1_LQ_LWC_c4192/f1p0/1638;i1_LQ_LWC_c4828/f1p3/1914;i1_LQ_LWC_c5738/f1p0/1736;i2_LQ_LWC_c101905/f1p5/2501;i2_LQ_LWC_c83169/f1p3/2386;i3_LQ_LWC_c14013/f1p0/3016;i3_LQ_LWC_c19625/f1p0/3453
GO:0015924	mannosyl-oligosaccharide mannosidase activity	1	19	0.615344	1	i3_HQ_LWC_c31616/f15p0/3449
GO:0031072	heat shock protein binding	1	19	0.615344	1	i0_LQ_LWC_c1816/f1p0/463
GO:1990837	sequence-specific double-stranded DNA binding	1	19	0.615344	1	i2_LQ_LWC_c57755/f1p1/2069
GO:0003724	RNA helicase activity	29	616	0.616195	1	i1_HQ_LWC_c2133/f2p0/1659;i1_LQ_LWC_c24908/f1p3/1895;i1_LQ_LWC_c30278/f1p0/1785;i2_HQ_LWC_c2795/f8p8/2785;i2_HQ_LWC_c37061/f2p1/2599;i2_LQ_LWC_c108857/f1p7/2795;i2_LQ_LWC_c13086/f1p2/2899;i2_LQ_LWC_c21945/f1p1/2407;i2_LQ_LWC_c65659/f1p1/2849;i2_LQ_LWC_c66453/f1p0/2576;i2_LQ_LWC_c86438/f1p3/2888;i2_LQ_LWC_c87189/f1p7/2605;i3_HQ_LWC_c2306/f3p0/3295;i3_HQ_LWC_c32068/f3p0/3205;i3_HQ_LWC_c39010/f2p0/3…
GO:0005219	ryanodine-sensitive calcium-release channel activity	2	42	0.616935	1	i1_LQ_LWC_c33134/f1p1/1891;i2_LQ_LWC_c83169/f1p3/2386
GO:0015278	calcium-release channel activity	2	42	0.616935	1	i1_LQ_LWC_c33134/f1p1/1891;i2_LQ_LWC_c83169/f1p3/2386
GO:0099604	ligand-gated calcium channel activity	2	42	0.616935	1	i1_LQ_LWC_c33134/f1p1/1891;i2_LQ_LWC_c83169/f1p3/2386
GO:0004252	serine-type endopeptidase activity	12	259	0.620751	1	i1_LQ_LWC_c4370/f1p0/1742;i2_HQ_LWC_c11604/f2p0/2609;i2_HQ_LWC_c17451/f2p0/2532;i2_HQ_LWC_c2870/f6p0/2708;i2_HQ_LWC_c32512/f3p1/2537;i2_HQ_LWC_c85448/f2p1/2447;i2_LQ_LWC_c120596/f1p1/2496;i2_LQ_LWC_c23539/f1p0/2636;i2_LQ_LWC_c37693/f1p1/2434;i2_LQ_LWC_c55028/f1p0/2666;i2_LQ_LWC_c81831/f1p1/2426;i2_LQ_LWC_c93661/f1p0/2027
GO:0008408	3'-5' exonuclease activity	3	65	0.623837	1	i1_LQ_LWC_c42135/f1p8/1072;i2_HQ_LWC_c3801/f4p4/2912;i3_HQ_LWC_c41881/f4p4/3078
GO:0005230	extracellular ligand-gated ion channel activity	2	43	0.629795	1	i3_LQ_LWC_c23763/f1p5/3520;i3_LQ_LWC_c34590/f1p4/3538
GO:0008235	metalloexopeptidase activity	2	43	0.629795	1	i1_LQ_LWC_c20253/f1p2/1899;i1_LQ_LWC_c539/f30p0/1581
GO:2001070	starch binding	2	43	0.629795	1	i2_HQ_LWC_c126922/f10p0/2611;i3_LQ_LWC_c22487/f1p0/3187
GO:0004566	beta-glucuronidase activity	1	20	0.634213	1	i2_LQ_LWC_c68264/f1p0/2209
GO:0004971	AMPA glutamate receptor activity	1	20	0.634213	1	i3_LQ_LWC_c23763/f1p5/3520
GO:0016625	oxidoreductase activity, acting on the aldehyde or oxo group of donors, iron-sulfur protein as acceptor	1	20	0.634213	1	i1_LQ_LWC_c17522/f1p0/1444
GO:0016776	phosphotransferase activity, phosphate group as acceptor	1	20	0.634213	1	i2_LQ_LWC_c68224/f1p1/2612
GO:0033926	glycopeptide alpha-N-acetylgalactosaminidase activity	1	20	0.634213	1	i2_LQ_LWC_c34543/f1p2/2237
GO:0045735	nutrient reservoir activity	1	20	0.634213	1	i1_HQ_LWC_c2512/f5p5/1664
GO:0008169	C-methyltransferase activity	6	134	0.647114	1	i1_HQ_LWC_c40061/f18p2/1235;i1_LQ_LWC_c14030/f1p8/1383;i1_LQ_LWC_c36788/f1p0/1930;i2_HQ_LWC_c60344/f5p4/2147;i2_LQ_LWC_c11834/f1p5/2345;i2_LQ_LWC_c37884/f1p3/2539
GO:0005337	nucleoside transmembrane transporter activity	1	21	0.652157	1	i1_HQ_LWC_c27667/f6p0/1800
GO:0016168	chlorophyll binding	1	21	0.652157	1	i6_LQ_LWC_c1235/f1p0/6303
GO:0016782	transferase activity, transferring sulfur-containing groups	1	21	0.652157	1	i1_LQ_LWC_c3838/f1p1/1928
GO:0000156	phosphorelay response regulator activity	2	45	0.654501	1	i2_LQ_LWC_c25070/f2p6/2481;i3_LQ_LWC_c18635/f1p4/3179
GO:0015923	mannosidase activity	2	45	0.654501	1	i3_HQ_LWC_c31616/f15p0/3449;i3_LQ_LWC_c21878/f1p1/3731
GO:0016407	acetyltransferase activity	5	114	0.662694	1	i1_HQ_LWC_c2790/f6p4/1634;i1_LQ_LWC_c10393/f1p27/1569;i1_LQ_LWC_c18082/f1p0/1790;i2_LQ_LWC_c25064/f1p1/2188;i4_LQ_LWC_c16383/f1p0/4212
GO:0019888	protein phosphatase regulator activity	3	69	0.663979	1	i1_LQ_LWC_c22585/f1p1/1997;i2_LQ_LWC_c38672/f1p3/2768;i4_LQ_LWC_c16695/f1p0/4256
GO:0008134	transcription factor binding	21	461	0.666693	1	i1_HQ_LWC_c2133/f2p0/1659;i1_HQ_LWC_c37233/f4p26/1178;i1_LQ_LWC_c10556/f1p0/1985;i1_LQ_LWC_c23722/f1p0/1679;i2_HQ_LWC_c117604/f10p7/2051;i2_HQ_LWC_c37061/f2p1/2599;i2_HQ_LWC_c69756/f2p3/2577;i2_HQ_LWC_c77475/f5p3/2696;i2_LQ_LWC_c13086/f1p2/2899;i2_LQ_LWC_c43753/f22p3/2535;i2_LQ_LWC_c50523/f1p1/2659;i2_LQ_LWC_c64213/f1p1/2543;i2_LQ_LWC_c66453/f1p0/2576;i3_HQ_LWC_c2306/f3p0/3295;i3_HQ_LWC_c32068/f3…
GO:0046873	metal ion transmembrane transporter activity	38	821	0.666871	1	i0_HQ_LWC_c87/f4p0/776;i0_LQ_LWC_c1382/f1p2/958;i1_HQ_LWC_c2917/f7p0/1865;i1_HQ_LWC_c39271/f10p0/1631;i1_LQ_LWC_c13830/f1p0/1380;i1_LQ_LWC_c31722/f1p0/1850;i1_LQ_LWC_c33134/f1p1/1891;i1_LQ_LWC_c33188/f1p0/1826;i1_LQ_LWC_c5738/f1p0/1736;i2_HQ_LWC_c10902/f3p4/2244;i2_HQ_LWC_c115449/f10p4/2343;i2_HQ_LWC_c46763/f3p3/2420;i2_HQ_LWC_c77240/f45p2/2430;i2_LQ_LWC_c101267/f1p3/2783;i2_LQ_LWC_c103720/f1p0/2…
GO:0003691	double-stranded telomeric DNA binding	1	22	0.669222	1	i1_LQ_LWC_c31410/f1p0/1933
GO:0003909	DNA ligase activity	1	22	0.669222	1	i4_HQ_LWC_c2362/f2p0/4432
GO:0004089	carbonate dehydratase activity	1	22	0.669222	1	i2_LQ_LWC_c94003/f1p1/2016
GO:0030337	DNA polymerase processivity factor activity	1	22	0.669222	1	i3_LQ_LWC_c5927/f1p3/3611
GO:0008175	tRNA methyltransferase activity	3	70	0.673512	1	i2_LQ_LWC_c36000/f1p1/2118;i2_LQ_LWC_c83274/f1p4/2662;i3_HQ_LWC_c40989/f11p0/3684
GO:0070008	serine-type exopeptidase activity	6	138	0.674936	1	i1_HQ_LWC_c16561/f3p0/1968;i1_HQ_LWC_c8258/f2p0/1790;i1_LQ_LWC_c33504/f1p0/1890;i1_LQ_LWC_c9311/f1p1/1670;i2_HQ_LWC_c77753/f4p1/2177;i2_LQ_LWC_c25907/f1p0/2157
GO:0005262	calcium channel activity	2	47	0.677871	1	i1_LQ_LWC_c33134/f1p1/1891;i2_LQ_LWC_c83169/f1p3/2386
GO:0042626	ATPase activity, coupled to transmembrane movement of substances	20	444	0.683353	1	i1_LQ_LWC_c7051/f2p1/1869;i2_LQ_LWC_c107175/f1p36/2633;i2_LQ_LWC_c32828/f1p4/2458;i2_LQ_LWC_c3642/f1p7/2974;i2_LQ_LWC_c70041/f1p3/2542;i3_LQ_LWC_c20199/f1p0/3889;i3_LQ_LWC_c27349/f1p0/3482;i3_LQ_LWC_c28255/f1p0/3679;i3_LQ_LWC_c3989/f1p0/3787;i3_LQ_LWC_c5994/f1p0/3957;i4_LQ_LWC_c15756/f1p0/4140;i4_LQ_LWC_c29935/f1p0/4579;i5_HQ_LWC_c11228/f6p1/5133;i5_HQ_LWC_c2125/f2p1/5663;i5_LQ_LWC_c10824/f1p7/50…
GO:0043492	ATPase activity, coupled to movement of substances	20	444	0.683353	1	i1_LQ_LWC_c7051/f2p1/1869;i2_LQ_LWC_c107175/f1p36/2633;i2_LQ_LWC_c32828/f1p4/2458;i2_LQ_LWC_c3642/f1p7/2974;i2_LQ_LWC_c70041/f1p3/2542;i3_LQ_LWC_c20199/f1p0/3889;i3_LQ_LWC_c27349/f1p0/3482;i3_LQ_LWC_c28255/f1p0/3679;i3_LQ_LWC_c3989/f1p0/3787;i3_LQ_LWC_c5994/f1p0/3957;i4_LQ_LWC_c15756/f1p0/4140;i4_LQ_LWC_c29935/f1p0/4579;i5_HQ_LWC_c11228/f6p1/5133;i5_HQ_LWC_c2125/f2p1/5663;i5_LQ_LWC_c10824/f1p7/50…
GO:0019208	phosphatase regulator activity	3	72	0.691977	1	i1_LQ_LWC_c22585/f1p1/1997;i2_LQ_LWC_c38672/f1p3/2768;i4_LQ_LWC_c16695/f1p0/4256
GO:0005244	voltage-gated ion channel activity	7	163	0.692313	1	i1_LQ_LWC_c21976/f1p0/1639;i1_LQ_LWC_c4192/f1p0/1638;i1_LQ_LWC_c4828/f1p3/1914;i1_LQ_LWC_c5738/f1p0/1736;i2_LQ_LWC_c101905/f1p5/2501;i3_LQ_LWC_c14013/f1p0/3016;i3_LQ_LWC_c19625/f1p0/3453
GO:0022832	voltage-gated channel activity	7	163	0.692313	1	i1_LQ_LWC_c21976/f1p0/1639;i1_LQ_LWC_c4192/f1p0/1638;i1_LQ_LWC_c4828/f1p3/1914;i1_LQ_LWC_c5738/f1p0/1736;i2_LQ_LWC_c101905/f1p5/2501;i3_LQ_LWC_c14013/f1p0/3016;i3_LQ_LWC_c19625/f1p0/3453
GO:0003885	D-arabinono-1,4-lactone oxidase activity	1	24	0.700882	1	i2_HQ_LWC_c7501/f3p1/2148
GO:0016899	oxidoreductase activity, acting on the CH-OH group of donors, oxygen as acceptor	1	24	0.700882	1	i2_HQ_LWC_c7501/f3p1/2148
GO:0016410	N-acyltransferase activity	5	120	0.706071	1	i1_HQ_LWC_c2790/f6p4/1634;i1_LQ_LWC_c10393/f1p27/1569;i1_LQ_LWC_c18082/f1p0/1790;i2_LQ_LWC_c25064/f1p1/2188;i4_LQ_LWC_c16383/f1p0/4212
GO:0003950	NAD+ ADP-ribosyltransferase activity	2	50	0.710487	1	i3_HQ_LWC_c17618/f3p1/3271;i3_LQ_LWC_c26827/f1p0/3259
GO:0032947	protein complex scaffold	1	25	0.715557	1	i5_LQ_LWC_c8047/f1p0/5503
GO:0042162	telomeric DNA binding	1	25	0.715557	1	i1_LQ_LWC_c31410/f1p0/1933
GO:0019900	kinase binding	2	51	0.720727	1	i2_HQ_LWC_c69115/f2p3/2878;i3_HQ_LWC_c2388/f2p8/3256
GO:0019901	protein kinase binding	2	51	0.720727	1	i2_HQ_LWC_c69115/f2p3/2878;i3_HQ_LWC_c2388/f2p8/3256
GO:0046912	transferase activity, transferring acyl groups, acyl groups converted into alkyl on transfer	2	51	0.720727	1	i2_HQ_LWC_c33938/f2p5/2548;i2_LQ_LWC_c48387/f1p0/2106
GO:0004523	RNA-DNA hybrid ribonuclease activity	1	26	0.729513	1	i9_LQ_LWC_c12/f1p0/9443
GO:0008810	cellulase activity	1	26	0.729513	1	i2_LQ_LWC_c10689/f1p1/2443
GO:0015932	nucleobase-containing compound transmembrane transporter activity	1	26	0.729513	1	i1_HQ_LWC_c27667/f6p0/1800
GO:0004620	phospholipase activity	2	52	0.73066	1	i2_HQ_LWC_c96413/f15p2/2159;i2_LQ_LWC_c17207/f3p1/2343
GO:0051539	4 iron, 4 sulfur cluster binding	2	52	0.73066	1	i3_LQ_LWC_c20905/f1p8/3743;i3_LQ_LWC_c9399/f1p10/3498
GO:0052689	carboxylic ester hydrolase activity	5	125	0.73912	1	i0_LQ_LWC_c1272/f1p11/652;i1_LQ_LWC_c24970/f1p0/1414;i1_LQ_LWC_c3249/f1p0/1786;i1_LQ_LWC_c34388/f1p0/1817;i4_LQ_LWC_c12531/f1p0/4841
GO:0016780	phosphotransferase activity, for other substituted phosphate groups	2	53	0.740291	1	i1_LQ_LWC_c32931/f1p5/1581;i2_LQ_LWC_c83553/f1p4/1929
GO:0004371	glycerone kinase activity	1	27	0.742785	1	i2_LQ_LWC_c82332/f1p4/2282
GO:0004576	oligosaccharyl transferase activity	1	27	0.742785	1	i2_LQ_LWC_c50253/f1p5/2812
GO:0005234	extracellular-glutamate-gated ion channel activity	1	27	0.742785	1	i3_LQ_LWC_c23763/f1p5/3520
GO:0019239	deaminase activity	1	27	0.742785	1	i3_LQ_LWC_c14027/f1p0/3095
GO:0030151	molybdenum ion binding	1	27	0.742785	1	i3_LQ_LWC_c19737/f1p1/3288
GO:0003860	3-hydroxyisobutyryl-CoA hydrolase activity	1	28	0.755405	1	i2_HQ_LWC_c12485/f2p0/2446
GO:0004435	phosphatidylinositol phospholipase C activity	1	28	0.755405	1	i2_LQ_LWC_c17207/f3p1/2343
GO:0004629	phospholipase C activity	1	28	0.755405	1	i2_LQ_LWC_c17207/f3p1/2343
GO:0016289	CoA hydrolase activity	1	28	0.755405	1	i2_HQ_LWC_c12485/f2p0/2446
GO:0016886	ligase activity, forming phosphoric ester bonds	1	28	0.755405	1	i4_HQ_LWC_c2362/f2p0/4432
GO:0015080	silver ion transmembrane transporter activity	2	55	0.758669	1	i3_LQ_LWC_c10058/f1p7/3420;i3_LQ_LWC_c40467/f1p0/3045
GO:0015276	ligand-gated ion channel activity	4	105	0.762676	1	i1_LQ_LWC_c33134/f1p1/1891;i2_LQ_LWC_c83169/f1p3/2386;i3_LQ_LWC_c23763/f1p5/3520;i3_LQ_LWC_c34590/f1p4/3538
GO:0022834	ligand-gated channel activity	4	105	0.762676	1	i1_LQ_LWC_c33134/f1p1/1891;i2_LQ_LWC_c83169/f1p3/2386;i3_LQ_LWC_c23763/f1p5/3520;i3_LQ_LWC_c34590/f1p4/3538
GO:0004843	thiol-dependent ubiquitin-specific protease activity	5	129	0.763534	1	i1_LQ_LWC_c11999/f1p1/1809;i1_LQ_LWC_c8995/f1p0/1833;i2_LQ_LWC_c102829/f1p1/2612;i3_LQ_LWC_c13261/f1p0/3260;i3_LQ_LWC_c18550/f1p0/3477
GO:0015926	glucosidase activity	1	29	0.767407	1	i2_HQ_LWC_c22399/f2p2/2308
GO:0016742	hydroxymethyl-, formyl- and related transferase activity	1	29	0.767407	1	i2_LQ_LWC_c82332/f1p4/2282
GO:0004525	ribonuclease III activity	2	56	0.767429	1	i1_LQ_LWC_c26735/f1p0/1182;i2_LQ_LWC_c74490/f1p0/2033
GO:0032296	double-stranded RNA-specific ribonuclease activity	2	56	0.767429	1	i1_LQ_LWC_c26735/f1p0/1182;i2_LQ_LWC_c74490/f1p0/2033
GO:0015399	primary active transmembrane transporter activity	21	491	0.769992	1	i1_LQ_LWC_c7051/f2p1/1869;i2_LQ_LWC_c107175/f1p36/2633;i2_LQ_LWC_c32828/f1p4/2458;i2_LQ_LWC_c3642/f1p7/2974;i2_LQ_LWC_c65026/f1p6/2692;i2_LQ_LWC_c70041/f1p3/2542;i3_LQ_LWC_c20199/f1p0/3889;i3_LQ_LWC_c27349/f1p0/3482;i3_LQ_LWC_c28255/f1p0/3679;i3_LQ_LWC_c3989/f1p0/3787;i3_LQ_LWC_c5994/f1p0/3957;i4_LQ_LWC_c15756/f1p0/4140;i4_LQ_LWC_c29935/f1p0/4579;i5_HQ_LWC_c11228/f6p1/5133;i5_HQ_LWC_c2125/f2p1/56…
GO:0015405	P-P-bond-hydrolysis-driven transmembrane transporter activity	21	491	0.769992	1	i1_LQ_LWC_c7051/f2p1/1869;i2_LQ_LWC_c107175/f1p36/2633;i2_LQ_LWC_c32828/f1p4/2458;i2_LQ_LWC_c3642/f1p7/2974;i2_LQ_LWC_c65026/f1p6/2692;i2_LQ_LWC_c70041/f1p3/2542;i3_LQ_LWC_c20199/f1p0/3889;i3_LQ_LWC_c27349/f1p0/3482;i3_LQ_LWC_c28255/f1p0/3679;i3_LQ_LWC_c3989/f1p0/3787;i3_LQ_LWC_c5994/f1p0/3957;i4_LQ_LWC_c15756/f1p0/4140;i4_LQ_LWC_c29935/f1p0/4579;i5_HQ_LWC_c11228/f6p1/5133;i5_HQ_LWC_c2125/f2p1/56…
GO:0016301	kinase activity	182	3900	0.776567	1	i1_HQ_LWC_c13327/f5p0/1457;i1_HQ_LWC_c25516/f4p0/1352;i1_HQ_LWC_c2557/f7p0/1599;i1_HQ_LWC_c27412/f20p0/2012;i1_HQ_LWC_c27614/f47p0/1940;i1_HQ_LWC_c4923/f2p8/1885;i1_HQ_LWC_c8620/f3p0/1979;i1_LQ_LWC_c10556/f1p0/1985;i1_LQ_LWC_c11245/f1p14/1755;i1_LQ_LWC_c18638/f1p3/1709;i1_LQ_LWC_c19296/f1p0/1727;i1_LQ_LWC_c20158/f1p0/1607;i1_LQ_LWC_c22165/f1p1/1453;i1_LQ_LWC_c2788/f2p0/1923;i1_LQ_LWC_c30061/f1p0/…
GO:0003954	NADH dehydrogenase activity	1	30	0.77882	1	i1_LQ_LWC_c31380/f1p2/1450
GO:1901505	carbohydrate derivative transporter activity	1	30	0.77882	1	i1_HQ_LWC_c27667/f6p0/1800
GO:0016307	phosphatidylinositol phosphate kinase activity	3	83	0.779554	1	i3_LQ_LWC_c8750/f1p1/3366;i4_LQ_LWC_c32091/f1p0/4156;i6_HQ_LWC_c74/f6p0/6227
GO:0015291	secondary active transmembrane transporter activity	41	931	0.783377	1	i1_HQ_LWC_c2091/f2p1/1792;i1_HQ_LWC_c27555/f7p0/1834;i1_HQ_LWC_c2790/f6p4/1634;i1_HQ_LWC_c39536/f3p0/1919;i1_HQ_LWC_c4567/f3p0/1827;i1_HQ_LWC_c8586/f2p0/1905;i1_LQ_LWC_c10684/f1p0/1994;i1_LQ_LWC_c12269/f1p0/1765;i1_LQ_LWC_c13830/f1p0/1380;i1_LQ_LWC_c18212/f1p8/1578;i1_LQ_LWC_c19794/f1p0/1498;i1_LQ_LWC_c22969/f1p3/1901;i1_LQ_LWC_c24083/f1p4/1982;i1_LQ_LWC_c36332/f1p2/1571;i1_LQ_LWC_c4143/f1p0/1996…
GO:0022804	active transmembrane transporter activity	64	1427	0.789127	1	i1_HQ_LWC_c2091/f2p1/1792;i1_HQ_LWC_c27555/f7p0/1834;i1_HQ_LWC_c2790/f6p4/1634;i1_HQ_LWC_c39536/f3p0/1919;i1_HQ_LWC_c4567/f3p0/1827;i1_HQ_LWC_c8586/f2p0/1905;i1_LQ_LWC_c10684/f1p0/1994;i1_LQ_LWC_c12269/f1p0/1765;i1_LQ_LWC_c13830/f1p0/1380;i1_LQ_LWC_c18212/f1p8/1578;i1_LQ_LWC_c19794/f1p0/1498;i1_LQ_LWC_c22969/f1p3/1901;i1_LQ_LWC_c24083/f1p4/1982;i1_LQ_LWC_c36332/f1p2/1571;i1_LQ_LWC_c4143/f1p0/1996…
GO:0005249	voltage-gated potassium channel activity	1	31	0.789674	1	i1_LQ_LWC_c5738/f1p0/1736
GO:0008484	sulfuric ester hydrolase activity	1	31	0.789674	1	i1_LQ_LWC_c29832/f1p0/1535
GO:0004003	ATP-dependent DNA helicase activity	1	32	0.799995	1	i5_LQ_LWC_c9230/f1p0/5261
GO:0005231	excitatory extracellular ligand-gated ion channel activity	1	32	0.799995	1	i3_LQ_LWC_c23763/f1p5/3520
GO:0016725	oxidoreductase activity, acting on CH or CH2 groups	1	32	0.799995	1	i1_LQ_LWC_c37884/f1p3/1233
GO:0033218	amide binding	2	61	0.807179	1	i2_LQ_LWC_c70370/f1p3/2519;i4_LQ_LWC_c22246/f1p2/4714
GO:0003690	double-stranded DNA binding	4	113	0.810334	1	i1_LQ_LWC_c31410/f1p0/1933;i2_HQ_LWC_c3614/f6p2/2377;i2_LQ_LWC_c25509/f2p2/2235;i2_LQ_LWC_c57755/f1p1/2069
GO:0043169	cation binding	205	4412	0.810546	1	i0_HQ_LWC_c23/f9p0/730;i0_HQ_LWC_c87/f4p0/776;i0_LQ_LWC_c1125/f1p0/887;i0_LQ_LWC_c1382/f1p2/958;i0_LQ_LWC_c1522/f1p0/888;i0_LQ_LWC_c1774/f1p0/797;i0_LQ_LWC_c2078/f1p0/820;i0_LQ_LWC_c2267/f1p0/950;i0_LQ_LWC_c428/f1p0/983;i0_LQ_LWC_c868/f1p0/603;i1_HQ_LWC_c16703/f3p3/1604;i1_HQ_LWC_c2091/f2p1/1792;i1_HQ_LWC_c24575/f4p2/2049;i1_HQ_LWC_c2483/f2p14/1710;i1_HQ_LWC_c2512/f5p5/1664;i1_HQ_LWC_c27509/f19p0…
GO:0008170	N-methyltransferase activity	5	138	0.812071	1	i0_LQ_LWC_c1106/f1p0/915;i1_LQ_LWC_c37812/f1p0/1278;i2_LQ_LWC_c36000/f1p1/2118;i2_LQ_LWC_c83274/f1p4/2662;i5_LQ_LWC_c5704/f1p6/5824
GO:0004743	pyruvate kinase activity	2	62	0.814364	1	i2_LQ_LWC_c69603/f1p2/2500;i3_LQ_LWC_c6207/f1p0/3445
GO:0005217	intracellular ligand-gated ion channel activity	2	62	0.814364	1	i1_LQ_LWC_c33134/f1p1/1891;i2_LQ_LWC_c83169/f1p3/2386
GO:0019104	DNA N-glycosylase activity	1	34	0.819144	1	i1_LQ_LWC_c32216/f1p1/1440
GO:0003779	actin binding	8	212	0.820779	1	i0_HQ_LWC_c154/f3p0/870;i1_LQ_LWC_c18212/f1p8/1578;i1_LQ_LWC_c4203/f1p5/1801;i2_HQ_LWC_c117604/f10p7/2051;i2_LQ_LWC_c107798/f1p1/2158;i2_LQ_LWC_c130926/f1p1/2325;i3_LQ_LWC_c2788/f1p0/3891;i5_LQ_LWC_c5871/f1p1/5487
GO:0016298	lipase activity	2	63	0.821308	1	i2_HQ_LWC_c96413/f15p2/2159;i2_LQ_LWC_c17207/f3p1/2343
GO:0015077	monovalent inorganic cation transmembrane transporter activity	21	510	0.823163	1	i1_LQ_LWC_c13830/f1p0/1380;i1_LQ_LWC_c19794/f1p0/1498;i1_LQ_LWC_c4143/f1p0/1996;i1_LQ_LWC_c5738/f1p0/1736;i2_HQ_LWC_c10902/f3p4/2244;i2_HQ_LWC_c46763/f3p3/2420;i2_HQ_LWC_c77240/f45p2/2430;i2_LQ_LWC_c101267/f1p3/2783;i2_LQ_LWC_c130926/f1p1/2325;i2_LQ_LWC_c17700/f1p2/2320;i2_LQ_LWC_c17918/f1p3/2622;i2_LQ_LWC_c4589/f1p0/2195;i2_LQ_LWC_c47956/f1p2/2266;i2_LQ_LWC_c52736/f1p8/2669;i2_LQ_LWC_c68931/f1p6…
GO:0016308	1-phosphatidylinositol-4-phosphate 5-kinase activity	1	36	0.83646	1	i6_HQ_LWC_c74/f6p0/6227
GO:0022836	gated channel activity	11	288	0.839832	1	i1_LQ_LWC_c21976/f1p0/1639;i1_LQ_LWC_c33134/f1p1/1891;i1_LQ_LWC_c4192/f1p0/1638;i1_LQ_LWC_c4828/f1p3/1914;i1_LQ_LWC_c5738/f1p0/1736;i2_LQ_LWC_c101905/f1p5/2501;i2_LQ_LWC_c83169/f1p3/2386;i3_LQ_LWC_c14013/f1p0/3016;i3_LQ_LWC_c19625/f1p0/3453;i3_LQ_LWC_c23763/f1p5/3520;i3_LQ_LWC_c34590/f1p4/3538
GO:0016748	succinyltransferase activity	2	66	0.84076	1	i1_HQ_LWC_c40038/f7p1/1947;i1_LQ_LWC_c10393/f1p27/1569
GO:0022890	inorganic cation transmembrane transporter activity	45	1052	0.848057	1	i0_HQ_LWC_c87/f4p0/776;i0_LQ_LWC_c1382/f1p2/958;i1_HQ_LWC_c2917/f7p0/1865;i1_HQ_LWC_c39271/f10p0/1631;i1_LQ_LWC_c13830/f1p0/1380;i1_LQ_LWC_c19794/f1p0/1498;i1_LQ_LWC_c31722/f1p0/1850;i1_LQ_LWC_c33134/f1p1/1891;i1_LQ_LWC_c33188/f1p0/1826;i1_LQ_LWC_c4143/f1p0/1996;i1_LQ_LWC_c5738/f1p0/1736;i2_HQ_LWC_c10902/f3p4/2244;i2_HQ_LWC_c115449/f10p4/2343;i2_HQ_LWC_c46763/f3p3/2420;i2_HQ_LWC_c77240/f45p2/2430…
GO:0016741	transferase activity, transferring one-carbon groups	27	656	0.850084	1	i0_LQ_LWC_c1106/f1p0/915;i1_HQ_LWC_c2133/f2p0/1659;i1_HQ_LWC_c40061/f18p2/1235;i1_LQ_LWC_c14030/f1p8/1383;i1_LQ_LWC_c24225/f1p3/1991;i1_LQ_LWC_c25003/f1p2/1848;i1_LQ_LWC_c36788/f1p0/1930;i1_LQ_LWC_c37812/f1p0/1278;i2_HQ_LWC_c13047/f15p3/2544;i2_HQ_LWC_c18735/f4p4/2150;i2_HQ_LWC_c60344/f5p4/2147;i2_LQ_LWC_c10203/f1p1/2679;i2_LQ_LWC_c108938/f1p8/3004;i2_LQ_LWC_c11834/f1p5/2345;i2_LQ_LWC_c13998/f1p9…
GO:0003873	6-phosphofructo-2-kinase activity	1	38	0.852119	1	i2_HQ_LWC_c126922/f10p0/2611
GO:0005048	signal sequence binding	1	38	0.852119	1	i4_LQ_LWC_c22246/f1p2/4714
GO:0016820	hydrolase activity, acting on acid anhydrides, catalyzing transmembrane movement of substances	20	500	0.853305	1	i1_LQ_LWC_c7051/f2p1/1869;i2_LQ_LWC_c107175/f1p36/2633;i2_LQ_LWC_c32828/f1p4/2458;i2_LQ_LWC_c3642/f1p7/2974;i2_LQ_LWC_c70041/f1p3/2542;i3_LQ_LWC_c20199/f1p0/3889;i3_LQ_LWC_c27349/f1p0/3482;i3_LQ_LWC_c28255/f1p0/3679;i3_LQ_LWC_c3989/f1p0/3787;i3_LQ_LWC_c5994/f1p0/3957;i4_LQ_LWC_c15756/f1p0/4140;i4_LQ_LWC_c29935/f1p0/4579;i5_HQ_LWC_c11228/f6p1/5133;i5_HQ_LWC_c2125/f2p1/5663;i5_LQ_LWC_c10824/f1p7/50…
GO:0001076	transcription factor activity, RNA polymerase II transcription factor binding	4	122	0.854284	1	i1_LQ_LWC_c30278/f1p0/1785;i1_LQ_LWC_c33134/f1p1/1891;i2_LQ_LWC_c3399/f1p1/2641;i3_LQ_LWC_c28173/f1p0/3452
GO:0001104	RNA polymerase II transcription cofactor activity	4	122	0.854284	1	i1_LQ_LWC_c30278/f1p0/1785;i1_LQ_LWC_c33134/f1p1/1891;i2_LQ_LWC_c3399/f1p1/2641;i3_LQ_LWC_c28173/f1p0/3452
GO:0018024	histone-lysine N-methyltransferase activity	3	96	0.855477	1	i2_LQ_LWC_c36000/f1p1/2118;i2_LQ_LWC_c83274/f1p4/2662;i5_LQ_LWC_c5704/f1p6/5824
GO:0042054	histone methyltransferase activity	3	96	0.855477	1	i2_LQ_LWC_c36000/f1p1/2118;i2_LQ_LWC_c83274/f1p4/2662;i5_LQ_LWC_c5704/f1p6/5824
GO:0016645	oxidoreductase activity, acting on the CH-NH group of donors	2	69	0.858271	1	i1_LQ_LWC_c12810/f1p9/1596;i2_LQ_LWC_c23628/f1p2/2315
GO:0004813	alanine-tRNA ligase activity	1	39	0.859377	1	i5_LQ_LWC_c9467/f1p0/5346
GO:0016755	transferase activity, transferring amino-acyl groups	1	39	0.859377	1	i1_LQ_LWC_c10556/f1p0/1985
GO:0008238	exopeptidase activity	9	247	0.859435	1	i1_HQ_LWC_c16561/f3p0/1968;i1_HQ_LWC_c8258/f2p0/1790;i1_LQ_LWC_c20253/f1p2/1899;i1_LQ_LWC_c30863/f1p0/1672;i1_LQ_LWC_c33504/f1p0/1890;i1_LQ_LWC_c539/f30p0/1581;i1_LQ_LWC_c9311/f1p1/1670;i2_HQ_LWC_c77753/f4p1/2177;i2_LQ_LWC_c25907/f1p0/2157
GO:0019200	carbohydrate kinase activity	3	98	0.864868	1	i2_HQ_LWC_c126922/f10p0/2611;i3_HQ_LWC_c32913/f13p0/3370;i5_HQ_LWC_c1834/f2p0/5387
GO:0003995	acyl-CoA dehydrogenase activity	1	40	0.86628	1	i1_LQ_LWC_c17967/f1p0/1637
GO:0004672	protein kinase activity	132	2935	0.866649	1	i1_HQ_LWC_c25516/f4p0/1352;i1_HQ_LWC_c2557/f7p0/1599;i1_HQ_LWC_c27412/f20p0/2012;i1_HQ_LWC_c27614/f47p0/1940;i1_HQ_LWC_c8620/f3p0/1979;i1_LQ_LWC_c10556/f1p0/1985;i1_LQ_LWC_c11245/f1p14/1755;i1_LQ_LWC_c18638/f1p3/1709;i1_LQ_LWC_c19296/f1p0/1727;i1_LQ_LWC_c20158/f1p0/1607;i1_LQ_LWC_c22165/f1p1/1453;i1_LQ_LWC_c2788/f2p0/1923;i1_LQ_LWC_c30061/f1p0/1749;i1_LQ_LWC_c30877/f1p0/1487;i1_LQ_LWC_c32529/f1p1…
GO:0000155	phosphorelay sensor kinase activity	4	125	0.866871	1	i2_LQ_LWC_c25070/f2p6/2481;i3_LQ_LWC_c18635/f1p4/3179;i4_LQ_LWC_c10656/f1p1/4639;i7_LQ_LWC_c81/f1p0/7512
GO:0008536	Ran GTPase binding	1	41	0.872843	1	i4_LQ_LWC_c16300/f1p0/4128
GO:0016773	phosphotransferase activity, alcohol group as acceptor	156	3458	0.878867	1	i1_HQ_LWC_c1850/f8p4/1980;i1_HQ_LWC_c25516/f4p0/1352;i1_HQ_LWC_c2557/f7p0/1599;i1_HQ_LWC_c27412/f20p0/2012;i1_HQ_LWC_c27614/f47p0/1940;i1_HQ_LWC_c8620/f3p0/1979;i1_LQ_LWC_c10556/f1p0/1985;i1_LQ_LWC_c11245/f1p14/1755;i1_LQ_LWC_c18638/f1p3/1709;i1_LQ_LWC_c19296/f1p0/1727;i1_LQ_LWC_c20158/f1p0/1607;i1_LQ_LWC_c22165/f1p1/1453;i1_LQ_LWC_c2788/f2p0/1923;i1_LQ_LWC_c30061/f1p0/1749;i1_LQ_LWC_c30877/f1p0/…
GO:0005267	potassium channel activity	1	42	0.879085	1	i1_LQ_LWC_c5738/f1p0/1736
GO:0008565	protein transporter activity	2	74	0.883581	1	i1_HQ_LWC_c25566/f3p0/1372;i1_LQ_LWC_c7051/f2p1/1869
GO:0046872	metal ion binding	198	4353	0.884741	1	i0_HQ_LWC_c23/f9p0/730;i0_HQ_LWC_c87/f4p0/776;i0_LQ_LWC_c1125/f1p0/887;i0_LQ_LWC_c1382/f1p2/958;i0_LQ_LWC_c1522/f1p0/888;i0_LQ_LWC_c1774/f1p0/797;i0_LQ_LWC_c2078/f1p0/820;i0_LQ_LWC_c2267/f1p0/950;i0_LQ_LWC_c428/f1p0/983;i0_LQ_LWC_c868/f1p0/603;i1_HQ_LWC_c16703/f3p3/1604;i1_HQ_LWC_c2091/f2p1/1792;i1_HQ_LWC_c24575/f4p2/2049;i1_HQ_LWC_c2483/f2p14/1710;i1_HQ_LWC_c2512/f5p5/1664;i1_HQ_LWC_c27509/f19p0…
GO:0004659	prenyltransferase activity	1	43	0.88502	1	i2_HQ_LWC_c35067/f5p2/2180
GO:0008757	S-adenosylmethionine-dependent methyltransferase activity	7	208	0.888637	1	i0_LQ_LWC_c1106/f1p0/915;i1_LQ_LWC_c37812/f1p0/1278;i2_LQ_LWC_c36000/f1p1/2118;i2_LQ_LWC_c83274/f1p4/2662;i3_HQ_LWC_c40989/f11p0/3684;i5_LQ_LWC_c5704/f1p6/5824;i6_LQ_LWC_c1213/f1p0/6159
GO:0005351	sugar:proton symporter activity	1	44	0.890665	1	i3_LQ_LWC_c36379/f1p9/3983
GO:0009678	hydrogen-translocating pyrophosphatase activity	1	44	0.890665	1	i2_LQ_LWC_c65026/f1p6/2692
GO:0010181	FMN binding	1	44	0.890665	1	i1_LQ_LWC_c27088/f1p0/1218
GO:0015295	solute:proton symporter activity	1	44	0.890665	1	i3_LQ_LWC_c36379/f1p9/3983
GO:0015103	inorganic anion transmembrane transporter activity	30	750	0.895989	1	i1_HQ_LWC_c2091/f2p1/1792;i1_HQ_LWC_c2790/f6p4/1634;i1_HQ_LWC_c2917/f7p0/1865;i1_LQ_LWC_c10684/f1p0/1994;i1_LQ_LWC_c12269/f1p0/1765;i1_LQ_LWC_c18212/f1p8/1578;i1_LQ_LWC_c24083/f1p4/1982;i1_LQ_LWC_c25206/f1p0/1467;i1_LQ_LWC_c36332/f1p2/1571;i2_HQ_LWC_c10902/f3p4/2244;i2_HQ_LWC_c115449/f10p4/2343;i2_HQ_LWC_c12014/f2p1/2215;i2_HQ_LWC_c7502/f2p6/2373;i2_HQ_LWC_c77240/f45p2/2430;i2_LQ_LWC_c103805/f1p0…
GO:0030983	mismatched DNA binding	1	45	0.896032	1	i2_HQ_LWC_c3614/f6p2/2377
GO:0003678	DNA helicase activity	55	1310	0.899966	1	i1_HQ_LWC_c13327/f5p0/1457;i1_HQ_LWC_c16237/f3p0/1669;i1_HQ_LWC_c16703/f3p3/1604;i1_HQ_LWC_c8531/f2p0/2019;i1_LQ_LWC_c13219/f1p0/1441;i1_LQ_LWC_c21427/f1p0/1677;i1_LQ_LWC_c22329/f1p0/1846;i1_LQ_LWC_c23080/f1p0/1821;i1_LQ_LWC_c23722/f1p0/1679;i1_LQ_LWC_c24908/f1p3/1895;i1_LQ_LWC_c31012/f1p0/1629;i1_LQ_LWC_c32257/f1p1/1397;i2_HQ_LWC_c10188/f2p10/2688;i2_HQ_LWC_c11909/f3p4/2917;i2_HQ_LWC_c16978/f3p3…
GO:0005402	cation:sugar symporter activity	1	46	0.901136	1	i3_LQ_LWC_c36379/f1p9/3983
GO:0051119	sugar transmembrane transporter activity	1	46	0.901136	1	i3_LQ_LWC_c36379/f1p9/3983
GO:0070840	dynein complex binding	6	188	0.90325	1	i1_HQ_LWC_c37233/f4p26/1178;i1_LQ_LWC_c10556/f1p0/1985;i2_HQ_LWC_c117604/f10p7/2051;i2_LQ_LWC_c64213/f1p1/2543;i3_HQ_LWC_c5224/f6p0/3346;i4_LQ_LWC_c3531/f1p0/4426
GO:0016891	endoribonuclease activity, producing 5'-phosphomonoesters	3	108	0.904178	1	i1_LQ_LWC_c26735/f1p0/1182;i2_LQ_LWC_c74490/f1p0/2033;i9_LQ_LWC_c12/f1p0/9443
GO:0008094	DNA-dependent ATPase activity	1	47	0.90599	1	i5_LQ_LWC_c9230/f1p0/5261
GO:0032182	ubiquitin-like protein binding	1	47	0.90599	1	i2_LQ_LWC_c105537/f1p1/2584
GO:0042623	ATPase activity, coupled	21	554	0.911056	1	i1_LQ_LWC_c7051/f2p1/1869;i2_LQ_LWC_c107175/f1p36/2633;i2_LQ_LWC_c32828/f1p4/2458;i2_LQ_LWC_c3642/f1p7/2974;i2_LQ_LWC_c70041/f1p3/2542;i3_LQ_LWC_c20199/f1p0/3889;i3_LQ_LWC_c27349/f1p0/3482;i3_LQ_LWC_c28255/f1p0/3679;i3_LQ_LWC_c3989/f1p0/3787;i3_LQ_LWC_c5994/f1p0/3957;i4_LQ_LWC_c15756/f1p0/4140;i4_LQ_LWC_c29935/f1p0/4579;i5_HQ_LWC_c11228/f6p1/5133;i5_HQ_LWC_c2125/f2p1/5663;i5_LQ_LWC_c10824/f1p7/50…
GO:0016278	lysine N-methyltransferase activity	3	111	0.913771	1	i2_LQ_LWC_c36000/f1p1/2118;i2_LQ_LWC_c83274/f1p4/2662;i5_LQ_LWC_c5704/f1p6/5824
GO:0016279	protein-lysine N-methyltransferase activity	3	111	0.913771	1	i2_LQ_LWC_c36000/f1p1/2118;i2_LQ_LWC_c83274/f1p4/2662;i5_LQ_LWC_c5704/f1p6/5824
GO:0030955	potassium ion binding	2	82	0.91552	1	i1_LQ_LWC_c5738/f1p0/1736;i2_LQ_LWC_c69603/f1p2/2500
GO:0004521	endoribonuclease activity	3	112	0.916769	1	i1_LQ_LWC_c26735/f1p0/1182;i2_LQ_LWC_c74490/f1p0/2033;i9_LQ_LWC_c12/f1p0/9443
GO:0046914	transition metal ion binding	112	2570	0.917547	1	i0_LQ_LWC_c1774/f1p0/797;i0_LQ_LWC_c428/f1p0/983;i1_HQ_LWC_c16703/f3p3/1604;i1_HQ_LWC_c2091/f2p1/1792;i1_HQ_LWC_c24575/f4p2/2049;i1_HQ_LWC_c2512/f5p5/1664;i1_HQ_LWC_c27509/f19p0/1855;i1_HQ_LWC_c2790/f6p4/1634;i1_HQ_LWC_c29747/f2p0/1815;i1_HQ_LWC_c39199/f31p0/1882;i1_HQ_LWC_c7475/f3p1/1773;i1_HQ_LWC_c8785/f2p0/1985;i1_LQ_LWC_c10684/f1p0/1994;i1_LQ_LWC_c11999/f1p1/1809;i1_LQ_LWC_c12269/f1p0/1765;i1…
GO:0008276	protein methyltransferase activity	3	113	0.919672	1	i2_LQ_LWC_c36000/f1p1/2118;i2_LQ_LWC_c83274/f1p4/2662;i5_LQ_LWC_c5704/f1p6/5824
GO:0005057	receptor signaling protein activity	6	195	0.920217	1	i1_LQ_LWC_c33134/f1p1/1891;i2_LQ_LWC_c25070/f2p6/2481;i2_LQ_LWC_c83169/f1p3/2386;i3_LQ_LWC_c18635/f1p4/3179;i4_LQ_LWC_c10656/f1p1/4639;i7_LQ_LWC_c81/f1p0/7512
GO:0031420	alkali metal ion binding	2	85	0.925218	1	i1_LQ_LWC_c5738/f1p0/1736;i2_LQ_LWC_c69603/f1p2/2500
GO:0017016	Ras GTPase binding	1	53	0.930499	1	i4_LQ_LWC_c16300/f1p0/4128
GO:0031267	small GTPase binding	1	53	0.930499	1	i4_LQ_LWC_c16300/f1p0/4128
GO:0043015	gamma-tubulin binding	1	53	0.930499	1	i3_LQ_LWC_c9042/f1p0/3798
GO:0051020	GTPase binding	1	53	0.930499	1	i4_LQ_LWC_c16300/f1p0/4128
GO:0016874	ligase activity	19	523	0.932881	1	i1_HQ_LWC_c14899/f5p0/1785;i1_LQ_LWC_c19894/f1p0/2226;i2_HQ_LWC_c38761/f2p2/2441;i2_HQ_LWC_c4170/f4p2/2625;i2_HQ_LWC_c7146/f7p0/2584;i2_HQ_LWC_c77976/f3p1/2215;i2_LQ_LWC_c102743/f1p22/2106;i2_LQ_LWC_c27061/f1p0/2042;i2_LQ_LWC_c32084/f1p11/2353;i2_LQ_LWC_c32974/f1p0/2297;i2_LQ_LWC_c34845/f1p1/2743;i2_LQ_LWC_c47474/f1p0/2145;i2_LQ_LWC_c63547/f2p0/2289;i2_LQ_LWC_c69026/f1p2/2204;i2_LQ_LWC_c71194/f1p…
GO:0015144	carbohydrate transmembrane transporter activity	2	88	0.933858	1	i2_LQ_LWC_c70405/f1p0/2432;i3_LQ_LWC_c36379/f1p9/3983
GO:1901476	carbohydrate transporter activity	2	88	0.933858	1	i2_LQ_LWC_c70405/f1p0/2432;i3_LQ_LWC_c36379/f1p9/3983
GO:0016811	hydrolase activity, acting on carbon-nitrogen (but not peptide) bonds, in linear amides	2	89	0.936522	1	i4_LQ_LWC_c4738/f1p0/4961;i5_LQ_LWC_c4743/f1p2/5711
GO:0016787	hydrolase activity	356	7771	0.936731	1	i0_LQ_LWC_c1272/f1p11/652;i0_LQ_LWC_c1774/f1p0/797;i0_LQ_LWC_c2302/f1p0/750;i0_LQ_LWC_c570/f1p0/610;i0_LQ_LWC_c700/f1p0/981;i1_HQ_LWC_c13327/f5p0/1457;i1_HQ_LWC_c16237/f3p0/1669;i1_HQ_LWC_c16561/f3p0/1968;i1_HQ_LWC_c16703/f3p3/1604;i1_HQ_LWC_c2133/f2p0/1659;i1_HQ_LWC_c21770/f2p4/1474;i1_HQ_LWC_c2235/f5p0/1912;i1_HQ_LWC_c2340/f3p1/2001;i1_HQ_LWC_c2392/f4p2/1745;i1_HQ_LWC_c2995/f2p0/1652;i1_HQ_LWC_…
GO:0004190	aspartic-type endopeptidase activity	5	177	0.938243	1	i1_HQ_LWC_c39592/f14p0/1331;i1_LQ_LWC_c21062/f1p6/1435;i2_LQ_LWC_c3361/f1p2/2234;i4_LQ_LWC_c28345/f1p0/4874;i6_LQ_LWC_c1457/f1p3/6077
GO:0070001	aspartic-type peptidase activity	5	177	0.938243	1	i1_HQ_LWC_c39592/f14p0/1331;i1_LQ_LWC_c21062/f1p6/1435;i2_LQ_LWC_c3361/f1p2/2234;i4_LQ_LWC_c28345/f1p0/4874;i6_LQ_LWC_c1457/f1p3/6077
GO:0046983	protein dimerization activity	24	646	0.938558	1	i1_HQ_LWC_c2277/f2p2/1974;i1_HQ_LWC_c37233/f4p26/1178;i1_HQ_LWC_c6276/f2p0/1746;i1_LQ_LWC_c10556/f1p0/1985;i1_LQ_LWC_c19586/f1p0/1685;i1_LQ_LWC_c21713/f1p0/1977;i1_LQ_LWC_c26613/f1p0/1381;i1_LQ_LWC_c31312/f1p3/1421;i1_LQ_LWC_c35538/f1p6/1792;i1_LQ_LWC_c42183/f1p0/1017;i2_HQ_LWC_c117604/f10p7/2051;i2_HQ_LWC_c34348/f2p3/2704;i2_HQ_LWC_c4506/f2p0/2201;i2_LQ_LWC_c103082/f1p0/2187;i2_LQ_LWC_c104381/f1…
GO:0005096	GTPase activator activity	1	57	0.943178	1	i2_LQ_LWC_c83376/f1p0/2390
GO:0042277	peptide binding	1	57	0.943178	1	i4_LQ_LWC_c22246/f1p2/4714
GO:0004803	transposase activity	2	92	0.943915	1	i1_HQ_LWC_c37233/f4p26/1178;i1_LQ_LWC_c24899/f1p0/1954
GO:0016888	endodeoxyribonuclease activity, producing 5'-phosphomonoesters	8	261	0.945011	1	i1_LQ_LWC_c12029/f1p0/1871;i2_LQ_LWC_c87189/f1p7/2605;i4_HQ_LWC_c17178/f3p0/4860;i4_LQ_LWC_c2501/f1p0/4871;i4_LQ_LWC_c29958/f1p0/4902;i5_HQ_LWC_c2125/f2p1/5663;i5_LQ_LWC_c10388/f1p7/5087;i5_LQ_LWC_c2566/f1p2/5628
GO:0016761	cellulose synthase (GDP-forming) activity	3	125	0.947958	1	i1_LQ_LWC_c12573/f1p3/1895;i1_LQ_LWC_c12729/f1p0/1540;i2_LQ_LWC_c21820/f1p0/2369
GO:0004520	endodeoxyribonuclease activity	8	267	0.953099	1	i1_LQ_LWC_c12029/f1p0/1871;i2_LQ_LWC_c87189/f1p7/2605;i4_HQ_LWC_c17178/f3p0/4860;i4_LQ_LWC_c2501/f1p0/4871;i4_LQ_LWC_c29958/f1p0/4902;i5_HQ_LWC_c2125/f2p1/5663;i5_LQ_LWC_c10388/f1p7/5087;i5_LQ_LWC_c2566/f1p2/5628
GO:0003713	transcription coactivator activity	1	61	0.953545	1	i1_LQ_LWC_c18082/f1p0/1790
GO:0004175	endopeptidase activity	22	615	0.953941	1	i1_HQ_LWC_c39592/f14p0/1331;i1_LQ_LWC_c20253/f1p2/1899;i1_LQ_LWC_c21062/f1p6/1435;i1_LQ_LWC_c4370/f1p0/1742;i2_HQ_LWC_c11604/f2p0/2609;i2_HQ_LWC_c17451/f2p0/2532;i2_HQ_LWC_c2870/f6p0/2708;i2_HQ_LWC_c32512/f3p1/2537;i2_HQ_LWC_c33229/f2p1/2136;i2_HQ_LWC_c85448/f2p1/2447;i2_HQ_LWC_c92212/f3p0/2057;i2_LQ_LWC_c120596/f1p1/2496;i2_LQ_LWC_c23539/f1p0/2636;i2_LQ_LWC_c3361/f1p2/2234;i2_LQ_LWC_c37693/f1p1/…
GO:0000989	transcription factor activity, transcription factor binding	5	187	0.954747	1	i1_LQ_LWC_c18082/f1p0/1790;i1_LQ_LWC_c30278/f1p0/1785;i1_LQ_LWC_c33134/f1p1/1891;i2_LQ_LWC_c3399/f1p1/2641;i3_LQ_LWC_c28173/f1p0/3452
GO:0003712	transcription cofactor activity	5	187	0.954747	1	i1_LQ_LWC_c18082/f1p0/1790;i1_LQ_LWC_c30278/f1p0/1785;i1_LQ_LWC_c33134/f1p1/1891;i2_LQ_LWC_c3399/f1p1/2641;i3_LQ_LWC_c28173/f1p0/3452
GO:0005199	structural constituent of cell wall	2	98	0.956314	1	i1_LQ_LWC_c9469/f1p6/1650;i2_LQ_LWC_c8410/f1p2/2490
GO:0051082	unfolded protein binding	4	160	0.957015	1	i0_LQ_LWC_c1816/f1p0/463;i2_LQ_LWC_c106886/f1p1/2786;i2_LQ_LWC_c121080/f1p8/2511;i3_LQ_LWC_c19538/f1p2/3645
GO:0004527	exonuclease activity	5	189	0.957521	1	i1_LQ_LWC_c42135/f1p8/1072;i2_HQ_LWC_c37061/f2p1/2599;i2_HQ_LWC_c3801/f4p4/2912;i3_HQ_LWC_c41489/f28p0/3189;i3_HQ_LWC_c41881/f4p4/3078
GO:0015293	symporter activity	1	63	0.957996	1	i3_LQ_LWC_c36379/f1p9/3983
GO:0015294	solute:cation symporter activity	1	63	0.957996	1	i3_LQ_LWC_c36379/f1p9/3983
GO:0008234	cysteine-type peptidase activity	12	375	0.958492	1	i1_LQ_LWC_c11999/f1p1/1809;i1_LQ_LWC_c17327/f1p0/1713;i1_LQ_LWC_c20253/f1p2/1899;i1_LQ_LWC_c539/f30p0/1581;i1_LQ_LWC_c8995/f1p0/1833;i2_HQ_LWC_c12485/f2p0/2446;i2_HQ_LWC_c33229/f2p1/2136;i2_HQ_LWC_c92212/f3p0/2057;i2_LQ_LWC_c102829/f1p1/2612;i3_LQ_LWC_c13261/f1p0/3260;i3_LQ_LWC_c18550/f1p0/3477;i3_LQ_LWC_c4218/f1p29/3084
GO:0008855	exodeoxyribonuclease VII activity	2	100	0.959829	1	i2_HQ_LWC_c37061/f2p1/2599;i3_HQ_LWC_c41489/f28p0/3189
GO:0036459	thiol-dependent ubiquitinyl hydrolase activity	6	221	0.962539	1	i1_LQ_LWC_c11999/f1p1/1809;i1_LQ_LWC_c17327/f1p0/1713;i1_LQ_LWC_c8995/f1p0/1833;i2_LQ_LWC_c102829/f1p1/2612;i3_LQ_LWC_c13261/f1p0/3260;i3_LQ_LWC_c18550/f1p0/3477
GO:0004529	exodeoxyribonuclease activity	2	102	0.963072	1	i2_HQ_LWC_c37061/f2p1/2599;i3_HQ_LWC_c41489/f28p0/3189
GO:0016895	exodeoxyribonuclease activity, producing 5'-phosphomonoesters	2	102	0.963072	1	i2_HQ_LWC_c37061/f2p1/2599;i3_HQ_LWC_c41489/f28p0/3189
GO:0101005	ubiquitinyl hydrolase activity	6	222	0.963655	1	i1_LQ_LWC_c11999/f1p1/1809;i1_LQ_LWC_c17327/f1p0/1713;i1_LQ_LWC_c8995/f1p0/1833;i2_LQ_LWC_c102829/f1p1/2612;i3_LQ_LWC_c13261/f1p0/3260;i3_LQ_LWC_c18550/f1p0/3477
GO:0004616	phosphogluconate dehydrogenase (decarboxylating) activity	2	103	0.964597	1	i1_LQ_LWC_c36811/f1p0/1462;i2_LQ_LWC_c25747/f1p8/2904
GO:0042393	histone binding	1	68	0.967347	1	i5_LQ_LWC_c5704/f1p6/5824
GO:0004674	protein serine/threonine kinase activity	6	226	0.96782	1	i1_LQ_LWC_c10556/f1p0/1985;i2_HQ_LWC_c1645/f23p3/2904;i2_LQ_LWC_c11043/f1p0/2949;i2_LQ_LWC_c4589/f1p0/2195;i2_LQ_LWC_c48287/f1p0/2440;i2_LQ_LWC_c68931/f1p6/2830
GO:0019899	enzyme binding	4	173	0.972586	1	i1_LQ_LWC_c26841/f1p0/1306;i2_HQ_LWC_c69115/f2p3/2878;i3_HQ_LWC_c2388/f2p8/3256;i4_LQ_LWC_c16300/f1p0/4128
GO:0015078	hydrogen ion transmembrane transporter activity	8	287	0.972938	1	i1_LQ_LWC_c19794/f1p0/1498;i1_LQ_LWC_c4143/f1p0/1996;i2_HQ_LWC_c77240/f45p2/2430;i2_LQ_LWC_c130926/f1p1/2325;i2_LQ_LWC_c17700/f1p2/2320;i2_LQ_LWC_c47956/f1p2/2266;i2_LQ_LWC_c68931/f1p6/2830;i3_HQ_LWC_c20378/f2p20/3183
GO:0016893	endonuclease activity, active with either ribo- or deoxyribonucleic acids and producing 5'-phosphomonoesters	11	369	0.974382	1	i1_LQ_LWC_c12029/f1p0/1871;i1_LQ_LWC_c26735/f1p0/1182;i2_LQ_LWC_c74490/f1p0/2033;i2_LQ_LWC_c87189/f1p7/2605;i4_HQ_LWC_c17178/f3p0/4860;i4_LQ_LWC_c2501/f1p0/4871;i4_LQ_LWC_c29958/f1p0/4902;i5_HQ_LWC_c2125/f2p1/5663;i5_LQ_LWC_c10388/f1p7/5087;i5_LQ_LWC_c2566/f1p2/5628;i9_LQ_LWC_c12/f1p0/9443
GO:0030234	enzyme regulator activity	9	316	0.974393	1	i0_LQ_LWC_c1920/f1p2/815;i1_HQ_LWC_c12988/f2p0/1334;i1_HQ_LWC_c7475/f3p1/1773;i1_LQ_LWC_c22585/f1p1/1997;i2_LQ_LWC_c38672/f1p3/2768;i2_LQ_LWC_c83376/f1p0/2390;i3_LQ_LWC_c18912/f1p1/3195;i3_LQ_LWC_c5927/f1p3/3611;i4_LQ_LWC_c16695/f1p0/4256
GO:0030674	protein binding, bridging	2	111	0.974799	1	i1_HQ_LWC_c2995/f2p0/1652;i2_HQ_LWC_c117604/f10p7/2051
GO:0060090	binding, bridging	2	111	0.974799	1	i1_HQ_LWC_c2995/f2p0/1652;i2_HQ_LWC_c117604/f10p7/2051
GO:0016772	transferase activity, transferring phosphorus-containing groups	206	4737	0.97502	1	i0_LQ_LWC_c270/f2p0/899;i0_LQ_LWC_c428/f1p0/983;i1_HQ_LWC_c13327/f5p0/1457;i1_HQ_LWC_c1850/f8p4/1980;i1_HQ_LWC_c25516/f4p0/1352;i1_HQ_LWC_c2557/f7p0/1599;i1_HQ_LWC_c27412/f20p0/2012;i1_HQ_LWC_c27614/f47p0/1940;i1_HQ_LWC_c4923/f2p8/1885;i1_HQ_LWC_c8620/f3p0/1979;i1_LQ_LWC_c10556/f1p0/1985;i1_LQ_LWC_c11245/f1p14/1755;i1_LQ_LWC_c18638/f1p3/1709;i1_LQ_LWC_c19296/f1p0/1727;i1_LQ_LWC_c20158/f1p0/1607;i…
GO:0019783	ubiquitin-like protein-specific protease activity	6	239	0.978513	1	i1_LQ_LWC_c11999/f1p1/1809;i1_LQ_LWC_c17327/f1p0/1713;i1_LQ_LWC_c8995/f1p0/1833;i2_LQ_LWC_c102829/f1p1/2612;i3_LQ_LWC_c13261/f1p0/3260;i3_LQ_LWC_c18550/f1p0/3477
GO:0019201	nucleotide kinase activity	1	77	0.979251	1	i2_LQ_LWC_c68224/f1p1/2612
GO:0008047	enzyme activator activity	1	78	0.98027	1	i2_LQ_LWC_c83376/f1p0/2390
GO:0008237	metallopeptidase activity	6	242	0.980459	1	i1_LQ_LWC_c20253/f1p2/1899;i1_LQ_LWC_c539/f30p0/1581;i2_LQ_LWC_c22283/f1p2/2363;i2_LQ_LWC_c27895/f1p3/2046;i2_LQ_LWC_c85858/f1p3/2410;i4_LQ_LWC_c32091/f1p0/4156
GO:0004519	endonuclease activity	12	406	0.980499	1	i1_LQ_LWC_c12029/f1p0/1871;i1_LQ_LWC_c26735/f1p0/1182;i2_HQ_LWC_c26136/f2p0/2937;i2_LQ_LWC_c74490/f1p0/2033;i2_LQ_LWC_c87189/f1p7/2605;i4_HQ_LWC_c17178/f3p0/4860;i4_LQ_LWC_c2501/f1p0/4871;i4_LQ_LWC_c29958/f1p0/4902;i5_HQ_LWC_c2125/f2p1/5663;i5_LQ_LWC_c10388/f1p7/5087;i5_LQ_LWC_c2566/f1p2/5628;i9_LQ_LWC_c12/f1p0/9443
GO:0043532	angiostatin binding	7	272	0.981335	1	i3_HQ_LWC_c9185/f3p1/3779;i3_LQ_LWC_c36909/f1p0/3723;i3_LQ_LWC_c37279/f1p3/3398;i4_LQ_LWC_c13482/f1p2/4706;i4_LQ_LWC_c19755/f1p14/4836;i5_HQ_LWC_c1720/f3p0/5212;i5_LQ_LWC_c3844/f1p0/5129
GO:0032403	protein complex binding	19	589	0.982129	1	i1_HQ_LWC_c37233/f4p26/1178;i1_HQ_LWC_c6276/f2p0/1746;i1_LQ_LWC_c10556/f1p0/1985;i1_LQ_LWC_c17900/f1p0/1799;i1_LQ_LWC_c18154/f1p1/2015;i2_HQ_LWC_c117604/f10p7/2051;i2_HQ_LWC_c127720/f114p10/2109;i2_LQ_LWC_c3399/f1p1/2641;i2_LQ_LWC_c64213/f1p1/2543;i2_LQ_LWC_c70041/f1p3/2542;i3_HQ_LWC_c11735/f2p1/3810;i3_HQ_LWC_c5224/f6p0/3346;i3_LQ_LWC_c11274/f1p1/3912;i3_LQ_LWC_c13972/f1p0/3123;i3_LQ_LWC_c18136/…
GO:0004673	protein histidine kinase activity	43	1169	0.982646	1	i1_HQ_LWC_c2557/f7p0/1599;i1_LQ_LWC_c11245/f1p14/1755;i1_LQ_LWC_c19296/f1p0/1727;i1_LQ_LWC_c20158/f1p0/1607;i1_LQ_LWC_c22165/f1p1/1453;i1_LQ_LWC_c30061/f1p0/1749;i1_LQ_LWC_c33148/f1p0/1789;i1_LQ_LWC_c35062/f1p4/1990;i1_LQ_LWC_c6217/f1p2/1794;i2_HQ_LWC_c128143/f4p2/2622;i2_HQ_LWC_c1645/f23p3/2904;i2_HQ_LWC_c16621/f6p1/2645;i2_HQ_LWC_c22505/f6p0/2313;i2_HQ_LWC_c31263/f3p0/2509;i2_HQ_LWC_c32254/f2p3…
GO:0015116	sulfate transmembrane transporter activity	20	617	0.983226	1	i1_HQ_LWC_c2091/f2p1/1792;i1_HQ_LWC_c2790/f6p4/1634;i1_LQ_LWC_c10684/f1p0/1994;i1_LQ_LWC_c12269/f1p0/1765;i1_LQ_LWC_c18212/f1p8/1578;i1_LQ_LWC_c24083/f1p4/1982;i1_LQ_LWC_c36332/f1p2/1571;i2_HQ_LWC_c10902/f3p4/2244;i2_HQ_LWC_c12014/f2p1/2215;i2_LQ_LWC_c103805/f1p0/2190;i2_LQ_LWC_c108460/f1p0/2578;i2_LQ_LWC_c12886/f1p1/2522;i2_LQ_LWC_c17918/f1p3/2622;i2_LQ_LWC_c28007/f1p6/2066;i2_LQ_LWC_c8089/f1p0/…
GO:1901682	sulfur compound transmembrane transporter activity	20	617	0.983226	1	i1_HQ_LWC_c2091/f2p1/1792;i1_HQ_LWC_c2790/f6p4/1634;i1_LQ_LWC_c10684/f1p0/1994;i1_LQ_LWC_c12269/f1p0/1765;i1_LQ_LWC_c18212/f1p8/1578;i1_LQ_LWC_c24083/f1p4/1982;i1_LQ_LWC_c36332/f1p2/1571;i2_HQ_LWC_c10902/f3p4/2244;i2_HQ_LWC_c12014/f2p1/2215;i2_LQ_LWC_c103805/f1p0/2190;i2_LQ_LWC_c108460/f1p0/2578;i2_LQ_LWC_c12886/f1p1/2522;i2_LQ_LWC_c17918/f1p3/2622;i2_LQ_LWC_c28007/f1p6/2066;i2_LQ_LWC_c8089/f1p0/…
GO:0008135	translation factor activity, RNA binding	4	187	0.983357	1	i2_LQ_LWC_c64213/f1p1/2543;i2_LQ_LWC_c66453/f1p0/2576;i3_LQ_LWC_c23051/f1p0/3105;i4_LQ_LWC_c3531/f1p0/4426
GO:0008026	ATP-dependent helicase activity	1	82	0.983872	1	i5_LQ_LWC_c9230/f1p0/5261
GO:0070035	purine NTP-dependent helicase activity	1	82	0.983872	1	i5_LQ_LWC_c9230/f1p0/5261
GO:0034062	RNA polymerase activity	4	193	0.986618	1	i0_LQ_LWC_c270/f2p0/899;i0_LQ_LWC_c428/f1p0/983;i1_LQ_LWC_c3681/f1p0/1883;i2_HQ_LWC_c33229/f2p1/2136
GO:0008168	methyltransferase activity	18	577	0.986683	1	i0_LQ_LWC_c1106/f1p0/915;i1_HQ_LWC_c40061/f18p2/1235;i1_LQ_LWC_c14030/f1p8/1383;i1_LQ_LWC_c36788/f1p0/1930;i1_LQ_LWC_c37812/f1p0/1278;i2_HQ_LWC_c13047/f15p3/2544;i2_HQ_LWC_c18735/f4p4/2150;i2_HQ_LWC_c60344/f5p4/2147;i2_LQ_LWC_c10203/f1p1/2679;i2_LQ_LWC_c11834/f1p5/2345;i2_LQ_LWC_c36000/f1p1/2118;i2_LQ_LWC_c37884/f1p3/2539;i2_LQ_LWC_c53421/f1p4/2695;i2_LQ_LWC_c83274/f1p4/2662;i3_HQ_LWC_c40989/f11p…
GO:0019205	nucleobase-containing compound kinase activity	1	86	0.986816	1	i2_LQ_LWC_c68224/f1p1/2612
GO:0004540	ribonuclease activity	3	161	0.986848	1	i1_LQ_LWC_c26735/f1p0/1182;i2_LQ_LWC_c74490/f1p0/2033;i9_LQ_LWC_c12/f1p0/9443
GO:0016760	cellulose synthase (UDP-forming) activity	4	194	0.987099	1	i1_LQ_LWC_c12573/f1p3/1895;i1_LQ_LWC_c12729/f1p0/1540;i2_LQ_LWC_c21820/f1p0/2369;i3_LQ_LWC_c22169/f1p4/3570
GO:0000990	transcription factor activity, core RNA polymerase binding	1	87	0.987464	1	i1_HQ_LWC_c14611/f22p0/1988
GO:0000996	core DNA-dependent RNA polymerase binding promoter specificity activity	1	87	0.987464	1	i1_HQ_LWC_c14611/f22p0/1988
GO:0016987	sigma factor activity	1	87	0.987464	1	i1_HQ_LWC_c14611/f22p0/1988
GO:0030695	GTPase regulator activity	1	87	0.987464	1	i2_LQ_LWC_c83376/f1p0/2390
GO:0016796	exonuclease activity, active with either ribo- or deoxyribonucleic acids and producing 5'-phosphomonoesters	2	128	0.987911	1	i2_HQ_LWC_c37061/f2p1/2599;i3_HQ_LWC_c41489/f28p0/3189
GO:0004386	helicase activity	68	1773	0.988056	1	i1_HQ_LWC_c13327/f5p0/1457;i1_HQ_LWC_c16237/f3p0/1669;i1_HQ_LWC_c16703/f3p3/1604;i1_HQ_LWC_c2133/f2p0/1659;i1_HQ_LWC_c8531/f2p0/2019;i1_LQ_LWC_c13219/f1p0/1441;i1_LQ_LWC_c21427/f1p0/1677;i1_LQ_LWC_c22329/f1p0/1846;i1_LQ_LWC_c23080/f1p0/1821;i1_LQ_LWC_c23722/f1p0/1679;i1_LQ_LWC_c24908/f1p3/1895;i1_LQ_LWC_c30278/f1p0/1785;i1_LQ_LWC_c31012/f1p0/1629;i1_LQ_LWC_c32257/f1p1/1397;i2_HQ_LWC_c10188/f2p10/…
GO:0004842	ubiquitin-protein transferase activity	15	505	0.98826	1	i1_HQ_LWC_c2091/f2p1/1792;i1_HQ_LWC_c7475/f3p1/1773;i1_LQ_LWC_c11999/f1p1/1809;i1_LQ_LWC_c22557/f1p0/1596;i1_LQ_LWC_c42403/f1p1/1019;i1_LQ_LWC_c8995/f1p0/1833;i2_LQ_LWC_c102829/f1p1/2612;i2_LQ_LWC_c126722/f1p1/2859;i2_LQ_LWC_c3867/f1p1/2670;i2_LQ_LWC_c42283/f1p0/2047;i2_LQ_LWC_c66758/f1p1/2103;i3_HQ_LWC_c13856/f2p0/3062;i3_LQ_LWC_c13261/f1p0/3260;i3_LQ_LWC_c18550/f1p0/3477;i3_LQ_LWC_c35329/f1p0/3…
GO:0019787	ubiquitin-like protein transferase activity	15	505	0.98826	1	i1_HQ_LWC_c2091/f2p1/1792;i1_HQ_LWC_c7475/f3p1/1773;i1_LQ_LWC_c11999/f1p1/1809;i1_LQ_LWC_c22557/f1p0/1596;i1_LQ_LWC_c42403/f1p1/1019;i1_LQ_LWC_c8995/f1p0/1833;i2_LQ_LWC_c102829/f1p1/2612;i2_LQ_LWC_c126722/f1p1/2859;i2_LQ_LWC_c3867/f1p1/2670;i2_LQ_LWC_c42283/f1p0/2047;i2_LQ_LWC_c66758/f1p1/2103;i3_HQ_LWC_c13856/f2p0/3062;i3_LQ_LWC_c13261/f1p0/3260;i3_LQ_LWC_c18550/f1p0/3477;i3_LQ_LWC_c35329/f1p0/3…
GO:0008443	phosphofructokinase activity	1	90	0.989223	1	i2_HQ_LWC_c126922/f10p0/2611
GO:0016875	ligase activity, forming carbon-oxygen bonds	4	199	0.989265	1	i2_HQ_LWC_c77976/f3p1/2215;i2_LQ_LWC_c32974/f1p0/2297;i2_LQ_LWC_c34845/f1p1/2743;i5_LQ_LWC_c9467/f1p0/5346
GO:0016887	ATPase activity	56	1504	0.989347	1	i1_HQ_LWC_c2133/f2p0/1659;i1_LQ_LWC_c12029/f1p0/1871;i1_LQ_LWC_c24908/f1p3/1895;i1_LQ_LWC_c7051/f2p1/1869;i2_HQ_LWC_c2795/f8p8/2785;i2_HQ_LWC_c37061/f2p1/2599;i2_HQ_LWC_c9585/f6p1/2505;i2_LQ_LWC_c103763/f1p1/2915;i2_LQ_LWC_c107175/f1p36/2633;i2_LQ_LWC_c108857/f1p7/2795;i2_LQ_LWC_c13086/f1p2/2899;i2_LQ_LWC_c20329/f1p0/2330;i2_LQ_LWC_c32828/f1p4/2458;i2_LQ_LWC_c3642/f1p7/2974;i2_LQ_LWC_c66453/f1p0/…
GO:0003777	microtubule motor activity	3	167	0.989632	1	i2_LQ_LWC_c3399/f1p1/2641;i3_LQ_LWC_c11274/f1p1/3912;i3_LQ_LWC_c13972/f1p0/3123
GO:0004536	deoxyribonuclease activity	10	376	0.989685	1	i1_LQ_LWC_c12029/f1p0/1871;i2_HQ_LWC_c37061/f2p1/2599;i2_LQ_LWC_c87189/f1p7/2605;i3_HQ_LWC_c41489/f28p0/3189;i4_HQ_LWC_c17178/f3p0/4860;i4_LQ_LWC_c2501/f1p0/4871;i4_LQ_LWC_c29958/f1p0/4902;i5_HQ_LWC_c2125/f2p1/5663;i5_LQ_LWC_c10388/f1p7/5087;i5_LQ_LWC_c2566/f1p2/5628
GO:0019001	guanyl nucleotide binding	123	3023	0.989736	1	i0_LQ_LWC_c428/f1p0/983;i10_LQ_LWC_c9/f1p0/10622;i1_HQ_LWC_c14899/f5p0/1785;i1_HQ_LWC_c20392/f2p0/1942;i1_HQ_LWC_c6276/f2p0/1746;i1_LQ_LWC_c14471/f1p0/1416;i1_LQ_LWC_c17900/f1p0/1799;i1_LQ_LWC_c25917/f1p0/1224;i1_LQ_LWC_c30877/f1p0/1487;i1_LQ_LWC_c32288/f1p0/1718;i1_LQ_LWC_c32529/f1p1/1903;i1_LQ_LWC_c33057/f1p0/1882;i1_LQ_LWC_c34953/f1p0/1421;i1_LQ_LWC_c36271/f1p0/1935;i1_LQ_LWC_c36811/f1p0/1462;…
GO:0032561	guanyl ribonucleotide binding	122	3001	0.989759	1	i0_LQ_LWC_c428/f1p0/983;i10_LQ_LWC_c9/f1p0/10622;i1_HQ_LWC_c14899/f5p0/1785;i1_HQ_LWC_c20392/f2p0/1942;i1_HQ_LWC_c6276/f2p0/1746;i1_LQ_LWC_c14471/f1p0/1416;i1_LQ_LWC_c17900/f1p0/1799;i1_LQ_LWC_c25917/f1p0/1224;i1_LQ_LWC_c30877/f1p0/1487;i1_LQ_LWC_c32288/f1p0/1718;i1_LQ_LWC_c32529/f1p1/1903;i1_LQ_LWC_c33057/f1p0/1882;i1_LQ_LWC_c34953/f1p0/1421;i1_LQ_LWC_c36271/f1p0/1935;i1_LQ_LWC_c36811/f1p0/1462;…
GO:0008233	peptidase activity	46	1274	0.990048	1	i1_HQ_LWC_c16561/f3p0/1968;i1_HQ_LWC_c21770/f2p4/1474;i1_HQ_LWC_c39592/f14p0/1331;i1_HQ_LWC_c8258/f2p0/1790;i1_LQ_LWC_c11999/f1p1/1809;i1_LQ_LWC_c17327/f1p0/1713;i1_LQ_LWC_c20253/f1p2/1899;i1_LQ_LWC_c21062/f1p6/1435;i1_LQ_LWC_c24970/f1p0/1414;i1_LQ_LWC_c30863/f1p0/1672;i1_LQ_LWC_c33504/f1p0/1890;i1_LQ_LWC_c4370/f1p0/1742;i1_LQ_LWC_c539/f30p0/1581;i1_LQ_LWC_c8995/f1p0/1833;i1_LQ_LWC_c9311/f1p1/167…
GO:0016810	hydrolase activity, acting on carbon-nitrogen (but not peptide) bonds	2	134	0.990704	1	i4_LQ_LWC_c4738/f1p0/4961;i5_LQ_LWC_c4743/f1p2/5711
GO:0070011	peptidase activity, acting on L-amino acid peptides	44	1234	0.9912	1	i1_HQ_LWC_c16561/f3p0/1968;i1_HQ_LWC_c21770/f2p4/1474;i1_HQ_LWC_c39592/f14p0/1331;i1_HQ_LWC_c8258/f2p0/1790;i1_LQ_LWC_c11999/f1p1/1809;i1_LQ_LWC_c17327/f1p0/1713;i1_LQ_LWC_c20253/f1p2/1899;i1_LQ_LWC_c21062/f1p6/1435;i1_LQ_LWC_c24970/f1p0/1414;i1_LQ_LWC_c30863/f1p0/1672;i1_LQ_LWC_c33504/f1p0/1890;i1_LQ_LWC_c4370/f1p0/1742;i1_LQ_LWC_c539/f30p0/1581;i1_LQ_LWC_c8995/f1p0/1833;i1_LQ_LWC_c9311/f1p1/167…
GO:0008017	microtubule binding	6	267	0.991344	1	i1_LQ_LWC_c18154/f1p1/2015;i2_HQ_LWC_c127720/f114p10/2109;i2_LQ_LWC_c3399/f1p1/2641;i3_LQ_LWC_c11274/f1p1/3912;i3_LQ_LWC_c13972/f1p0/3123;i3_LQ_LWC_c27541/f1p0/3119
GO:0003735	structural constituent of ribosome	4	205	0.991408	1	i1_HQ_LWC_c16565/f2p0/1737;i1_LQ_LWC_c22308/f1p0/1504;i1_LQ_LWC_c38564/f1p5/1215;i5_LQ_LWC_c10200/f1p3/5154
GO:0016651	oxidoreductase activity, acting on NAD(P)H	1	95	0.991624	1	i1_LQ_LWC_c31380/f1p2/1450
GO:0005525	GTP binding	121	2997	0.991669	1	i0_LQ_LWC_c428/f1p0/983;i10_LQ_LWC_c9/f1p0/10622;i1_HQ_LWC_c14899/f5p0/1785;i1_HQ_LWC_c20392/f2p0/1942;i1_HQ_LWC_c6276/f2p0/1746;i1_LQ_LWC_c14471/f1p0/1416;i1_LQ_LWC_c17900/f1p0/1799;i1_LQ_LWC_c25917/f1p0/1224;i1_LQ_LWC_c30877/f1p0/1487;i1_LQ_LWC_c32288/f1p0/1718;i1_LQ_LWC_c32529/f1p1/1903;i1_LQ_LWC_c33057/f1p0/1882;i1_LQ_LWC_c34953/f1p0/1421;i1_LQ_LWC_c36271/f1p0/1935;i1_LQ_LWC_c36811/f1p0/1462;…
GO:0015631	tubulin binding	8	330	0.992418	1	i1_LQ_LWC_c18154/f1p1/2015;i2_HQ_LWC_c127720/f114p10/2109;i2_LQ_LWC_c3399/f1p1/2641;i2_LQ_LWC_c81747/f2p2/2111;i3_LQ_LWC_c11274/f1p1/3912;i3_LQ_LWC_c13972/f1p0/3123;i3_LQ_LWC_c27541/f1p0/3119;i3_LQ_LWC_c9042/f1p0/3798
GO:0000988	transcription factor activity, protein binding	6	274	0.993156	1	i1_HQ_LWC_c14611/f22p0/1988;i1_LQ_LWC_c18082/f1p0/1790;i1_LQ_LWC_c30278/f1p0/1785;i1_LQ_LWC_c33134/f1p1/1891;i2_LQ_LWC_c3399/f1p1/2641;i3_LQ_LWC_c28173/f1p0/3452
GO:0008271	secondary active sulfate transmembrane transporter activity	17	580	0.993246	1	i1_HQ_LWC_c2091/f2p1/1792;i1_HQ_LWC_c2790/f6p4/1634;i1_LQ_LWC_c10684/f1p0/1994;i1_LQ_LWC_c12269/f1p0/1765;i1_LQ_LWC_c18212/f1p8/1578;i1_LQ_LWC_c24083/f1p4/1982;i1_LQ_LWC_c36332/f1p2/1571;i2_HQ_LWC_c12014/f2p1/2215;i2_LQ_LWC_c103805/f1p0/2190;i2_LQ_LWC_c108460/f1p0/2578;i2_LQ_LWC_c12886/f1p1/2522;i2_LQ_LWC_c8089/f1p0/2343;i3_LQ_LWC_c13102/f1p4/3601;i3_LQ_LWC_c14511/f1p0/3035;i3_LQ_LWC_c7733/f1p0/3…
GO:0016775	phosphotransferase activity, nitrogenous group as acceptor	43	1242	0.99495	1	i1_HQ_LWC_c2557/f7p0/1599;i1_LQ_LWC_c11245/f1p14/1755;i1_LQ_LWC_c19296/f1p0/1727;i1_LQ_LWC_c20158/f1p0/1607;i1_LQ_LWC_c22165/f1p1/1453;i1_LQ_LWC_c30061/f1p0/1749;i1_LQ_LWC_c33148/f1p0/1789;i1_LQ_LWC_c35062/f1p4/1990;i1_LQ_LWC_c6217/f1p2/1794;i2_HQ_LWC_c128143/f4p2/2622;i2_HQ_LWC_c1645/f23p3/2904;i2_HQ_LWC_c16621/f6p1/2645;i2_HQ_LWC_c22505/f6p0/2313;i2_HQ_LWC_c31263/f3p0/2509;i2_HQ_LWC_c32254/f2p3…
GO:0004222	metalloendopeptidase activity	1	108	0.995651	1	i4_LQ_LWC_c32091/f1p0/4156
GO:0008092	cytoskeletal protein binding	17	599	0.995783	1	i0_HQ_LWC_c154/f3p0/870;i1_LQ_LWC_c18154/f1p1/2015;i1_LQ_LWC_c18212/f1p8/1578;i1_LQ_LWC_c4203/f1p5/1801;i2_HQ_LWC_c117604/f10p7/2051;i2_HQ_LWC_c127720/f114p10/2109;i2_LQ_LWC_c107798/f1p1/2158;i2_LQ_LWC_c130926/f1p1/2325;i2_LQ_LWC_c3399/f1p1/2641;i2_LQ_LWC_c68931/f1p6/2830;i2_LQ_LWC_c81747/f2p2/2111;i3_LQ_LWC_c11274/f1p1/3912;i3_LQ_LWC_c13972/f1p0/3123;i3_LQ_LWC_c27541/f1p0/3119;i3_LQ_LWC_c2788/f1…
GO:0016876	ligase activity, forming aminoacyl-tRNA and related compounds	3	191	0.996074	1	i2_LQ_LWC_c32974/f1p0/2297;i2_LQ_LWC_c34845/f1p1/2743;i5_LQ_LWC_c9467/f1p0/5346
GO:0042803	protein homodimerization activity	5	263	0.996656	1	i1_HQ_LWC_c37233/f4p26/1178;i1_LQ_LWC_c10556/f1p0/1985;i2_HQ_LWC_c117604/f10p7/2051;i2_LQ_LWC_c104381/f1p0/2128;i2_LQ_LWC_c25933/f1p3/2399
GO:0098772	molecular function regulator	9	386	0.996708	1	i0_LQ_LWC_c1920/f1p2/815;i1_HQ_LWC_c12988/f2p0/1334;i1_HQ_LWC_c7475/f3p1/1773;i1_LQ_LWC_c22585/f1p1/1997;i2_LQ_LWC_c38672/f1p3/2768;i2_LQ_LWC_c83376/f1p0/2390;i3_LQ_LWC_c18912/f1p1/3195;i3_LQ_LWC_c5927/f1p3/3611;i4_LQ_LWC_c16695/f1p0/4256
GO:0003723	RNA binding	49	1412	0.996797	1	i0_LQ_LWC_c1106/f1p0/915;i1_HQ_LWC_c2133/f2p0/1659;i1_HQ_LWC_c2680/f3p0/1901;i1_LQ_LWC_c11061/f1p6/1935;i1_LQ_LWC_c30278/f1p0/1785;i1_LQ_LWC_c3681/f1p0/1883;i1_LQ_LWC_c37582/f1p5/1313;i2_HQ_LWC_c2795/f8p8/2785;i2_HQ_LWC_c37061/f2p1/2599;i2_LQ_LWC_c107255/f1p6/2617;i2_LQ_LWC_c108857/f1p7/2795;i2_LQ_LWC_c13086/f1p2/2899;i2_LQ_LWC_c21945/f1p1/2407;i2_LQ_LWC_c33786/f1p20/2567;i2_LQ_LWC_c36000/f1p1/21…
GO:0016779	nucleotidyltransferase activity	13	515	0.997855	1	i0_LQ_LWC_c270/f2p0/899;i0_LQ_LWC_c428/f1p0/983;i1_LQ_LWC_c3681/f1p0/1883;i1_LQ_LWC_c42135/f1p8/1072;i2_HQ_LWC_c33229/f2p1/2136;i2_LQ_LWC_c34899/f1p4/2618;i2_LQ_LWC_c39209/f1p2/2197;i2_LQ_LWC_c83553/f1p4/1929;i2_LQ_LWC_c9297/f1p4/2692;i3_HQ_LWC_c2068/f4p2/3313;i3_HQ_LWC_c39582/f2p5/3040;i3_LQ_LWC_c8961/f1p0/3280;i5_LQ_LWC_c3730/f1p3/5340
GO:0043531	ADP binding	35	1095	0.99804	1	i1_HQ_LWC_c2926/f3p11/1694;i1_LQ_LWC_c23722/f1p0/1679;i2_HQ_LWC_c11460/f9p2/2675;i2_HQ_LWC_c2795/f8p8/2785;i2_LQ_LWC_c13453/f1p1/2054;i2_LQ_LWC_c66453/f1p0/2576;i3_HQ_LWC_c12712/f4p0/3692;i3_HQ_LWC_c9185/f3p1/3779;i3_LQ_LWC_c20199/f1p0/3889;i3_LQ_LWC_c22124/f1p0/3786;i3_LQ_LWC_c29683/f1p0/3109;i3_LQ_LWC_c34679/f1p2/3275;i3_LQ_LWC_c36909/f1p0/3723;i3_LQ_LWC_c37279/f1p3/3398;i3_LQ_LWC_c37773/f1p0/3…
GO:0004518	nuclease activity	17	634	0.998295	1	i1_LQ_LWC_c12029/f1p0/1871;i1_LQ_LWC_c26735/f1p0/1182;i1_LQ_LWC_c42135/f1p8/1072;i2_HQ_LWC_c26136/f2p0/2937;i2_HQ_LWC_c37061/f2p1/2599;i2_HQ_LWC_c3801/f4p4/2912;i2_LQ_LWC_c74490/f1p0/2033;i2_LQ_LWC_c87189/f1p7/2605;i3_HQ_LWC_c41489/f28p0/3189;i3_HQ_LWC_c41881/f4p4/3078;i4_HQ_LWC_c17178/f3p0/4860;i4_LQ_LWC_c2501/f1p0/4871;i4_LQ_LWC_c29958/f1p0/4902;i5_HQ_LWC_c2125/f2p1/5663;i5_LQ_LWC_c10388/f1p7/5…
GO:0004812	aminoacyl-tRNA ligase activity	2	176	0.998578	1	i2_LQ_LWC_c32974/f1p0/2297;i5_LQ_LWC_c9467/f1p0/5346
GO:0003843	1,3-beta-D-glucan synthase activity	1	131	0.998637	1	i4_LQ_LWC_c28805/f1p0/4677
GO:0060589	nucleoside-triphosphatase regulator activity	1	131	0.998637	1	i2_LQ_LWC_c83376/f1p0/2390
GO:0042802	identical protein binding	6	323	0.998769	1	i1_HQ_LWC_c37233/f4p26/1178;i1_LQ_LWC_c10556/f1p0/1985;i2_HQ_LWC_c117604/f10p7/2051;i2_LQ_LWC_c104381/f1p0/2128;i2_LQ_LWC_c25933/f1p3/2399;i2_LQ_LWC_c65499/f1p1/2314
GO:0005516	calmodulin binding	53	1562	0.998775	1	i1_HQ_LWC_c8652/f3p0/1565;i1_LQ_LWC_c21154/f2p0/1964;i1_LQ_LWC_c25077/f1p0/1740;i1_LQ_LWC_c31318/f1p0/1792;i1_LQ_LWC_c36426/f1p4/1690;i1_LQ_LWC_c37884/f1p3/1233;i1_LQ_LWC_c42403/f1p1/1019;i2_HQ_LWC_c109375/f2p1/2134;i2_HQ_LWC_c16582/f7p1/2855;i2_HQ_LWC_c18735/f4p4/2150;i2_HQ_LWC_c20649/f10p1/2677;i2_HQ_LWC_c22775/f5p0/2682;i2_HQ_LWC_c48386/f3p0/2250;i2_HQ_LWC_c52914/f3p6/2187;i2_HQ_LWC_c7356/f5p8…
GO:0044877	macromolecular complex binding	19	713	0.999107	1	i1_HQ_LWC_c37233/f4p26/1178;i1_HQ_LWC_c6276/f2p0/1746;i1_LQ_LWC_c10556/f1p0/1985;i1_LQ_LWC_c17900/f1p0/1799;i1_LQ_LWC_c18154/f1p1/2015;i2_HQ_LWC_c117604/f10p7/2051;i2_HQ_LWC_c127720/f114p10/2109;i2_LQ_LWC_c3399/f1p1/2641;i2_LQ_LWC_c64213/f1p1/2543;i2_LQ_LWC_c70041/f1p3/2542;i3_HQ_LWC_c11735/f2p1/3810;i3_HQ_LWC_c5224/f6p0/3346;i3_LQ_LWC_c11274/f1p1/3912;i3_LQ_LWC_c13972/f1p0/3123;i3_LQ_LWC_c18136/…
GO:0005524	ATP binding	248	6054	0.999512	1	i0_LQ_LWC_c428/f1p0/983;i10_LQ_LWC_c9/f1p0/10622;i1_HQ_LWC_c13327/f5p0/1457;i1_HQ_LWC_c14899/f5p0/1785;i1_HQ_LWC_c18252/f2p0/1804;i1_HQ_LWC_c1850/f8p4/1980;i1_HQ_LWC_c20392/f2p0/1942;i1_HQ_LWC_c2133/f2p0/1659;i1_HQ_LWC_c25516/f4p0/1352;i1_HQ_LWC_c2557/f7p0/1599;i1_HQ_LWC_c27412/f20p0/2012;i1_HQ_LWC_c27614/f47p0/1940;i1_HQ_LWC_c6243/f3p3/1886;i1_HQ_LWC_c8620/f3p0/1979;i1_LQ_LWC_c10556/f1p0/1985;i1…
GO:0003774	motor activity	6	355	0.999621	1	i2_LQ_LWC_c3399/f1p1/2641;i2_LQ_LWC_c52270/f1p0/2277;i2_LQ_LWC_c59229/f1p0/2064;i2_LQ_LWC_c75325/f1p3/2288;i3_LQ_LWC_c11274/f1p1/3912;i3_LQ_LWC_c13972/f1p0/3123
GO:0003899	DNA-directed RNA polymerase activity	1	158	0.999651	1	i0_LQ_LWC_c270/f2p0/899
GO:0036094	small molecule binding	349	8279	0.999663	1	i0_LQ_LWC_c428/f1p0/983;i10_LQ_LWC_c9/f1p0/10622;i1_HQ_LWC_c12013/f2p0/1850;i1_HQ_LWC_c13327/f5p0/1457;i1_HQ_LWC_c14899/f5p0/1785;i1_HQ_LWC_c14907/f12p0/1625;i1_HQ_LWC_c18252/f2p0/1804;i1_HQ_LWC_c1850/f8p4/1980;i1_HQ_LWC_c20392/f2p0/1942;i1_HQ_LWC_c2133/f2p0/1659;i1_HQ_LWC_c25516/f4p0/1352;i1_HQ_LWC_c2557/f7p0/1599;i1_HQ_LWC_c27412/f20p0/2012;i1_HQ_LWC_c27614/f47p0/1940;i1_HQ_LWC_c2926/f3p11/1694…
GO:0043168	anion binding	336	8026	0.999746	1	i0_LQ_LWC_c428/f1p0/983;i10_LQ_LWC_c9/f1p0/10622;i1_HQ_LWC_c12013/f2p0/1850;i1_HQ_LWC_c13327/f5p0/1457;i1_HQ_LWC_c14889/f4p0/2008;i1_HQ_LWC_c14899/f5p0/1785;i1_HQ_LWC_c18252/f2p0/1804;i1_HQ_LWC_c1850/f8p4/1980;i1_HQ_LWC_c20392/f2p0/1942;i1_HQ_LWC_c2133/f2p0/1659;i1_HQ_LWC_c25516/f4p0/1352;i1_HQ_LWC_c2557/f7p0/1599;i1_HQ_LWC_c27412/f20p0/2012;i1_HQ_LWC_c27614/f47p0/1940;i1_HQ_LWC_c2926/f3p11/1694;…
GO:0043167	ion binding	522	12022	0.999829	1	i0_HQ_LWC_c23/f9p0/730;i0_HQ_LWC_c87/f4p0/776;i0_LQ_LWC_c1125/f1p0/887;i0_LQ_LWC_c1382/f1p2/958;i0_LQ_LWC_c1522/f1p0/888;i0_LQ_LWC_c1774/f1p0/797;i0_LQ_LWC_c2078/f1p0/820;i0_LQ_LWC_c2267/f1p0/950;i0_LQ_LWC_c428/f1p0/983;i0_LQ_LWC_c868/f1p0/603;i10_LQ_LWC_c9/f1p0/10622;i1_HQ_LWC_c12013/f2p0/1850;i1_HQ_LWC_c13327/f5p0/1457;i1_HQ_LWC_c14889/f4p0/2008;i1_HQ_LWC_c14899/f5p0/1785;i1_HQ_LWC_c16703/f3p3/…
GO:1901363	heterocyclic compound binding	556	12808	0.999916	1	i0_LQ_LWC_c1106/f1p0/915;i0_LQ_LWC_c1125/f1p0/887;i0_LQ_LWC_c428/f1p0/983;i10_LQ_LWC_c9/f1p0/10622;i1_HQ_LWC_c12013/f2p0/1850;i1_HQ_LWC_c13327/f5p0/1457;i1_HQ_LWC_c14611/f22p0/1988;i1_HQ_LWC_c14889/f4p0/2008;i1_HQ_LWC_c14899/f5p0/1785;i1_HQ_LWC_c14907/f12p0/1625;i1_HQ_LWC_c16237/f3p0/1669;i1_HQ_LWC_c16538/f3p0/1764;i1_HQ_LWC_c16703/f3p3/1604;i1_HQ_LWC_c1721/f3p0/1934;i1_HQ_LWC_c18252/f2p0/1804;i1…
GO:0097159	organic cyclic compound binding	556	12810	0.999918	1	i0_LQ_LWC_c1106/f1p0/915;i0_LQ_LWC_c1125/f1p0/887;i0_LQ_LWC_c428/f1p0/983;i10_LQ_LWC_c9/f1p0/10622;i1_HQ_LWC_c12013/f2p0/1850;i1_HQ_LWC_c13327/f5p0/1457;i1_HQ_LWC_c14611/f22p0/1988;i1_HQ_LWC_c14889/f4p0/2008;i1_HQ_LWC_c14899/f5p0/1785;i1_HQ_LWC_c14907/f12p0/1625;i1_HQ_LWC_c16237/f3p0/1669;i1_HQ_LWC_c16538/f3p0/1764;i1_HQ_LWC_c16703/f3p3/1604;i1_HQ_LWC_c1721/f3p0/1934;i1_HQ_LWC_c18252/f2p0/1804;i1…
GO:0003677	DNA binding	122	3363	0.999924	1	i0_LQ_LWC_c1125/f1p0/887;i1_HQ_LWC_c13327/f5p0/1457;i1_HQ_LWC_c14611/f22p0/1988;i1_HQ_LWC_c16237/f3p0/1669;i1_HQ_LWC_c16538/f3p0/1764;i1_HQ_LWC_c16703/f3p3/1604;i1_HQ_LWC_c25566/f3p0/1372;i1_HQ_LWC_c2716/f3p0/1731;i1_HQ_LWC_c27623/f6p0/1808;i1_HQ_LWC_c29731/f2p0/1677;i1_HQ_LWC_c37162/f5p0/1220;i1_HQ_LWC_c37233/f4p26/1178;i1_HQ_LWC_c40098/f2p0/1377;i1_HQ_LWC_c8531/f2p0/2019;i1_LQ_LWC_c10385/f1p1/1…
GO:0032559	adenyl ribonucleotide binding	268	6657	0.999928	1	i0_LQ_LWC_c428/f1p0/983;i10_LQ_LWC_c9/f1p0/10622;i1_HQ_LWC_c13327/f5p0/1457;i1_HQ_LWC_c14899/f5p0/1785;i1_HQ_LWC_c18252/f2p0/1804;i1_HQ_LWC_c1850/f8p4/1980;i1_HQ_LWC_c20392/f2p0/1942;i1_HQ_LWC_c2133/f2p0/1659;i1_HQ_LWC_c25516/f4p0/1352;i1_HQ_LWC_c2557/f7p0/1599;i1_HQ_LWC_c27412/f20p0/2012;i1_HQ_LWC_c27614/f47p0/1940;i1_HQ_LWC_c2926/f3p11/1694;i1_HQ_LWC_c6243/f3p3/1886;i1_HQ_LWC_c8620/f3p0/1979;i1…
GO:0030554	adenyl nucleotide binding	268	6675	0.999942	1	i0_LQ_LWC_c428/f1p0/983;i10_LQ_LWC_c9/f1p0/10622;i1_HQ_LWC_c13327/f5p0/1457;i1_HQ_LWC_c14899/f5p0/1785;i1_HQ_LWC_c18252/f2p0/1804;i1_HQ_LWC_c1850/f8p4/1980;i1_HQ_LWC_c20392/f2p0/1942;i1_HQ_LWC_c2133/f2p0/1659;i1_HQ_LWC_c25516/f4p0/1352;i1_HQ_LWC_c2557/f7p0/1599;i1_HQ_LWC_c27412/f20p0/2012;i1_HQ_LWC_c27614/f47p0/1940;i1_HQ_LWC_c2926/f3p11/1694;i1_HQ_LWC_c6243/f3p3/1886;i1_HQ_LWC_c8620/f3p0/1979;i1…
GO:0016818	hydrolase activity, acting on acid anhydrides, in phosphorus-containing anhydrides	125	3465	0.999955	1	i1_HQ_LWC_c13327/f5p0/1457;i1_HQ_LWC_c16237/f3p0/1669;i1_HQ_LWC_c16703/f3p3/1604;i1_HQ_LWC_c2133/f2p0/1659;i1_HQ_LWC_c2392/f4p2/1745;i1_HQ_LWC_c6276/f2p0/1746;i1_HQ_LWC_c8531/f2p0/2019;i1_LQ_LWC_c10160/f1p0/1641;i1_LQ_LWC_c12029/f1p0/1871;i1_LQ_LWC_c13219/f1p0/1441;i1_LQ_LWC_c14241/f1p0/1440;i1_LQ_LWC_c17900/f1p0/1799;i1_LQ_LWC_c21427/f1p0/1677;i1_LQ_LWC_c22329/f1p0/1846;i1_LQ_LWC_c23080/f1p0/182…
GO:0016817	hydrolase activity, acting on acid anhydrides	128	3538	0.999957	1	i0_LQ_LWC_c570/f1p0/610;i0_LQ_LWC_c700/f1p0/981;i1_HQ_LWC_c13327/f5p0/1457;i1_HQ_LWC_c16237/f3p0/1669;i1_HQ_LWC_c16703/f3p3/1604;i1_HQ_LWC_c2133/f2p0/1659;i1_HQ_LWC_c2392/f4p2/1745;i1_HQ_LWC_c6276/f2p0/1746;i1_HQ_LWC_c8531/f2p0/2019;i1_LQ_LWC_c10160/f1p0/1641;i1_LQ_LWC_c12029/f1p0/1871;i1_LQ_LWC_c13219/f1p0/1441;i1_LQ_LWC_c14241/f1p0/1440;i1_LQ_LWC_c17900/f1p0/1799;i1_LQ_LWC_c21427/f1p0/1677;i1_L…
GO:0005198	structural molecule activity	14	674	0.999959	1	i0_HQ_LWC_c237/f2p0/908;i1_HQ_LWC_c16565/f2p0/1737;i1_LQ_LWC_c10556/f1p0/1985;i1_LQ_LWC_c22308/f1p0/1504;i1_LQ_LWC_c3838/f1p1/1928;i1_LQ_LWC_c38564/f1p5/1215;i1_LQ_LWC_c9469/f1p6/1650;i2_HQ_LWC_c117604/f10p7/2051;i2_HQ_LWC_c35346/f2p0/2216;i2_LQ_LWC_c24747/f1p2/2856;i2_LQ_LWC_c8410/f1p2/2490;i2_LQ_LWC_c84780/f1p0/2505;i5_LQ_LWC_c10200/f1p3/5154;i5_LQ_LWC_c8047/f1p0/5503
GO:0000166	nucleotide binding	332	8106	0.99996	1	i0_LQ_LWC_c428/f1p0/983;i10_LQ_LWC_c9/f1p0/10622;i1_HQ_LWC_c12013/f2p0/1850;i1_HQ_LWC_c13327/f5p0/1457;i1_HQ_LWC_c14899/f5p0/1785;i1_HQ_LWC_c14907/f12p0/1625;i1_HQ_LWC_c18252/f2p0/1804;i1_HQ_LWC_c1850/f8p4/1980;i1_HQ_LWC_c20392/f2p0/1942;i1_HQ_LWC_c2133/f2p0/1659;i1_HQ_LWC_c25516/f4p0/1352;i1_HQ_LWC_c2557/f7p0/1599;i1_HQ_LWC_c27412/f20p0/2012;i1_HQ_LWC_c27614/f47p0/1940;i1_HQ_LWC_c2926/f3p11/1694…
GO:1901265	nucleoside phosphate binding	332	8106	0.99996	1	i0_LQ_LWC_c428/f1p0/983;i10_LQ_LWC_c9/f1p0/10622;i1_HQ_LWC_c12013/f2p0/1850;i1_HQ_LWC_c13327/f5p0/1457;i1_HQ_LWC_c14899/f5p0/1785;i1_HQ_LWC_c14907/f12p0/1625;i1_HQ_LWC_c18252/f2p0/1804;i1_HQ_LWC_c1850/f8p4/1980;i1_HQ_LWC_c20392/f2p0/1942;i1_HQ_LWC_c2133/f2p0/1659;i1_HQ_LWC_c25516/f4p0/1352;i1_HQ_LWC_c2557/f7p0/1599;i1_HQ_LWC_c27412/f20p0/2012;i1_HQ_LWC_c27614/f47p0/1940;i1_HQ_LWC_c2926/f3p11/1694…
GO:0035639	purine ribonucleoside triphosphate binding	260	6540	0.999966	1	i0_LQ_LWC_c428/f1p0/983;i10_LQ_LWC_c9/f1p0/10622;i1_HQ_LWC_c13327/f5p0/1457;i1_HQ_LWC_c14899/f5p0/1785;i1_HQ_LWC_c18252/f2p0/1804;i1_HQ_LWC_c1850/f8p4/1980;i1_HQ_LWC_c20392/f2p0/1942;i1_HQ_LWC_c2133/f2p0/1659;i1_HQ_LWC_c25516/f4p0/1352;i1_HQ_LWC_c2557/f7p0/1599;i1_HQ_LWC_c27412/f20p0/2012;i1_HQ_LWC_c27614/f47p0/1940;i1_HQ_LWC_c6243/f3p3/1886;i1_HQ_LWC_c6276/f2p0/1746;i1_HQ_LWC_c8620/f3p0/1979;i1_…
GO:0016462	pyrophosphatase activity	121	3395	0.999969	1	i1_HQ_LWC_c13327/f5p0/1457;i1_HQ_LWC_c16237/f3p0/1669;i1_HQ_LWC_c16703/f3p3/1604;i1_HQ_LWC_c2133/f2p0/1659;i1_HQ_LWC_c2392/f4p2/1745;i1_HQ_LWC_c6276/f2p0/1746;i1_HQ_LWC_c8531/f2p0/2019;i1_LQ_LWC_c10160/f1p0/1641;i1_LQ_LWC_c12029/f1p0/1871;i1_LQ_LWC_c13219/f1p0/1441;i1_LQ_LWC_c17900/f1p0/1799;i1_LQ_LWC_c21427/f1p0/1677;i1_LQ_LWC_c22329/f1p0/1846;i1_LQ_LWC_c23080/f1p0/1821;i1_LQ_LWC_c23722/f1p0/167…
GO:0017111	nucleoside-triphosphatase activity	117	3309	0.999973	1	i1_HQ_LWC_c13327/f5p0/1457;i1_HQ_LWC_c16237/f3p0/1669;i1_HQ_LWC_c16703/f3p3/1604;i1_HQ_LWC_c2133/f2p0/1659;i1_HQ_LWC_c2392/f4p2/1745;i1_HQ_LWC_c6276/f2p0/1746;i1_HQ_LWC_c8531/f2p0/2019;i1_LQ_LWC_c10160/f1p0/1641;i1_LQ_LWC_c12029/f1p0/1871;i1_LQ_LWC_c13219/f1p0/1441;i1_LQ_LWC_c17900/f1p0/1799;i1_LQ_LWC_c21427/f1p0/1677;i1_LQ_LWC_c22329/f1p0/1846;i1_LQ_LWC_c23080/f1p0/1821;i1_LQ_LWC_c23722/f1p0/167…
GO:0032549	ribonucleoside binding	280	7094	0.999992	1	i0_LQ_LWC_c428/f1p0/983;i10_LQ_LWC_c9/f1p0/10622;i1_HQ_LWC_c13327/f5p0/1457;i1_HQ_LWC_c14899/f5p0/1785;i1_HQ_LWC_c18252/f2p0/1804;i1_HQ_LWC_c1850/f8p4/1980;i1_HQ_LWC_c20392/f2p0/1942;i1_HQ_LWC_c2133/f2p0/1659;i1_HQ_LWC_c25516/f4p0/1352;i1_HQ_LWC_c2557/f7p0/1599;i1_HQ_LWC_c27412/f20p0/2012;i1_HQ_LWC_c27614/f47p0/1940;i1_HQ_LWC_c2926/f3p11/1694;i1_HQ_LWC_c6243/f3p3/1886;i1_HQ_LWC_c6276/f2p0/1746;i1…
GO:0032550	purine ribonucleoside binding	280	7094	0.999992	1	i0_LQ_LWC_c428/f1p0/983;i10_LQ_LWC_c9/f1p0/10622;i1_HQ_LWC_c13327/f5p0/1457;i1_HQ_LWC_c14899/f5p0/1785;i1_HQ_LWC_c18252/f2p0/1804;i1_HQ_LWC_c1850/f8p4/1980;i1_HQ_LWC_c20392/f2p0/1942;i1_HQ_LWC_c2133/f2p0/1659;i1_HQ_LWC_c25516/f4p0/1352;i1_HQ_LWC_c2557/f7p0/1599;i1_HQ_LWC_c27412/f20p0/2012;i1_HQ_LWC_c27614/f47p0/1940;i1_HQ_LWC_c2926/f3p11/1694;i1_HQ_LWC_c6243/f3p3/1886;i1_HQ_LWC_c6276/f2p0/1746;i1…
GO:0001882	nucleoside binding	280	7096	0.999992	1	i0_LQ_LWC_c428/f1p0/983;i10_LQ_LWC_c9/f1p0/10622;i1_HQ_LWC_c13327/f5p0/1457;i1_HQ_LWC_c14899/f5p0/1785;i1_HQ_LWC_c18252/f2p0/1804;i1_HQ_LWC_c1850/f8p4/1980;i1_HQ_LWC_c20392/f2p0/1942;i1_HQ_LWC_c2133/f2p0/1659;i1_HQ_LWC_c25516/f4p0/1352;i1_HQ_LWC_c2557/f7p0/1599;i1_HQ_LWC_c27412/f20p0/2012;i1_HQ_LWC_c27614/f47p0/1940;i1_HQ_LWC_c2926/f3p11/1694;i1_HQ_LWC_c6243/f3p3/1886;i1_HQ_LWC_c6276/f2p0/1746;i1…
GO:0001883	purine nucleoside binding	280	7096	0.999992	1	i0_LQ_LWC_c428/f1p0/983;i10_LQ_LWC_c9/f1p0/10622;i1_HQ_LWC_c13327/f5p0/1457;i1_HQ_LWC_c14899/f5p0/1785;i1_HQ_LWC_c18252/f2p0/1804;i1_HQ_LWC_c1850/f8p4/1980;i1_HQ_LWC_c20392/f2p0/1942;i1_HQ_LWC_c2133/f2p0/1659;i1_HQ_LWC_c25516/f4p0/1352;i1_HQ_LWC_c2557/f7p0/1599;i1_HQ_LWC_c27412/f20p0/2012;i1_HQ_LWC_c27614/f47p0/1940;i1_HQ_LWC_c2926/f3p11/1694;i1_HQ_LWC_c6243/f3p3/1886;i1_HQ_LWC_c6276/f2p0/1746;i1…
GO:0032555	purine ribonucleotide binding	280	7096	0.999992	1	i0_LQ_LWC_c428/f1p0/983;i10_LQ_LWC_c9/f1p0/10622;i1_HQ_LWC_c13327/f5p0/1457;i1_HQ_LWC_c14899/f5p0/1785;i1_HQ_LWC_c18252/f2p0/1804;i1_HQ_LWC_c1850/f8p4/1980;i1_HQ_LWC_c20392/f2p0/1942;i1_HQ_LWC_c2133/f2p0/1659;i1_HQ_LWC_c25516/f4p0/1352;i1_HQ_LWC_c2557/f7p0/1599;i1_HQ_LWC_c27412/f20p0/2012;i1_HQ_LWC_c27614/f47p0/1940;i1_HQ_LWC_c2926/f3p11/1694;i1_HQ_LWC_c6243/f3p3/1886;i1_HQ_LWC_c6276/f2p0/1746;i1…
GO:0032553	ribonucleotide binding	281	7138	0.999994	1	i0_LQ_LWC_c428/f1p0/983;i10_LQ_LWC_c9/f1p0/10622;i1_HQ_LWC_c13327/f5p0/1457;i1_HQ_LWC_c14899/f5p0/1785;i1_HQ_LWC_c18252/f2p0/1804;i1_HQ_LWC_c1850/f8p4/1980;i1_HQ_LWC_c20392/f2p0/1942;i1_HQ_LWC_c2133/f2p0/1659;i1_HQ_LWC_c25516/f4p0/1352;i1_HQ_LWC_c2557/f7p0/1599;i1_HQ_LWC_c27412/f20p0/2012;i1_HQ_LWC_c27614/f47p0/1940;i1_HQ_LWC_c2926/f3p11/1694;i1_HQ_LWC_c6243/f3p3/1886;i1_HQ_LWC_c6276/f2p0/1746;i1…
GO:0017076	purine nucleotide binding	280	7121	0.999994	1	i0_LQ_LWC_c428/f1p0/983;i10_LQ_LWC_c9/f1p0/10622;i1_HQ_LWC_c13327/f5p0/1457;i1_HQ_LWC_c14899/f5p0/1785;i1_HQ_LWC_c18252/f2p0/1804;i1_HQ_LWC_c1850/f8p4/1980;i1_HQ_LWC_c20392/f2p0/1942;i1_HQ_LWC_c2133/f2p0/1659;i1_HQ_LWC_c25516/f4p0/1352;i1_HQ_LWC_c2557/f7p0/1599;i1_HQ_LWC_c27412/f20p0/2012;i1_HQ_LWC_c27614/f47p0/1940;i1_HQ_LWC_c2926/f3p11/1694;i1_HQ_LWC_c6243/f3p3/1886;i1_HQ_LWC_c6276/f2p0/1746;i1…
GO:0097367	carbohydrate derivative binding	281	7169	0.999996	1	i0_LQ_LWC_c428/f1p0/983;i10_LQ_LWC_c9/f1p0/10622;i1_HQ_LWC_c13327/f5p0/1457;i1_HQ_LWC_c14899/f5p0/1785;i1_HQ_LWC_c18252/f2p0/1804;i1_HQ_LWC_c1850/f8p4/1980;i1_HQ_LWC_c20392/f2p0/1942;i1_HQ_LWC_c2133/f2p0/1659;i1_HQ_LWC_c25516/f4p0/1352;i1_HQ_LWC_c2557/f7p0/1599;i1_HQ_LWC_c27412/f20p0/2012;i1_HQ_LWC_c27614/f47p0/1940;i1_HQ_LWC_c2926/f3p11/1694;i1_HQ_LWC_c6243/f3p3/1886;i1_HQ_LWC_c6276/f2p0/1746;i1…
GO:0008270	zinc ion binding	48	1907	1	1	i0_LQ_LWC_c428/f1p0/983;i1_HQ_LWC_c16703/f3p3/1604;i1_HQ_LWC_c2091/f2p1/1792;i1_HQ_LWC_c2790/f6p4/1634;i1_HQ_LWC_c7475/f3p1/1773;i1_LQ_LWC_c10684/f1p0/1994;i1_LQ_LWC_c11999/f1p1/1809;i1_LQ_LWC_c12269/f1p0/1765;i1_LQ_LWC_c18212/f1p8/1578;i1_LQ_LWC_c24083/f1p4/1982;i1_LQ_LWC_c24899/f1p0/1954;i1_LQ_LWC_c36332/f1p2/1571;i1_LQ_LWC_c36426/f1p4/1690;i1_LQ_LWC_c42403/f1p1/1019;i2_HQ_LWC_c109375/f2p1/2134…
GO:0003676	nucleic acid binding	173	5367	1	1	i0_LQ_LWC_c1106/f1p0/915;i0_LQ_LWC_c1125/f1p0/887;i1_HQ_LWC_c13327/f5p0/1457;i1_HQ_LWC_c14611/f22p0/1988;i1_HQ_LWC_c16237/f3p0/1669;i1_HQ_LWC_c16538/f3p0/1764;i1_HQ_LWC_c16703/f3p3/1604;i1_HQ_LWC_c18252/f2p0/1804;i1_HQ_LWC_c2133/f2p0/1659;i1_HQ_LWC_c25566/f3p0/1372;i1_HQ_LWC_c2680/f3p0/1901;i1_HQ_LWC_c2716/f3p0/1731;i1_HQ_LWC_c27623/f6p0/1808;i1_HQ_LWC_c29731/f2p0/1677;i1_HQ_LWC_c37162/f5p0/1220;…
GO:0005515	protein binding	359	9906	1	1	i0_HQ_LWC_c154/f3p0/870;i0_LQ_LWC_c1400/f1p0/650;i0_LQ_LWC_c1816/f1p0/463;i0_LQ_LWC_c1887/f1p0/985;i0_LQ_LWC_c428/f1p0/983;i0_LQ_LWC_c446/f1p0/837;i1_HQ_LWC_c16277/f3p0/1697;i1_HQ_LWC_c16362/f4p0/1539;i1_HQ_LWC_c16377/f4p0/1564;i1_HQ_LWC_c2133/f2p0/1659;i1_HQ_LWC_c2277/f2p2/1974;i1_HQ_LWC_c2312/f2p0/1611;i1_HQ_LWC_c2790/f6p4/1634;i1_HQ_LWC_c28111/f2p0/1389;i1_HQ_LWC_c29611/f2p0/1797;i1_HQ_LWC_c29…
GO:0003674	molecular_function	1698	34633	1	1	i0_HQ_LWC_c154/f3p0/870;i0_HQ_LWC_c23/f9p0/730;i0_HQ_LWC_c237/f2p0/908;i0_HQ_LWC_c254/f2p0/660;i0_HQ_LWC_c87/f4p0/776;i0_LQ_LWC_c1106/f1p0/915;i0_LQ_LWC_c1125/f1p0/887;i0_LQ_LWC_c1272/f1p11/652;i0_LQ_LWC_c1382/f1p2/958;i0_LQ_LWC_c1400/f1p0/650;i0_LQ_LWC_c1522/f1p0/888;i0_LQ_LWC_c1774/f1p0/797;i0_LQ_LWC_c1816/f1p0/463;i0_LQ_LWC_c1887/f1p0/985;i0_LQ_LWC_c1920/f1p2/815;i0_LQ_LWC_c2073/f1p1/597;i0_LQ…	c8301/f1p0/2373;i2_LQ_LWC_c83016/f1p0/2871;i2_LQ_LWC_c83029/f1p8/2736;i2_LQ_LWC_c83093/f1p0/2362;i2_LQ_LWC_c83150/f1p0/2449;i2_LQ_LWC_c83169/f1p3/2386;i2_LQ_LWC_c83231/f1p2/2366;i2_LQ_LWC_c83274/f1p4/2662;i2_LQ_LWC_c83278/f1p2/2334;i2_LQ_LWC_c83295/f1p1/2707;i2_LQ_LWC_c83376/f1p0/2390;i2_LQ_LWC_c83553/f1p4/1929;i2_LQ_LWC_c83560/f1p0/2224;i2_LQ_LWC_c83633/f1p1/2527;i2_LQ_LWC_c8375/f1p1/2936;i2_LQ_…
GO:0005488	binding	962	23150	1	1	i0_HQ_LWC_c154/f3p0/870;i0_HQ_LWC_c23/f9p0/730;i0_HQ_LWC_c87/f4p0/776;i0_LQ_LWC_c1106/f1p0/915;i0_LQ_LWC_c1125/f1p0/887;i0_LQ_LWC_c1382/f1p2/958;i0_LQ_LWC_c1400/f1p0/650;i0_LQ_LWC_c1522/f1p0/888;i0_LQ_LWC_c1774/f1p0/797;i0_LQ_LWC_c1816/f1p0/463;i0_LQ_LWC_c1887/f1p0/985;i0_LQ_LWC_c2078/f1p0/820;i0_LQ_LWC_c2267/f1p0/950;i0_LQ_LWC_c428/f1p0/983;i0_LQ_LWC_c446/f1p0/837;i0_LQ_LWC_c545/f1p0/858;i0_LQ_L…
