# Supplementary material for: Transcriptome Reveals the Dynamic Response Mechanism of Pearl Millet Roots under Drought Stress
Source: Genes (Basel). 2021 Dec 15;12(12):1988. doi: 10.3390/genes12121988 (PMC8701094; doi:10.3390/genes12121988)
Supplement: Supplementary file 1 [file genes-12-01988-s001.zip › Supplemental Table S3.xlsx]

## Sheet: Sheet1
Supplemental Table S3. GO Enrichment at 96h
GO ID	Description	out (4323)	All (34633)	pvalue	p.adjust	Genes
GO:0016491	oxidoreductase activity	513	2957	6.79e-16	4.83e-13	i0_HQ_LWC_c254/f2p0/660;i0_LQ_LWC_c1485/f1p2/902;i0_LQ_LWC_c1816/f1p0/463;i0_LQ_LWC_c310/f1p0/711;i0_LQ_LWC_c598/f1p0/609;i1_HQ_LWC_c10429/f5p1/1861;i1_HQ_LWC_c12272/f2p2/1653;i1_HQ_LWC_c13593/f3p0/1475;i1_HQ_LWC_c1410/f9p0/1819;i1_HQ_LWC_c14501/f2p0/1439;i1_HQ_LWC_c14907/f12p0/1625;i1_HQ_LWC_c1497/f4p0/1573;i1_HQ_LWC_c14970/f3p0/1516;i1_HQ_LWC_c1542/f4p0/1661;i1_HQ_LWC_c16353/f2p0/1888;i1_HQ_LWC…
GO:0003824	catalytic activity	2646	19257	9.52e-16	4.83e-13	i0_HQ_LWC_c148/f3p0/663;i0_HQ_LWC_c254/f2p0/660;i0_HQ_LWC_c273/f2p0/803;i0_HQ_LWC_c80/f4p0/877;i0_LQ_LWC_c1106/f1p0/915;i0_LQ_LWC_c1272/f1p11/652;i0_LQ_LWC_c1280/f1p5/992;i0_LQ_LWC_c1291/f1p0/969;i0_LQ_LWC_c1298/f1p0/919;i0_LQ_LWC_c1311/f1p2/568;i0_LQ_LWC_c1461/f1p0/769;i0_LQ_LWC_c1485/f1p2/902;i0_LQ_LWC_c1553/f1p3/928;i0_LQ_LWC_c1816/f1p0/463;i0_LQ_LWC_c1818/f1p6/717;i0_LQ_LWC_c2122/f1p2/701;i0_…	8289/f1p1/2239;i2_LQ_LWC_c108591/f1p1/2229;i2_LQ_LWC_c108708/f1p10/2892;i2_LQ_LWC_c108730/f1p8/2689;i2_LQ_LWC_c108809/f1p2/2849;i2_LQ_LWC_c108857/f1p7/2795;i2_LQ_LWC_c108865/f1p8/2519;i2_LQ_LWC_c108899/f1p1/2328;i2_LQ_LWC_c108938/f1p8/3004;i2_LQ_LWC_c109026/f1p0/2618;i2_LQ_LWC_c109124/f1p0/2468;i2_LQ_LWC_c109175/f1p0/2656;i2_LQ_LWC_c10929/f1p1/2258;i2_LQ_LWC_c109396/f1p0/2732;i2_LQ_LWC_c109415/f1…	/f1p0/4939;i4_LQ_LWC_c23524/f1p0/4967;i4_LQ_LWC_c23626/f1p0/4893;i4_LQ_LWC_c23679/f1p0/4371;i4_LQ_LWC_c23814/f1p6/4718;i4_LQ_LWC_c24223/f1p0/4955;i4_LQ_LWC_c2439/f1p0/4641;i4_LQ_LWC_c24436/f1p0/4744;i4_LQ_LWC_c2463/f2p2/4862;i4_LQ_LWC_c24653/f1p1/4692;i4_LQ_LWC_c24817/f1p0/4659;i4_LQ_LWC_c25331/f1p1/4470;i4_LQ_LWC_c25386/f1p0/5002;i4_LQ_LWC_c25507/f1p0/4925;i4_LQ_LWC_c25639/f1p4/5087;i4_LQ_LWC_c2…
GO:0016798	hydrolase activity, acting on glycosyl bonds	217	1047	1.77e-14	5.98e-12	i1_HQ_LWC_c10736/f3p5/1981;i1_HQ_LWC_c14897/f7p0/2002;i1_HQ_LWC_c16382/f2p0/1663;i1_HQ_LWC_c16719/f2p0/1831;i1_HQ_LWC_c2078/f3p0/1869;i1_HQ_LWC_c2189/f3p0/1609;i1_HQ_LWC_c2235/f5p0/1912;i1_HQ_LWC_c2413/f5p5/1819;i1_HQ_LWC_c25625/f3p0/1334;i1_HQ_LWC_c2591/f2p2/1592;i1_HQ_LWC_c27709/f3p0/1435;i1_HQ_LWC_c29588/f2p0/1709;i1_HQ_LWC_c29679/f2p0/1936;i1_HQ_LWC_c2995/f2p0/1652;i1_HQ_LWC_c37507/f2p1/1138;…
GO:0004553	hydrolase activity, hydrolyzing O-glycosyl compounds	199	957	1.59e-13	4.04e-11	i1_HQ_LWC_c10736/f3p5/1981;i1_HQ_LWC_c14897/f7p0/2002;i1_HQ_LWC_c16382/f2p0/1663;i1_HQ_LWC_c16719/f2p0/1831;i1_HQ_LWC_c2078/f3p0/1869;i1_HQ_LWC_c2189/f3p0/1609;i1_HQ_LWC_c2235/f5p0/1912;i1_HQ_LWC_c25625/f3p0/1334;i1_HQ_LWC_c2591/f2p2/1592;i1_HQ_LWC_c27709/f3p0/1435;i1_HQ_LWC_c2995/f2p0/1652;i1_HQ_LWC_c37507/f2p1/1138;i1_HQ_LWC_c40088/f5p9/1113;i1_HQ_LWC_c40472/f2p0/1665;i1_HQ_LWC_c8652/f3p0/1565;…
GO:0020037	heme binding	111	453	1.39e-12	2.81e-10	i1_HQ_LWC_c10429/f5p1/1861;i1_HQ_LWC_c12272/f2p2/1653;i1_HQ_LWC_c14501/f2p0/1439;i1_HQ_LWC_c16353/f2p0/1888;i1_HQ_LWC_c16403/f5p0/1808;i1_HQ_LWC_c16757/f2p0/1709;i1_HQ_LWC_c16789/f2p0/1906;i1_HQ_LWC_c1721/f3p0/1934;i1_HQ_LWC_c1934/f5p0/1987;i1_HQ_LWC_c2072/f4p1/1850;i1_HQ_LWC_c2174/f8p0/1832;i1_HQ_LWC_c24575/f4p2/2049;i1_HQ_LWC_c25951/f2p0/1924;i1_HQ_LWC_c27549/f9p0/1908;i1_HQ_LWC_c2759/f4p0/1734…
GO:0046906	tetrapyrrole binding	114	483	9.17e-12	1.55e-09	i1_HQ_LWC_c10429/f5p1/1861;i1_HQ_LWC_c12272/f2p2/1653;i1_HQ_LWC_c14501/f2p0/1439;i1_HQ_LWC_c16353/f2p0/1888;i1_HQ_LWC_c16403/f5p0/1808;i1_HQ_LWC_c16757/f2p0/1709;i1_HQ_LWC_c16789/f2p0/1906;i1_HQ_LWC_c1721/f3p0/1934;i1_HQ_LWC_c1934/f5p0/1987;i1_HQ_LWC_c2072/f4p1/1850;i1_HQ_LWC_c2174/f8p0/1832;i1_HQ_LWC_c24575/f4p2/2049;i1_HQ_LWC_c25951/f2p0/1924;i1_HQ_LWC_c27549/f9p0/1908;i1_HQ_LWC_c2759/f4p0/1734…
GO:0048037	cofactor binding	234	1252	1.03e-10	1.49e-08	i0_LQ_LWC_c1485/f1p2/902;i0_LQ_LWC_c279/f2p0/473;i1_HQ_LWC_c10147/f3p4/1684;i1_HQ_LWC_c12819/f2p0/1779;i1_HQ_LWC_c14907/f12p0/1625;i1_HQ_LWC_c1544/f10p0/1915;i1_HQ_LWC_c2031/f12p1/1804;i1_HQ_LWC_c20594/f2p0/1612;i1_HQ_LWC_c2186/f4p2/1920;i1_HQ_LWC_c2189/f3p0/1609;i1_HQ_LWC_c22551/f2p0/1745;i1_HQ_LWC_c2648/f5p0/1751;i1_HQ_LWC_c29561/f3p0/1623;i1_HQ_LWC_c37355/f3p4/1336;i1_HQ_LWC_c37455/f2p3/1293;i…
GO:0008483	transaminase activity	27	62	1.21e-09	1.37e-07	i1_HQ_LWC_c2031/f12p1/1804;i1_HQ_LWC_c2189/f3p0/1609;i1_HQ_LWC_c8769/f2p3/1833;i1_LQ_LWC_c10082/f1p0/1746;i1_LQ_LWC_c12852/f1p1/1451;i1_LQ_LWC_c19728/f1p0/1857;i1_LQ_LWC_c21976/f1p0/1639;i1_LQ_LWC_c29832/f1p0/1535;i1_LQ_LWC_c33059/f1p1/1781;i1_LQ_LWC_c4828/f1p3/1914;i1_LQ_LWC_c8153/f1p0/1594;i2_HQ_LWC_c132912/f7p0/2060;i2_HQ_LWC_c59945/f2p9/2057;i2_HQ_LWC_c96190/f5p5/2130;i2_LQ_LWC_c10676/f1p0/22…
GO:0016769	transferase activity, transferring nitrogenous groups	27	62	1.21e-09	1.37e-07	i1_HQ_LWC_c2031/f12p1/1804;i1_HQ_LWC_c2189/f3p0/1609;i1_HQ_LWC_c8769/f2p3/1833;i1_LQ_LWC_c10082/f1p0/1746;i1_LQ_LWC_c12852/f1p1/1451;i1_LQ_LWC_c19728/f1p0/1857;i1_LQ_LWC_c21976/f1p0/1639;i1_LQ_LWC_c29832/f1p0/1535;i1_LQ_LWC_c33059/f1p1/1781;i1_LQ_LWC_c4828/f1p3/1914;i1_LQ_LWC_c8153/f1p0/1594;i2_HQ_LWC_c132912/f7p0/2060;i2_HQ_LWC_c59945/f2p9/2057;i2_HQ_LWC_c96190/f5p5/2130;i2_LQ_LWC_c10676/f1p0/22…
GO:0030170	pyridoxal phosphate binding	58	208	1.94e-09	1.97e-07	i1_HQ_LWC_c1544/f10p0/1915;i1_HQ_LWC_c2031/f12p1/1804;i1_HQ_LWC_c2189/f3p0/1609;i1_HQ_LWC_c22551/f2p0/1745;i1_HQ_LWC_c3973/f3p0/1986;i1_HQ_LWC_c6241/f2p0/1850;i1_HQ_LWC_c8769/f2p3/1833;i1_LQ_LWC_c10082/f1p0/1746;i1_LQ_LWC_c10854/f1p0/1860;i1_LQ_LWC_c12796/f1p7/1882;i1_LQ_LWC_c12852/f1p1/1451;i1_LQ_LWC_c16608/f2p0/1643;i1_LQ_LWC_c18081/f1p0/1899;i1_LQ_LWC_c19462/f1p8/1851;i1_LQ_LWC_c19728/f1p0/185…
GO:0016705	oxidoreductase activity, acting on paired donors, with incorporation or reduction of molecular oxygen	102	467	9.61e-09	8.86e-07	i1_HQ_LWC_c10429/f5p1/1861;i1_HQ_LWC_c12272/f2p2/1653;i1_HQ_LWC_c1410/f9p0/1819;i1_HQ_LWC_c16353/f2p0/1888;i1_HQ_LWC_c16757/f2p0/1709;i1_HQ_LWC_c16789/f2p0/1906;i1_HQ_LWC_c1934/f5p0/1987;i1_HQ_LWC_c2174/f8p0/1832;i1_HQ_LWC_c25951/f2p0/1924;i1_HQ_LWC_c27509/f19p0/1855;i1_HQ_LWC_c27549/f9p0/1908;i1_HQ_LWC_c27554/f5p0/1876;i1_HQ_LWC_c2759/f4p0/1734;i1_HQ_LWC_c29747/f2p0/1815;i1_HQ_LWC_c29775/f2p0/19…
GO:0008236	serine-type peptidase activity	95	473	1.69e-06	0.000131862	i1_HQ_LWC_c14960/f3p0/1405;i1_HQ_LWC_c16561/f3p0/1968;i1_HQ_LWC_c21770/f2p4/1474;i1_HQ_LWC_c2572/f4p0/1674;i1_HQ_LWC_c27580/f18p0/1937;i1_HQ_LWC_c27596/f4p0/1573;i1_HQ_LWC_c3924/f6p0/1760;i1_HQ_LWC_c39668/f10p0/1876;i1_HQ_LWC_c40161/f21p2/1872;i1_HQ_LWC_c8258/f2p0/1790;i1_LQ_LWC_c11548/f1p4/1559;i1_LQ_LWC_c18646/f1p0/2021;i1_LQ_LWC_c20216/f1p0/1608;i1_LQ_LWC_c22028/f1p4/1860;i1_LQ_LWC_c22581/f1p0…
GO:0017171	serine hydrolase activity	95	473	1.69e-06	0.000131862	i1_HQ_LWC_c14960/f3p0/1405;i1_HQ_LWC_c16561/f3p0/1968;i1_HQ_LWC_c21770/f2p4/1474;i1_HQ_LWC_c2572/f4p0/1674;i1_HQ_LWC_c27580/f18p0/1937;i1_HQ_LWC_c27596/f4p0/1573;i1_HQ_LWC_c3924/f6p0/1760;i1_HQ_LWC_c39668/f10p0/1876;i1_HQ_LWC_c40161/f21p2/1872;i1_HQ_LWC_c8258/f2p0/1790;i1_LQ_LWC_c11548/f1p4/1559;i1_LQ_LWC_c18646/f1p0/2021;i1_LQ_LWC_c20216/f1p0/1608;i1_LQ_LWC_c22028/f1p4/1860;i1_LQ_LWC_c22581/f1p0…
GO:0004497	monooxygenase activity	44	171	1.83e-06	0.000132547	i0_LQ_LWC_c1816/f1p0/463;i1_HQ_LWC_c14970/f3p0/1516;i1_HQ_LWC_c21132/f2p6/2008;i1_HQ_LWC_c25815/f2p5/1363;i1_HQ_LWC_c39279/f10p0/1936;i1_HQ_LWC_c39825/f48p1/1852;i1_LQ_LWC_c12611/f1p4/1687;i1_LQ_LWC_c17874/f1p5/1667;i1_LQ_LWC_c22439/f1p0/1830;i1_LQ_LWC_c24816/f1p0/1924;i1_LQ_LWC_c31444/f1p0/1667;i1_LQ_LWC_c32227/f1p0/1614;i1_LQ_LWC_c34375/f1p0/1948;i1_LQ_LWC_c34476/f1p2/1695;i1_LQ_LWC_c34989/f1p3…
GO:0005507	copper ion binding	57	246	2.42e-06	0.000163407	i0_HQ_LWC_c293/f2p0/939;i0_LQ_LWC_c1367/f1p0/961;i0_LQ_LWC_c849/f1p4/581;i1_HQ_LWC_c16757/f2p0/1709;i1_HQ_LWC_c16789/f2p0/1906;i1_HQ_LWC_c23625/f2p5/1954;i1_HQ_LWC_c24575/f4p2/2049;i1_HQ_LWC_c25951/f2p0/1924;i1_HQ_LWC_c6560/f2p0/1816;i1_HQ_LWC_c8785/f2p0/1985;i1_LQ_LWC_c12773/f1p1/1721;i1_LQ_LWC_c17043/f1p9/1823;i1_LQ_LWC_c18459/f1p0/2056;i1_LQ_LWC_c20005/f1p0/1950;i1_LQ_LWC_c20591/f1p26/1838;i1_…
GO:0004143	diacylglycerol kinase activity	12	22	2.7e-06	0.000171403	i1_HQ_LWC_c39334/f8p0/1949;i1_LQ_LWC_c19527/f1p0/1946;i1_LQ_LWC_c32593/f1p0/1863;i1_LQ_LWC_c33177/f1p0/1939;i2_HQ_LWC_c10216/f4p0/2757;i2_LQ_LWC_c13933/f1p2/2005;i2_LQ_LWC_c31821/f1p3/2241;i2_LQ_LWC_c8604/f1p1/2551;i3_LQ_LWC_c14683/f1p0/3020;i4_LQ_LWC_c25331/f1p1/4470;i5_LQ_LWC_c8117/f1p0/5191;i6_LQ_LWC_c361/f1p0/6370
GO:0070008	serine-type exopeptidase activity	37	138	4.18e-06	0.000249271	i1_HQ_LWC_c16561/f3p0/1968;i1_HQ_LWC_c2572/f4p0/1674;i1_HQ_LWC_c8258/f2p0/1790;i1_LQ_LWC_c11548/f1p4/1559;i1_LQ_LWC_c18646/f1p0/2021;i1_LQ_LWC_c20216/f1p0/1608;i1_LQ_LWC_c22028/f1p4/1860;i1_LQ_LWC_c24079/f1p5/1861;i1_LQ_LWC_c3164/f1p6/1848;i1_LQ_LWC_c32062/f1p20/1934;i1_LQ_LWC_c32421/f1p7/1707;i1_LQ_LWC_c33504/f1p0/1890;i1_LQ_LWC_c33651/f1p0/1824;i1_LQ_LWC_c3728/f1p0/1702;i1_LQ_LWC_c8003/f1p3/181…
GO:0005506	iron ion binding	93	477	7.73e-06	0.000435585	i0_LQ_LWC_c1367/f1p0/961;i0_LQ_LWC_c1968/f1p1/872;i1_HQ_LWC_c10429/f5p1/1861;i1_HQ_LWC_c1410/f9p0/1819;i1_HQ_LWC_c16353/f2p0/1888;i1_HQ_LWC_c16403/f5p0/1808;i1_HQ_LWC_c16757/f2p0/1709;i1_HQ_LWC_c16789/f2p0/1906;i1_HQ_LWC_c2072/f4p1/1850;i1_HQ_LWC_c24575/f4p2/2049;i1_HQ_LWC_c25951/f2p0/1924;i1_HQ_LWC_c27509/f19p0/1855;i1_HQ_LWC_c29747/f2p0/1815;i1_HQ_LWC_c39849/f7p0/1891;i1_HQ_LWC_c5203/f3p3/1854;…
GO:0004185	serine-type carboxypeptidase activity	27	92	1.36e-05	0.00072666	i1_HQ_LWC_c16561/f3p0/1968;i1_HQ_LWC_c2572/f4p0/1674;i1_HQ_LWC_c8258/f2p0/1790;i1_LQ_LWC_c18646/f1p0/2021;i1_LQ_LWC_c20216/f1p0/1608;i1_LQ_LWC_c22028/f1p4/1860;i1_LQ_LWC_c24079/f1p5/1861;i1_LQ_LWC_c3164/f1p6/1848;i1_LQ_LWC_c32062/f1p20/1934;i1_LQ_LWC_c32421/f1p7/1707;i1_LQ_LWC_c33504/f1p0/1890;i1_LQ_LWC_c33651/f1p0/1824;i1_LQ_LWC_c3728/f1p0/1702;i1_LQ_LWC_c8003/f1p3/1812;i1_LQ_LWC_c9311/f1p1/1670…
GO:0015252	hydrogen ion channel activity	23	73	1.63e-05	0.000787768	i1_HQ_LWC_c1544/f10p0/1915;i1_HQ_LWC_c2031/f12p1/1804;i1_HQ_LWC_c22551/f2p0/1745;i1_HQ_LWC_c6241/f2p0/1850;i1_LQ_LWC_c12796/f1p7/1882;i1_LQ_LWC_c19728/f1p0/1857;i1_LQ_LWC_c20215/f1p0/1930;i1_LQ_LWC_c21688/f1p0/1801;i1_LQ_LWC_c21976/f1p0/1639;i1_LQ_LWC_c4192/f1p0/1638;i1_LQ_LWC_c4828/f1p3/1914;i1_LQ_LWC_c9619/f1p13/1558;i1_LQ_LWC_c9804/f1p1/1659;i2_HQ_LWC_c74158/f2p2/2213;i2_LQ_LWC_c101005/f1p5/23…
GO:0030171	voltage-gated proton channel activity	23	73	1.63e-05	0.000787768	i1_HQ_LWC_c1544/f10p0/1915;i1_HQ_LWC_c2031/f12p1/1804;i1_HQ_LWC_c22551/f2p0/1745;i1_HQ_LWC_c6241/f2p0/1850;i1_LQ_LWC_c12796/f1p7/1882;i1_LQ_LWC_c19728/f1p0/1857;i1_LQ_LWC_c20215/f1p0/1930;i1_LQ_LWC_c21688/f1p0/1801;i1_LQ_LWC_c21976/f1p0/1639;i1_LQ_LWC_c4192/f1p0/1638;i1_LQ_LWC_c4828/f1p3/1914;i1_LQ_LWC_c9619/f1p13/1558;i1_LQ_LWC_c9804/f1p1/1659;i2_HQ_LWC_c74158/f2p2/2213;i2_LQ_LWC_c101005/f1p5/23…
GO:0050662	coenzyme binding	170	1006	2.22e-05	0.00102108	i0_LQ_LWC_c1485/f1p2/902;i0_LQ_LWC_c279/f2p0/473;i1_HQ_LWC_c10147/f3p4/1684;i1_HQ_LWC_c12819/f2p0/1779;i1_HQ_LWC_c14907/f12p0/1625;i1_HQ_LWC_c20594/f2p0/1612;i1_HQ_LWC_c2186/f4p2/1920;i1_HQ_LWC_c2648/f5p0/1751;i1_HQ_LWC_c29561/f3p0/1623;i1_HQ_LWC_c37355/f3p4/1336;i1_HQ_LWC_c37455/f2p3/1293;i1_HQ_LWC_c37536/f2p2/1280;i1_HQ_LWC_c39709/f2p1/1519;i1_HQ_LWC_c40408/f3p0/1977;i1_HQ_LWC_c4960/f2p1/1728;i…
GO:0042302	structural constituent of cuticle	7	10	3.99e-05	0.00176017	i0_HQ_LWC_c237/f2p0/908;i1_HQ_LWC_c21238/f2p0/1984;i2_HQ_LWC_c100842/f2p1/2944;i2_HQ_LWC_c35346/f2p0/2216;i2_LQ_LWC_c10592/f1p1/2955;i3_HQ_LWC_c17800/f2p0/3154;i3_LQ_LWC_c22054/f1p32/3309
GO:0016762	xyloglucan:xyloglucosyl transferase activity	8	13	4.2e-05	0.00177504	i1_HQ_LWC_c25625/f3p0/1334;i1_HQ_LWC_c2591/f2p2/1592;i1_LQ_LWC_c14165/f1p0/1289;i1_LQ_LWC_c14233/f1p0/1191;i1_LQ_LWC_c26784/f1p1/1252;i1_LQ_LWC_c35236/f1p4/1523;i1_LQ_LWC_c38296/f1p0/1290;i1_LQ_LWC_c38404/f1p0/1243
GO:0004180	carboxypeptidase activity	27	98	4.71e-05	0.00191121	i1_HQ_LWC_c16561/f3p0/1968;i1_HQ_LWC_c2572/f4p0/1674;i1_HQ_LWC_c8258/f2p0/1790;i1_LQ_LWC_c18646/f1p0/2021;i1_LQ_LWC_c20216/f1p0/1608;i1_LQ_LWC_c22028/f1p4/1860;i1_LQ_LWC_c24079/f1p5/1861;i1_LQ_LWC_c3164/f1p6/1848;i1_LQ_LWC_c32062/f1p20/1934;i1_LQ_LWC_c32421/f1p7/1707;i1_LQ_LWC_c33504/f1p0/1890;i1_LQ_LWC_c33651/f1p0/1824;i1_LQ_LWC_c3728/f1p0/1702;i1_LQ_LWC_c8003/f1p3/1812;i1_LQ_LWC_c9311/f1p1/1670…
GO:0016758	transferase activity, transferring hexosyl groups	209	1299	6.23e-05	0.00242779	i1_HQ_LWC_c12458/f3p0/1774;i1_HQ_LWC_c13064/f4p19/1522;i1_HQ_LWC_c1375/f11p0/1841;i1_HQ_LWC_c16512/f2p0/1735;i1_HQ_LWC_c16667/f2p0/1758;i1_HQ_LWC_c17616/f2p0/2013;i1_HQ_LWC_c1908/f8p0/1914;i1_HQ_LWC_c19744/f3p22/1911;i1_HQ_LWC_c19820/f3p0/1978;i1_HQ_LWC_c2069/f6p1/1849;i1_HQ_LWC_c20779/f2p0/1916;i1_HQ_LWC_c2304/f4p1/1764;i1_HQ_LWC_c24074/f2p6/1705;i1_HQ_LWC_c2521/f6p0/1759;i1_HQ_LWC_c25625/f3p0/1…
GO:0005215	transporter activity	514	3546	9.41e-05	0.00353561	i0_HQ_LWC_c80/f4p0/877;i0_HQ_LWC_c87/f4p0/776;i0_LQ_LWC_c1176/f1p0/678;i0_LQ_LWC_c1199/f1p0/891;i0_LQ_LWC_c1359/f1p0/734;i0_LQ_LWC_c1382/f1p2/958;i0_LQ_LWC_c1968/f1p1/872;i0_LQ_LWC_c2126/f1p1/581;i0_LQ_LWC_c263/f2p0/733;i0_LQ_LWC_c497/f1p0/899;i0_LQ_LWC_c863/f1p0/579;i13_LQ_LWC_c5/f1p0/13509;i1_HQ_LWC_c11094/f2p7/1986;i1_HQ_LWC_c1317/f18p0/1956;i1_HQ_LWC_c1544/f10p0/1915;i1_HQ_LWC_c16743/f2p2/185…
GO:0016757	transferase activity, transferring glycosyl groups	251	1626	0.000188001	0.00674178	i1_HQ_LWC_c12458/f3p0/1774;i1_HQ_LWC_c13064/f4p19/1522;i1_HQ_LWC_c1375/f11p0/1841;i1_HQ_LWC_c16512/f2p0/1735;i1_HQ_LWC_c16667/f2p0/1758;i1_HQ_LWC_c17616/f2p0/2013;i1_HQ_LWC_c1908/f8p0/1914;i1_HQ_LWC_c19744/f3p22/1911;i1_HQ_LWC_c19820/f3p0/1978;i1_HQ_LWC_c2069/f6p1/1849;i1_HQ_LWC_c20779/f2p0/1916;i1_HQ_LWC_c2304/f4p1/1764;i1_HQ_LWC_c24074/f2p6/1705;i1_HQ_LWC_c2521/f6p0/1759;i1_HQ_LWC_c25625/f3p0/1…
GO:0003854	3-beta-hydroxy-delta5-steroid dehydrogenase activity	38	169	0.00020611	0.00674178	i1_HQ_LWC_c20594/f2p0/1612;i1_HQ_LWC_c37355/f3p4/1336;i1_HQ_LWC_c37455/f2p3/1293;i1_HQ_LWC_c37536/f2p2/1280;i1_HQ_LWC_c39709/f2p1/1519;i1_HQ_LWC_c5984/f4p0/1699;i1_LQ_LWC_c10315/f1p19/1718;i1_LQ_LWC_c13378/f1p0/1107;i1_LQ_LWC_c14200/f1p0/1389;i1_LQ_LWC_c17633/f1p0/1843;i1_LQ_LWC_c18417/f1p0/1963;i1_LQ_LWC_c19649/f1p0/1700;i1_LQ_LWC_c19695/f1p0/1755;i1_LQ_LWC_c23793/f1p2/1787;i1_LQ_LWC_c26762/f1p0…
GO:0016229	steroid dehydrogenase activity	38	169	0.00020611	0.00674178	i1_HQ_LWC_c20594/f2p0/1612;i1_HQ_LWC_c37355/f3p4/1336;i1_HQ_LWC_c37455/f2p3/1293;i1_HQ_LWC_c37536/f2p2/1280;i1_HQ_LWC_c39709/f2p1/1519;i1_HQ_LWC_c5984/f4p0/1699;i1_LQ_LWC_c10315/f1p19/1718;i1_LQ_LWC_c13378/f1p0/1107;i1_LQ_LWC_c14200/f1p0/1389;i1_LQ_LWC_c17633/f1p0/1843;i1_LQ_LWC_c18417/f1p0/1963;i1_LQ_LWC_c19649/f1p0/1700;i1_LQ_LWC_c19695/f1p0/1755;i1_LQ_LWC_c23793/f1p2/1787;i1_LQ_LWC_c26762/f1p0…
GO:0033764	steroid dehydrogenase activity, acting on the CH-OH group of donors, NAD or NADP as acceptor	38	169	0.00020611	0.00674178	i1_HQ_LWC_c20594/f2p0/1612;i1_HQ_LWC_c37355/f3p4/1336;i1_HQ_LWC_c37455/f2p3/1293;i1_HQ_LWC_c37536/f2p2/1280;i1_HQ_LWC_c39709/f2p1/1519;i1_HQ_LWC_c5984/f4p0/1699;i1_LQ_LWC_c10315/f1p19/1718;i1_LQ_LWC_c13378/f1p0/1107;i1_LQ_LWC_c14200/f1p0/1389;i1_LQ_LWC_c17633/f1p0/1843;i1_LQ_LWC_c18417/f1p0/1963;i1_LQ_LWC_c19649/f1p0/1700;i1_LQ_LWC_c19695/f1p0/1755;i1_LQ_LWC_c23793/f1p2/1787;i1_LQ_LWC_c26762/f1p0…
GO:0008918	lipopolysaccharide 3-alpha-galactosyltransferase activity	4	4	0.000242467	0.00745035	i1_HQ_LWC_c17616/f2p0/2013;i1_LQ_LWC_c30704/f1p0/1716;i1_LQ_LWC_c32436/f1p3/1622;i3_LQ_LWC_c36086/f1p7/3690
GO:0035250	UDP-galactosyltransferase activity	4	4	0.000242467	0.00745035	i1_HQ_LWC_c17616/f2p0/2013;i1_LQ_LWC_c30704/f1p0/1716;i1_LQ_LWC_c32436/f1p3/1622;i3_LQ_LWC_c36086/f1p7/3690
GO:0008171	O-methyltransferase activity	17	55	0.000260132	0.00775806	i1_HQ_LWC_c10881/f5p0/1483;i1_HQ_LWC_c12919/f5p0/1450;i1_LQ_LWC_c11270/f1p6/1982;i1_LQ_LWC_c21061/f1p8/1427;i1_LQ_LWC_c21701/f1p0/1551;i1_LQ_LWC_c27710/f3p2/1440;i1_LQ_LWC_c30616/f1p0/1929;i1_LQ_LWC_c3497/f1p2/1940;i1_LQ_LWC_c35249/f1p33/1583;i1_LQ_LWC_c8483/f3p2/1949;i2_HQ_LWC_c2313/f7p4/2341;i2_HQ_LWC_c96478/f5p1/2099;i2_LQ_LWC_c10320/f1p0/2329;i2_LQ_LWC_c106256/f1p2/2183;i2_LQ_LWC_c107185/f1p0…
GO:0010277	chlorophyllide a oxygenase [overall] activity	8	16	0.000296474	0.00858927	i1_HQ_LWC_c21132/f2p6/2008;i1_HQ_LWC_c39279/f10p0/1936;i1_HQ_LWC_c39825/f48p1/1852;i1_LQ_LWC_c41350/f1p0/1903;i2_HQ_LWC_c127720/f114p10/2109;i2_LQ_LWC_c47579/f1p0/2601;i2_LQ_LWC_c67619/f1p1/2485;i2_LQ_LWC_c68442/f1p1/2582
GO:0098519	nucleotide phosphatase activity, acting on free nucleotides	45	215	0.000324337	0.0091355	i1_HQ_LWC_c2651/f2p7/1555;i1_LQ_LWC_c10803/f1p4/1641;i1_LQ_LWC_c13806/f1p0/1361;i1_LQ_LWC_c23722/f1p0/1679;i1_LQ_LWC_c3312/f1p6/1754;i2_HQ_LWC_c83535/f2p1/2546;i2_HQ_LWC_c98031/f9p2/2034;i2_LQ_LWC_c107175/f1p36/2633;i3_HQ_LWC_c2504/f3p0/3370;i3_LQ_LWC_c10883/f1p2/3951;i3_LQ_LWC_c13906/f1p5/3021;i3_LQ_LWC_c19142/f1p11/3230;i3_LQ_LWC_c24970/f1p0/3144;i3_LQ_LWC_c27299/f1p0/4002;i3_LQ_LWC_c27508/f1p7…
GO:0004602	glutathione peroxidase activity	13	38	0.000454126	0.0123305	i1_HQ_LWC_c14501/f2p0/1439;i1_HQ_LWC_c18827/f2p0/1833;i1_HQ_LWC_c40231/f3p0/1461;i1_LQ_LWC_c10587/f1p8/1600;i1_LQ_LWC_c13771/f1p1/1329;i1_LQ_LWC_c14441/f1p0/1436;i1_LQ_LWC_c25691/f2p0/1286;i1_LQ_LWC_c36311/f1p0/1819;i1_LQ_LWC_c37454/f2p3/1282;i1_LQ_LWC_c37707/f1p0/1213;i1_LQ_LWC_c5970/f1p0/1517;i1_LQ_LWC_c6633/f1p0/1915;i2_LQ_LWC_c3590/f1p0/2142
GO:0016701	oxidoreductase activity, acting on single donors with incorporation of molecular oxygen	32	140	0.000462091	0.0123305	i1_HQ_LWC_c14970/f3p0/1516;i1_HQ_LWC_c21132/f2p6/2008;i1_HQ_LWC_c25815/f2p5/1363;i1_HQ_LWC_c39279/f10p0/1936;i1_HQ_LWC_c39825/f48p1/1852;i1_LQ_LWC_c22808/f1p3/1774;i1_LQ_LWC_c39269/f11p13/1542;i1_LQ_LWC_c41350/f1p0/1903;i1_LQ_LWC_c4222/f1p0/1713;i2_HQ_LWC_c127720/f114p10/2109;i2_HQ_LWC_c17034/f3p2/2516;i2_HQ_LWC_c43473/f17p5/2278;i2_HQ_LWC_c70521/f2p0/3001;i2_LQ_LWC_c102946/f1p0/2556;i2_LQ_LWC_c1…
GO:0022843	voltage-gated cation channel activity	29	125	0.000644303	0.0167519	i1_HQ_LWC_c1544/f10p0/1915;i1_HQ_LWC_c2031/f12p1/1804;i1_HQ_LWC_c22201/f2p0/1596;i1_HQ_LWC_c22551/f2p0/1745;i1_HQ_LWC_c6241/f2p0/1850;i1_LQ_LWC_c12796/f1p7/1882;i1_LQ_LWC_c19728/f1p0/1857;i1_LQ_LWC_c20215/f1p0/1930;i1_LQ_LWC_c21688/f1p0/1801;i1_LQ_LWC_c21976/f1p0/1639;i1_LQ_LWC_c39120/f1p0/1215;i1_LQ_LWC_c4192/f1p0/1638;i1_LQ_LWC_c4828/f1p3/1914;i1_LQ_LWC_c9619/f1p13/1558;i1_LQ_LWC_c9804/f1p1/165…
GO:0008238	exopeptidase activity	49	247	0.000660982	0.0167559	i1_HQ_LWC_c16561/f3p0/1968;i1_HQ_LWC_c25636/f3p3/1362;i1_HQ_LWC_c2572/f4p0/1674;i1_HQ_LWC_c37239/f4p2/1310;i1_HQ_LWC_c8258/f2p0/1790;i1_LQ_LWC_c11548/f1p4/1559;i1_LQ_LWC_c18646/f1p0/2021;i1_LQ_LWC_c20216/f1p0/1608;i1_LQ_LWC_c20320/f1p1/1695;i1_LQ_LWC_c22028/f1p4/1860;i1_LQ_LWC_c24079/f1p5/1861;i1_LQ_LWC_c30863/f1p0/1672;i1_LQ_LWC_c3164/f1p6/1848;i1_LQ_LWC_c32062/f1p20/1934;i1_LQ_LWC_c32421/f1p7/1…
GO:0022857	transmembrane transporter activity	463	3239	0.000690139	0.0170683	i0_HQ_LWC_c80/f4p0/877;i0_HQ_LWC_c87/f4p0/776;i0_LQ_LWC_c1176/f1p0/678;i0_LQ_LWC_c1199/f1p0/891;i0_LQ_LWC_c1359/f1p0/734;i0_LQ_LWC_c1382/f1p2/958;i0_LQ_LWC_c1968/f1p1/872;i0_LQ_LWC_c263/f2p0/733;i0_LQ_LWC_c497/f1p0/899;i0_LQ_LWC_c863/f1p0/579;i13_LQ_LWC_c5/f1p0/13509;i1_HQ_LWC_c11094/f2p7/1986;i1_HQ_LWC_c1317/f18p0/1956;i1_HQ_LWC_c1544/f10p0/1915;i1_HQ_LWC_c16743/f2p2/1851;i1_HQ_LWC_c1932/f8p0/20…
GO:0004930	G-protein coupled receptor activity	95	553	0.000761473	0.0183841	i1_HQ_LWC_c13593/f3p0/1475;i1_HQ_LWC_c1497/f4p0/1573;i1_HQ_LWC_c2648/f5p0/1751;i1_HQ_LWC_c37294/f3p0/1311;i1_HQ_LWC_c37448/f2p4/1393;i1_HQ_LWC_c4960/f2p1/1728;i1_LQ_LWC_c10261/f1p0/1932;i1_LQ_LWC_c12481/f1p0/1649;i1_LQ_LWC_c13196/f1p0/1251;i1_LQ_LWC_c14107/f1p0/1424;i1_LQ_LWC_c16880/f1p104/1460;i1_LQ_LWC_c18459/f1p0/2056;i1_LQ_LWC_c21316/f1p0/1838;i1_LQ_LWC_c21452/f1p6/1879;i1_LQ_LWC_c24235/f1p0/…
GO:0015297	antiporter activity	52	268	0.00078831	0.0185895	i1_HQ_LWC_c11094/f2p7/1986;i1_HQ_LWC_c16743/f2p2/1851;i1_HQ_LWC_c1932/f8p0/2001;i1_HQ_LWC_c27555/f7p0/1834;i1_HQ_LWC_c29647/f2p0/1839;i1_HQ_LWC_c29815/f2p0/1945;i1_HQ_LWC_c39536/f3p0/1919;i1_HQ_LWC_c4567/f3p0/1827;i1_LQ_LWC_c10886/f1p2/1878;i1_LQ_LWC_c10941/f1p3/1812;i1_LQ_LWC_c13830/f1p0/1380;i1_LQ_LWC_c21557/f1p6/1626;i1_LQ_LWC_c4143/f1p0/1996;i1_LQ_LWC_c4242/f1p10/1745;i1_LQ_LWC_c8055/f1p10/14…
GO:1901681	sulfur compound binding	23	93	0.000891378	0.0205422	i0_LQ_LWC_c279/f2p0/473;i1_HQ_LWC_c7122/f4p0/1994;i1_LQ_LWC_c10305/f1p0/1482;i1_LQ_LWC_c24319/f1p28/1532;i1_LQ_LWC_c25144/f1p0/1570;i1_LQ_LWC_c9096/f1p4/1597;i2_HQ_LWC_c127254/f11p2/2078;i2_HQ_LWC_c17184/f2p3/2159;i2_HQ_LWC_c2259/f10p1/2154;i2_HQ_LWC_c24431/f3p3/2132;i2_HQ_LWC_c5925/f3p2/2209;i2_LQ_LWC_c104878/f1p0/2896;i2_LQ_LWC_c106059/f1p8/2699;i2_LQ_LWC_c11511/f1p0/2183;i2_LQ_LWC_c20765/f1p2/…
GO:0016759	cellulose synthase activity	54	284	0.00103248	0.0232653	i1_HQ_LWC_c13064/f4p19/1522;i1_HQ_LWC_c2304/f4p1/1764;i1_HQ_LWC_c2521/f6p0/1759;i1_HQ_LWC_c2876/f2p0/1699;i1_HQ_LWC_c5202/f2p0/1811;i1_HQ_LWC_c7647/f2p3/1930;i1_HQ_LWC_c8883/f3p3/1753;i1_LQ_LWC_c12573/f1p3/1895;i1_LQ_LWC_c12729/f1p0/1540;i1_LQ_LWC_c16956/f1p0/1864;i1_LQ_LWC_c19255/f1p0/1864;i1_LQ_LWC_c19572/f1p5/1678;i1_LQ_LWC_c20234/f1p3/1495;i1_LQ_LWC_c22273/f1p7/1618;i1_LQ_LWC_c31271/f1p0/1632…
GO:0016703	oxidoreductase activity, acting on single donors with incorporation of molecular oxygen, incorporation of one atom of oxygen (internal monooxygenases or internal mixed function oxidases)	22	89	0.00114825	0.0253115	i1_HQ_LWC_c14970/f3p0/1516;i1_HQ_LWC_c21132/f2p6/2008;i1_HQ_LWC_c25815/f2p5/1363;i1_HQ_LWC_c39279/f10p0/1936;i1_HQ_LWC_c39825/f48p1/1852;i1_LQ_LWC_c39269/f11p13/1542;i1_LQ_LWC_c41350/f1p0/1903;i1_LQ_LWC_c4222/f1p0/1713;i2_HQ_LWC_c127720/f114p10/2109;i2_HQ_LWC_c17034/f3p2/2516;i2_HQ_LWC_c70521/f2p0/3001;i2_LQ_LWC_c108708/f1p10/2892;i2_LQ_LWC_c13097/f1p0/2421;i2_LQ_LWC_c24440/f1p6/2355;i2_LQ_LWC_c4…
GO:0016709	oxidoreductase activity, acting on paired donors, with incorporation or reduction of molecular oxygen, NAD(P)H as one donor, and incorporation of one atom of oxygen	17	62	0.00119875	0.0258623	i1_LQ_LWC_c12611/f1p4/1687;i1_LQ_LWC_c17874/f1p5/1667;i1_LQ_LWC_c22439/f1p0/1830;i1_LQ_LWC_c24816/f1p0/1924;i1_LQ_LWC_c31444/f1p0/1667;i1_LQ_LWC_c32227/f1p0/1614;i1_LQ_LWC_c34375/f1p0/1948;i1_LQ_LWC_c34476/f1p2/1695;i1_LQ_LWC_c34989/f1p37/1569;i1_LQ_LWC_c35885/f1p0/1813;i1_LQ_LWC_c6010/f1p0/1996;i1_LQ_LWC_c6344/f1p8/1832;i2_LQ_LWC_c108730/f1p8/2689;i4_LQ_LWC_c22676/f1p13/4751;i5_LQ_LWC_c10761/f1p…
GO:0004363	glutathione synthase activity	8	19	0.00123108	0.0260066	i1_HQ_LWC_c14899/f5p0/1785;i1_HQ_LWC_c6643/f3p0/1744;i2_HQ_LWC_c7146/f7p0/2584;i2_LQ_LWC_c27061/f1p0/2042;i2_LQ_LWC_c37954/f1p2/2215;i2_LQ_LWC_c47474/f1p0/2145;i2_LQ_LWC_c63547/f2p0/2289;i2_LQ_LWC_c71353/f1p0/2654
GO:0004499	N,N-dimethylaniline monooxygenase activity	13	42	0.00132376	0.0273937	i1_LQ_LWC_c12611/f1p4/1687;i1_LQ_LWC_c17874/f1p5/1667;i1_LQ_LWC_c24816/f1p0/1924;i1_LQ_LWC_c31444/f1p0/1667;i1_LQ_LWC_c34375/f1p0/1948;i1_LQ_LWC_c34989/f1p37/1569;i1_LQ_LWC_c35885/f1p0/1813;i1_LQ_LWC_c6010/f1p0/1996;i1_LQ_LWC_c6344/f1p8/1832;i4_LQ_LWC_c22676/f1p13/4751;i5_LQ_LWC_c10761/f1p1/5089;i5_LQ_LWC_c9612/f1p0/6070;i7_LQ_LWC_c329/f1p0/7168
GO:0005261	cation channel activity	39	193	0.00155306	0.0314961	i0_HQ_LWC_c80/f4p0/877;i1_HQ_LWC_c1544/f10p0/1915;i1_HQ_LWC_c2031/f12p1/1804;i1_HQ_LWC_c22201/f2p0/1596;i1_HQ_LWC_c22551/f2p0/1745;i1_HQ_LWC_c6219/f2p0/1871;i1_HQ_LWC_c6241/f2p0/1850;i1_LQ_LWC_c12796/f1p7/1882;i1_LQ_LWC_c19728/f1p0/1857;i1_LQ_LWC_c20147/f1p0/1996;i1_LQ_LWC_c20215/f1p0/1930;i1_LQ_LWC_c21688/f1p0/1801;i1_LQ_LWC_c21976/f1p0/1639;i1_LQ_LWC_c23511/f1p0/1925;i1_LQ_LWC_c33134/f1p1/1891;…
GO:0019842	vitamin binding	21	86	0.00173193	0.0344349	i1_HQ_LWC_c7122/f4p0/1994;i1_LQ_LWC_c10261/f1p0/1932;i1_LQ_LWC_c10305/f1p0/1482;i1_LQ_LWC_c23773/f2p0/2023;i1_LQ_LWC_c24319/f1p28/1532;i1_LQ_LWC_c25144/f1p0/1570;i2_HQ_LWC_c17184/f2p3/2159;i2_HQ_LWC_c2259/f10p1/2154;i2_HQ_LWC_c24431/f3p3/2132;i2_HQ_LWC_c5925/f3p2/2209;i2_LQ_LWC_c104878/f1p0/2896;i2_LQ_LWC_c106059/f1p8/2699;i2_LQ_LWC_c11511/f1p0/2183;i2_LQ_LWC_c20765/f1p2/2420;i2_LQ_LWC_c23408/f1p…
GO:0004888	transmembrane signaling receptor activity	113	694	0.00184493	0.0347606	i0_HQ_LWC_c80/f4p0/877;i1_HQ_LWC_c13593/f3p0/1475;i1_HQ_LWC_c1497/f4p0/1573;i1_HQ_LWC_c2648/f5p0/1751;i1_HQ_LWC_c37294/f3p0/1311;i1_HQ_LWC_c37448/f2p4/1393;i1_HQ_LWC_c4960/f2p1/1728;i1_HQ_LWC_c6219/f2p0/1871;i1_LQ_LWC_c10261/f1p0/1932;i1_LQ_LWC_c11310/f1p0/1836;i1_LQ_LWC_c12481/f1p0/1649;i1_LQ_LWC_c13196/f1p0/1251;i1_LQ_LWC_c14107/f1p0/1424;i1_LQ_LWC_c16880/f1p104/1460;i1_LQ_LWC_c18459/f1p0/2056;…
GO:0001653	peptide receptor activity	90	534	0.00185116	0.0347606	i1_HQ_LWC_c13593/f3p0/1475;i1_HQ_LWC_c1497/f4p0/1573;i1_HQ_LWC_c2648/f5p0/1751;i1_HQ_LWC_c37294/f3p0/1311;i1_HQ_LWC_c37448/f2p4/1393;i1_HQ_LWC_c4960/f2p1/1728;i1_LQ_LWC_c10261/f1p0/1932;i1_LQ_LWC_c12481/f1p0/1649;i1_LQ_LWC_c13196/f1p0/1251;i1_LQ_LWC_c14107/f1p0/1424;i1_LQ_LWC_c16880/f1p104/1460;i1_LQ_LWC_c18459/f1p0/2056;i1_LQ_LWC_c21316/f1p0/1838;i1_LQ_LWC_c21452/f1p6/1879;i1_LQ_LWC_c24235/f1p0/…
GO:0008528	G-protein coupled peptide receptor activity	90	534	0.00185116	0.0347606	i1_HQ_LWC_c13593/f3p0/1475;i1_HQ_LWC_c1497/f4p0/1573;i1_HQ_LWC_c2648/f5p0/1751;i1_HQ_LWC_c37294/f3p0/1311;i1_HQ_LWC_c37448/f2p4/1393;i1_HQ_LWC_c4960/f2p1/1728;i1_LQ_LWC_c10261/f1p0/1932;i1_LQ_LWC_c12481/f1p0/1649;i1_LQ_LWC_c13196/f1p0/1251;i1_LQ_LWC_c14107/f1p0/1424;i1_LQ_LWC_c16880/f1p104/1460;i1_LQ_LWC_c18459/f1p0/2056;i1_LQ_LWC_c21316/f1p0/1838;i1_LQ_LWC_c21452/f1p6/1879;i1_LQ_LWC_c24235/f1p0/…
GO:0016624	oxidoreductase activity, acting on the aldehyde or oxo group of donors, disulfide as acceptor	13	44	0.00211968	0.0390792	i1_HQ_LWC_c7122/f4p0/1994;i1_LQ_LWC_c10305/f1p0/1482;i1_LQ_LWC_c17522/f1p0/1444;i1_LQ_LWC_c24319/f1p28/1532;i1_LQ_LWC_c25144/f1p0/1570;i1_LQ_LWC_c9769/f1p3/2002;i2_HQ_LWC_c11553/f5p0/2427;i2_HQ_LWC_c2259/f10p1/2154;i2_LQ_LWC_c104878/f1p0/2896;i2_LQ_LWC_c106059/f1p8/2699;i2_LQ_LWC_c11511/f1p0/2183;i2_LQ_LWC_c27534/f1p1/2032;i2_LQ_LWC_c6373/f1p1/2829
GO:0016492	G-protein coupled neurotensin receptor activity	89	530	0.00217706	0.0394204	i1_HQ_LWC_c13593/f3p0/1475;i1_HQ_LWC_c1497/f4p0/1573;i1_HQ_LWC_c2648/f5p0/1751;i1_HQ_LWC_c37294/f3p0/1311;i1_HQ_LWC_c37448/f2p4/1393;i1_HQ_LWC_c4960/f2p1/1728;i1_LQ_LWC_c10261/f1p0/1932;i1_LQ_LWC_c12481/f1p0/1649;i1_LQ_LWC_c13196/f1p0/1251;i1_LQ_LWC_c14107/f1p0/1424;i1_LQ_LWC_c16880/f1p104/1460;i1_LQ_LWC_c18459/f1p0/2056;i1_LQ_LWC_c21316/f1p0/1838;i1_LQ_LWC_c21452/f1p6/1879;i1_LQ_LWC_c24235/f1p0/…
GO:0008188	neuropeptide receptor activity	89	531	0.00230111	0.0409356	i1_HQ_LWC_c13593/f3p0/1475;i1_HQ_LWC_c1497/f4p0/1573;i1_HQ_LWC_c2648/f5p0/1751;i1_HQ_LWC_c37294/f3p0/1311;i1_HQ_LWC_c37448/f2p4/1393;i1_HQ_LWC_c4960/f2p1/1728;i1_LQ_LWC_c10261/f1p0/1932;i1_LQ_LWC_c12481/f1p0/1649;i1_LQ_LWC_c13196/f1p0/1251;i1_LQ_LWC_c14107/f1p0/1424;i1_LQ_LWC_c16880/f1p104/1460;i1_LQ_LWC_c18459/f1p0/2056;i1_LQ_LWC_c21316/f1p0/1838;i1_LQ_LWC_c21452/f1p6/1879;i1_LQ_LWC_c24235/f1p0/…
GO:0016832	aldehyde-lyase activity	15	55	0.00241231	0.0409952	i1_HQ_LWC_c40241/f34p0/1591;i1_LQ_LWC_c18081/f1p0/1899;i1_LQ_LWC_c20214/f2p0/1787;i1_LQ_LWC_c21453/f2p19/1921;i1_LQ_LWC_c32480/f1p28/1865;i1_LQ_LWC_c4880/f2p15/1841;i1_LQ_LWC_c9021/f1p0/1523;i2_HQ_LWC_c11553/f5p0/2427;i2_LQ_LWC_c101487/f1p2/2461;i2_LQ_LWC_c17511/f1p1/2202;i2_LQ_LWC_c48330/f1p0/2594;i2_LQ_LWC_c68793/f1p0/2567;i2_LQ_LWC_c8375/f1p1/2936;i3_LQ_LWC_c21815/f1p0/3196;i4_LQ_LWC_c9756/f1p…
GO:0001871	pattern binding	37	185	0.0024264	0.0409952	i1_LQ_LWC_c11613/f1p0/1555;i1_LQ_LWC_c14471/f1p0/1416;i1_LQ_LWC_c24947/f1p3/1518;i2_HQ_LWC_c20240/f2p0/2437;i2_HQ_LWC_c20471/f3p1/2460;i2_HQ_LWC_c21382/f2p0/2336;i2_HQ_LWC_c2335/f7p3/2634;i2_HQ_LWC_c3591/f2p3/2430;i2_HQ_LWC_c35964/f9p3/2342;i2_HQ_LWC_c46728/f10p1/2547;i2_HQ_LWC_c6119/f4p0/2138;i2_HQ_LWC_c81609/f2p0/2493;i2_HQ_LWC_c81624/f2p0/2477;i2_LQ_LWC_c10123/f1p0/2179;i2_LQ_LWC_c106826/f1p1/…
GO:0030247	polysaccharide binding	37	185	0.0024264	0.0409952	i1_LQ_LWC_c11613/f1p0/1555;i1_LQ_LWC_c14471/f1p0/1416;i1_LQ_LWC_c24947/f1p3/1518;i2_HQ_LWC_c20240/f2p0/2437;i2_HQ_LWC_c20471/f3p1/2460;i2_HQ_LWC_c21382/f2p0/2336;i2_HQ_LWC_c2335/f7p3/2634;i2_HQ_LWC_c3591/f2p3/2430;i2_HQ_LWC_c35964/f9p3/2342;i2_HQ_LWC_c46728/f10p1/2547;i2_HQ_LWC_c6119/f4p0/2138;i2_HQ_LWC_c81609/f2p0/2493;i2_HQ_LWC_c81624/f2p0/2477;i2_LQ_LWC_c10123/f1p0/2179;i2_LQ_LWC_c106826/f1p1/…
GO:0015238	drug transmembrane transporter activity	17	66	0.00250661	0.0409952	i1_HQ_LWC_c11094/f2p7/1986;i1_HQ_LWC_c27555/f7p0/1834;i1_HQ_LWC_c29815/f2p0/1945;i1_LQ_LWC_c4242/f1p10/1745;i1_LQ_LWC_c8055/f1p10/1458;i2_HQ_LWC_c115561/f2p6/2178;i2_HQ_LWC_c116006/f6p3/2108;i2_HQ_LWC_c2922/f9p2/2327;i2_LQ_LWC_c133162/f1p2/2023;i2_LQ_LWC_c17546/f1p0/2591;i2_LQ_LWC_c36038/f1p2/2436;i2_LQ_LWC_c58186/f1p6/2040;i2_LQ_LWC_c83278/f1p2/2334;i3_LQ_LWC_c13027/f1p0/3205;i3_LQ_LWC_c23329/f1…
GO:0090484	drug transporter activity	17	66	0.00250661	0.0409952	i1_HQ_LWC_c11094/f2p7/1986;i1_HQ_LWC_c27555/f7p0/1834;i1_HQ_LWC_c29815/f2p0/1945;i1_LQ_LWC_c4242/f1p10/1745;i1_LQ_LWC_c8055/f1p10/1458;i2_HQ_LWC_c115561/f2p6/2178;i2_HQ_LWC_c116006/f6p3/2108;i2_HQ_LWC_c2922/f9p2/2327;i2_LQ_LWC_c133162/f1p2/2023;i2_LQ_LWC_c17546/f1p0/2591;i2_LQ_LWC_c36038/f1p2/2436;i2_LQ_LWC_c58186/f1p6/2040;i2_LQ_LWC_c83278/f1p2/2334;i3_LQ_LWC_c13027/f1p0/3205;i3_LQ_LWC_c23329/f1…
GO:0030976	thiamine pyrophosphate binding	18	72	0.00271469	0.0436936	i1_HQ_LWC_c7122/f4p0/1994;i1_LQ_LWC_c10305/f1p0/1482;i1_LQ_LWC_c24319/f1p28/1532;i1_LQ_LWC_c25144/f1p0/1570;i2_HQ_LWC_c17184/f2p3/2159;i2_HQ_LWC_c2259/f10p1/2154;i2_HQ_LWC_c24431/f3p3/2132;i2_HQ_LWC_c5925/f3p2/2209;i2_LQ_LWC_c104878/f1p0/2896;i2_LQ_LWC_c106059/f1p8/2699;i2_LQ_LWC_c11511/f1p0/2183;i2_LQ_LWC_c20765/f1p2/2420;i2_LQ_LWC_c23408/f1p3/2104;i2_LQ_LWC_c27534/f1p1/2032;i2_LQ_LWC_c72014/f1p…
GO:0016791	phosphatase activity	69	398	0.00292759	0.0460593	i1_HQ_LWC_c2651/f2p7/1555;i1_LQ_LWC_c10803/f1p4/1641;i1_LQ_LWC_c13806/f1p0/1361;i1_LQ_LWC_c17825/f1p0/1948;i1_LQ_LWC_c21041/f1p0/1850;i1_LQ_LWC_c23722/f1p0/1679;i1_LQ_LWC_c2510/f1p0/1969;i1_LQ_LWC_c26660/f1p0/1299;i1_LQ_LWC_c30813/f1p0/1730;i1_LQ_LWC_c3312/f1p6/1754;i1_LQ_LWC_c36153/f1p0/1800;i2_HQ_LWC_c11400/f3p0/2532;i2_HQ_LWC_c21616/f2p7/2465;i2_HQ_LWC_c31246/f2p1/2129;i2_HQ_LWC_c81668/f2p1/21…
GO:0030977	taurine binding	6	13	0.00295252	0.0460593	i1_LQ_LWC_c24319/f1p28/1532;i2_HQ_LWC_c17184/f2p3/2159;i2_LQ_LWC_c106059/f1p8/2699;i2_LQ_LWC_c11511/f1p0/2183;i2_LQ_LWC_c23408/f1p3/2104;i2_LQ_LWC_c72014/f1p3/2192
GO:0004650	polygalacturonase activity	10	32	0.00431868	0.0653603	i1_LQ_LWC_c21041/f1p0/1850;i1_LQ_LWC_c22766/f1p9/1830;i1_LQ_LWC_c30813/f1p0/1730;i1_LQ_LWC_c33964/f1p1/1866;i1_LQ_LWC_c3522/f1p0/1610;i2_HQ_LWC_c71318/f2p0/2157;i2_HQ_LWC_c81668/f2p1/2136;i2_LQ_LWC_c38765/f1p0/2814;i2_LQ_LWC_c66025/f1p1/2556;i2_LQ_LWC_c6623/f1p1/2186
GO:0016744	transferase activity, transferring aldehyde or ketonic groups	10	32	0.00431868	0.0653603	i1_HQ_LWC_c7122/f4p0/1994;i1_LQ_LWC_c10305/f1p0/1482;i1_LQ_LWC_c24319/f1p28/1532;i1_LQ_LWC_c25144/f1p0/1570;i2_HQ_LWC_c2259/f10p1/2154;i2_LQ_LWC_c106059/f1p8/2699;i2_LQ_LWC_c11511/f1p0/2183;i2_LQ_LWC_c13998/f1p9/2115;i2_LQ_LWC_c51669/f1p6/3182;i2_LQ_LWC_c6373/f1p1/2829
GO:0016684	oxidoreductase activity, acting on peroxide as acceptor	24	111	0.00476815	0.0702347	i1_HQ_LWC_c14501/f2p0/1439;i1_HQ_LWC_c1721/f3p0/1934;i1_HQ_LWC_c18827/f2p0/1833;i1_HQ_LWC_c40231/f3p0/1461;i1_LQ_LWC_c10587/f1p8/1600;i1_LQ_LWC_c13586/f1p0/1319;i1_LQ_LWC_c13771/f1p1/1329;i1_LQ_LWC_c14441/f1p0/1436;i1_LQ_LWC_c18777/f1p10/1402;i1_LQ_LWC_c25227/f1p0/1895;i1_LQ_LWC_c25691/f2p0/1286;i1_LQ_LWC_c29622/f2p0/2051;i1_LQ_LWC_c36311/f1p0/1819;i1_LQ_LWC_c37454/f2p3/1282;i1_LQ_LWC_c37590/f1p0…
GO:0004601	peroxidase activity	23	105	0.00477929	0.0702347	i1_HQ_LWC_c14501/f2p0/1439;i1_HQ_LWC_c1721/f3p0/1934;i1_HQ_LWC_c18827/f2p0/1833;i1_HQ_LWC_c40231/f3p0/1461;i1_LQ_LWC_c10587/f1p8/1600;i1_LQ_LWC_c13586/f1p0/1319;i1_LQ_LWC_c13771/f1p1/1329;i1_LQ_LWC_c14441/f1p0/1436;i1_LQ_LWC_c18777/f1p10/1402;i1_LQ_LWC_c25227/f1p0/1895;i1_LQ_LWC_c25691/f2p0/1286;i1_LQ_LWC_c29622/f2p0/2051;i1_LQ_LWC_c36311/f1p0/1819;i1_LQ_LWC_c37454/f2p3/1282;i1_LQ_LWC_c37707/f1p0…
GO:0008839	4-hydroxy-tetrahydrodipicolinate reductase	8	23	0.00504711	0.073111	i1_HQ_LWC_c2186/f4p2/1920;i1_LQ_LWC_c10848/f1p3/1760;i1_LQ_LWC_c12523/f1p0/1619;i1_LQ_LWC_c20057/f1p1/1421;i1_LQ_LWC_c26762/f1p0/1161;i1_LQ_LWC_c4203/f1p5/1801;i1_LQ_LWC_c42210/f1p0/1062;i1_LQ_LWC_c42285/f1p13/1032
GO:0005216	ion channel activity	90	555	0.00558165	0.0786082	i0_HQ_LWC_c80/f4p0/877;i1_HQ_LWC_c1544/f10p0/1915;i1_HQ_LWC_c2031/f12p1/1804;i1_HQ_LWC_c22201/f2p0/1596;i1_HQ_LWC_c22551/f2p0/1745;i1_HQ_LWC_c37169/f5p2/1289;i1_HQ_LWC_c39725/f36p13/1241;i1_HQ_LWC_c6219/f2p0/1871;i1_HQ_LWC_c6241/f2p0/1850;i1_LQ_LWC_c12796/f1p7/1882;i1_LQ_LWC_c19523/f1p0/1844;i1_LQ_LWC_c19728/f1p0/1857;i1_LQ_LWC_c20147/f1p0/1996;i1_LQ_LWC_c20149/f1p2/1893;i1_LQ_LWC_c20215/f1p0/193…
GO:0022838	substrate-specific channel activity	90	555	0.00558165	0.0786082	i0_HQ_LWC_c80/f4p0/877;i1_HQ_LWC_c1544/f10p0/1915;i1_HQ_LWC_c2031/f12p1/1804;i1_HQ_LWC_c22201/f2p0/1596;i1_HQ_LWC_c22551/f2p0/1745;i1_HQ_LWC_c37169/f5p2/1289;i1_HQ_LWC_c39725/f36p13/1241;i1_HQ_LWC_c6219/f2p0/1871;i1_HQ_LWC_c6241/f2p0/1850;i1_LQ_LWC_c12796/f1p7/1882;i1_LQ_LWC_c19523/f1p0/1844;i1_LQ_LWC_c19728/f1p0/1857;i1_LQ_LWC_c20147/f1p0/1996;i1_LQ_LWC_c20149/f1p2/1893;i1_LQ_LWC_c20215/f1p0/193…
GO:0099600	transmembrane receptor activity	113	720	0.00604768	0.08317	i0_HQ_LWC_c80/f4p0/877;i1_HQ_LWC_c13593/f3p0/1475;i1_HQ_LWC_c1497/f4p0/1573;i1_HQ_LWC_c2648/f5p0/1751;i1_HQ_LWC_c37294/f3p0/1311;i1_HQ_LWC_c37448/f2p4/1393;i1_HQ_LWC_c4960/f2p1/1728;i1_HQ_LWC_c6219/f2p0/1871;i1_LQ_LWC_c10261/f1p0/1932;i1_LQ_LWC_c11310/f1p0/1836;i1_LQ_LWC_c12481/f1p0/1649;i1_LQ_LWC_c13196/f1p0/1251;i1_LQ_LWC_c14107/f1p0/1424;i1_LQ_LWC_c16880/f1p104/1460;i1_LQ_LWC_c18459/f1p0/2056;…
GO:0015267	channel activity	90	557	0.00615163	0.08317	i0_HQ_LWC_c80/f4p0/877;i1_HQ_LWC_c1544/f10p0/1915;i1_HQ_LWC_c2031/f12p1/1804;i1_HQ_LWC_c22201/f2p0/1596;i1_HQ_LWC_c22551/f2p0/1745;i1_HQ_LWC_c37169/f5p2/1289;i1_HQ_LWC_c39725/f36p13/1241;i1_HQ_LWC_c6219/f2p0/1871;i1_HQ_LWC_c6241/f2p0/1850;i1_LQ_LWC_c12796/f1p7/1882;i1_LQ_LWC_c19523/f1p0/1844;i1_LQ_LWC_c19728/f1p0/1857;i1_LQ_LWC_c20147/f1p0/1996;i1_LQ_LWC_c20149/f1p2/1893;i1_LQ_LWC_c20215/f1p0/193…
GO:0022803	passive transmembrane transporter activity	90	557	0.00615163	0.08317	i0_HQ_LWC_c80/f4p0/877;i1_HQ_LWC_c1544/f10p0/1915;i1_HQ_LWC_c2031/f12p1/1804;i1_HQ_LWC_c22201/f2p0/1596;i1_HQ_LWC_c22551/f2p0/1745;i1_HQ_LWC_c37169/f5p2/1289;i1_HQ_LWC_c39725/f36p13/1241;i1_HQ_LWC_c6219/f2p0/1871;i1_HQ_LWC_c6241/f2p0/1850;i1_LQ_LWC_c12796/f1p7/1882;i1_LQ_LWC_c19523/f1p0/1844;i1_LQ_LWC_c19728/f1p0/1857;i1_LQ_LWC_c20147/f1p0/1996;i1_LQ_LWC_c20149/f1p2/1893;i1_LQ_LWC_c20215/f1p0/193…
GO:0008661	1-deoxy-D-xylulose-5-phosphate synthase activity	8	24	0.00675424	0.0901158	i1_HQ_LWC_c7122/f4p0/1994;i1_LQ_LWC_c10305/f1p0/1482;i1_LQ_LWC_c24319/f1p28/1532;i1_LQ_LWC_c25144/f1p0/1570;i2_HQ_LWC_c2259/f10p1/2154;i2_LQ_LWC_c106059/f1p8/2699;i2_LQ_LWC_c11511/f1p0/2183;i2_LQ_LWC_c6373/f1p1/2829
GO:0005214	structural constituent of chitin-based cuticle	3	4	0.00704726	0.0928042	i0_HQ_LWC_c237/f2p0/908;i1_HQ_LWC_c21238/f2p0/1984;i2_HQ_LWC_c35346/f2p0/2216
GO:0004619	phosphoglycerate mutase activity	7	20	0.00828351	0.107686	i1_LQ_LWC_c34445/f1p0/1846;i1_LQ_LWC_c8805/f1p4/1791;i2_HQ_LWC_c96413/f15p2/2159;i2_LQ_LWC_c34663/f1p2/2201;i2_LQ_LWC_c61479/f1p2/2131;i2_LQ_LWC_c87368/f1p2/2267;i3_LQ_LWC_c3447/f1p4/3472
GO:0016209	antioxidant activity	31	162	0.00990312	0.127111	i0_HQ_LWC_c254/f2p0/660;i0_HQ_LWC_c475/f2p0/908;i1_HQ_LWC_c14501/f2p0/1439;i1_HQ_LWC_c1721/f3p0/1934;i1_HQ_LWC_c18827/f2p0/1833;i1_HQ_LWC_c40231/f3p0/1461;i1_HQ_LWC_c7445/f3p0/1620;i1_LQ_LWC_c10587/f1p8/1600;i1_LQ_LWC_c13586/f1p0/1319;i1_LQ_LWC_c13771/f1p1/1329;i1_LQ_LWC_c14441/f1p0/1436;i1_LQ_LWC_c18777/f1p10/1402;i1_LQ_LWC_c25227/f1p0/1895;i1_LQ_LWC_c25691/f2p0/1286;i1_LQ_LWC_c29622/f2p0/2051;i…
GO:0051213	dioxygenase activity	44	248	0.0101182	0.128248	i1_HQ_LWC_c12272/f2p2/1653;i1_HQ_LWC_c14970/f3p0/1516;i1_HQ_LWC_c2174/f8p0/1832;i1_HQ_LWC_c27509/f19p0/1855;i1_HQ_LWC_c27549/f9p0/1908;i1_HQ_LWC_c6735/f2p0/1881;i1_LQ_LWC_c12723/f1p0/1817;i1_LQ_LWC_c17909/f1p1/1816;i1_LQ_LWC_c20848/f2p0/1790;i1_LQ_LWC_c21411/f1p0/1459;i1_LQ_LWC_c22808/f1p3/1774;i1_LQ_LWC_c24916/f1p16/1783;i1_LQ_LWC_c32858/f1p1/1996;i1_LQ_LWC_c33957/f1p2/1857;i1_LQ_LWC_c34402/f1p1…
GO:0005244	voltage-gated ion channel activity	31	163	0.0108033	0.133592	i1_HQ_LWC_c1544/f10p0/1915;i1_HQ_LWC_c2031/f12p1/1804;i1_HQ_LWC_c22201/f2p0/1596;i1_HQ_LWC_c22551/f2p0/1745;i1_HQ_LWC_c6241/f2p0/1850;i1_LQ_LWC_c12796/f1p7/1882;i1_LQ_LWC_c19728/f1p0/1857;i1_LQ_LWC_c20215/f1p0/1930;i1_LQ_LWC_c21688/f1p0/1801;i1_LQ_LWC_c21976/f1p0/1639;i1_LQ_LWC_c39120/f1p0/1215;i1_LQ_LWC_c4192/f1p0/1638;i1_LQ_LWC_c4828/f1p3/1914;i1_LQ_LWC_c9619/f1p13/1558;i1_LQ_LWC_c9804/f1p1/165…
GO:0022832	voltage-gated channel activity	31	163	0.0108033	0.133592	i1_HQ_LWC_c1544/f10p0/1915;i1_HQ_LWC_c2031/f12p1/1804;i1_HQ_LWC_c22201/f2p0/1596;i1_HQ_LWC_c22551/f2p0/1745;i1_HQ_LWC_c6241/f2p0/1850;i1_LQ_LWC_c12796/f1p7/1882;i1_LQ_LWC_c19728/f1p0/1857;i1_LQ_LWC_c20215/f1p0/1930;i1_LQ_LWC_c21688/f1p0/1801;i1_LQ_LWC_c21976/f1p0/1639;i1_LQ_LWC_c39120/f1p0/1215;i1_LQ_LWC_c4192/f1p0/1638;i1_LQ_LWC_c4828/f1p3/1914;i1_LQ_LWC_c9619/f1p13/1558;i1_LQ_LWC_c9804/f1p1/165…
GO:0050840	extracellular matrix binding	5	12	0.0112041	0.136879	i1_LQ_LWC_c38559/f1p0/1376;i2_LQ_LWC_c3999/f1p0/2308;i3_HQ_LWC_c9652/f3p2/3859;i4_LQ_LWC_c16154/f1p0/4106;i4_LQ_LWC_c28608/f1p0/4598
GO:0016787	hydrolase activity	1029	7771	0.0116381	0.140488	i0_HQ_LWC_c148/f3p0/663;i0_HQ_LWC_c80/f4p0/877;i0_LQ_LWC_c1272/f1p11/652;i0_LQ_LWC_c1280/f1p5/992;i0_LQ_LWC_c1291/f1p0/969;i0_LQ_LWC_c1298/f1p0/919;i0_LQ_LWC_c1311/f1p2/568;i0_LQ_LWC_c1461/f1p0/769;i0_LQ_LWC_c1553/f1p3/928;i0_LQ_LWC_c1818/f1p6/717;i0_LQ_LWC_c2302/f1p0/750;i0_LQ_LWC_c263/f2p0/733;i0_LQ_LWC_c314/f1p0/738;i0_LQ_LWC_c342/f1p0/873;i0_LQ_LWC_c558/f1p0/727;i0_LQ_LWC_c570/f1p0/610;i0_LQ_…
GO:0004252	serine-type endopeptidase activity	45	259	0.0134635	0.160298	i1_HQ_LWC_c27596/f4p0/1573;i1_HQ_LWC_c40161/f21p2/1872;i1_LQ_LWC_c11548/f1p4/1559;i1_LQ_LWC_c24828/f1p3/1454;i1_LQ_LWC_c3634/f1p1/1763;i1_LQ_LWC_c4370/f1p0/1742;i2_HQ_LWC_c11604/f2p0/2609;i2_HQ_LWC_c14962/f17p2/2665;i2_HQ_LWC_c17451/f2p0/2532;i2_HQ_LWC_c24309/f4p1/2586;i2_HQ_LWC_c2870/f6p0/2708;i2_HQ_LWC_c32512/f3p1/2537;i2_HQ_LWC_c43712/f6p3/2834;i2_HQ_LWC_c54453/f2p0/2611;i2_HQ_LWC_c60582/f30p5…
GO:0004970	ionotropic glutamate receptor activity	9	32	0.0139072	0.160298	i2_LQ_LWC_c55034/f1p0/2977;i2_LQ_LWC_c88247/f1p0/2782;i3_HQ_LWC_c41358/f29p0/3558;i3_LQ_LWC_c10145/f1p0/3663;i3_LQ_LWC_c18240/f1p0/3262;i3_LQ_LWC_c23763/f1p5/3520;i3_LQ_LWC_c34571/f1p6/3278;i3_LQ_LWC_c34590/f1p4/3538;i3_LQ_LWC_c42805/f1p0/3689
GO:0008066	glutamate receptor activity	9	32	0.0139072	0.160298	i2_LQ_LWC_c55034/f1p0/2977;i2_LQ_LWC_c88247/f1p0/2782;i3_HQ_LWC_c41358/f29p0/3558;i3_LQ_LWC_c10145/f1p0/3663;i3_LQ_LWC_c18240/f1p0/3262;i3_LQ_LWC_c23763/f1p5/3520;i3_LQ_LWC_c34571/f1p6/3278;i3_LQ_LWC_c34590/f1p4/3538;i3_LQ_LWC_c42805/f1p0/3689
GO:0016879	ligase activity, forming carbon-nitrogen bonds	31	166	0.0139115	0.160298	i1_HQ_LWC_c14899/f5p0/1785;i1_HQ_LWC_c27680/f3p0/1509;i1_HQ_LWC_c4790/f3p13/1953;i1_HQ_LWC_c6643/f3p0/1744;i1_LQ_LWC_c19894/f1p0/2226;i1_LQ_LWC_c27195/f1p0/1179;i1_LQ_LWC_c3627/f1p0/1496;i2_HQ_LWC_c1060/f41p11/2390;i2_HQ_LWC_c127763/f21p8/2342;i2_HQ_LWC_c38761/f2p2/2441;i2_HQ_LWC_c55065/f3p1/2262;i2_HQ_LWC_c7146/f7p0/2584;i2_HQ_LWC_c81990/f2p0/2688;i2_LQ_LWC_c102743/f1p22/2106;i2_LQ_LWC_c108809/f…
GO:0004169	dolichyl-phosphate-mannose-protein mannosyltransferase activity	2	2	0.0155777	0.162843	i2_LQ_LWC_c20567/f1p0/2132;i2_LQ_LWC_c67051/f1p0/2148
GO:0004569	glycoprotein endo-alpha-1,2-mannosidase activity	2	2	0.0155777	0.162843	i1_LQ_LWC_c26524/f1p0/1291;i1_LQ_LWC_c38514/f1p0/1225
GO:0015093	ferrous iron transmembrane transporter activity	2	2	0.0155777	0.162843	i2_HQ_LWC_c77567/f4p2/2271;i3_HQ_LWC_c3495/f2p12/3374
GO:0030600	feruloyl esterase activity	2	2	0.0155777	0.162843	i2_LQ_LWC_c28144/f1p0/2058;i2_LQ_LWC_c28765/f3p0/2126
GO:0046789	host cell surface receptor binding	2	2	0.0155777	0.162843	i2_LQ_LWC_c25009/f1p4/2189;i2_LQ_LWC_c41330/f1p4/2048
GO:0046812	host cell surface binding	2	2	0.0155777	0.162843	i2_LQ_LWC_c25009/f1p4/2189;i2_LQ_LWC_c41330/f1p4/2048
GO:0047429	nucleoside-triphosphate diphosphatase activity	2	2	0.0155777	0.162843	i2_LQ_LWC_c51709/f1p0/2928;i3_LQ_LWC_c30102/f1p0/3037
GO:0047487	oligogalacturonide lyase activity	2	2	0.0155777	0.162843	i2_HQ_LWC_c98647/f82p8/2480;i2_LQ_LWC_c103589/f1p7/2370
GO:0047488	heparin lyase activity	2	2	0.0155777	0.162843	i2_HQ_LWC_c98647/f82p8/2480;i2_LQ_LWC_c103589/f1p7/2370
GO:0016503	pheromone receptor activity	3	5	0.0159811	0.164833	i2_HQ_LWC_c28906/f51p0/2088;i2_LQ_LWC_c75474/f1p0/2061;i4_LQ_LWC_c12649/f1p1/4992
GO:0008375	acetylglucosaminyltransferase activity	19	91	0.0160932	0.164833	i1_HQ_LWC_c16512/f2p0/1735;i1_HQ_LWC_c16667/f2p0/1758;i1_LQ_LWC_c11271/f1p26/2010;i1_LQ_LWC_c22052/f1p0/1753;i1_LQ_LWC_c22472/f2p1/2009;i1_LQ_LWC_c31296/f1p1/1999;i2_HQ_LWC_c65883/f2p0/2165;i2_HQ_LWC_c73920/f3p1/2064;i2_LQ_LWC_c12035/f1p2/2266;i2_LQ_LWC_c32752/f1p1/2214;i2_LQ_LWC_c34244/f1p1/2245;i2_LQ_LWC_c47972/f1p0/2253;i2_LQ_LWC_c52450/f1p0/2178;i2_LQ_LWC_c82439/f1p0/2857;i2_LQ_LWC_c82663/f1p…
GO:0015035	protein disulfide oxidoreductase activity	8	28	0.0181304	0.181068	i0_LQ_LWC_c598/f1p0/609;i1_HQ_LWC_c27596/f4p0/1573;i1_HQ_LWC_c27826/f4p0/1967;i1_HQ_LWC_c7445/f3p0/1620;i1_LQ_LWC_c24084/f1p11/1455;i1_LQ_LWC_c42409/f1p0/1042;i1_LQ_LWC_c7394/f1p7/1900;i2_LQ_LWC_c35813/f1p0/2240
GO:0015036	disulfide oxidoreductase activity	8	28	0.0181304	0.181068	i0_LQ_LWC_c598/f1p0/609;i1_HQ_LWC_c27596/f4p0/1573;i1_HQ_LWC_c27826/f4p0/1967;i1_HQ_LWC_c7445/f3p0/1620;i1_LQ_LWC_c24084/f1p11/1455;i1_LQ_LWC_c42409/f1p0/1042;i1_LQ_LWC_c7394/f1p7/1900;i2_LQ_LWC_c35813/f1p0/2240
GO:0051287	NAD binding	53	319	0.0182139	0.181068	i1_HQ_LWC_c14907/f12p0/1625;i1_HQ_LWC_c2186/f4p2/1920;i1_HQ_LWC_c29561/f3p0/1623;i1_HQ_LWC_c40408/f3p0/1977;i1_HQ_LWC_c5984/f4p0/1699;i1_LQ_LWC_c10261/f1p0/1932;i1_LQ_LWC_c10307/f1p0/1589;i1_LQ_LWC_c10848/f1p3/1760;i1_LQ_LWC_c12594/f1p0/1707;i1_LQ_LWC_c13054/f1p2/1347;i1_LQ_LWC_c13378/f1p0/1107;i1_LQ_LWC_c14107/f1p0/1424;i1_LQ_LWC_c18676/f2p1/1818;i1_LQ_LWC_c22743/f1p0/1480;i1_LQ_LWC_c23326/f1p1/…
GO:0031406	carboxylic acid binding	25	131	0.0196337	0.191428	i1_HQ_LWC_c37455/f2p3/1293;i1_HQ_LWC_c37539/f2p0/1302;i1_HQ_LWC_c39732/f46p0/1930;i1_LQ_LWC_c12160/f1p2/1975;i1_LQ_LWC_c22152/f1p50/1840;i1_LQ_LWC_c24729/f1p0/1744;i1_LQ_LWC_c31588/f1p0/1934;i1_LQ_LWC_c3914/f1p0/1997;i1_LQ_LWC_c8556/f1p0/1960;i2_LQ_LWC_c107303/f1p1/2252;i2_LQ_LWC_c133251/f1p7/2028;i2_LQ_LWC_c13998/f1p9/2115;i2_LQ_LWC_c21891/f1p0/2660;i2_LQ_LWC_c24887/f1p4/2368;i2_LQ_LWC_c27982/f1…
GO:0043177	organic acid binding	25	131	0.0196337	0.191428	i1_HQ_LWC_c37455/f2p3/1293;i1_HQ_LWC_c37539/f2p0/1302;i1_HQ_LWC_c39732/f46p0/1930;i1_LQ_LWC_c12160/f1p2/1975;i1_LQ_LWC_c22152/f1p50/1840;i1_LQ_LWC_c24729/f1p0/1744;i1_LQ_LWC_c31588/f1p0/1934;i1_LQ_LWC_c3914/f1p0/1997;i1_LQ_LWC_c8556/f1p0/1960;i2_LQ_LWC_c107303/f1p1/2252;i2_LQ_LWC_c133251/f1p7/2028;i2_LQ_LWC_c13998/f1p9/2115;i2_LQ_LWC_c21891/f1p0/2660;i2_LQ_LWC_c24887/f1p4/2368;i2_LQ_LWC_c27982/f1…
GO:0030246	carbohydrate binding	47	280	0.021096	0.203727	i1_LQ_LWC_c11613/f1p0/1555;i1_LQ_LWC_c14471/f1p0/1416;i1_LQ_LWC_c24947/f1p3/1518;i1_LQ_LWC_c42447/f1p0/1063;i2_HQ_LWC_c20240/f2p0/2437;i2_HQ_LWC_c20471/f3p1/2460;i2_HQ_LWC_c21382/f2p0/2336;i2_HQ_LWC_c2335/f7p3/2634;i2_HQ_LWC_c3372/f2p3/2777;i2_HQ_LWC_c3591/f2p3/2430;i2_HQ_LWC_c35964/f9p3/2342;i2_HQ_LWC_c46728/f10p1/2547;i2_HQ_LWC_c6119/f4p0/2138;i2_HQ_LWC_c6745/f6p1/2868;i2_HQ_LWC_c81609/f2p0/249…
GO:0016617	4-oxoproline reductase activity	15	69	0.0215027	0.205696	i1_HQ_LWC_c29561/f3p0/1623;i1_HQ_LWC_c37455/f2p3/1293;i1_LQ_LWC_c10315/f1p19/1718;i1_LQ_LWC_c11146/f1p0/1607;i1_LQ_LWC_c14200/f1p0/1389;i1_LQ_LWC_c17633/f1p0/1843;i1_LQ_LWC_c19649/f1p0/1700;i1_LQ_LWC_c6194/f1p0/1550;i2_HQ_LWC_c2041/f3p3/2564;i2_HQ_LWC_c41342/f2p1/2608;i2_HQ_LWC_c7489/f3p2/2191;i3_HQ_LWC_c13105/f2p3/4066;i3_LQ_LWC_c12706/f1p0/4021;i3_LQ_LWC_c26275/f1p0/3808;i4_LQ_LWC_c8147/f1p4/44…
GO:0022836	gated channel activity	48	288	0.0224389	0.209027	i0_HQ_LWC_c80/f4p0/877;i1_HQ_LWC_c1544/f10p0/1915;i1_HQ_LWC_c2031/f12p1/1804;i1_HQ_LWC_c22201/f2p0/1596;i1_HQ_LWC_c22551/f2p0/1745;i1_HQ_LWC_c6219/f2p0/1871;i1_HQ_LWC_c6241/f2p0/1850;i1_LQ_LWC_c12796/f1p7/1882;i1_LQ_LWC_c19728/f1p0/1857;i1_LQ_LWC_c20215/f1p0/1930;i1_LQ_LWC_c21688/f1p0/1801;i1_LQ_LWC_c21976/f1p0/1639;i1_LQ_LWC_c23511/f1p0/1925;i1_LQ_LWC_c33134/f1p1/1891;i1_LQ_LWC_c35620/f1p0/1520;…
GO:0016868	intramolecular transferase activity, phosphotransferases	10	40	0.0224468	0.209027	i1_LQ_LWC_c34445/f1p0/1846;i1_LQ_LWC_c8805/f1p4/1791;i2_HQ_LWC_c115956/f6p3/2132;i2_HQ_LWC_c96413/f15p2/2159;i2_LQ_LWC_c34663/f1p2/2201;i2_LQ_LWC_c61479/f1p2/2131;i2_LQ_LWC_c68333/f1p3/2399;i2_LQ_LWC_c69492/f1p1/2331;i2_LQ_LWC_c87368/f1p2/2267;i3_LQ_LWC_c3447/f1p4/3472
GO:0004356	glutamate-ammonia ligase activity	5	14	0.0228817	0.209027	i1_HQ_LWC_c27680/f3p0/1509;i1_LQ_LWC_c27195/f1p0/1179;i1_LQ_LWC_c3627/f1p0/1496;i2_HQ_LWC_c81990/f2p0/2688;i3_LQ_LWC_c11023/f1p0/3131
GO:0016211	ammonia ligase activity	5	14	0.0228817	0.209027	i1_HQ_LWC_c27680/f3p0/1509;i1_LQ_LWC_c27195/f1p0/1179;i1_LQ_LWC_c3627/f1p0/1496;i2_HQ_LWC_c81990/f2p0/2688;i3_LQ_LWC_c11023/f1p0/3131
GO:0016880	acid-ammonia (or amide) ligase activity	5	14	0.0228817	0.209027	i1_HQ_LWC_c27680/f3p0/1509;i1_LQ_LWC_c27195/f1p0/1179;i1_LQ_LWC_c3627/f1p0/1496;i2_HQ_LWC_c81990/f2p0/2688;i3_LQ_LWC_c11023/f1p0/3131
GO:0038023	signaling receptor activity	123	830	0.0242151	0.219233	i0_HQ_LWC_c80/f4p0/877;i1_HQ_LWC_c13593/f3p0/1475;i1_HQ_LWC_c1497/f4p0/1573;i1_HQ_LWC_c2648/f5p0/1751;i1_HQ_LWC_c37294/f3p0/1311;i1_HQ_LWC_c37448/f2p4/1393;i1_HQ_LWC_c4960/f2p1/1728;i1_HQ_LWC_c6219/f2p0/1871;i1_LQ_LWC_c10261/f1p0/1932;i1_LQ_LWC_c11310/f1p0/1836;i1_LQ_LWC_c12481/f1p0/1649;i1_LQ_LWC_c13196/f1p0/1251;i1_LQ_LWC_c14107/f1p0/1424;i1_LQ_LWC_c16880/f1p104/1460;i1_LQ_LWC_c18459/f1p0/2056;…
GO:0042578	phosphoric ester hydrolase activity	92	604	0.0250088	0.224415	i1_HQ_LWC_c2651/f2p7/1555;i1_LQ_LWC_c10803/f1p4/1641;i1_LQ_LWC_c10952/f1p0/1889;i1_LQ_LWC_c12694/f1p2/1600;i1_LQ_LWC_c13806/f1p0/1361;i1_LQ_LWC_c17825/f1p0/1948;i1_LQ_LWC_c20217/f1p0/1488;i1_LQ_LWC_c21041/f1p0/1850;i1_LQ_LWC_c23310/f1p0/1726;i1_LQ_LWC_c23722/f1p0/1679;i1_LQ_LWC_c2510/f1p0/1969;i1_LQ_LWC_c26660/f1p0/1299;i1_LQ_LWC_c30813/f1p0/1730;i1_LQ_LWC_c3312/f1p6/1754;i1_LQ_LWC_c36153/f1p0/18…
GO:0003777	microtubule motor activity	30	167	0.0252335	0.224445	i1_LQ_LWC_c10271/f1p0/1806;i2_HQ_LWC_c2134/f5p1/2815;i2_HQ_LWC_c3298/f2p0/2694;i2_HQ_LWC_c39995/f2p1/3002;i2_HQ_LWC_c46877/f2p5/2792;i2_HQ_LWC_c86101/f2p5/2974;i2_LQ_LWC_c23076/f1p6/3055;i2_LQ_LWC_c3399/f1p1/2641;i2_LQ_LWC_c34430/f1p0/2948;i3_HQ_LWC_c11620/f4p0/3779;i3_HQ_LWC_c11688/f3p56/3687;i3_HQ_LWC_c1937/f3p4/3396;i3_HQ_LWC_c2498/f2p0/3967;i3_HQ_LWC_c3443/f3p0/3919;i3_HQ_LWC_c5475/f2p10/3561…
GO:0016597	amino acid binding	24	128	0.0266082	0.233696	i1_HQ_LWC_c37455/f2p3/1293;i1_HQ_LWC_c37539/f2p0/1302;i1_HQ_LWC_c39732/f46p0/1930;i1_LQ_LWC_c12160/f1p2/1975;i1_LQ_LWC_c22152/f1p50/1840;i1_LQ_LWC_c24729/f1p0/1744;i1_LQ_LWC_c31588/f1p0/1934;i1_LQ_LWC_c3914/f1p0/1997;i1_LQ_LWC_c8556/f1p0/1960;i2_LQ_LWC_c107303/f1p1/2252;i2_LQ_LWC_c133251/f1p7/2028;i2_LQ_LWC_c13998/f1p9/2115;i2_LQ_LWC_c21891/f1p0/2660;i2_LQ_LWC_c24887/f1p4/2368;i2_LQ_LWC_c27982/f1…
GO:0016740	transferase activity	1085	8281	0.0267344	0.233696	i0_HQ_LWC_c254/f2p0/660;i0_HQ_LWC_c273/f2p0/803;i0_LQ_LWC_c1106/f1p0/915;i0_LQ_LWC_c1553/f1p3/928;i0_LQ_LWC_c2122/f1p2/701;i0_LQ_LWC_c342/f1p0/873;i0_LQ_LWC_c368/f1p0/854;i0_LQ_LWC_c863/f1p0/579;i1_HQ_LWC_c10881/f5p0/1483;i1_HQ_LWC_c12458/f3p0/1774;i1_HQ_LWC_c12919/f5p0/1450;i1_HQ_LWC_c13064/f4p19/1522;i1_HQ_LWC_c13327/f5p0/1457;i1_HQ_LWC_c1375/f11p0/1841;i1_HQ_LWC_c14499/f6p0/1460;i1_HQ_LWC_c149…
GO:0016614	oxidoreductase activity, acting on CH-OH group of donors	108	723	0.027018	0.234156	i1_HQ_LWC_c14907/f12p0/1625;i1_HQ_LWC_c20594/f2p0/1612;i1_HQ_LWC_c22357/f2p0/2011;i1_HQ_LWC_c29561/f3p0/1623;i1_HQ_LWC_c37355/f3p4/1336;i1_HQ_LWC_c37455/f2p3/1293;i1_HQ_LWC_c37536/f2p2/1280;i1_HQ_LWC_c39709/f2p1/1519;i1_HQ_LWC_c40408/f3p0/1977;i1_HQ_LWC_c5984/f4p0/1699;i1_LQ_LWC_c10261/f1p0/1932;i1_LQ_LWC_c10307/f1p0/1589;i1_LQ_LWC_c10315/f1p19/1718;i1_LQ_LWC_c10848/f1p3/1760;i1_LQ_LWC_c11044/f1p…
GO:0016667	oxidoreductase activity, acting on a sulfur group of donors	12	53	0.0278683	0.239479	i0_LQ_LWC_c310/f1p0/711;i0_LQ_LWC_c598/f1p0/609;i1_HQ_LWC_c2648/f5p0/1751;i1_HQ_LWC_c27596/f4p0/1573;i1_HQ_LWC_c27826/f4p0/1967;i1_HQ_LWC_c7445/f3p0/1620;i1_LQ_LWC_c24084/f1p11/1455;i1_LQ_LWC_c42409/f1p0/1042;i1_LQ_LWC_c7394/f1p7/1900;i2_LQ_LWC_c25373/f1p0/2448;i2_LQ_LWC_c35813/f1p0/2240;i2_LQ_LWC_c70073/f1p0/2425
GO:0030145	manganese ion binding	7	25	0.0294286	0.250761	i1_LQ_LWC_c20320/f1p1/1695;i2_HQ_LWC_c96413/f15p2/2159;i2_LQ_LWC_c34663/f1p2/2201;i2_LQ_LWC_c87368/f1p2/2267;i3_HQ_LWC_c4258/f3p1/3361;i3_LQ_LWC_c12670/f1p11/3202;i3_LQ_LWC_c44963/f1p0/3002
GO:0016903	oxidoreductase activity, acting on the aldehyde or oxo group of donors	28	156	0.0300898	0.254259	i1_HQ_LWC_c2186/f4p2/1920;i1_HQ_LWC_c6276/f2p0/1746;i1_HQ_LWC_c7122/f4p0/1994;i1_LQ_LWC_c10305/f1p0/1482;i1_LQ_LWC_c13378/f1p0/1107;i1_LQ_LWC_c17522/f1p0/1444;i1_LQ_LWC_c21507/f1p0/1826;i1_LQ_LWC_c24319/f1p28/1532;i1_LQ_LWC_c25144/f1p0/1570;i1_LQ_LWC_c26762/f1p0/1161;i1_LQ_LWC_c32091/f1p0/1786;i1_LQ_LWC_c38917/f1p0/1334;i1_LQ_LWC_c9769/f1p3/2002;i2_HQ_LWC_c11553/f5p0/2427;i2_HQ_LWC_c2259/f10p1/21…
GO:0016628	oxidoreductase activity, acting on the CH-CH group of donors, NAD or NADP as acceptor	21	110	0.0304024	0.254777	i1_HQ_LWC_c2186/f4p2/1920;i1_LQ_LWC_c10848/f1p3/1760;i1_LQ_LWC_c12488/f1p0/1594;i1_LQ_LWC_c12523/f1p0/1619;i1_LQ_LWC_c12611/f1p4/1687;i1_LQ_LWC_c14107/f1p0/1424;i1_LQ_LWC_c20057/f1p1/1421;i1_LQ_LWC_c26762/f1p0/1161;i1_LQ_LWC_c34238/f1p2/1616;i1_LQ_LWC_c34749/f1p3/1581;i1_LQ_LWC_c35885/f1p0/1813;i1_LQ_LWC_c4203/f1p5/1801;i1_LQ_LWC_c42210/f1p0/1062;i1_LQ_LWC_c42285/f1p13/1032;i1_LQ_LWC_c6344/f1p8/1…
GO:0004971	AMPA glutamate receptor activity	6	20	0.0309335	0.257103	i3_HQ_LWC_c41358/f29p0/3558;i3_LQ_LWC_c10145/f1p0/3663;i3_LQ_LWC_c18240/f1p0/3262;i3_LQ_LWC_c23763/f1p5/3520;i3_LQ_LWC_c34571/f1p6/3278;i3_LQ_LWC_c42805/f1p0/3689
GO:0016616	oxidoreductase activity, acting on the CH-OH group of donors, NAD or NADP as acceptor	98	656	0.0336088	0.277068	i1_HQ_LWC_c14907/f12p0/1625;i1_HQ_LWC_c20594/f2p0/1612;i1_HQ_LWC_c22357/f2p0/2011;i1_HQ_LWC_c29561/f3p0/1623;i1_HQ_LWC_c37355/f3p4/1336;i1_HQ_LWC_c37455/f2p3/1293;i1_HQ_LWC_c37536/f2p2/1280;i1_HQ_LWC_c39709/f2p1/1519;i1_HQ_LWC_c40408/f3p0/1977;i1_HQ_LWC_c5984/f4p0/1699;i1_LQ_LWC_c10261/f1p0/1932;i1_LQ_LWC_c10307/f1p0/1589;i1_LQ_LWC_c10315/f1p19/1718;i1_LQ_LWC_c10848/f1p3/1760;i1_LQ_LWC_c11044/f1p…
GO:0003924	GTPase activity	129	886	0.0346192	0.283096	i0_LQ_LWC_c1298/f1p0/919;i0_LQ_LWC_c342/f1p0/873;i1_HQ_LWC_c1901/f8p4/1624;i1_HQ_LWC_c19515/f2p0/1710;i1_HQ_LWC_c20836/f2p11/1747;i1_HQ_LWC_c21170/f2p0/1631;i1_HQ_LWC_c2392/f4p2/1745;i1_HQ_LWC_c2651/f2p7/1555;i1_HQ_LWC_c27448/f28p0/1825;i1_HQ_LWC_c6276/f2p0/1746;i1_HQ_LWC_c758/f18p0/1900;i1_LQ_LWC_c10160/f1p0/1641;i1_LQ_LWC_c10656/f1p1/1822;i1_LQ_LWC_c10803/f1p4/1641;i1_LQ_LWC_c11503/f1p5/2011;i1…
GO:0005230	extracellular ligand-gated ion channel activity	10	43	0.035987	0.291927	i2_HQ_LWC_c38061/f2p2/2768;i2_LQ_LWC_c55034/f1p0/2977;i2_LQ_LWC_c88247/f1p0/2782;i3_HQ_LWC_c41358/f29p0/3558;i3_LQ_LWC_c10145/f1p0/3663;i3_LQ_LWC_c18240/f1p0/3262;i3_LQ_LWC_c23763/f1p5/3520;i3_LQ_LWC_c34571/f1p6/3278;i3_LQ_LWC_c34590/f1p4/3538;i3_LQ_LWC_c42805/f1p0/3689
GO:0016627	oxidoreductase activity, acting on the CH-CH group of donors	31	180	0.0390347	0.314136	i1_HQ_LWC_c2186/f4p2/1920;i1_HQ_LWC_c6642/f2p21/1895;i1_LQ_LWC_c10848/f1p3/1760;i1_LQ_LWC_c12488/f1p0/1594;i1_LQ_LWC_c12523/f1p0/1619;i1_LQ_LWC_c12611/f1p4/1687;i1_LQ_LWC_c14107/f1p0/1424;i1_LQ_LWC_c17967/f1p0/1637;i1_LQ_LWC_c20057/f1p1/1421;i1_LQ_LWC_c26762/f1p0/1161;i1_LQ_LWC_c34238/f1p2/1616;i1_LQ_LWC_c34749/f1p3/1581;i1_LQ_LWC_c35885/f1p0/1813;i1_LQ_LWC_c39269/f11p13/1542;i1_LQ_LWC_c4203/f1p5…
GO:0004871	signal transducer activity	150	1049	0.0410201	0.314822	i0_HQ_LWC_c80/f4p0/877;i0_LQ_LWC_c342/f1p0/873;i1_HQ_LWC_c13593/f3p0/1475;i1_HQ_LWC_c1497/f4p0/1573;i1_HQ_LWC_c2648/f5p0/1751;i1_HQ_LWC_c37294/f3p0/1311;i1_HQ_LWC_c37448/f2p4/1393;i1_HQ_LWC_c4960/f2p1/1728;i1_HQ_LWC_c6219/f2p0/1871;i1_HQ_LWC_c6276/f2p0/1746;i1_LQ_LWC_c10261/f1p0/1932;i1_LQ_LWC_c11310/f1p0/1836;i1_LQ_LWC_c12481/f1p0/1649;i1_LQ_LWC_c13196/f1p0/1251;i1_LQ_LWC_c14107/f1p0/1424;i1_LQ_…
GO:0003879	ATP phosphoribosyltransferase activity	2	3	0.0428457	0.314822	i1_LQ_LWC_c35249/f1p33/1583;i1_LQ_LWC_c8397/f1p45/1578
GO:0004411	homogentisate 1,2-dioxygenase activity	2	3	0.0428457	0.314822	i2_LQ_LWC_c32964/f1p1/2588;i2_LQ_LWC_c70013/f1p1/2946
GO:0004635	phosphoribosyl-AMP cyclohydrolase activity	2	3	0.0428457	0.314822	i2_LQ_LWC_c33783/f1p0/2391;i2_LQ_LWC_c51709/f1p0/2928
GO:0004636	phosphoribosyl-ATP diphosphatase activity	2	3	0.0428457	0.314822	i2_LQ_LWC_c33783/f1p0/2391;i2_LQ_LWC_c51709/f1p0/2928
GO:0004779	sulfate adenylyltransferase activity	2	3	0.0428457	0.314822	i1_LQ_LWC_c19938/f1p0/1913;i1_LQ_LWC_c6284/f1p1/1979
GO:0004781	sulfate adenylyltransferase (ATP) activity	2	3	0.0428457	0.314822	i1_LQ_LWC_c19938/f1p0/1913;i1_LQ_LWC_c6284/f1p1/1979
GO:0005275	amine transmembrane transporter activity	2	3	0.0428457	0.314822	i2_LQ_LWC_c52736/f1p8/2669;i5_LQ_LWC_c6942/f1p0/5728
GO:0008949	oxalyl-CoA decarboxylase activity	2	3	0.0428457	0.314822	i1_LQ_LWC_c4755/f1p5/2000;i2_HQ_LWC_c100833/f2p2/2464
GO:0015101	organic cation transmembrane transporter activity	2	3	0.0428457	0.314822	i2_LQ_LWC_c52736/f1p8/2669;i5_LQ_LWC_c6942/f1p0/5728
GO:0015665	alcohol transmembrane transporter activity	2	3	0.0428457	0.314822	i2_LQ_LWC_c52736/f1p8/2669;i5_LQ_LWC_c6942/f1p0/5728
GO:0034228	ethanolamine transmembrane transporter activity	2	3	0.0428457	0.314822	i2_LQ_LWC_c52736/f1p8/2669;i5_LQ_LWC_c6942/f1p0/5728
GO:0004872	receptor activity	127	880	0.0447032	0.323779	i0_HQ_LWC_c80/f4p0/877;i0_LQ_LWC_c342/f1p0/873;i1_HQ_LWC_c13593/f3p0/1475;i1_HQ_LWC_c1497/f4p0/1573;i1_HQ_LWC_c2648/f5p0/1751;i1_HQ_LWC_c37294/f3p0/1311;i1_HQ_LWC_c37448/f2p4/1393;i1_HQ_LWC_c4960/f2p1/1728;i1_HQ_LWC_c6219/f2p0/1871;i1_HQ_LWC_c6276/f2p0/1746;i1_LQ_LWC_c10261/f1p0/1932;i1_LQ_LWC_c11310/f1p0/1836;i1_LQ_LWC_c12481/f1p0/1649;i1_LQ_LWC_c13196/f1p0/1251;i1_LQ_LWC_c14107/f1p0/1424;i1_LQ_…
GO:0060089	molecular transducer activity	127	880	0.0447032	0.323779	i0_HQ_LWC_c80/f4p0/877;i0_LQ_LWC_c342/f1p0/873;i1_HQ_LWC_c13593/f3p0/1475;i1_HQ_LWC_c1497/f4p0/1573;i1_HQ_LWC_c2648/f5p0/1751;i1_HQ_LWC_c37294/f3p0/1311;i1_HQ_LWC_c37448/f2p4/1393;i1_HQ_LWC_c4960/f2p1/1728;i1_HQ_LWC_c6219/f2p0/1871;i1_HQ_LWC_c6276/f2p0/1746;i1_LQ_LWC_c10261/f1p0/1932;i1_LQ_LWC_c11310/f1p0/1836;i1_LQ_LWC_c12481/f1p0/1649;i1_LQ_LWC_c13196/f1p0/1251;i1_LQ_LWC_c14107/f1p0/1424;i1_LQ_…
GO:0016835	carbon-oxygen lyase activity	34	203	0.0452386	0.325333	i1_HQ_LWC_c14499/f6p0/1460;i1_HQ_LWC_c22357/f2p0/2011;i1_HQ_LWC_c25815/f2p5/1363;i1_LQ_LWC_c10261/f1p0/1932;i1_LQ_LWC_c12488/f1p0/1594;i1_LQ_LWC_c12523/f1p0/1619;i1_LQ_LWC_c18942/f1p0/1913;i1_LQ_LWC_c23773/f2p0/2023;i1_LQ_LWC_c3017/f1p0/1761;i1_LQ_LWC_c32188/f1p1/1672;i1_LQ_LWC_c33301/f1p0/1962;i1_LQ_LWC_c34238/f1p2/1616;i1_LQ_LWC_c42094/f1p0/1067;i1_LQ_LWC_c42210/f1p0/1062;i1_LQ_LWC_c4222/f1p0/1…
GO:0004141	dethiobiotin synthase activity	3	7	0.0461227	0.32542	i1_HQ_LWC_c4790/f3p13/1953;i2_LQ_LWC_c37910/f1p2/2302;i4_LQ_LWC_c41240/f1p0/4036
GO:0005342	organic acid transmembrane transporter activity	21	115	0.0465344	0.32542	i0_LQ_LWC_c497/f1p0/899;i1_LQ_LWC_c18330/f1p8/1716;i1_LQ_LWC_c20425/f1p0/1755;i1_LQ_LWC_c23431/f1p0/2007;i1_LQ_LWC_c23946/f1p0/1777;i1_LQ_LWC_c25045/f1p2/1861;i1_LQ_LWC_c31933/f1p0/1753;i2_HQ_LWC_c116266/f11p1/2135;i2_HQ_LWC_c123475/f2p0/2052;i2_HQ_LWC_c31259/f2p0/2666;i2_LQ_LWC_c105109/f1p6/2604;i2_LQ_LWC_c13854/f1p0/2064;i2_LQ_LWC_c25509/f2p2/2235;i2_LQ_LWC_c32618/f1p0/2123;i2_LQ_LWC_c50577/f1p…
GO:0016702	oxidoreductase activity, acting on single donors with incorporation of molecular oxygen, incorporation of two atoms of oxygen	21	115	0.0465344	0.32542	i1_HQ_LWC_c14970/f3p0/1516;i1_LQ_LWC_c22808/f1p3/1774;i2_HQ_LWC_c17034/f3p2/2516;i2_HQ_LWC_c43473/f17p5/2278;i2_HQ_LWC_c70521/f2p0/3001;i2_LQ_LWC_c102946/f1p0/2556;i2_LQ_LWC_c103536/f1p11/2598;i2_LQ_LWC_c108708/f1p10/2892;i2_LQ_LWC_c13097/f1p0/2421;i2_LQ_LWC_c19560/f1p3/2089;i2_LQ_LWC_c24440/f1p6/2355;i2_LQ_LWC_c32964/f1p1/2588;i2_LQ_LWC_c52547/f1p0/2286;i2_LQ_LWC_c68571/f1p5/2697;i2_LQ_LWC_c6860…
GO:0046943	carboxylic acid transmembrane transporter activity	21	115	0.0465344	0.32542	i0_LQ_LWC_c497/f1p0/899;i1_LQ_LWC_c18330/f1p8/1716;i1_LQ_LWC_c20425/f1p0/1755;i1_LQ_LWC_c23431/f1p0/2007;i1_LQ_LWC_c23946/f1p0/1777;i1_LQ_LWC_c25045/f1p2/1861;i1_LQ_LWC_c31933/f1p0/1753;i2_HQ_LWC_c116266/f11p1/2135;i2_HQ_LWC_c123475/f2p0/2052;i2_HQ_LWC_c31259/f2p0/2666;i2_LQ_LWC_c105109/f1p6/2604;i2_LQ_LWC_c13854/f1p0/2064;i2_LQ_LWC_c25509/f2p2/2235;i2_LQ_LWC_c32618/f1p0/2123;i2_LQ_LWC_c50577/f1p…
GO:0008017	microtubule binding	43	267	0.0477499	0.330919	i1_LQ_LWC_c10271/f1p0/1806;i2_HQ_LWC_c127720/f114p10/2109;i2_HQ_LWC_c2134/f5p1/2815;i2_HQ_LWC_c3298/f2p0/2694;i2_HQ_LWC_c39995/f2p1/3002;i2_HQ_LWC_c46877/f2p5/2792;i2_HQ_LWC_c86101/f2p5/2974;i2_LQ_LWC_c127239/f14p5/2338;i2_LQ_LWC_c19348/f1p1/2541;i2_LQ_LWC_c23076/f1p6/3055;i2_LQ_LWC_c3399/f1p1/2641;i2_LQ_LWC_c34430/f1p0/2948;i2_LQ_LWC_c37851/f1p5/2692;i2_LQ_LWC_c72205/f1p5/3001;i2_LQ_LWC_c84406/f…
GO:0030337	DNA polymerase processivity factor activity	6	22	0.0479734	0.330919	i1_LQ_LWC_c30822/f1p0/1553;i1_LQ_LWC_c4800/f2p0/1507;i2_HQ_LWC_c35758/f2p0/2436;i2_LQ_LWC_c9485/f1p0/2235;i3_LQ_LWC_c37789/f1p1/3347;i3_LQ_LWC_c5927/f1p3/3611
GO:0016866	intramolecular transferase activity	14	70	0.0488907	0.334968	i1_LQ_LWC_c34445/f1p0/1846;i1_LQ_LWC_c8805/f1p4/1791;i2_HQ_LWC_c115956/f6p3/2132;i2_HQ_LWC_c6408/f8p1/2282;i2_HQ_LWC_c96413/f15p2/2159;i2_LQ_LWC_c19651/f1p0/2856;i2_LQ_LWC_c34663/f1p2/2201;i2_LQ_LWC_c35725/f1p2/2759;i2_LQ_LWC_c61479/f1p2/2131;i2_LQ_LWC_c68333/f1p3/2399;i2_LQ_LWC_c68605/f1p0/2807;i2_LQ_LWC_c69492/f1p1/2331;i2_LQ_LWC_c87368/f1p2/2267;i3_LQ_LWC_c3447/f1p4/3472
GO:0046527	glucosyltransferase activity	126	878	0.0520089	0.348237	i1_HQ_LWC_c13064/f4p19/1522;i1_HQ_LWC_c19820/f3p0/1978;i1_HQ_LWC_c20779/f2p0/1916;i1_HQ_LWC_c2304/f4p1/1764;i1_HQ_LWC_c2521/f6p0/1759;i1_HQ_LWC_c2876/f2p0/1699;i1_HQ_LWC_c5202/f2p0/1811;i1_HQ_LWC_c6996/f2p2/2026;i1_HQ_LWC_c7647/f2p3/1930;i1_HQ_LWC_c8780/f2p0/1791;i1_HQ_LWC_c8883/f3p3/1753;i1_LQ_LWC_c10805/f1p0/1671;i1_LQ_LWC_c12573/f1p3/1895;i1_LQ_LWC_c12729/f1p0/1540;i1_LQ_LWC_c14082/f1p0/1206;i…
GO:0004857	enzyme inhibitor activity	12	58	0.0521443	0.348237	i0_HQ_LWC_c233/f2p0/747;i0_LQ_LWC_c2178/f1p1/433;i0_LQ_LWC_c401/f1p0/591;i1_HQ_LWC_c7475/f3p1/1773;i1_LQ_LWC_c35448/f1p1/1970;i2_LQ_LWC_c17666/f1p0/2630;i2_LQ_LWC_c28144/f1p0/2058;i2_LQ_LWC_c28765/f3p0/2126;i2_LQ_LWC_c75407/f1p0/2061;i2_LQ_LWC_c83896/f1p0/2675;i2_LQ_LWC_c85376/f1p0/2086;i3_LQ_LWC_c18912/f1p1/3195
GO:0000062	fatty-acyl-CoA binding	4	12	0.0525447	0.348237	i0_LQ_LWC_c279/f2p0/473;i1_LQ_LWC_c9096/f1p4/1597;i2_HQ_LWC_c127254/f11p2/2078;i5_LQ_LWC_c9554/f1p30/5719
GO:0004651	polynucleotide 5'-phosphatase activity	4	12	0.0525447	0.348237	i1_LQ_LWC_c21041/f1p0/1850;i1_LQ_LWC_c30813/f1p0/1730;i2_HQ_LWC_c81668/f2p1/2136;i2_LQ_LWC_c6623/f1p1/2186
GO:0098518	polynucleotide phosphatase activity	4	12	0.0525447	0.348237	i1_LQ_LWC_c21041/f1p0/1850;i1_LQ_LWC_c30813/f1p0/1730;i2_HQ_LWC_c81668/f2p1/2136;i2_LQ_LWC_c6623/f1p1/2186
GO:0009055	electron carrier activity	24	137	0.0535713	0.352735	i0_HQ_LWC_c293/f2p0/939;i0_LQ_LWC_c1411/f1p0/879;i0_LQ_LWC_c2126/f1p1/581;i0_LQ_LWC_c545/f1p0/858;i0_LQ_LWC_c849/f1p4/581;i0_LQ_LWC_c863/f1p0/579;i0_LQ_LWC_c905/f1p0/872;i1_HQ_LWC_c27596/f4p0/1573;i1_HQ_LWC_c7445/f3p0/1620;i1_LQ_LWC_c13900/f1p1/1328;i1_LQ_LWC_c14199/f1p0/1119;i1_LQ_LWC_c24084/f1p11/1455;i1_LQ_LWC_c29622/f2p0/2051;i1_LQ_LWC_c42365/f1p0/1063;i1_LQ_LWC_c42409/f1p0/1042;i1_LQ_LWC_c42…
GO:0043548	phosphatidylinositol 3-kinase binding	6	23	0.0582923	0.381345	i2_HQ_LWC_c36649/f4p1/2952;i2_HQ_LWC_c6512/f2p0/2231;i3_HQ_LWC_c11568/f2p0/3473;i3_LQ_LWC_c10874/f1p0/3570;i3_LQ_LWC_c21878/f1p1/3731;i5_LQ_LWC_c5565/f1p0/5266
GO:0016765	transferase activity, transferring alkyl or aryl (other than methyl) groups	21	118	0.0587653	0.381974	i1_HQ_LWC_c14499/f6p0/1460;i1_HQ_LWC_c16545/f2p0/1748;i1_HQ_LWC_c16618/f2p0/1809;i1_HQ_LWC_c25815/f2p5/1363;i1_LQ_LWC_c19780/f1p0/1422;i1_LQ_LWC_c21457/f1p2/1819;i1_LQ_LWC_c22266/f1p0/1683;i1_LQ_LWC_c36660/f1p0/1691;i1_LQ_LWC_c37897/f1p2/1159;i1_LQ_LWC_c8234/f1p0/1945;i2_HQ_LWC_c12465/f4p2/2243;i2_HQ_LWC_c3742/f3p21/2746;i2_HQ_LWC_c39337/f2p0/2775;i2_LQ_LWC_c114074/f1p13/2090;i2_LQ_LWC_c133301/f1…
GO:0052689	carboxylic ester hydrolase activity	22	125	0.0598633	0.386633	i0_LQ_LWC_c1272/f1p11/652;i1_HQ_LWC_c11654/f2p0/1520;i1_LQ_LWC_c24977/f1p0/1449;i1_LQ_LWC_c3249/f1p0/1786;i1_LQ_LWC_c34388/f1p0/1817;i1_LQ_LWC_c35448/f1p1/1970;i1_LQ_LWC_c7844/f1p0/2001;i2_LQ_LWC_c17666/f1p0/2630;i2_LQ_LWC_c18562/f1p4/2746;i2_LQ_LWC_c28144/f1p0/2058;i2_LQ_LWC_c28765/f3p0/2126;i2_LQ_LWC_c39329/f1p13/2627;i2_LQ_LWC_c4617/f1p0/2996;i2_LQ_LWC_c4789/f2p4/2165;i2_LQ_LWC_c75407/f1p0/206…
GO:0016760	cellulose synthase (UDP-forming) activity	32	194	0.0603234	0.387139	i1_LQ_LWC_c12573/f1p3/1895;i1_LQ_LWC_c12729/f1p0/1540;i2_HQ_LWC_c18455/f2p0/2986;i2_HQ_LWC_c28720/f13p2/2566;i2_HQ_LWC_c53290/f3p1/2609;i2_HQ_LWC_c90266/f2p1/2703;i2_LQ_LWC_c103326/f1p17/2194;i2_LQ_LWC_c105025/f1p1/2488;i2_LQ_LWC_c12137/f1p30/2367;i2_LQ_LWC_c21820/f1p0/2369;i2_LQ_LWC_c54913/f1p62/3008;i2_LQ_LWC_c67687/f1p37/2897;i3_HQ_LWC_c18796/f2p0/3493;i3_HQ_LWC_c22652/f2p0/3950;i3_HQ_LWC_c412…
GO:0016706	oxidoreductase activity, acting on paired donors, with incorporation or reduction of molecular oxygen, 2-oxoglutarate as one donor, and incorporation of one atom each of oxygen into both donors	23	132	0.0607888	0.387672	i1_HQ_LWC_c12272/f2p2/1653;i1_HQ_LWC_c2174/f8p0/1832;i1_HQ_LWC_c27509/f19p0/1855;i1_HQ_LWC_c27549/f9p0/1908;i1_HQ_LWC_c6735/f2p0/1881;i1_LQ_LWC_c12723/f1p0/1817;i1_LQ_LWC_c17909/f1p1/1816;i1_LQ_LWC_c20848/f2p0/1790;i1_LQ_LWC_c21411/f1p0/1459;i1_LQ_LWC_c24916/f1p16/1783;i1_LQ_LWC_c32858/f1p1/1996;i1_LQ_LWC_c33957/f1p2/1857;i1_LQ_LWC_c34402/f1p1/1770;i1_LQ_LWC_c5829/f1p0/1877;i1_LQ_LWC_c7551/f1p5/1…
GO:0004500	dopamine beta-monooxygenase activity	3	8	0.0670875	0.417342	i1_LQ_LWC_c17874/f1p5/1667;i1_LQ_LWC_c24816/f1p0/1924;i1_LQ_LWC_c6344/f1p8/1832
GO:0004664	prephenate dehydratase activity	3	8	0.0670875	0.417342	i1_LQ_LWC_c12488/f1p0/1594;i1_LQ_LWC_c34238/f1p2/1616;i1_LQ_LWC_c9217/f1p0/1794
GO:0008121	ubiquinol-cytochrome-c reductase activity	3	8	0.0670875	0.417342	i2_HQ_LWC_c92400/f2p2/2051;i2_LQ_LWC_c105210/f1p2/2169;i2_LQ_LWC_c47956/f1p2/2266
GO:0016681	oxidoreductase activity, acting on diphenols and related substances as donors, cytochrome as acceptor	3	8	0.0670875	0.417342	i2_HQ_LWC_c92400/f2p2/2051;i2_LQ_LWC_c105210/f1p2/2169;i2_LQ_LWC_c47956/f1p2/2266
GO:0004176	ATP-dependent peptidase activity	4	13	0.0686261	0.419198	i1_LQ_LWC_c17317/f1p11/1930;i2_LQ_LWC_c133686/f1p2/2007;i3_LQ_LWC_c13906/f1p5/3021;i3_LQ_LWC_c9917/f1p0/3404
GO:0004420	hydroxymethylglutaryl-CoA reductase (NADPH) activity	4	13	0.0686261	0.419198	i1_LQ_LWC_c8313/f1p0/1902;i2_LQ_LWC_c47188/f1p5/2192;i3_HQ_LWC_c12098/f2p0/3320;i3_LQ_LWC_c2994/f1p2/3431
GO:0018580	nitronate monooxygenase activity	4	13	0.0686261	0.419198	i1_HQ_LWC_c25815/f2p5/1363;i1_LQ_LWC_c39269/f11p13/1542;i1_LQ_LWC_c4222/f1p0/1713;i2_LQ_LWC_c68600/f1p0/2356
GO:0008324	cation transmembrane transporter activity	174	1258	0.0775865	0.453097	i0_HQ_LWC_c80/f4p0/877;i0_HQ_LWC_c87/f4p0/776;i0_LQ_LWC_c1176/f1p0/678;i0_LQ_LWC_c1199/f1p0/891;i0_LQ_LWC_c1359/f1p0/734;i0_LQ_LWC_c1382/f1p2/958;i0_LQ_LWC_c263/f2p0/733;i0_LQ_LWC_c863/f1p0/579;i1_HQ_LWC_c11094/f2p7/1986;i1_HQ_LWC_c1544/f10p0/1915;i1_HQ_LWC_c16743/f2p2/1851;i1_HQ_LWC_c2031/f12p1/1804;i1_HQ_LWC_c22201/f2p0/1596;i1_HQ_LWC_c22551/f2p0/1745;i1_HQ_LWC_c25165/f3p0/1983;i1_HQ_LWC_c2651/…
GO:0004564	beta-fructofuranosidase activity	5	19	0.0786085	0.453097	i1_HQ_LWC_c8652/f3p0/1565;i2_HQ_LWC_c65003/f2p0/2685;i2_LQ_LWC_c24173/f1p5/2316;i2_LQ_LWC_c40013/f1p5/2480;i2_LQ_LWC_c94072/f1p0/2068
GO:0030599	pectinesterase activity	5	19	0.0786085	0.453097	i1_LQ_LWC_c35448/f1p1/1970;i2_LQ_LWC_c17666/f1p0/2630;i2_LQ_LWC_c28144/f1p0/2058;i2_LQ_LWC_c28765/f3p0/2126;i2_LQ_LWC_c75407/f1p0/2061
GO:0004568	chitinase activity	2	4	0.0786441	0.453097	i1_LQ_LWC_c26524/f1p0/1291;i1_LQ_LWC_c38514/f1p0/1225
GO:0004784	superoxide dismutase activity	2	4	0.0786441	0.453097	i1_LQ_LWC_c42429/f1p0/1061;i2_HQ_LWC_c7659/f3p1/2700
GO:0004834	tryptophan synthase activity	2	4	0.0786441	0.453097	i1_HQ_LWC_c25815/f2p5/1363;i1_LQ_LWC_c4222/f1p0/1713
GO:0008840	4-hydroxy-tetrahydrodipicolinate synthase	2	4	0.0786441	0.453097	i1_LQ_LWC_c12523/f1p0/1619;i1_LQ_LWC_c42210/f1p0/1062
GO:0008990	rRNA (guanine-N2-)-methyltransferase activity	2	4	0.0786441	0.453097	i1_LQ_LWC_c32487/f1p0/1547;i1_LQ_LWC_c37812/f1p0/1278
GO:0016435	rRNA (guanine) methyltransferase activity	2	4	0.0786441	0.453097	i1_LQ_LWC_c32487/f1p0/1547;i1_LQ_LWC_c37812/f1p0/1278
GO:0016721	oxidoreductase activity, acting on superoxide radicals as acceptor	2	4	0.0786441	0.453097	i1_LQ_LWC_c42429/f1p0/1061;i2_HQ_LWC_c7659/f3p1/2700
GO:0008376	acetylgalactosaminyltransferase activity	9	43	0.0805322	0.460533	i1_HQ_LWC_c16512/f2p0/1735;i1_HQ_LWC_c16667/f2p0/1758;i1_LQ_LWC_c11271/f1p26/2010;i1_LQ_LWC_c22472/f2p1/2009;i1_LQ_LWC_c31296/f1p1/1999;i2_HQ_LWC_c65883/f2p0/2165;i2_HQ_LWC_c73920/f3p1/2064;i2_LQ_LWC_c87767/f2p0/2409;i2_LQ_LWC_c90326/f1p2/2099
GO:0003887	DNA-directed DNA polymerase activity	18	102	0.080843	0.460533	i1_LQ_LWC_c24175/f1p1/1634;i1_LQ_LWC_c42135/f1p8/1072;i2_LQ_LWC_c32003/f1p0/2455;i2_LQ_LWC_c34899/f1p4/2618;i2_LQ_LWC_c36876/f1p9/2142;i2_LQ_LWC_c39209/f1p2/2197;i2_LQ_LWC_c66464/f1p0/2219;i2_LQ_LWC_c82938/f1p0/2252;i2_LQ_LWC_c89853/f1p4/2534;i2_LQ_LWC_c9650/f1p4/2652;i3_HQ_LWC_c15556/f2p0/3097;i3_HQ_LWC_c2068/f4p2/3313;i3_HQ_LWC_c39582/f2p5/3040;i3_LQ_LWC_c24970/f1p0/3144;i3_LQ_LWC_c8961/f1p0/32…
GO:0015171	amino acid transmembrane transporter activity	15	82	0.0817973	0.462231	i1_LQ_LWC_c18330/f1p8/1716;i1_LQ_LWC_c20425/f1p0/1755;i1_LQ_LWC_c23431/f1p0/2007;i1_LQ_LWC_c23946/f1p0/1777;i1_LQ_LWC_c25045/f1p2/1861;i1_LQ_LWC_c31933/f1p0/1753;i2_HQ_LWC_c116266/f11p1/2135;i2_HQ_LWC_c123475/f2p0/2052;i2_LQ_LWC_c105109/f1p6/2604;i2_LQ_LWC_c13854/f1p0/2064;i2_LQ_LWC_c25509/f2p2/2235;i2_LQ_LWC_c32618/f1p0/2123;i2_LQ_LWC_c50577/f1p2/2476;i2_LQ_LWC_c53842/f1p2/2584;i3_LQ_LWC_c4999/f…
GO:0015098	molybdate ion transmembrane transporter activity	8	37	0.0824846	0.462231	i1_LQ_LWC_c22336/f1p0/1878;i1_LQ_LWC_c25206/f1p0/1467;i1_LQ_LWC_c4667/f1p0/1654;i2_HQ_LWC_c115449/f10p4/2343;i2_LQ_LWC_c34648/f1p3/2223;i2_LQ_LWC_c49178/f1p3/2834;i2_LQ_LWC_c87466/f1p0/2174;i3_LQ_LWC_c21156/f1p0/4033
GO:0016641	oxidoreductase activity, acting on the CH-NH2 group of donors, oxygen as acceptor	6	25	0.0825922	0.462231	i2_HQ_LWC_c15093/f8p1/2718;i2_HQ_LWC_c52406/f2p1/2642;i2_LQ_LWC_c71853/f1p2/3006;i2_LQ_LWC_c7872/f15p2/2851;i3_LQ_LWC_c35308/f1p1/3755;i3_LQ_LWC_c37592/f1p0/3683
GO:0003993	acid phosphatase activity	7	31	0.0834203	0.462231	i1_LQ_LWC_c17825/f1p0/1948;i2_LQ_LWC_c102192/f1p0/2262;i2_LQ_LWC_c27018/f1p0/2117;i2_LQ_LWC_c75589/f1p0/2027;i2_LQ_LWC_c82428/f1p2/2264;i4_LQ_LWC_c15454/f1p0/4156;i5_LQ_LWC_c7906/f1p0/5308
GO:0046556	alpha-L-arabinofuranosidase activity	7	31	0.0834203	0.462231	i2_HQ_LWC_c100251/f2p5/2350;i2_LQ_LWC_c25886/f1p3/2452;i2_LQ_LWC_c34582/f1p5/2482;i2_LQ_LWC_c52391/f1p4/2201;i2_LQ_LWC_c53215/f1p2/2667;i4_LQ_LWC_c26775/f1p0/5026;i5_LQ_LWC_c4235/f1p1/5299
GO:0008514	organic anion transmembrane transporter activity	22	130	0.084421	0.465233	i0_LQ_LWC_c497/f1p0/899;i1_LQ_LWC_c18330/f1p8/1716;i1_LQ_LWC_c20425/f1p0/1755;i1_LQ_LWC_c23431/f1p0/2007;i1_LQ_LWC_c23946/f1p0/1777;i1_LQ_LWC_c25045/f1p2/1861;i1_LQ_LWC_c31933/f1p0/1753;i2_HQ_LWC_c116266/f11p1/2135;i2_HQ_LWC_c123475/f2p0/2052;i2_HQ_LWC_c31259/f2p0/2666;i2_LQ_LWC_c105109/f1p6/2604;i2_LQ_LWC_c13854/f1p0/2064;i2_LQ_LWC_c25509/f2p2/2235;i2_LQ_LWC_c32618/f1p0/2123;i2_LQ_LWC_c50577/f1p…
GO:0010333	terpene synthase activity	10	50	0.0870946	0.477373	i1_HQ_LWC_c22357/f2p0/2011;i1_LQ_LWC_c18942/f1p0/1913;i1_LQ_LWC_c33301/f1p0/1962;i2_LQ_LWC_c104030/f1p4/2118;i2_LQ_LWC_c106420/f1p0/2550;i2_LQ_LWC_c12187/f1p0/2566;i2_LQ_LWC_c133452/f1p0/2053;i2_LQ_LWC_c24789/f1p0/2360;i2_LQ_LWC_c68691/f1p0/2535;i2_LQ_LWC_c71433/f1p2/2820
GO:0008194	UDP-glycosyltransferase activity	131	938	0.0909654	0.477774	i1_HQ_LWC_c16512/f2p0/1735;i1_HQ_LWC_c16667/f2p0/1758;i1_HQ_LWC_c17616/f2p0/2013;i1_HQ_LWC_c19820/f3p0/1978;i1_HQ_LWC_c2069/f6p1/1849;i1_HQ_LWC_c20779/f2p0/1916;i1_HQ_LWC_c6996/f2p2/2026;i1_HQ_LWC_c8780/f2p0/1791;i1_LQ_LWC_c10805/f1p0/1671;i1_LQ_LWC_c11271/f1p26/2010;i1_LQ_LWC_c12573/f1p3/1895;i1_LQ_LWC_c12729/f1p0/1540;i1_LQ_LWC_c14082/f1p0/1206;i1_LQ_LWC_c18026/f1p1/1834;i1_LQ_LWC_c22052/f1p0/1…
GO:0005509	calcium ion binding	69	472	0.0915085	0.477774	i0_HQ_LWC_c273/f2p0/803;i0_LQ_LWC_c1522/f1p0/888;i0_LQ_LWC_c868/f1p0/603;i1_HQ_LWC_c25705/f2p0/1369;i1_HQ_LWC_c29715/f2p0/1738;i1_HQ_LWC_c4156/f5p7/1621;i1_HQ_LWC_c835/f15p0/1613;i1_LQ_LWC_c16917/f1p2/1565;i1_LQ_LWC_c20974/f1p2/1404;i1_LQ_LWC_c21154/f2p0/1964;i1_LQ_LWC_c26841/f1p0/1306;i1_LQ_LWC_c37443/f2p0/1364;i2_HQ_LWC_c20240/f2p0/2437;i2_HQ_LWC_c20365/f2p1/2489;i2_HQ_LWC_c20443/f3p2/2580;i2_H…
GO:0016715	oxidoreductase activity, acting on paired donors, with incorporation or reduction of molecular oxygen, reduced ascorbate as one donor, and incorporation of one atom of oxygen	3	9	0.0915529	0.477774	i1_LQ_LWC_c17874/f1p5/1667;i1_LQ_LWC_c24816/f1p0/1924;i1_LQ_LWC_c6344/f1p8/1832
GO:0016716	oxidoreductase activity, acting on paired donors, with incorporation or reduction of molecular oxygen, another compound as one donor, and incorporation of one atom of oxygen	3	9	0.0915529	0.477774	i2_HQ_LWC_c35758/f2p0/2436;i2_LQ_LWC_c9485/f1p0/2235;i3_LQ_LWC_c5927/f1p3/3611
GO:0016837	carbon-oxygen lyase activity, acting on polysaccharides	3	9	0.0915529	0.477774	i1_LQ_LWC_c32188/f1p1/1672;i2_HQ_LWC_c98647/f82p8/2480;i2_LQ_LWC_c103589/f1p7/2370
GO:0016882	cyclo-ligase activity	3	9	0.0915529	0.477774	i1_HQ_LWC_c4790/f3p13/1953;i2_LQ_LWC_c37910/f1p2/2302;i4_LQ_LWC_c41240/f1p0/4036
GO:0030338	CMP-N-acetylneuraminate monooxygenase activity	3	9	0.0915529	0.477774	i2_HQ_LWC_c35758/f2p0/2436;i2_LQ_LWC_c9485/f1p0/2235;i3_LQ_LWC_c5927/f1p3/3611
GO:0031419	cobalamin binding	3	9	0.0915529	0.477774	i1_LQ_LWC_c10261/f1p0/1932;i1_LQ_LWC_c23773/f2p0/2023;i2_LQ_LWC_c67051/f1p0/2148
GO:0008233	peptidase activity	175	1274	0.091885	0.477774	i1_HQ_LWC_c14960/f3p0/1405;i1_HQ_LWC_c16561/f3p0/1968;i1_HQ_LWC_c1695/f9p0/1986;i1_HQ_LWC_c1836/f7p0/1727;i1_HQ_LWC_c19846/f3p0/1413;i1_HQ_LWC_c2069/f6p1/1849;i1_HQ_LWC_c21770/f2p4/1474;i1_HQ_LWC_c25165/f3p0/1983;i1_HQ_LWC_c25636/f3p3/1362;i1_HQ_LWC_c2572/f4p0/1674;i1_HQ_LWC_c27580/f18p0/1937;i1_HQ_LWC_c27596/f4p0/1573;i1_HQ_LWC_c37239/f4p2/1310;i1_HQ_LWC_c3924/f6p0/1760;i1_HQ_LWC_c39592/f14p0/13…
GO:0016881	acid-amino acid ligase activity	11	57	0.0922755	0.477774	i1_HQ_LWC_c14899/f5p0/1785;i1_HQ_LWC_c6643/f3p0/1744;i2_HQ_LWC_c7146/f7p0/2584;i2_LQ_LWC_c108809/f1p2/2849;i2_LQ_LWC_c27061/f1p0/2042;i2_LQ_LWC_c37954/f1p2/2215;i2_LQ_LWC_c47474/f1p0/2145;i2_LQ_LWC_c63547/f2p0/2289;i2_LQ_LWC_c71353/f1p0/2654;i3_LQ_LWC_c4169/f1p1/3826;i7_HQ_LWC_c22/f2p0/7545
GO:0008173	RNA methyltransferase activity	17	97	0.0923509	0.477774	i0_LQ_LWC_c1106/f1p0/915;i1_LQ_LWC_c32487/f1p0/1547;i1_LQ_LWC_c3497/f1p2/1940;i1_LQ_LWC_c37812/f1p0/1278;i1_LQ_LWC_c7403/f1p0/1930;i2_HQ_LWC_c96478/f5p1/2099;i2_LQ_LWC_c106256/f1p2/2183;i2_LQ_LWC_c107185/f1p0/2293;i2_LQ_LWC_c36000/f1p1/2118;i2_LQ_LWC_c51326/f1p0/2755;i3_HQ_LWC_c40989/f11p0/3684;i3_LQ_LWC_c25704/f1p0/3664;i3_LQ_LWC_c28007/f1p6/3255;i3_LQ_LWC_c7336/f1p4/3767;i4_LQ_LWC_c4921/f1p0/48…
GO:0003873	6-phosphofructo-2-kinase activity	8	38	0.093593	0.481742	i0_LQ_LWC_c342/f1p0/873;i1_LQ_LWC_c13806/f1p0/1361;i1_LQ_LWC_c21457/f1p2/1819;i2_HQ_LWC_c4483/f2p1/2726;i2_HQ_LWC_c98031/f9p2/2034;i2_LQ_LWC_c114904/f1p0/2057;i3_LQ_LWC_c12212/f1p0/3710;i4_LQ_LWC_c20558/f1p1/4970
GO:0034061	DNA polymerase activity	19	111	0.0944728	0.483815	i1_LQ_LWC_c24175/f1p1/1634;i1_LQ_LWC_c42135/f1p8/1072;i2_LQ_LWC_c32003/f1p0/2455;i2_LQ_LWC_c34899/f1p4/2618;i2_LQ_LWC_c36876/f1p9/2142;i2_LQ_LWC_c39209/f1p2/2197;i2_LQ_LWC_c66464/f1p0/2219;i2_LQ_LWC_c82938/f1p0/2252;i2_LQ_LWC_c89853/f1p4/2534;i2_LQ_LWC_c9650/f1p4/2652;i3_HQ_LWC_c15556/f2p0/3097;i3_HQ_LWC_c2068/f4p2/3313;i3_HQ_LWC_c39582/f2p5/3040;i3_LQ_LWC_c24970/f1p0/3144;i3_LQ_LWC_c8961/f1p0/32…
GO:0017025	TBP-class protein binding	6	26	0.0965518	0.490584	i1_LQ_LWC_c13659/f1p0/1230;i1_LQ_LWC_c7322/f1p0/1500;i2_HQ_LWC_c69756/f2p3/2577;i2_HQ_LWC_c77475/f5p3/2696;i2_LQ_LWC_c43753/f22p3/2535;i2_LQ_LWC_c50523/f1p1/2659
GO:0008378	galactosyltransferase activity	8	39	0.105511	0.490584	i1_HQ_LWC_c17616/f2p0/2013;i1_LQ_LWC_c11002/f1p0/1808;i1_LQ_LWC_c25227/f1p0/1895;i1_LQ_LWC_c30704/f1p0/1716;i1_LQ_LWC_c32436/f1p3/1622;i2_HQ_LWC_c6745/f6p1/2868;i2_LQ_LWC_c115187/f1p1/2102;i3_LQ_LWC_c36086/f1p7/3690
GO:0004015	adenosylmethionine-8-amino-7-oxononanoate transaminase activity	4	15	0.107307	0.490584	i2_HQ_LWC_c132912/f7p0/2060;i2_HQ_LWC_c59945/f2p9/2057;i2_HQ_LWC_c96190/f5p5/2130;i2_LQ_LWC_c116856/f28p12/2059
GO:0004575	sucrose alpha-glucosidase activity	4	15	0.107307	0.490584	i2_HQ_LWC_c65003/f2p0/2685;i2_LQ_LWC_c24173/f1p5/2316;i2_LQ_LWC_c40013/f1p5/2480;i2_LQ_LWC_c94072/f1p0/2068
GO:0048038	quinone binding	7	33	0.109172	0.490584	i1_LQ_LWC_c5940/f1p0/1995;i2_HQ_LWC_c15093/f8p1/2718;i2_HQ_LWC_c52406/f2p1/2642;i2_LQ_LWC_c71853/f1p2/3006;i2_LQ_LWC_c7872/f15p2/2851;i3_LQ_LWC_c35308/f1p1/3755;i4_HQ_LWC_c5336/f2p0/4618
GO:0003825	alpha,alpha-trehalose-phosphate synthase (UDP-forming) activity	53	359	0.110242	0.490584	i1_HQ_LWC_c19820/f3p0/1978;i1_HQ_LWC_c20779/f2p0/1916;i1_HQ_LWC_c6996/f2p2/2026;i1_HQ_LWC_c8780/f2p0/1791;i1_LQ_LWC_c10805/f1p0/1671;i1_LQ_LWC_c14082/f1p0/1206;i1_LQ_LWC_c18026/f1p1/1834;i1_LQ_LWC_c28096/f2p0/1485;i1_LQ_LWC_c29876/f1p0/1967;i1_LQ_LWC_c38012/f1p0/1363;i1_LQ_LWC_c4222/f1p0/1713;i1_LQ_LWC_c4671/f1p80/1687;i1_LQ_LWC_c6476/f1p3/1942;i2_HQ_LWC_c1958/f21p1/2305;i2_HQ_LWC_c47794/f3p1/294…
GO:0030151	molybdenum ion binding	6	27	0.111679	0.490584	i3_LQ_LWC_c14120/f1p0/3049;i3_LQ_LWC_c19039/f1p0/3182;i3_LQ_LWC_c19737/f1p1/3288;i3_LQ_LWC_c28353/f1p0/3359;i3_LQ_LWC_c30803/f1p0/3056;i3_LQ_LWC_c8993/f1p0/3306
GO:0016301	kinase activity	511	3900	0.111984	0.490584	i0_LQ_LWC_c1553/f1p3/928;i0_LQ_LWC_c2122/f1p2/701;i0_LQ_LWC_c342/f1p0/873;i1_HQ_LWC_c13327/f5p0/1457;i1_HQ_LWC_c21079/f2p5/1821;i1_HQ_LWC_c25516/f4p0/1352;i1_HQ_LWC_c2651/f2p7/1555;i1_HQ_LWC_c27412/f20p0/2012;i1_HQ_LWC_c39334/f8p0/1949;i1_HQ_LWC_c4790/f3p13/1953;i1_HQ_LWC_c5427/f2p0/1826;i1_HQ_LWC_c6417/f3p1/1851;i1_HQ_LWC_c6511/f2p0/1841;i1_HQ_LWC_c9165/f2p1/1981;i1_LQ_LWC_c10556/f1p0/1985;i1_LQ…
GO:0009378	four-way junction helicase activity	65	449	0.113567	0.490584	i1_LQ_LWC_c10356/f1p0/1783;i1_LQ_LWC_c10810/f1p6/1783;i1_LQ_LWC_c21457/f1p2/1819;i1_LQ_LWC_c23722/f1p0/1679;i1_LQ_LWC_c23841/f1p0/1594;i1_LQ_LWC_c24908/f1p3/1895;i1_LQ_LWC_c32628/f1p3/1928;i1_LQ_LWC_c3312/f1p6/1754;i1_LQ_LWC_c3654/f2p0/1821;i1_LQ_LWC_c6490/f1p0/1946;i2_HQ_LWC_c17357/f2p0/2301;i2_HQ_LWC_c35948/f11p1/2401;i2_HQ_LWC_c37061/f2p1/2599;i2_LQ_LWC_c102944/f1p1/2973;i2_LQ_LWC_c13086/f1p2/…
GO:0016836	hydro-lyase activity	21	128	0.115132	0.490584	i1_HQ_LWC_c14499/f6p0/1460;i1_HQ_LWC_c25815/f2p5/1363;i1_LQ_LWC_c10261/f1p0/1932;i1_LQ_LWC_c12488/f1p0/1594;i1_LQ_LWC_c12523/f1p0/1619;i1_LQ_LWC_c23773/f2p0/2023;i1_LQ_LWC_c3017/f1p0/1761;i1_LQ_LWC_c34238/f1p2/1616;i1_LQ_LWC_c42094/f1p0/1067;i1_LQ_LWC_c42210/f1p0/1062;i1_LQ_LWC_c4222/f1p0/1713;i1_LQ_LWC_c9217/f1p0/1794;i2_LQ_LWC_c17511/f1p1/2202;i2_LQ_LWC_c53472/f1p2/2906;i2_LQ_LWC_c6246/f1p0/265…
GO:0016829	lyase activity	97	691	0.117782	0.490584	i0_LQ_LWC_c2130/f1p1/800;i1_HQ_LWC_c14499/f6p0/1460;i1_HQ_LWC_c14908/f4p0/1879;i1_HQ_LWC_c17758/f2p0/1592;i1_HQ_LWC_c1974/f7p0/1613;i1_HQ_LWC_c2189/f3p0/1609;i1_HQ_LWC_c22357/f2p0/2011;i1_HQ_LWC_c25815/f2p5/1363;i1_HQ_LWC_c40241/f34p0/1591;i1_HQ_LWC_c8769/f2p3/1833;i1_LQ_LWC_c10261/f1p0/1932;i1_LQ_LWC_c10356/f1p0/1783;i1_LQ_LWC_c12488/f1p0/1594;i1_LQ_LWC_c12523/f1p0/1619;i1_LQ_LWC_c13888/f1p0/120…
GO:0004557	alpha-galactosidase activity	3	10	0.119084	0.490584	i1_LQ_LWC_c33947/f1p0/2006;i2_LQ_LWC_c47185/f1p0/2290;i3_LQ_LWC_c30571/f1p0/3035
GO:0004807	triose-phosphate isomerase activity	3	10	0.119084	0.490584	i3_HQ_LWC_c33897/f2p0/3601;i3_LQ_LWC_c14813/f1p0/3113;i4_LQ_LWC_c16295/f1p0/4131
GO:0008758	UDP-2,3-diacylglucosamine hydrolase activity	3	10	0.119084	0.490584	i1_HQ_LWC_c27679/f2p0/1562;i2_HQ_LWC_c1001/f60p3/2365;i2_LQ_LWC_c36000/f1p1/2118
GO:0016843	amine-lyase activity	3	10	0.119084	0.490584	i1_HQ_LWC_c1974/f7p0/1613;i2_LQ_LWC_c64280/f1p5/3480;i2_LQ_LWC_c90228/f1p1/2595
GO:0016844	strictosidine synthase activity	3	10	0.119084	0.490584	i1_HQ_LWC_c1974/f7p0/1613;i2_LQ_LWC_c64280/f1p5/3480;i2_LQ_LWC_c90228/f1p1/2595
GO:0046923	ER retention sequence binding	3	10	0.119084	0.490584	i1_HQ_LWC_c29662/f2p0/1798;i1_LQ_LWC_c21620/f1p0/2002;i4_LQ_LWC_c22246/f1p2/4714
GO:0022892	substrate-specific transporter activity	333	2513	0.119606	0.490584	i0_HQ_LWC_c80/f4p0/877;i0_HQ_LWC_c87/f4p0/776;i0_LQ_LWC_c1176/f1p0/678;i0_LQ_LWC_c1199/f1p0/891;i0_LQ_LWC_c1359/f1p0/734;i0_LQ_LWC_c1382/f1p2/958;i0_LQ_LWC_c1968/f1p1/872;i0_LQ_LWC_c2126/f1p1/581;i0_LQ_LWC_c263/f2p0/733;i0_LQ_LWC_c497/f1p0/899;i0_LQ_LWC_c863/f1p0/579;i1_HQ_LWC_c11094/f2p7/1986;i1_HQ_LWC_c1544/f10p0/1915;i1_HQ_LWC_c16743/f2p2/1851;i1_HQ_LWC_c2031/f12p1/1804;i1_HQ_LWC_c2091/f2p1/17…
GO:0003847	1-alkyl-2-acetylglycerophosphocholine esterase activity	2	5	0.120419	0.490584	i0_LQ_LWC_c1272/f1p11/652;i1_LQ_LWC_c3249/f1p0/1786
GO:0004367	glycerol-3-phosphate dehydrogenase [NAD+] activity	2	5	0.120419	0.490584	i1_LQ_LWC_c11044/f1p7/2008;i2_LQ_LWC_c13671/f1p0/2027
GO:0004451	isocitrate lyase activity	2	5	0.120419	0.490584	i1_LQ_LWC_c14198/f1p0/1352;i2_LQ_LWC_c108289/f1p1/2239
GO:0033743	peptide-methionine (R)-S-oxide reductase activity	2	5	0.120419	0.490584	i0_LQ_LWC_c310/f1p0/711;i2_LQ_LWC_c25373/f1p0/2448
GO:0052855	ADP-dependent NAD(P)H-hydrate dehydratase activity	2	5	0.120419	0.490584	i2_LQ_LWC_c68013/f1p0/2827;i4_LQ_LWC_c15653/f1p0/4325
GO:0047746	chlorophyllase activity	7	34	0.123458	0.490584	i0_LQ_LWC_c1272/f1p11/652;i1_HQ_LWC_c11654/f2p0/1520;i1_LQ_LWC_c24977/f1p0/1449;i1_LQ_LWC_c34388/f1p0/1817;i2_LQ_LWC_c18562/f1p4/2746;i2_LQ_LWC_c4617/f1p0/2996;i2_LQ_LWC_c86826/f1p0/2462
GO:0070569	uridylyltransferase activity	7	34	0.123458	0.490584	i1_HQ_LWC_c414/f22p0/1819;i1_LQ_LWC_c23397/f2p42/1903;i1_LQ_LWC_c24722/f1p23/1608;i1_LQ_LWC_c36305/f1p0/1421;i2_LQ_LWC_c46945/f1p7/2128;i2_LQ_LWC_c86877/f1p6/2246;i3_LQ_LWC_c20843/f1p3/3827
GO:0001664	G-protein coupled receptor binding	1	1	0.124823	0.490584	i1_LQ_LWC_c42576/f1p3/1057
GO:0003726	double-stranded RNA adenosine deaminase activity	1	1	0.124823	0.490584	i3_LQ_LWC_c39887/f1p1/3026
GO:0003796	lysozyme activity	1	1	0.124823	0.490584	i5_LQ_LWC_c5355/f1p15/5135
GO:0003830	beta-1,4-mannosylglycoprotein 4-beta-N-acetylglucosaminyltransferase activity	1	1	0.124823	0.490584	i2_LQ_LWC_c34244/f1p1/2245
GO:0003880	protein C-terminal carboxyl O-methyltransferase activity	1	1	0.124823	0.490584	i1_LQ_LWC_c35249/f1p33/1583
GO:0003884	D-amino-acid oxidase activity	1	1	0.124823	0.490584	i3_LQ_LWC_c37592/f1p0/3683
GO:0004109	coproporphyrinogen oxidase activity	1	1	0.124823	0.490584	i1_LQ_LWC_c6029/f1p1/1642
GO:0005129	granulocyte macrophage colony-stimulating factor receptor binding	1	1	0.124823	0.490584	i2_HQ_LWC_c77476/f5p0/2221
GO:0005173	stem cell factor receptor binding	1	1	0.124823	0.490584	i2_HQ_LWC_c100922/f2p1/2635
GO:0005174	CD40 receptor binding	1	1	0.124823	0.490584	i2_HQ_LWC_c100922/f2p1/2635
GO:0008144	drug binding	1	1	0.124823	0.490584	i2_LQ_LWC_c70370/f1p3/2519
GO:0008658	penicillin binding	1	1	0.124823	0.490584	i2_LQ_LWC_c70370/f1p3/2519
GO:0008659	(3R)-hydroxymyristoyl-[acyl-carrier-protein] dehydratase activity	1	1	0.124823	0.490584	i2_LQ_LWC_c70370/f1p3/2519
GO:0008927	mannonate dehydratase activity	1	1	0.124823	0.490584	i3_LQ_LWC_c7729/f1p0/3521
GO:0015097	mercury ion transmembrane transporter activity	1	1	0.124823	0.490584	i2_HQ_LWC_c115449/f10p4/2343
GO:0015197	peptide transporter activity	1	1	0.124823	0.490584	i2_HQ_LWC_c31259/f2p0/2666
GO:0015198	oligopeptide transporter activity	1	1	0.124823	0.490584	i2_HQ_LWC_c31259/f2p0/2666
GO:0015558	p-aminobenzoyl-glutamate uptake transmembrane transporter activity	1	1	0.124823	0.490584	i2_HQ_LWC_c31259/f2p0/2666
GO:0015563	uptake transmembrane transporter activity	1	1	0.124823	0.490584	i2_HQ_LWC_c31259/f2p0/2666
GO:0015569	p-aminobenzoyl-glutamate transmembrane transporter activity	1	1	0.124823	0.490584	i2_HQ_LWC_c31259/f2p0/2666
GO:0017110	nucleoside-diphosphatase activity	1	1	0.124823	0.490584	i3_HQ_LWC_c1796/f7p0/3408
GO:0031854	orexigenic neuropeptide QRFP receptor binding	1	1	0.124823	0.490584	i1_LQ_LWC_c42576/f1p3/1057
GO:0032813	tumor necrosis factor receptor superfamily binding	1	1	0.124823	0.490584	i2_HQ_LWC_c100922/f2p1/2635
GO:0033293	monocarboxylic acid binding	1	1	0.124823	0.490584	i2_LQ_LWC_c70370/f1p3/2519
GO:0035673	oligopeptide transmembrane transporter activity	1	1	0.124823	0.490584	i2_HQ_LWC_c31259/f2p0/2666
GO:0042287	MHC protein binding	1	1	0.124823	0.490584	i3_LQ_LWC_c13578/f1p0/3179
GO:0042289	MHC class II protein binding	1	1	0.124823	0.490584	i3_LQ_LWC_c13578/f1p0/3179
GO:0042936	dipeptide transporter activity	1	1	0.124823	0.490584	i2_HQ_LWC_c31259/f2p0/2666
GO:0045133	2,3-dihydroxybenzoate 3,4-dioxygenase activity	1	1	0.124823	0.490584	i2_LQ_LWC_c52547/f1p0/2286
GO:0046559	alpha-glucuronidase activity	1	1	0.124823	0.490584	i4_LQ_LWC_c13602/f1p0/4859
GO:0046790	virion binding	1	1	0.124823	0.490584	i2_LQ_LWC_c41330/f1p4/2048
GO:0047605	acetolactate decarboxylase activity	1	1	0.124823	0.490584	i1_LQ_LWC_c13888/f1p0/1202
GO:0071855	neuropeptide receptor binding	1	1	0.124823	0.490584	i1_LQ_LWC_c42576/f1p3/1057
GO:0071916	dipeptide transmembrane transporter activity	1	1	0.124823	0.490584	i2_HQ_LWC_c31259/f2p0/2666
GO:1904680	peptide transmembrane transporter activity	1	1	0.124823	0.490584	i2_HQ_LWC_c31259/f2p0/2666
GO:0004140	dephospho-CoA kinase activity	6	28	0.127929	0.499699	i0_LQ_LWC_c1553/f1p3/928;i1_HQ_LWC_c4790/f3p13/1953;i2_LQ_LWC_c37910/f1p2/2302;i2_LQ_LWC_c55242/f1p2/2851;i2_LQ_LWC_c59187/f1p2/2026;i4_LQ_LWC_c41240/f1p0/4036
GO:0003849	3-deoxy-7-phosphoheptulonate synthase activity	4	16	0.129606	0.499699	i1_LQ_LWC_c8234/f1p0/1945;i2_LQ_LWC_c114074/f1p13/2090;i2_LQ_LWC_c4154/f1p13/2283;i3_LQ_LWC_c37575/f1p13/3210
GO:0005126	cytokine receptor binding	4	16	0.129606	0.499699	i2_HQ_LWC_c100922/f2p1/2635;i2_HQ_LWC_c77476/f5p0/2221;i3_LQ_LWC_c19142/f1p11/3230;i4_LQ_LWC_c34696/f1p0/4230
GO:0008649	rRNA methyltransferase activity	4	16	0.129606	0.499699	i0_LQ_LWC_c1106/f1p0/915;i1_LQ_LWC_c32487/f1p0/1547;i1_LQ_LWC_c37812/f1p0/1278;i1_LQ_LWC_c7403/f1p0/1930
GO:0090599	alpha-glucosidase activity	4	16	0.129606	0.499699	i2_HQ_LWC_c65003/f2p0/2685;i2_LQ_LWC_c24173/f1p5/2316;i2_LQ_LWC_c40013/f1p5/2480;i2_LQ_LWC_c94072/f1p0/2068
GO:0008131	primary amine oxidase activity	5	22	0.130685	0.501948	i2_HQ_LWC_c15093/f8p1/2718;i2_HQ_LWC_c52406/f2p1/2642;i2_LQ_LWC_c71853/f1p2/3006;i2_LQ_LWC_c7872/f15p2/2851;i3_LQ_LWC_c35308/f1p1/3755
GO:0050661	NADP binding	28	181	0.135243	0.517496	i1_HQ_LWC_c12819/f2p0/1779;i1_HQ_LWC_c2186/f4p2/1920;i1_LQ_LWC_c12611/f1p4/1687;i1_LQ_LWC_c17874/f1p5/1667;i1_LQ_LWC_c23773/f2p0/2023;i1_LQ_LWC_c24816/f1p0/1924;i1_LQ_LWC_c31444/f1p0/1667;i1_LQ_LWC_c32227/f1p0/1614;i1_LQ_LWC_c34375/f1p0/1948;i1_LQ_LWC_c34476/f1p2/1695;i1_LQ_LWC_c35885/f1p0/1813;i1_LQ_LWC_c6010/f1p0/1996;i1_LQ_LWC_c6344/f1p8/1832;i2_HQ_LWC_c116379/f11p0/2188;i2_HQ_LWC_c128496/f23p…
GO:0016157	sucrose synthase activity	13	75	0.137263	0.522064	i1_LQ_LWC_c36153/f1p0/1800;i2_LQ_LWC_c108938/f1p8/3004;i2_LQ_LWC_c68553/f1p25/3119;i2_LQ_LWC_c8199/f1p5/2778;i2_LQ_LWC_c89592/f1p5/2846;i3_HQ_LWC_c33741/f4p0/3670;i3_LQ_LWC_c11131/f1p0/3256;i3_LQ_LWC_c18232/f1p0/3794;i3_LQ_LWC_c25141/f1p0/3698;i3_LQ_LWC_c30254/f1p0/3060;i3_LQ_LWC_c40718/f1p0/3084;i4_LQ_LWC_c26172/f1p2/4471;i4_LQ_LWC_c8766/f1p0/4323
GO:0070011	peptidase activity, acting on L-amino acid peptides	167	1234	0.137467	0.522064	i1_HQ_LWC_c14960/f3p0/1405;i1_HQ_LWC_c16561/f3p0/1968;i1_HQ_LWC_c1695/f9p0/1986;i1_HQ_LWC_c1836/f7p0/1727;i1_HQ_LWC_c19846/f3p0/1413;i1_HQ_LWC_c21770/f2p4/1474;i1_HQ_LWC_c25165/f3p0/1983;i1_HQ_LWC_c25636/f3p3/1362;i1_HQ_LWC_c2572/f4p0/1674;i1_HQ_LWC_c27580/f18p0/1937;i1_HQ_LWC_c27596/f4p0/1573;i1_HQ_LWC_c37239/f4p2/1310;i1_HQ_LWC_c3924/f6p0/1760;i1_HQ_LWC_c39592/f14p0/1331;i1_HQ_LWC_c39668/f10p0/…
GO:0022891	substrate-specific transmembrane transporter activity	322	2443	0.146713	0.555102	i0_HQ_LWC_c80/f4p0/877;i0_HQ_LWC_c87/f4p0/776;i0_LQ_LWC_c1176/f1p0/678;i0_LQ_LWC_c1199/f1p0/891;i0_LQ_LWC_c1359/f1p0/734;i0_LQ_LWC_c1382/f1p2/958;i0_LQ_LWC_c1968/f1p1/872;i0_LQ_LWC_c263/f2p0/733;i0_LQ_LWC_c497/f1p0/899;i0_LQ_LWC_c863/f1p0/579;i1_HQ_LWC_c11094/f2p7/1986;i1_HQ_LWC_c1544/f10p0/1915;i1_HQ_LWC_c16743/f2p2/1851;i1_HQ_LWC_c2031/f12p1/1804;i1_HQ_LWC_c2091/f2p1/1792;i1_HQ_LWC_c22201/f2p0/…
GO:0004806	triglyceride lipase activity	3	11	0.149204	0.560342	i3_HQ_LWC_c33897/f2p0/3601;i3_LQ_LWC_c14813/f1p0/3113;i4_LQ_LWC_c16295/f1p0/4131
GO:0008948	oxaloacetate decarboxylase activity	3	11	0.149204	0.560342	i1_LQ_LWC_c4755/f1p5/2000;i2_HQ_LWC_c100833/f2p2/2464;i2_LQ_LWC_c8649/f1p0/2591
GO:0016854	racemase and epimerase activity	5	23	0.150794	0.564224	i1_HQ_LWC_c25815/f2p5/1363;i1_LQ_LWC_c18003/f1p2/1421;i2_HQ_LWC_c11649/f6p0/2551;i3_LQ_LWC_c27557/f1p0/3219;i4_LQ_LWC_c15653/f1p0/4325
GO:0015172	acidic amino acid transmembrane transporter activity	4	17	0.153628	0.570617	i1_LQ_LWC_c18330/f1p8/1716;i1_LQ_LWC_c25045/f1p2/1861;i2_LQ_LWC_c50577/f1p2/2476;i2_LQ_LWC_c53842/f1p2/2584
GO:0016840	carbon-nitrogen lyase activity	4	17	0.153628	0.570617	i1_HQ_LWC_c1974/f7p0/1613;i1_LQ_LWC_c2431/f2p0/1897;i2_LQ_LWC_c64280/f1p5/3480;i2_LQ_LWC_c90228/f1p1/2595
GO:0015276	ligand-gated ion channel activity	17	105	0.157384	0.580316	i0_HQ_LWC_c80/f4p0/877;i1_HQ_LWC_c6219/f2p0/1871;i1_LQ_LWC_c23511/f1p0/1925;i1_LQ_LWC_c33134/f1p1/1891;i1_LQ_LWC_c35620/f1p0/1520;i2_HQ_LWC_c38061/f2p2/2768;i2_LQ_LWC_c104777/f1p0/2377;i2_LQ_LWC_c55034/f1p0/2977;i2_LQ_LWC_c83169/f1p3/2386;i2_LQ_LWC_c88247/f1p0/2782;i3_HQ_LWC_c41358/f29p0/3558;i3_LQ_LWC_c10145/f1p0/3663;i3_LQ_LWC_c18240/f1p0/3262;i3_LQ_LWC_c23763/f1p5/3520;i3_LQ_LWC_c34571/f1p6/32…
GO:0022834	ligand-gated channel activity	17	105	0.157384	0.580316	i0_HQ_LWC_c80/f4p0/877;i1_HQ_LWC_c6219/f2p0/1871;i1_LQ_LWC_c23511/f1p0/1925;i1_LQ_LWC_c33134/f1p1/1891;i1_LQ_LWC_c35620/f1p0/1520;i2_HQ_LWC_c38061/f2p2/2768;i2_LQ_LWC_c104777/f1p0/2377;i2_LQ_LWC_c55034/f1p0/2977;i2_LQ_LWC_c83169/f1p3/2386;i2_LQ_LWC_c88247/f1p0/2782;i3_HQ_LWC_c41358/f29p0/3558;i3_LQ_LWC_c10145/f1p0/3663;i3_LQ_LWC_c18240/f1p0/3262;i3_LQ_LWC_c23763/f1p5/3520;i3_LQ_LWC_c34571/f1p6/32…
GO:1901505	carbohydrate derivative transporter activity	6	30	0.163554	0.600882	i0_LQ_LWC_c2126/f1p1/581;i1_HQ_LWC_c27639/f6p0/1594;i1_HQ_LWC_c27667/f6p0/1800;i1_LQ_LWC_c18398/f1p4/1394;i2_LQ_LWC_c49707/f1p0/2096;i2_LQ_LWC_c66110/f1p4/2335
GO:0004869	cysteine-type endopeptidase inhibitor activity	2	6	0.166122	0.603757	i0_LQ_LWC_c2178/f1p1/433;i2_LQ_LWC_c85376/f1p0/2086
GO:0005338	nucleotide-sugar transmembrane transporter activity	2	6	0.166122	0.603757	i1_HQ_LWC_c27639/f6p0/1594;i2_LQ_LWC_c49707/f1p0/2096
GO:0008061	chitin binding	2	6	0.166122	0.603757	i1_LQ_LWC_c26524/f1p0/1291;i1_LQ_LWC_c38514/f1p0/1225
GO:0004672	protein kinase activity	383	2935	0.172806	0.625806	i1_HQ_LWC_c21079/f2p5/1821;i1_HQ_LWC_c25516/f4p0/1352;i1_HQ_LWC_c27412/f20p0/2012;i1_HQ_LWC_c5427/f2p0/1826;i1_HQ_LWC_c6417/f3p1/1851;i1_HQ_LWC_c6511/f2p0/1841;i1_HQ_LWC_c9165/f2p1/1981;i1_LQ_LWC_c10556/f1p0/1985;i1_LQ_LWC_c11245/f1p14/1755;i1_LQ_LWC_c11310/f1p0/1836;i1_LQ_LWC_c11521/f1p0/1539;i1_LQ_LWC_c11921/f1p4/1933;i1_LQ_LWC_c14068/f1p1/1411;i1_LQ_LWC_c17343/f1p5/1743;i1_LQ_LWC_c18638/f1p3/1…
GO:0004506	squalene monooxygenase activity	4	18	0.179157	0.638991	i1_LQ_LWC_c22439/f1p0/1830;i1_LQ_LWC_c32227/f1p0/1614;i1_LQ_LWC_c34476/f1p2/1695;i2_LQ_LWC_c108730/f1p8/2689
GO:0016773	phosphotransferase activity, alcohol group as acceptor	449	3458	0.180016	0.638991	i0_LQ_LWC_c1553/f1p3/928;i0_LQ_LWC_c342/f1p0/873;i1_HQ_LWC_c21079/f2p5/1821;i1_HQ_LWC_c25516/f4p0/1352;i1_HQ_LWC_c27412/f20p0/2012;i1_HQ_LWC_c2766/f2p0/1946;i1_HQ_LWC_c39334/f8p0/1949;i1_HQ_LWC_c4790/f3p13/1953;i1_HQ_LWC_c5427/f2p0/1826;i1_HQ_LWC_c6417/f3p1/1851;i1_HQ_LWC_c6511/f2p0/1841;i1_HQ_LWC_c9165/f2p1/1981;i1_LQ_LWC_c10556/f1p0/1985;i1_LQ_LWC_c11245/f1p14/1755;i1_LQ_LWC_c11310/f1p0/1836;i1…
GO:0031683	G-protein beta/gamma-subunit complex binding	20	129	0.180433	0.638991	i0_LQ_LWC_c342/f1p0/873;i1_HQ_LWC_c6276/f2p0/1746;i1_LQ_LWC_c17900/f1p0/1799;i1_LQ_LWC_c26485/f1p0/1187;i1_LQ_LWC_c6908/f1p12/1709;i2_HQ_LWC_c4483/f2p1/2726;i2_LQ_LWC_c70041/f1p3/2542;i3_HQ_LWC_c11735/f2p1/3810;i3_HQ_LWC_c8560/f2p14/3922;i3_LQ_LWC_c19383/f1p0/3958;i3_LQ_LWC_c36502/f1p6/3751;i4_HQ_LWC_c1876/f4p0/4421;i4_HQ_LWC_c35632/f8p0/4245;i4_LQ_LWC_c15756/f1p0/4140;i4_LQ_LWC_c19248/f1p0/4462;…
GO:0016743	carboxyl- or carbamoyltransferase activity	3	12	0.181423	0.638991	i2_LQ_LWC_c108938/f1p8/3004;i2_LQ_LWC_c13998/f1p9/2115;i2_LQ_LWC_c51669/f1p6/3182
GO:0016847	1-aminocyclopropane-1-carboxylate synthase activity	3	12	0.181423	0.638991	i1_LQ_LWC_c7997/f1p11/1739;i2_LQ_LWC_c103317/f1p1/2574;i2_LQ_LWC_c43024/f1p1/2020
GO:0015298	solute:cation antiporter activity	23	151	0.182029	0.638991	i1_HQ_LWC_c11094/f2p7/1986;i1_HQ_LWC_c16743/f2p2/1851;i1_HQ_LWC_c27555/f7p0/1834;i1_HQ_LWC_c39536/f3p0/1919;i1_LQ_LWC_c13830/f1p0/1380;i1_LQ_LWC_c4143/f1p0/1996;i1_LQ_LWC_c4242/f1p10/1745;i2_HQ_LWC_c12038/f5p2/2202;i2_HQ_LWC_c1576/f23p2/2310;i2_HQ_LWC_c32804/f3p4/2552;i2_HQ_LWC_c77567/f4p2/2271;i2_LQ_LWC_c133496/f1p1/2046;i2_LQ_LWC_c17700/f1p2/2320;i2_LQ_LWC_c17918/f1p3/2622;i2_LQ_LWC_c24828/f1p3…
GO:0004312	fatty acid synthase activity	11	65	0.182058	0.638991	i1_LQ_LWC_c18884/f1p0/1904;i1_LQ_LWC_c23499/f1p1/1999;i1_LQ_LWC_c6993/f1p9/1726;i1_LQ_LWC_c7269/f1p3/1532;i1_LQ_LWC_c9750/f1p0/1691;i2_HQ_LWC_c111562/f2p9/2065;i2_HQ_LWC_c74094/f2p8/2213;i2_HQ_LWC_c87627/f2p8/2451;i2_LQ_LWC_c116804/f75p6/2213;i2_LQ_LWC_c72111/f1p5/2283;i4_LQ_LWC_c9627/f1p4/4666
GO:0004315	3-oxoacyl-[acyl-carrier-protein] synthase activity	11	65	0.182058	0.638991	i1_LQ_LWC_c18884/f1p0/1904;i1_LQ_LWC_c23499/f1p1/1999;i1_LQ_LWC_c6993/f1p9/1726;i1_LQ_LWC_c7269/f1p3/1532;i1_LQ_LWC_c9750/f1p0/1691;i2_HQ_LWC_c111562/f2p9/2065;i2_HQ_LWC_c74094/f2p8/2213;i2_HQ_LWC_c87627/f2p8/2451;i2_LQ_LWC_c116804/f75p6/2213;i2_LQ_LWC_c72111/f1p5/2283;i4_LQ_LWC_c9627/f1p4/4666
GO:0015085	calcium ion transmembrane transporter activity	12	72	0.182119	0.638991	i0_HQ_LWC_c80/f4p0/877;i1_HQ_LWC_c6219/f2p0/1871;i1_LQ_LWC_c13830/f1p0/1380;i1_LQ_LWC_c20147/f1p0/1996;i1_LQ_LWC_c23511/f1p0/1925;i1_LQ_LWC_c33134/f1p1/1891;i1_LQ_LWC_c35620/f1p0/1520;i2_LQ_LWC_c104777/f1p0/2377;i2_LQ_LWC_c17918/f1p3/2622;i2_LQ_LWC_c24828/f1p3/2542;i2_LQ_LWC_c71112/f2p9/2851;i2_LQ_LWC_c83169/f1p3/2386
GO:0008484	sulfuric ester hydrolase activity	6	31	0.182786	0.63912	i1_LQ_LWC_c10082/f1p0/1746;i1_LQ_LWC_c29832/f1p0/1535;i2_LQ_LWC_c114234/f1p0/2074;i2_LQ_LWC_c123393/f2p2/2044;i2_LQ_LWC_c17508/f1p2/2494;i2_LQ_LWC_c94178/f1p2/2104
GO:0032403	protein complex binding	81	589	0.1891	0.658925	i0_LQ_LWC_c342/f1p0/873;i1_HQ_LWC_c25699/f2p0/1281;i1_HQ_LWC_c37233/f4p26/1178;i1_HQ_LWC_c6276/f2p0/1746;i1_LQ_LWC_c10271/f1p0/1806;i1_LQ_LWC_c10556/f1p0/1985;i1_LQ_LWC_c17900/f1p0/1799;i1_LQ_LWC_c24086/f1p8/1981;i1_LQ_LWC_c26485/f1p0/1187;i1_LQ_LWC_c6731/f1p4/1939;i1_LQ_LWC_c6908/f1p12/1709;i2_HQ_LWC_c127720/f114p10/2109;i2_HQ_LWC_c2134/f5p1/2815;i2_HQ_LWC_c3298/f2p0/2694;i2_HQ_LWC_c39995/f2p1/3…
GO:0004014	adenosylmethionine decarboxylase activity	5	25	0.194476	0.675338	i2_HQ_LWC_c132912/f7p0/2060;i2_HQ_LWC_c59945/f2p9/2057;i2_HQ_LWC_c96190/f5p5/2130;i2_LQ_LWC_c116856/f28p12/2059;i2_LQ_LWC_c32850/f1p18/2562
GO:0005231	excitatory extracellular ligand-gated ion channel activity	6	32	0.202855	0.68597	i2_HQ_LWC_c38061/f2p2/2768;i3_HQ_LWC_c41358/f29p0/3558;i3_LQ_LWC_c10145/f1p0/3663;i3_LQ_LWC_c18240/f1p0/3262;i3_LQ_LWC_c23763/f1p5/3520;i3_LQ_LWC_c34571/f1p6/3278
GO:0003855	3-dehydroquinate dehydratase activity	4	19	0.20597	0.68597	i1_LQ_LWC_c10261/f1p0/1932;i1_LQ_LWC_c23773/f2p0/2023;i2_LQ_LWC_c53472/f1p2/2906;i3_HQ_LWC_c17930/f2p0/3314
GO:0005248	voltage-gated sodium channel activity	4	19	0.20597	0.68597	i2_LQ_LWC_c103626/f1p1/2651;i3_LQ_LWC_c11232/f1p3/3227;i3_LQ_LWC_c18056/f1p0/3269;i5_LQ_LWC_c6777/f1p0/5295
GO:0005272	sodium channel activity	4	19	0.20597	0.68597	i2_LQ_LWC_c103626/f1p1/2651;i3_LQ_LWC_c11232/f1p3/3227;i3_LQ_LWC_c18056/f1p0/3269;i5_LQ_LWC_c6777/f1p0/5295
GO:0015075	ion transmembrane transporter activity	310	2378	0.20698	0.68597	i0_HQ_LWC_c80/f4p0/877;i0_HQ_LWC_c87/f4p0/776;i0_LQ_LWC_c1176/f1p0/678;i0_LQ_LWC_c1199/f1p0/891;i0_LQ_LWC_c1359/f1p0/734;i0_LQ_LWC_c1382/f1p2/958;i0_LQ_LWC_c1968/f1p1/872;i0_LQ_LWC_c263/f2p0/733;i0_LQ_LWC_c497/f1p0/899;i0_LQ_LWC_c863/f1p0/579;i1_HQ_LWC_c11094/f2p7/1986;i1_HQ_LWC_c1544/f10p0/1915;i1_HQ_LWC_c16743/f2p2/1851;i1_HQ_LWC_c2031/f12p1/1804;i1_HQ_LWC_c2091/f2p1/1792;i1_HQ_LWC_c22201/f2p0/…
GO:0071949	FAD binding	23	154	0.208379	0.68597	i1_HQ_LWC_c2648/f5p0/1751;i1_LQ_LWC_c11069/f2p3/1751;i1_LQ_LWC_c12611/f1p4/1687;i1_LQ_LWC_c17874/f1p5/1667;i1_LQ_LWC_c24816/f1p0/1924;i1_LQ_LWC_c32227/f1p0/1614;i1_LQ_LWC_c34476/f1p2/1695;i1_LQ_LWC_c34699/f1p0/1833;i1_LQ_LWC_c34989/f1p37/1569;i1_LQ_LWC_c35885/f1p0/1813;i1_LQ_LWC_c3979/f1p5/1532;i1_LQ_LWC_c6344/f1p8/1832;i2_HQ_LWC_c128496/f23p10/2274;i2_HQ_LWC_c7356/f5p8/2469;i2_LQ_LWC_c38434/f1p1…
GO:0016780	phosphotransferase activity, for other substituted phosphate groups	9	53	0.21044	0.68597	i1_HQ_LWC_c16182/f5p0/1593;i1_HQ_LWC_c2904/f5p0/1959;i1_LQ_LWC_c17037/f1p0/1521;i1_LQ_LWC_c32931/f1p5/1581;i2_HQ_LWC_c28743/f5p1/2145;i2_LQ_LWC_c105941/f1p1/2359;i2_LQ_LWC_c35474/f1p1/2554;i2_LQ_LWC_c54449/f1p1/2621;i3_LQ_LWC_c27570/f1p0/3670
GO:0016761	cellulose synthase (GDP-forming) activity	19	125	0.212216	0.68597	i1_LQ_LWC_c12573/f1p3/1895;i1_LQ_LWC_c12729/f1p0/1540;i2_HQ_LWC_c18455/f2p0/2986;i2_HQ_LWC_c90266/f2p1/2703;i2_LQ_LWC_c103326/f1p17/2194;i2_LQ_LWC_c105025/f1p1/2488;i2_LQ_LWC_c21820/f1p0/2369;i2_LQ_LWC_c54913/f1p62/3008;i2_LQ_LWC_c67687/f1p37/2897;i3_HQ_LWC_c22652/f2p0/3950;i3_LQ_LWC_c12727/f1p2/3998;i3_LQ_LWC_c12914/f1p0/3994;i3_LQ_LWC_c14748/f1p0/3085;i3_LQ_LWC_c33826/f1p0/3741;i3_LQ_LWC_c39195…
GO:0016741	transferase activity, transferring one-carbon groups	89	656	0.213444	0.68597	i0_LQ_LWC_c1106/f1p0/915;i0_LQ_LWC_c1553/f1p3/928;i1_HQ_LWC_c10881/f5p0/1483;i1_HQ_LWC_c12919/f5p0/1450;i1_HQ_LWC_c25744/f2p0/1177;i1_HQ_LWC_c27679/f2p0/1562;i1_HQ_LWC_c29528/f3p0/1532;i1_HQ_LWC_c40061/f18p2/1235;i1_HQ_LWC_c4874/f4p0/1670;i1_HQ_LWC_c5180/f2p38/1882;i1_LQ_LWC_c11270/f1p6/1982;i1_LQ_LWC_c13485/f1p0/1171;i1_LQ_LWC_c13939/f1p1/1354;i1_LQ_LWC_c19600/f1p7/1625;i1_LQ_LWC_c19649/f1p0/170…
GO:0004334	fumarylacetoacetase activity	2	7	0.214122	0.68597	i1_HQ_LWC_c2390/f2p19/1728;i1_LQ_LWC_c8702/f1p0/1848
GO:0004609	phosphatidylserine decarboxylase activity	2	7	0.214122	0.68597	i2_LQ_LWC_c69492/f1p1/2331;i2_LQ_LWC_c89330/f2p1/2629
GO:0004879	RNA polymerase II transcription factor activity, ligand-activated sequence-specific DNA binding	2	7	0.214122	0.68597	i1_LQ_LWC_c33506/f1p2/1741;i2_HQ_LWC_c115957/f24p0/2136
GO:0004882	androgen receptor activity	2	7	0.214122	0.68597	i1_LQ_LWC_c33506/f1p2/1741;i2_HQ_LWC_c115957/f24p0/2136
GO:0008915	lipid-A-disaccharide synthase activity	2	7	0.214122	0.68597	i1_HQ_LWC_c2069/f6p1/1849;i2_LQ_LWC_c113907/f1p2/2057
GO:0008984	protein-glutamate methylesterase activity	2	7	0.214122	0.68597	i1_LQ_LWC_c7844/f1p0/2001;i2_LQ_LWC_c4789/f2p4/2165
GO:0016822	hydrolase activity, acting on acid carbon-carbon bonds	2	7	0.214122	0.68597	i1_HQ_LWC_c2390/f2p19/1728;i1_LQ_LWC_c8702/f1p0/1848
GO:0016823	hydrolase activity, acting on acid carbon-carbon bonds, in ketonic substances	2	7	0.214122	0.68597	i1_HQ_LWC_c2390/f2p19/1728;i1_LQ_LWC_c8702/f1p0/1848
GO:0042030	ATPase inhibitor activity	2	7	0.214122	0.68597	i0_HQ_LWC_c233/f2p0/747;i2_LQ_LWC_c83896/f1p0/2675
GO:0051723	protein methylesterase activity	2	7	0.214122	0.68597	i1_LQ_LWC_c7844/f1p0/2001;i2_LQ_LWC_c4789/f2p4/2165
GO:0098531	transcription factor activity, direct ligand regulated sequence-specific DNA binding	2	7	0.214122	0.68597	i1_LQ_LWC_c33506/f1p2/1741;i2_HQ_LWC_c115957/f24p0/2136
GO:0003883	CTP synthase activity	3	13	0.215262	0.68597	i2_HQ_LWC_c1060/f41p11/2390;i2_LQ_LWC_c69630/f1p0/2204;i3_LQ_LWC_c37592/f1p0/3683
GO:0016671	oxidoreductase activity, acting on a sulfur group of donors, disulfide as acceptor	3	13	0.215262	0.68597	i0_LQ_LWC_c310/f1p0/711;i2_LQ_LWC_c25373/f1p0/2448;i2_LQ_LWC_c70073/f1p0/2425
GO:0019139	cytokinin dehydrogenase activity	3	13	0.215262	0.68597	i1_HQ_LWC_c6996/f2p2/2026;i2_LQ_LWC_c14519/f1p0/2029;i2_LQ_LWC_c87338/f1p0/3032
GO:0019238	cyclohydrolase activity	3	13	0.215262	0.68597	i1_HQ_LWC_c22357/f2p0/2011;i2_LQ_LWC_c33783/f1p0/2391;i2_LQ_LWC_c51709/f1p0/2928
GO:0015081	sodium ion transmembrane transporter activity	17	111	0.218831	0.68597	i1_LQ_LWC_c13830/f1p0/1380;i1_LQ_LWC_c4755/f1p5/2000;i2_HQ_LWC_c100833/f2p2/2464;i2_HQ_LWC_c1576/f23p2/2310;i2_HQ_LWC_c32804/f3p4/2552;i2_LQ_LWC_c103626/f1p1/2651;i2_LQ_LWC_c17700/f1p2/2320;i2_LQ_LWC_c17918/f1p3/2622;i2_LQ_LWC_c24828/f1p3/2542;i2_LQ_LWC_c71112/f2p9/2851;i2_LQ_LWC_c9560/f1p0/2561;i3_HQ_LWC_c1746/f13p8/3308;i3_HQ_LWC_c20378/f2p20/3183;i3_LQ_LWC_c11232/f1p3/3227;i3_LQ_LWC_c18056/f1p…
GO:0016638	oxidoreductase activity, acting on the CH-NH2 group of donors	15	97	0.225486	0.68597	i1_LQ_LWC_c39269/f11p13/1542;i1_LQ_LWC_c4222/f1p0/1713;i2_HQ_LWC_c15093/f8p1/2718;i2_HQ_LWC_c52406/f2p1/2642;i2_LQ_LWC_c71853/f1p2/3006;i2_LQ_LWC_c7872/f15p2/2851;i3_LQ_LWC_c19741/f1p0/3566;i3_LQ_LWC_c35308/f1p1/3755;i3_LQ_LWC_c37592/f1p0/3683;i4_LQ_LWC_c22676/f1p13/4751;i5_HQ_LWC_c11262/f2p1/5131;i5_LQ_LWC_c10761/f1p1/5089;i5_LQ_LWC_c9612/f1p0/6070;i7_LQ_LWC_c238/f1p0/7344;i7_LQ_LWC_c329/f1p0/71…
GO:0004470	malic enzyme activity	8	47	0.227077	0.68597	i2_HQ_LWC_c115609/f12p0/2230;i2_HQ_LWC_c77634/f28p0/2179;i2_HQ_LWC_c84920/f2p7/2155;i2_LQ_LWC_c106164/f1p8/2351;i2_LQ_LWC_c25009/f1p4/2189;i2_LQ_LWC_c39981/f1p2/2188;i2_LQ_LWC_c72252/f1p3/2495;i4_LQ_LWC_c7929/f1p0/4320
GO:0004471	malate dehydrogenase (decarboxylating) (NAD+) activity	8	47	0.227077	0.68597	i2_HQ_LWC_c115609/f12p0/2230;i2_HQ_LWC_c77634/f28p0/2179;i2_HQ_LWC_c84920/f2p7/2155;i2_LQ_LWC_c106164/f1p8/2351;i2_LQ_LWC_c25009/f1p4/2189;i2_LQ_LWC_c39981/f1p2/2188;i2_LQ_LWC_c72252/f1p3/2495;i4_LQ_LWC_c7929/f1p0/4320
GO:0005262	calcium channel activity	8	47	0.227077	0.68597	i0_HQ_LWC_c80/f4p0/877;i1_HQ_LWC_c6219/f2p0/1871;i1_LQ_LWC_c20147/f1p0/1996;i1_LQ_LWC_c23511/f1p0/1925;i1_LQ_LWC_c33134/f1p1/1891;i1_LQ_LWC_c35620/f1p0/1520;i2_LQ_LWC_c104777/f1p0/2377;i2_LQ_LWC_c83169/f1p3/2386
GO:0015631	tubulin binding	46	330	0.232416	0.68597	i1_LQ_LWC_c10271/f1p0/1806;i2_HQ_LWC_c127720/f114p10/2109;i2_HQ_LWC_c2134/f5p1/2815;i2_HQ_LWC_c3298/f2p0/2694;i2_HQ_LWC_c39995/f2p1/3002;i2_HQ_LWC_c46877/f2p5/2792;i2_HQ_LWC_c86101/f2p5/2974;i2_LQ_LWC_c127239/f14p5/2338;i2_LQ_LWC_c19348/f1p1/2541;i2_LQ_LWC_c23076/f1p6/3055;i2_LQ_LWC_c3399/f1p1/2641;i2_LQ_LWC_c34430/f1p0/2948;i2_LQ_LWC_c36728/f1p1/2201;i2_LQ_LWC_c37851/f1p5/2692;i2_LQ_LWC_c54576/f…
GO:0004866	endopeptidase inhibitor activity	4	20	0.233838	0.68597	i0_LQ_LWC_c2178/f1p1/433;i0_LQ_LWC_c401/f1p0/591;i1_HQ_LWC_c7475/f3p1/1773;i2_LQ_LWC_c85376/f1p0/2086
GO:0005089	Rho guanyl-nucleotide exchange factor activity	4	20	0.233838	0.68597	i1_LQ_LWC_c12850/f1p0/2000;i2_HQ_LWC_c2781/f8p1/2302;i2_HQ_LWC_c77830/f4p1/2088;i2_LQ_LWC_c107290/f1p0/2204
GO:0008519	ammonium transmembrane transporter activity	4	20	0.233838	0.68597	i1_HQ_LWC_c3484/f3p0/1894;i1_LQ_LWC_c23373/f1p3/1728;i2_LQ_LWC_c52736/f1p8/2669;i5_LQ_LWC_c6942/f1p0/5728
GO:0030414	peptidase inhibitor activity	4	20	0.233838	0.68597	i0_LQ_LWC_c2178/f1p1/433;i0_LQ_LWC_c401/f1p0/591;i1_HQ_LWC_c7475/f3p1/1773;i2_LQ_LWC_c85376/f1p0/2086
GO:0061134	peptidase regulator activity	4	20	0.233838	0.68597	i0_LQ_LWC_c2178/f1p1/433;i0_LQ_LWC_c401/f1p0/591;i1_HQ_LWC_c7475/f3p1/1773;i2_LQ_LWC_c85376/f1p0/2086
GO:0061135	endopeptidase regulator activity	4	20	0.233838	0.68597	i0_LQ_LWC_c2178/f1p1/433;i0_LQ_LWC_c401/f1p0/591;i1_HQ_LWC_c7475/f3p1/1773;i2_LQ_LWC_c85376/f1p0/2086
GO:0000179	rRNA (adenine-N6,N6-)-dimethyltransferase activity	1	2	0.234069	0.68597	i0_LQ_LWC_c1106/f1p0/915
GO:0004383	guanylate cyclase activity	1	2	0.234069	0.68597	i2_LQ_LWC_c129753/f1p0/2938
GO:0004417	hydroxyethylthiazole kinase activity	1	2	0.234069	0.68597	i1_LQ_LWC_c19780/f1p0/1422
GO:0005549	odorant binding	1	2	0.234069	0.68597	i2_LQ_LWC_c3872/f1p3/2791
GO:0009002	serine-type D-Ala-D-Ala carboxypeptidase activity	1	2	0.234069	0.68597	i2_LQ_LWC_c86693/f1p2/2164
GO:0010340	carboxyl-O-methyltransferase activity	1	2	0.234069	0.68597	i1_LQ_LWC_c35249/f1p33/1583
GO:0015087	cobalt ion transmembrane transporter activity	1	2	0.234069	0.68597	i2_LQ_LWC_c23347/f1p1/2644
GO:0016781	phosphotransferase activity, paired acceptors	1	2	0.234069	0.68597	i1_LQ_LWC_c32931/f1p5/1581
GO:0017049	GTP-Rho binding	1	2	0.234069	0.68597	i5_LQ_LWC_c6777/f1p0/5295
GO:0030410	nicotianamine synthase activity	1	2	0.234069	0.68597	i1_HQ_LWC_c14499/f6p0/1460
GO:0030411	scytalone dehydratase activity	1	2	0.234069	0.68597	i1_HQ_LWC_c14499/f6p0/1460
GO:0042301	phosphate ion binding	1	2	0.234069	0.68597	i3_HQ_LWC_c29436/f2p0/3040
GO:0050483	IMP 5'-nucleotidase activity	1	2	0.234069	0.68597	i3_LQ_LWC_c34381/f1p0/3252
GO:0051499	D-aminoacyl-tRNA deacylase activity	1	2	0.234069	0.68597	i2_LQ_LWC_c84976/f1p1/2189
GO:0051500	D-tyrosyl-tRNA(Tyr) deacylase activity	1	2	0.234069	0.68597	i2_LQ_LWC_c84976/f1p1/2189
GO:0051998	protein carboxyl O-methyltransferase activity	1	2	0.234069	0.68597	i1_LQ_LWC_c35249/f1p33/1583
GO:0052856	NADHX epimerase activity	1	2	0.234069	0.68597	i4_LQ_LWC_c15653/f1p0/4325
GO:0071253	connexin binding	1	2	0.234069	0.68597	i2_HQ_LWC_c18427/f3p0/2539
GO:0072509	divalent inorganic cation transmembrane transporter activity	15	98	0.237657	0.693391	i0_HQ_LWC_c80/f4p0/877;i1_HQ_LWC_c6219/f2p0/1871;i1_LQ_LWC_c13830/f1p0/1380;i1_LQ_LWC_c20147/f1p0/1996;i1_LQ_LWC_c23511/f1p0/1925;i1_LQ_LWC_c33134/f1p1/1891;i1_LQ_LWC_c35620/f1p0/1520;i2_HQ_LWC_c115449/f10p4/2343;i2_HQ_LWC_c77567/f4p2/2271;i2_LQ_LWC_c104777/f1p0/2377;i2_LQ_LWC_c17918/f1p3/2622;i2_LQ_LWC_c24828/f1p3/2542;i2_LQ_LWC_c71112/f2p9/2851;i2_LQ_LWC_c83169/f1p3/2386;i3_HQ_LWC_c3495/f2p12/3…
GO:0016747	transferase activity, transferring acyl groups other than amino-acyl groups	76	561	0.237969	0.693391	i0_HQ_LWC_c254/f2p0/660;i0_LQ_LWC_c368/f1p0/854;i1_HQ_LWC_c1494/f3p0/1849;i1_HQ_LWC_c18052/f2p0/1547;i1_HQ_LWC_c18545/f2p0/1773;i1_HQ_LWC_c19796/f2p5/1707;i1_HQ_LWC_c21770/f2p4/1474;i1_HQ_LWC_c25651/f2p4/1378;i1_HQ_LWC_c2709/f3p0/1874;i1_HQ_LWC_c2790/f6p4/1634;i1_HQ_LWC_c2797/f6p8/1931;i1_HQ_LWC_c39334/f8p0/1949;i1_HQ_LWC_c4833/f3p0/1891;i1_LQ_LWC_c10393/f1p27/1569;i1_LQ_LWC_c11242/f1p1/1637;i1_L…
GO:0008168	methyltransferase activity	78	577	0.240838	0.698844	i0_LQ_LWC_c1106/f1p0/915;i1_HQ_LWC_c10881/f5p0/1483;i1_HQ_LWC_c12919/f5p0/1450;i1_HQ_LWC_c25744/f2p0/1177;i1_HQ_LWC_c27679/f2p0/1562;i1_HQ_LWC_c29528/f3p0/1532;i1_HQ_LWC_c40061/f18p2/1235;i1_HQ_LWC_c4874/f4p0/1670;i1_HQ_LWC_c5180/f2p38/1882;i1_LQ_LWC_c11270/f1p6/1982;i1_LQ_LWC_c13485/f1p0/1171;i1_LQ_LWC_c13939/f1p1/1354;i1_LQ_LWC_c19649/f1p0/1700;i1_LQ_LWC_c21061/f1p8/1427;i1_LQ_LWC_c21701/f1p0/1…
GO:0003951	NAD+ kinase activity	5	27	0.241908	0.698844	i1_HQ_LWC_c39334/f8p0/1949;i1_LQ_LWC_c30992/f1p0/2062;i2_LQ_LWC_c31821/f1p3/2241;i2_LQ_LWC_c71194/f1p1/2952;i3_LQ_LWC_c21523/f1p0/3360
GO:0005234	extracellular-glutamate-gated ion channel activity	5	27	0.241908	0.698844	i3_HQ_LWC_c41358/f29p0/3558;i3_LQ_LWC_c10145/f1p0/3663;i3_LQ_LWC_c18240/f1p0/3262;i3_LQ_LWC_c23763/f1p5/3520;i3_LQ_LWC_c34571/f1p6/3278
GO:0004144	diacylglycerol O-acyltransferase activity	6	34	0.245149	0.704114	i1_HQ_LWC_c39334/f8p0/1949;i1_LQ_LWC_c19527/f1p0/1946;i2_LQ_LWC_c13933/f1p2/2005;i2_LQ_LWC_c31821/f1p3/2241;i2_LQ_LWC_c38861/f1p3/2142;i5_LQ_LWC_c8117/f1p0/5191
GO:0016411	acylglycerol O-acyltransferase activity	6	34	0.245149	0.704114	i1_HQ_LWC_c39334/f8p0/1949;i1_LQ_LWC_c19527/f1p0/1946;i2_LQ_LWC_c13933/f1p2/2005;i2_LQ_LWC_c31821/f1p3/2241;i2_LQ_LWC_c38861/f1p3/2142;i5_LQ_LWC_c8117/f1p0/5191
GO:0015930	glutamate synthase activity	7	41	0.245815	0.704114	i1_LQ_LWC_c39269/f11p13/1542;i1_LQ_LWC_c4222/f1p0/1713;i4_LQ_LWC_c22676/f1p13/4751;i5_HQ_LWC_c11262/f2p1/5131;i5_LQ_LWC_c9612/f1p0/6070;i7_LQ_LWC_c238/f1p0/7344;i7_LQ_LWC_c329/f1p0/7168
GO:0000030	mannosyltransferase activity	3	14	0.250264	0.708848	i2_LQ_LWC_c20567/f1p0/2132;i2_LQ_LWC_c67051/f1p0/2148;i3_LQ_LWC_c19741/f1p0/3566
GO:0004555	alpha,alpha-trehalase activity	3	14	0.250264	0.708848	i2_LQ_LWC_c11048/f1p6/2608;i2_LQ_LWC_c126717/f1p6/2385;i2_LQ_LWC_c49275/f1p6/2486
GO:0015927	trehalase activity	3	14	0.250264	0.708848	i2_LQ_LWC_c11048/f1p6/2608;i2_LQ_LWC_c126717/f1p6/2385;i2_LQ_LWC_c49275/f1p6/2486
GO:0016833	oxo-acid-lyase activity	3	14	0.250264	0.708848	i1_LQ_LWC_c14198/f1p0/1352;i2_LQ_LWC_c108289/f1p1/2239;i2_LQ_LWC_c48330/f1p0/2594
GO:0015925	galactosidase activity	10	63	0.256778	0.721255	i1_HQ_LWC_c2235/f5p0/1912;i1_LQ_LWC_c33947/f1p0/2006;i2_LQ_LWC_c10446/f1p0/2188;i2_LQ_LWC_c105210/f1p2/2169;i2_LQ_LWC_c24173/f1p5/2316;i2_LQ_LWC_c40013/f1p5/2480;i2_LQ_LWC_c47185/f1p0/2290;i2_LQ_LWC_c68264/f1p0/2209;i3_LQ_LWC_c30571/f1p0/3035;i3_LQ_LWC_c6917/f1p0/3280
GO:0016799	hydrolase activity, hydrolyzing N-glycosyl compounds	10	63	0.256778	0.721255	i1_HQ_LWC_c2413/f5p5/1819;i1_LQ_LWC_c24895/f1p0/1506;i2_HQ_LWC_c100251/f2p5/2350;i2_HQ_LWC_c32079/f3p0/2413;i2_HQ_LWC_c65257/f3p0/2976;i2_LQ_LWC_c102340/f1p0/2241;i2_LQ_LWC_c18547/f4p0/2259;i2_LQ_LWC_c53215/f1p2/2667;i4_LQ_LWC_c31701/f1p0/4190;i4_LQ_LWC_c7437/f1p0/4619
GO:0016838	carbon-oxygen lyase activity, acting on phosphates	10	63	0.256778	0.721255	i1_HQ_LWC_c22357/f2p0/2011;i1_LQ_LWC_c18942/f1p0/1913;i1_LQ_LWC_c33301/f1p0/1962;i2_LQ_LWC_c104030/f1p4/2118;i2_LQ_LWC_c106420/f1p0/2550;i2_LQ_LWC_c12187/f1p0/2566;i2_LQ_LWC_c133452/f1p0/2053;i2_LQ_LWC_c24789/f1p0/2360;i2_LQ_LWC_c68691/f1p0/2535;i2_LQ_LWC_c71433/f1p2/2820
GO:0005213	structural constituent of chorion	4	21	0.262532	0.727024	i0_HQ_LWC_c237/f2p0/908;i1_HQ_LWC_c21238/f2p0/1984;i2_HQ_LWC_c35346/f2p0/2216;i2_LQ_LWC_c6634/f1p1/2102
GO:0005337	nucleoside transmembrane transporter activity	4	21	0.262532	0.727024	i1_HQ_LWC_c27639/f6p0/1594;i1_HQ_LWC_c27667/f6p0/1800;i2_LQ_LWC_c49707/f1p0/2096;i2_LQ_LWC_c66110/f1p4/2335
GO:0016846	carbon-sulfur lyase activity	4	21	0.262532	0.727024	i1_LQ_LWC_c16608/f2p0/1643;i1_LQ_LWC_c7997/f1p11/1739;i2_LQ_LWC_c103317/f1p1/2574;i2_LQ_LWC_c43024/f1p1/2020
GO:0004329	formate-tetrahydrofolate ligase activity	2	8	0.263134	0.727024	i2_HQ_LWC_c127763/f21p8/2342;i4_HQ_LWC_c34877/f2p0/4639
GO:0031073	cholesterol 26-hydroxylase activity	2	8	0.263134	0.727024	i0_LQ_LWC_c1816/f1p0/463;i2_HQ_LWC_c92492/f2p2/2086
GO:1901618	organic hydroxy compound transmembrane transporter activity	2	8	0.263134	0.727024	i2_LQ_LWC_c52736/f1p8/2669;i5_LQ_LWC_c6942/f1p0/5728
GO:0005219	ryanodine-sensitive calcium-release channel activity	7	42	0.265788	0.728294	i0_HQ_LWC_c80/f4p0/877;i1_HQ_LWC_c6219/f2p0/1871;i1_LQ_LWC_c23511/f1p0/1925;i1_LQ_LWC_c33134/f1p1/1891;i1_LQ_LWC_c35620/f1p0/1520;i2_LQ_LWC_c104777/f1p0/2377;i2_LQ_LWC_c83169/f1p3/2386
GO:0015278	calcium-release channel activity	7	42	0.265788	0.728294	i0_HQ_LWC_c80/f4p0/877;i1_HQ_LWC_c6219/f2p0/1871;i1_LQ_LWC_c23511/f1p0/1925;i1_LQ_LWC_c33134/f1p1/1891;i1_LQ_LWC_c35620/f1p0/1520;i2_LQ_LWC_c104777/f1p0/2377;i2_LQ_LWC_c83169/f1p3/2386
GO:0099604	ligand-gated calcium channel activity	7	42	0.265788	0.728294	i0_HQ_LWC_c80/f4p0/877;i1_HQ_LWC_c6219/f2p0/1871;i1_LQ_LWC_c23511/f1p0/1925;i1_LQ_LWC_c33134/f1p1/1891;i1_LQ_LWC_c35620/f1p0/1520;i2_LQ_LWC_c104777/f1p0/2377;i2_LQ_LWC_c83169/f1p3/2386
GO:0022821	potassium ion antiporter activity	5	28	0.266686	0.728294	i1_LQ_LWC_c13830/f1p0/1380;i2_LQ_LWC_c17918/f1p3/2622;i2_LQ_LWC_c24828/f1p3/2542;i2_LQ_LWC_c71112/f2p9/2851;i3_HQ_LWC_c20378/f2p20/3183
GO:0016861	intramolecular oxidoreductase activity, interconverting aldoses and ketoses	6	35	0.267185	0.728294	i1_LQ_LWC_c17828/f1p0/1950;i1_LQ_LWC_c24671/f1p0/1422;i3_HQ_LWC_c33897/f2p0/3601;i3_LQ_LWC_c14813/f1p0/3113;i3_LQ_LWC_c26569/f1p0/3542;i4_LQ_LWC_c16295/f1p0/4131
GO:0004673	protein histidine kinase activity	153	1169	0.274489	0.746198	i1_HQ_LWC_c21079/f2p5/1821;i1_HQ_LWC_c5427/f2p0/1826;i1_HQ_LWC_c6417/f3p1/1851;i1_HQ_LWC_c6511/f2p0/1841;i1_HQ_LWC_c9165/f2p1/1981;i1_LQ_LWC_c11245/f1p14/1755;i1_LQ_LWC_c11921/f1p4/1933;i1_LQ_LWC_c14068/f1p1/1411;i1_LQ_LWC_c17343/f1p5/1743;i1_LQ_LWC_c19296/f1p0/1727;i1_LQ_LWC_c20158/f1p0/1607;i1_LQ_LWC_c22165/f1p1/1453;i1_LQ_LWC_c30061/f1p0/1749;i1_LQ_LWC_c3312/f1p6/1754;i1_LQ_LWC_c33148/f1p0/178…
GO:0016853	isomerase activity	34	245	0.280198	0.759681	i1_HQ_LWC_c11175/f2p0/1984;i1_HQ_LWC_c25815/f2p5/1363;i1_HQ_LWC_c3670/f2p1/1659;i1_LQ_LWC_c17828/f1p0/1950;i1_LQ_LWC_c18003/f1p2/1421;i1_LQ_LWC_c24671/f1p0/1422;i1_LQ_LWC_c34445/f1p0/1846;i1_LQ_LWC_c42238/f1p0/1048;i1_LQ_LWC_c8805/f1p4/1791;i2_HQ_LWC_c115956/f6p3/2132;i2_HQ_LWC_c11649/f6p0/2551;i2_HQ_LWC_c123476/f2p0/2039;i2_HQ_LWC_c6408/f8p1/2282;i2_HQ_LWC_c96413/f15p2/2159;i2_LQ_LWC_c19651/f1p0…
GO:0035251	UDP-glucosyltransferase activity	103	780	0.283704	0.763656	i1_HQ_LWC_c19820/f3p0/1978;i1_HQ_LWC_c20779/f2p0/1916;i1_HQ_LWC_c6996/f2p2/2026;i1_HQ_LWC_c8780/f2p0/1791;i1_LQ_LWC_c10805/f1p0/1671;i1_LQ_LWC_c12573/f1p3/1895;i1_LQ_LWC_c12729/f1p0/1540;i1_LQ_LWC_c14082/f1p0/1206;i1_LQ_LWC_c18026/f1p1/1834;i1_LQ_LWC_c28096/f2p0/1485;i1_LQ_LWC_c29876/f1p0/1967;i1_LQ_LWC_c36153/f1p0/1800;i1_LQ_LWC_c38012/f1p0/1363;i1_LQ_LWC_c4222/f1p0/1713;i1_LQ_LWC_c4671/f1p80/16…
GO:0004478	methionine adenosyltransferase activity	3	15	0.286003	0.763656	i1_HQ_LWC_c16618/f2p0/1809;i2_LQ_LWC_c133301/f1p13/2010;i3_LQ_LWC_c12934/f1p7/3076
GO:0008242	omega peptidase activity	3	15	0.286003	0.763656	i1_LQ_LWC_c30863/f1p0/1672;i2_HQ_LWC_c6588/f10p2/2294;i2_LQ_LWC_c12276/f1p1/2652
GO:0016162	cellulose 1,4-beta-cellobiosidase activity	3	15	0.286003	0.763656	i2_HQ_LWC_c5084/f3p0/2371;i2_LQ_LWC_c12958/f5p6/2131;i2_LQ_LWC_c21361/f1p8/2214
GO:0070851	growth factor receptor binding	3	15	0.286003	0.763656	i2_HQ_LWC_c77476/f5p0/2221;i3_LQ_LWC_c19142/f1p11/3230;i3_LQ_LWC_c36515/f1p0/3273
GO:0000146	microfilament motor activity	7	43	0.286183	0.763656	i2_HQ_LWC_c7430/f3p1/2719;i2_LQ_LWC_c10152/f1p0/2439;i2_LQ_LWC_c52270/f1p0/2277;i2_LQ_LWC_c52508/f1p3/2680;i2_LQ_LWC_c59229/f1p0/2064;i2_LQ_LWC_c75325/f1p3/2288;i3_LQ_LWC_c25391/f1p4/3779
GO:0016308	1-phosphatidylinositol-4-phosphate 5-kinase activity	6	36	0.289685	0.770974	i3_LQ_LWC_c10514/f1p1/3592;i3_LQ_LWC_c26783/f1p0/3552;i3_LQ_LWC_c35490/f1p13/3293;i3_LQ_LWC_c6878/f1p10/3559;i5_LQ_LWC_c8068/f1p0/5175;i6_HQ_LWC_c74/f6p0/6227
GO:0051087	chaperone binding	12	80	0.293351	0.778687	i1_HQ_LWC_c16421/f2p0/1558;i2_LQ_LWC_c85882/f1p3/2176;i3_LQ_LWC_c12320/f1p0/3767;i3_LQ_LWC_c28251/f1p0/3421;i3_LQ_LWC_c34734/f1p4/3329;i4_HQ_LWC_c35759/f113p5/4718;i4_HQ_LWC_c35791/f47p0/4557;i4_HQ_LWC_c9971/f3p0/4664;i4_LQ_LWC_c21805/f1p3/4624;i4_LQ_LWC_c9599/f1p0/4900;i5_LQ_LWC_c8321/f1p6/5176;i8_LQ_LWC_c82/f1p0/8792
GO:0004427	inorganic diphosphatase activity	9	58	0.295304	0.781824	i1_HQ_LWC_c37350/f3p0/1225;i1_LQ_LWC_c42221/f1p0/1051;i1_LQ_LWC_c9175/f2p0/1721;i1_LQ_LWC_c9309/f1p1/1860;i2_HQ_LWC_c5214/f2p2/2806;i2_LQ_LWC_c101821/f1p1/2798;i2_LQ_LWC_c102203/f1p4/2335;i2_LQ_LWC_c103494/f1p1/2682;i3_LQ_LWC_c36626/f1p1/3711
GO:0015144	carbohydrate transmembrane transporter activity	13	88	0.301624	0.788433	i0_LQ_LWC_c497/f1p0/899;i1_HQ_LWC_c8863/f3p0/1781;i1_LQ_LWC_c18398/f1p4/1394;i1_LQ_LWC_c20998/f1p2/1841;i1_LQ_LWC_c21224/f1p0/1524;i1_LQ_LWC_c25901/f1p1/1369;i1_LQ_LWC_c3953/f1p0/1790;i2_HQ_LWC_c78190/f13p3/2124;i2_LQ_LWC_c112529/f1p3/2060;i2_LQ_LWC_c34051/f1p3/2390;i2_LQ_LWC_c41944/f1p3/2079;i2_LQ_LWC_c70405/f1p0/2432;i3_LQ_LWC_c36626/f1p1/3711
GO:1901476	carbohydrate transporter activity	13	88	0.301624	0.788433	i0_LQ_LWC_c497/f1p0/899;i1_HQ_LWC_c8863/f3p0/1781;i1_LQ_LWC_c18398/f1p4/1394;i1_LQ_LWC_c20998/f1p2/1841;i1_LQ_LWC_c21224/f1p0/1524;i1_LQ_LWC_c25901/f1p1/1369;i1_LQ_LWC_c3953/f1p0/1790;i2_HQ_LWC_c78190/f13p3/2124;i2_LQ_LWC_c112529/f1p3/2060;i2_LQ_LWC_c34051/f1p3/2390;i2_LQ_LWC_c41944/f1p3/2079;i2_LQ_LWC_c70405/f1p0/2432;i3_LQ_LWC_c36626/f1p1/3711
GO:0016620	oxidoreductase activity, acting on the aldehyde or oxo group of donors, NAD or NADP as acceptor	15	103	0.302038	0.788433	i1_HQ_LWC_c2186/f4p2/1920;i1_HQ_LWC_c6276/f2p0/1746;i1_LQ_LWC_c13378/f1p0/1107;i1_LQ_LWC_c21507/f1p0/1826;i1_LQ_LWC_c26762/f1p0/1161;i1_LQ_LWC_c32091/f1p0/1786;i1_LQ_LWC_c38917/f1p0/1334;i2_HQ_LWC_c35189/f4p0/2874;i2_LQ_LWC_c102405/f1p7/2331;i2_LQ_LWC_c11457/f1p10/2129;i2_LQ_LWC_c25075/f3p5/2542;i2_LQ_LWC_c84062/f1p14/2894;i3_HQ_LWC_c10493/f2p0/3372;i3_HQ_LWC_c13105/f2p3/4066;i5_LQ_LWC_c10306/f1p…
GO:0043115	precorrin-2 dehydrogenase activity	10	66	0.306355	0.788433	i1_LQ_LWC_c12611/f1p4/1687;i1_LQ_LWC_c14107/f1p0/1424;i1_LQ_LWC_c34749/f1p3/1581;i1_LQ_LWC_c35885/f1p0/1813;i1_LQ_LWC_c6344/f1p8/1832;i2_HQ_LWC_c96600/f6p0/2174;i2_LQ_LWC_c12652/f1p1/2244;i4_LQ_LWC_c22676/f1p13/4751;i5_LQ_LWC_c10761/f1p1/5089;i5_LQ_LWC_c9612/f1p0/6070
GO:0016790	thiolester hydrolase activity	7	44	0.306927	0.788433	i1_LQ_LWC_c37857/f1p0/1374;i1_LQ_LWC_c4782/f1p2/1508;i1_LQ_LWC_c7671/f1p0/1497;i2_HQ_LWC_c21616/f2p7/2465;i2_HQ_LWC_c31246/f2p1/2129;i2_LQ_LWC_c126378/f1p2/2024;i3_LQ_LWC_c36025/f1p0/3971
GO:0008169	C-methyltransferase activity	19	134	0.312154	0.788433	i1_HQ_LWC_c25744/f2p0/1177;i1_HQ_LWC_c40061/f18p2/1235;i1_HQ_LWC_c5180/f2p38/1882;i1_LQ_LWC_c13485/f1p0/1171;i1_LQ_LWC_c13939/f1p1/1354;i1_LQ_LWC_c35039/f1p3/1803;i1_LQ_LWC_c8287/f1p0/1670;i2_HQ_LWC_c2313/f7p4/2341;i2_HQ_LWC_c60344/f5p4/2147;i2_HQ_LWC_c7303/f2p4/2499;i2_HQ_LWC_c77476/f5p0/2221;i2_LQ_LWC_c11834/f1p5/2345;i2_LQ_LWC_c120045/f1p0/2195;i2_LQ_LWC_c20960/f1p4/2713;i2_LQ_LWC_c37884/f1p3/…
GO:0003707	steroid hormone receptor activity	2	9	0.312157	0.788433	i1_LQ_LWC_c33506/f1p2/1741;i2_HQ_LWC_c115957/f24p0/2136
GO:0004128	cytochrome-b5 reductase activity, acting on NAD(P)H	2	9	0.312157	0.788433	i2_HQ_LWC_c39337/f2p0/2775;i3_LQ_LWC_c3619/f1p0/3186
GO:0004665	prephenate dehydrogenase (NADP+) activity	2	9	0.312157	0.788433	i1_LQ_LWC_c12488/f1p0/1594;i1_LQ_LWC_c34238/f1p2/1616
GO:0005496	steroid binding	2	9	0.312157	0.788433	i1_LQ_LWC_c33506/f1p2/1741;i2_HQ_LWC_c115957/f24p0/2136
GO:0008395	steroid hydroxylase activity	2	9	0.312157	0.788433	i0_LQ_LWC_c1816/f1p0/463;i2_HQ_LWC_c92492/f2p2/2086
GO:0016653	oxidoreductase activity, acting on NAD(P)H, heme protein as acceptor	2	9	0.312157	0.788433	i2_HQ_LWC_c39337/f2p0/2775;i3_LQ_LWC_c3619/f1p0/3186
GO:0036374	glutathione hydrolase activity	2	9	0.312157	0.788433	i1_LQ_LWC_c30863/f1p0/1672;i2_HQ_LWC_c6588/f10p2/2294
GO:0008565	protein transporter activity	11	74	0.315754	0.788433	i1_HQ_LWC_c25566/f3p0/1372;i1_HQ_LWC_c7122/f4p0/1994;i1_LQ_LWC_c5249/f1p1/1674;i1_LQ_LWC_c7051/f2p1/1869;i2_HQ_LWC_c2259/f10p1/2154;i2_LQ_LWC_c27534/f1p1/2032;i2_LQ_LWC_c6373/f1p1/2829;i2_LQ_LWC_c8518/f1p3/2580;i3_LQ_LWC_c30753/f1p0/3071;i4_LQ_LWC_c23524/f1p0/4967;i5_LQ_LWC_c3268/f1p0/5811
GO:0005310	dicarboxylic acid transmembrane transporter activity	5	30	0.317673	0.788433	i2_HQ_LWC_c31259/f2p0/2666;i3_HQ_LWC_c20378/f2p20/3183;i3_LQ_LWC_c28360/f1p1/4010;i4_LQ_LWC_c25706/f1p2/5024;i5_LQ_LWC_c2259/f1p1/5339
GO:0004161	dimethylallyltranstransferase activity	3	16	0.322095	0.788433	i1_LQ_LWC_c21457/f1p2/1819;i2_HQ_LWC_c12465/f4p2/2243;i2_HQ_LWC_c39337/f2p0/2775
GO:0015099	nickel cation transmembrane transporter activity	3	16	0.322095	0.788433	i1_LQ_LWC_c22336/f1p0/1878;i2_LQ_LWC_c49178/f1p3/2834;i2_LQ_LWC_c6674/f7p0/2881
GO:0016152	mercury (II) reductase activity	3	16	0.322095	0.788433	i1_LQ_LWC_c34048/f1p0/2005;i2_LQ_LWC_c6075/f1p0/2136;i3_LQ_LWC_c18166/f1p8/3095
GO:0016722	oxidoreductase activity, oxidizing metal ions	3	16	0.322095	0.788433	i1_LQ_LWC_c34048/f1p0/2005;i2_LQ_LWC_c6075/f1p0/2136;i3_LQ_LWC_c18166/f1p8/3095
GO:0016723	oxidoreductase activity, oxidizing metal ions, NAD or NADP as acceptor	3	16	0.322095	0.788433	i1_LQ_LWC_c34048/f1p0/2005;i2_LQ_LWC_c6075/f1p0/2136;i3_LQ_LWC_c18166/f1p8/3095
GO:0002162	dystroglycan binding	1	3	0.32968	0.788433	i3_LQ_LWC_c19453/f1p0/3430
GO:0004550	nucleoside diphosphate kinase activity	1	3	0.32968	0.788433	i0_LQ_LWC_c2122/f1p2/701
GO:0004751	ribose-5-phosphate isomerase activity	1	3	0.32968	0.788433	i1_LQ_LWC_c24671/f1p0/1422
GO:0004788	thiamine diphosphokinase activity	1	3	0.32968	0.788433	i2_LQ_LWC_c3885/f1p0/2133
GO:0004800	thyroxine 5'-deiodinase activity	1	3	0.32968	0.788433	i0_HQ_LWC_c254/f2p0/660
GO:0004858	dUTP pyrophosphatase inhibitor activity	1	3	0.32968	0.788433	i1_LQ_LWC_c35448/f1p1/1970
GO:0004931	extracellular ATP-gated cation channel activity	1	3	0.32968	0.788433	i2_HQ_LWC_c38061/f2p2/2768
GO:0004932	mating-type factor pheromone receptor activity	1	3	0.32968	0.788433	i4_LQ_LWC_c12649/f1p1/4992
GO:0008114	phosphogluconate 2-dehydrogenase activity	1	3	0.32968	0.788433	i2_LQ_LWC_c70073/f1p0/2425
GO:0015128	gluconate transmembrane transporter activity	1	3	0.32968	0.788433	i0_LQ_LWC_c497/f1p0/899
GO:0015386	potassium:proton antiporter activity	1	3	0.32968	0.788433	i3_HQ_LWC_c20378/f2p20/3183
GO:0016433	rRNA (adenine) methyltransferase activity	1	3	0.32968	0.788433	i0_LQ_LWC_c1106/f1p0/915
GO:0016652	oxidoreductase activity, acting on NAD(P)H, NAD(P) as acceptor	1	3	0.32968	0.788433	i2_LQ_LWC_c114007/f1p0/2057
GO:0016852	sirohydrochlorin cobaltochelatase activity	1	3	0.32968	0.788433	i2_HQ_LWC_c123476/f2p0/2039
GO:0017089	glycolipid transporter activity	1	3	0.32968	0.788433	i0_LQ_LWC_c2126/f1p1/581
GO:0030975	thiamine binding	1	3	0.32968	0.788433	i3_HQ_LWC_c2510/f3p0/3218
GO:0032184	SUMO polymer binding	1	3	0.32968	0.788433	i3_LQ_LWC_c37030/f1p1/3439
GO:0035381	ATP-gated ion channel activity	1	3	0.32968	0.788433	i2_HQ_LWC_c38061/f2p2/2768
GO:0042879	aldonate transmembrane transporter activity	1	3	0.32968	0.788433	i0_LQ_LWC_c497/f1p0/899
GO:0046848	hydroxyapatite binding	1	3	0.32968	0.788433	i5_LQ_LWC_c6195/f1p0/5581
GO:0050897	cobalt ion binding	1	3	0.32968	0.788433	i2_LQ_LWC_c89084/f1p0/2222
GO:0004559	alpha-mannosidase activity	6	38	0.335698	0.800936	i1_LQ_LWC_c26524/f1p0/1291;i1_LQ_LWC_c38514/f1p0/1225;i3_HQ_LWC_c2743/f4p0/3522;i3_LQ_LWC_c21878/f1p1/3731;i4_LQ_LWC_c22845/f1p3/4578;i4_LQ_LWC_c32841/f1p1/4245
GO:0016615	malate dehydrogenase activity	10	68	0.340595	0.810713	i2_HQ_LWC_c115609/f12p0/2230;i2_HQ_LWC_c47007/f2p0/2581;i2_HQ_LWC_c77634/f28p0/2179;i2_HQ_LWC_c84920/f2p7/2155;i2_HQ_LWC_c92500/f2p4/2100;i2_LQ_LWC_c106164/f1p8/2351;i2_LQ_LWC_c25009/f1p4/2189;i2_LQ_LWC_c39981/f1p2/2188;i2_LQ_LWC_c72252/f1p3/2495;i4_LQ_LWC_c7929/f1p0/4320
GO:0008374	O-acyltransferase activity	13	91	0.345883	0.821371	i1_HQ_LWC_c21770/f2p4/1474;i1_HQ_LWC_c39334/f8p0/1949;i1_LQ_LWC_c19527/f1p0/1946;i1_LQ_LWC_c31447/f1p0/1466;i2_LQ_LWC_c13933/f1p2/2005;i2_LQ_LWC_c18137/f1p0/2166;i2_LQ_LWC_c31821/f1p3/2241;i2_LQ_LWC_c38861/f1p3/2142;i2_LQ_LWC_c82663/f1p3/2043;i2_LQ_LWC_c86921/f1p2/2482;i3_LQ_LWC_c5194/f1p0/3269;i5_LQ_LWC_c6928/f1p5/5957;i5_LQ_LWC_c8117/f1p0/5191
GO:0008176	tRNA (guanine-N7-)-methyltransferase activity	7	46	0.349179	0.827262	i1_LQ_LWC_c3497/f1p2/1940;i2_HQ_LWC_c96478/f5p1/2099;i2_LQ_LWC_c106256/f1p2/2183;i2_LQ_LWC_c107185/f1p0/2293;i2_LQ_LWC_c36000/f1p1/2118;i3_HQ_LWC_c40989/f11p0/3684;i3_LQ_LWC_c28007/f1p6/3255
GO:0008982	protein-N(PI)-phosphohistidine-sugar phosphotransferase activity	4	24	0.351408	0.82867	i2_HQ_LWC_c78190/f13p3/2124;i2_LQ_LWC_c112529/f1p3/2060;i2_LQ_LWC_c34051/f1p3/2390;i2_LQ_LWC_c41944/f1p3/2079
GO:0016814	hydrolase activity, acting on carbon-nitrogen (but not peptide) bonds, in cyclic amidines	4	24	0.351408	0.82867	i1_HQ_LWC_c22357/f2p0/2011;i2_LQ_LWC_c33783/f1p0/2391;i2_LQ_LWC_c51709/f1p0/2928;i3_LQ_LWC_c39887/f1p1/3026
GO:0005381	iron ion transmembrane transporter activity	3	17	0.358195	0.834965	i2_HQ_LWC_c77567/f4p2/2271;i2_HQ_LWC_c96201/f3p0/2104;i3_HQ_LWC_c3495/f2p12/3374
GO:0015215	nucleotide transmembrane transporter activity	3	17	0.358195	0.834965	i1_HQ_LWC_c27639/f6p0/1594;i2_LQ_LWC_c49707/f1p0/2096;i2_LQ_LWC_c66110/f1p4/2335
GO:0015605	organophosphate ester transmembrane transporter activity	3	17	0.358195	0.834965	i1_HQ_LWC_c27639/f6p0/1594;i2_LQ_LWC_c49707/f1p0/2096;i2_LQ_LWC_c66110/f1p4/2335
GO:0016679	oxidoreductase activity, acting on diphenols and related substances as donors	3	17	0.358195	0.834965	i2_HQ_LWC_c92400/f2p2/2051;i2_LQ_LWC_c105210/f1p2/2169;i2_LQ_LWC_c47956/f1p2/2266
GO:0070009	serine-type aminopeptidase activity	3	17	0.358195	0.834965	i1_LQ_LWC_c11548/f1p4/1559;i2_LQ_LWC_c25103/f1p1/2283;i2_LQ_LWC_c70409/f1p1/2747
GO:0004064	arylesterase activity	2	10	0.360425	0.836319	i2_LQ_LWC_c39329/f1p13/2627;i3_LQ_LWC_c7462/f1p0/3297
GO:0004425	indole-3-glycerol-phosphate synthase activity	2	10	0.360425	0.836319	i1_HQ_LWC_c25815/f2p5/1363;i3_LQ_LWC_c26088/f1p0/3417
GO:0050660	flavin adenine dinucleotide binding	46	348	0.361798	0.837586	i1_HQ_LWC_c12819/f2p0/1779;i1_HQ_LWC_c2648/f5p0/1751;i1_HQ_LWC_c6642/f2p21/1895;i1_LQ_LWC_c10261/f1p0/1932;i1_LQ_LWC_c11069/f2p3/1751;i1_LQ_LWC_c12611/f1p4/1687;i1_LQ_LWC_c17874/f1p5/1667;i1_LQ_LWC_c22439/f1p0/1830;i1_LQ_LWC_c23773/f2p0/2023;i1_LQ_LWC_c24816/f1p0/1924;i1_LQ_LWC_c31444/f1p0/1667;i1_LQ_LWC_c31702/f1p0/1772;i1_LQ_LWC_c32227/f1p0/1614;i1_LQ_LWC_c34375/f1p0/1948;i1_LQ_LWC_c34476/f1p2/…
GO:0004175	endopeptidase activity	80	615	0.363311	0.839174	i1_HQ_LWC_c19846/f3p0/1413;i1_HQ_LWC_c25165/f3p0/1983;i1_HQ_LWC_c27596/f4p0/1573;i1_HQ_LWC_c39592/f14p0/1331;i1_HQ_LWC_c40161/f21p2/1872;i1_LQ_LWC_c11548/f1p4/1559;i1_LQ_LWC_c12402/f1p12/1982;i1_LQ_LWC_c12516/f1p0/1997;i1_LQ_LWC_c17317/f1p11/1930;i1_LQ_LWC_c24828/f1p3/1454;i1_LQ_LWC_c31623/f1p11/1493;i1_LQ_LWC_c32152/f1p0/1484;i1_LQ_LWC_c33506/f1p2/1741;i1_LQ_LWC_c35781/f1p0/1703;i1_LQ_LWC_c3634/…
GO:0004197	cysteine-type endopeptidase activity	8	55	0.37958	0.872773	i1_HQ_LWC_c19846/f3p0/1413;i1_LQ_LWC_c31623/f1p11/1493;i1_LQ_LWC_c36343/f1p0/1595;i2_HQ_LWC_c7131/f3p0/2159;i2_HQ_LWC_c92212/f3p0/2057;i2_LQ_LWC_c24534/f1p4/2265;i2_LQ_LWC_c32209/f1p1/2590;i3_LQ_LWC_c4218/f1p29/3084
GO:0016746	transferase activity, transferring acyl groups	89	689	0.380775	0.872773	i0_HQ_LWC_c254/f2p0/660;i0_LQ_LWC_c368/f1p0/854;i1_HQ_LWC_c1494/f3p0/1849;i1_HQ_LWC_c16175/f4p0/1915;i1_HQ_LWC_c18052/f2p0/1547;i1_HQ_LWC_c18545/f2p0/1773;i1_HQ_LWC_c19796/f2p5/1707;i1_HQ_LWC_c21770/f2p4/1474;i1_HQ_LWC_c25651/f2p4/1378;i1_HQ_LWC_c2709/f3p0/1874;i1_HQ_LWC_c2790/f6p4/1634;i1_HQ_LWC_c2797/f6p8/1931;i1_HQ_LWC_c3324/f2p0/1793;i1_HQ_LWC_c39334/f8p0/1949;i1_HQ_LWC_c4833/f3p0/1891;i1_LQ_…
GO:0008273	calcium, potassium:sodium antiporter activity	4	25	0.3813	0.872773	i1_LQ_LWC_c13830/f1p0/1380;i2_LQ_LWC_c17918/f1p3/2622;i2_LQ_LWC_c24828/f1p3/2542;i2_LQ_LWC_c71112/f2p9/2851
GO:0015368	calcium:cation antiporter activity	4	25	0.3813	0.872773	i1_LQ_LWC_c13830/f1p0/1380;i2_LQ_LWC_c17918/f1p3/2622;i2_LQ_LWC_c24828/f1p3/2542;i2_LQ_LWC_c71112/f2p9/2851
GO:0003905	alkylbase DNA N-glycosylase activity	3	18	0.394002	0.891782	i1_HQ_LWC_c2413/f5p5/1819;i1_LQ_LWC_c24895/f1p0/1506;i2_HQ_LWC_c32079/f3p0/2413
GO:0003910	DNA ligase (ATP) activity	3	18	0.394002	0.891782	i2_HQ_LWC_c115406/f6p1/2955;i2_LQ_LWC_c54447/f1p1/2900;i4_HQ_LWC_c2362/f2p0/4432
GO:0008725	DNA-3-methyladenine glycosylase activity	3	18	0.394002	0.891782	i1_HQ_LWC_c2413/f5p5/1819;i1_LQ_LWC_c24895/f1p0/1506;i2_HQ_LWC_c32079/f3p0/2413
GO:0043733	DNA-3-methylbase glycosylase activity	3	18	0.394002	0.891782	i1_HQ_LWC_c2413/f5p5/1819;i1_LQ_LWC_c24895/f1p0/1506;i2_HQ_LWC_c32079/f3p0/2413
GO:0044769	ATPase activity, coupled to transmembrane movement of ions, rotational mechanism	3	18	0.394002	0.891782	i1_HQ_LWC_c39479/f7p0/1502;i2_LQ_LWC_c52900/f1p0/2619;i3_HQ_LWC_c1746/f13p8/3308
GO:0008174	mRNA methyltransferase activity	2	11	0.407364	0.905283	i5_LQ_LWC_c6446/f1p0/5722;i6_LQ_LWC_c1213/f1p0/6159
GO:0015932	nucleobase-containing compound transmembrane transporter activity	4	26	0.411029	0.905283	i1_HQ_LWC_c27639/f6p0/1594;i1_HQ_LWC_c27667/f6p0/1800;i2_LQ_LWC_c49707/f1p0/2096;i2_LQ_LWC_c66110/f1p4/2335
GO:0003911	DNA ligase (NAD+) activity	1	4	0.413359	0.905283	i2_HQ_LWC_c115406/f6p1/2955
GO:0004358	glutamate N-acetyltransferase activity	1	4	0.413359	0.905283	i1_LQ_LWC_c38262/f1p0/1939
GO:0004638	phosphoribosylaminoimidazole carboxylase activity	1	4	0.413359	0.905283	i2_LQ_LWC_c102743/f1p22/2106
GO:0005134	interleukin-2 receptor binding	1	4	0.413359	0.905283	i3_LQ_LWC_c19142/f1p11/3230
GO:0008240	tripeptidyl-peptidase activity	1	4	0.413359	0.905283	i2_LQ_LWC_c25103/f1p1/2283
GO:0008737	L-fuculokinase activity	1	4	0.413359	0.905283	i3_LQ_LWC_c26569/f1p0/3542
GO:0016636	oxidoreductase activity, acting on the CH-CH group of donors, iron-sulfur protein as acceptor	1	4	0.413359	0.905283	i2_LQ_LWC_c89084/f1p0/2222
GO:0016901	oxidoreductase activity, acting on the CH-OH group of donors, quinone or similar compound as acceptor	1	4	0.413359	0.905283	i2_LQ_LWC_c10984/f1p2/2472
GO:0018581	hydroxyquinol 1,2-dioxygenase activity	1	4	0.413359	0.905283	i2_LQ_LWC_c68600/f1p0/2356
GO:0042887	amide transmembrane transporter activity	1	4	0.413359	0.905283	i2_HQ_LWC_c31259/f2p0/2666
GO:0046962	sodium-transporting ATPase activity, rotational mechanism	1	4	0.413359	0.905283	i3_HQ_LWC_c1746/f13p8/3308
GO:0051861	glycolipid binding	1	4	0.413359	0.905283	i0_LQ_LWC_c2126/f1p1/581
GO:0072349	modified amino acid transmembrane transporter activity	1	4	0.413359	0.905283	i2_HQ_LWC_c31259/f2p0/2666
GO:0019104	DNA N-glycosylase activity	5	34	0.421717	0.921597	i1_HQ_LWC_c2413/f5p5/1819;i1_LQ_LWC_c24895/f1p0/1506;i2_HQ_LWC_c32079/f3p0/2413;i4_LQ_LWC_c31701/f1p0/4190;i4_LQ_LWC_c7437/f1p0/4619
GO:0044877	macromolecular complex binding	91	713	0.426553	0.93016	i0_LQ_LWC_c342/f1p0/873;i1_HQ_LWC_c25699/f2p0/1281;i1_HQ_LWC_c37233/f4p26/1178;i1_HQ_LWC_c6276/f2p0/1746;i1_LQ_LWC_c10271/f1p0/1806;i1_LQ_LWC_c10556/f1p0/1985;i1_LQ_LWC_c17900/f1p0/1799;i1_LQ_LWC_c23511/f1p0/1925;i1_LQ_LWC_c24086/f1p8/1981;i1_LQ_LWC_c26485/f1p0/1187;i1_LQ_LWC_c32152/f1p0/1484;i1_LQ_LWC_c33911/f1p0/1585;i1_LQ_LWC_c42149/f1p2/1065;i1_LQ_LWC_c6731/f1p4/1939;i1_LQ_LWC_c6908/f1p12/170…
GO:0019829	cation-transporting ATPase activity	3	19	0.429258	0.934052	i1_HQ_LWC_c39479/f7p0/1502;i2_LQ_LWC_c52900/f1p0/2619;i3_HQ_LWC_c1746/f13p8/3308
GO:0004371	glycerone kinase activity	4	27	0.440442	0.95429	i1_LQ_LWC_c27368/f1p0/1325;i2_HQ_LWC_c16802/f2p4/2656;i2_LQ_LWC_c33245/f1p0/2430;i3_LQ_LWC_c6255/f1p4/3864
GO:0019239	deaminase activity	4	27	0.440442	0.95429	i2_LQ_LWC_c14983/f3p4/2829;i2_LQ_LWC_c7926/f1p3/3394;i3_LQ_LWC_c14027/f1p0/3095;i3_LQ_LWC_c39887/f1p1/3026
GO:0003857	3-hydroxyacyl-CoA dehydrogenase activity	17	129	0.444723	0.960383	i1_HQ_LWC_c29561/f3p0/1623;i1_HQ_LWC_c5984/f4p0/1699;i1_LQ_LWC_c10307/f1p0/1589;i1_LQ_LWC_c10848/f1p3/1760;i1_LQ_LWC_c12611/f1p4/1687;i1_LQ_LWC_c14082/f1p0/1206;i1_LQ_LWC_c14107/f1p0/1424;i1_LQ_LWC_c36811/f1p0/1462;i1_LQ_LWC_c38644/f1p1/1208;i1_LQ_LWC_c3979/f1p5/1532;i1_LQ_LWC_c6344/f1p8/1832;i2_LQ_LWC_c38434/f1p15/2892;i2_LQ_LWC_c67875/f1p0/2243;i2_LQ_LWC_c6920/f1p3/2631;i2_LQ_LWC_c70254/f1p3/24…
GO:0016788	hydrolase activity, acting on ester bonds	245	1944	0.445148	0.960383	i0_LQ_LWC_c1272/f1p11/652;i0_LQ_LWC_c2302/f1p0/750;i0_LQ_LWC_c263/f2p0/733;i1_HQ_LWC_c11654/f2p0/1520;i1_HQ_LWC_c16355/f2p0/1625;i1_HQ_LWC_c16435/f2p0/1643;i1_HQ_LWC_c16698/f3p0/1544;i1_HQ_LWC_c21327/f3p2/1961;i1_HQ_LWC_c21770/f2p4/1474;i1_HQ_LWC_c2340/f3p1/2001;i1_HQ_LWC_c2651/f2p7/1555;i1_HQ_LWC_c3924/f6p0/1760;i1_HQ_LWC_c39806/f3p0/1458;i1_HQ_LWC_c5054/f2p0/1495;i1_HQ_LWC_c5896/f2p0/1802;i1_HQ…
GO:0046873	metal ion transmembrane transporter activity	104	821	0.451611	0.964049	i0_HQ_LWC_c80/f4p0/877;i0_HQ_LWC_c87/f4p0/776;i0_LQ_LWC_c1176/f1p0/678;i0_LQ_LWC_c1199/f1p0/891;i0_LQ_LWC_c1359/f1p0/734;i0_LQ_LWC_c1382/f1p2/958;i0_LQ_LWC_c263/f2p0/733;i0_LQ_LWC_c863/f1p0/579;i1_HQ_LWC_c22201/f2p0/1596;i1_HQ_LWC_c25165/f3p0/1983;i1_HQ_LWC_c2651/f2p7/1555;i1_HQ_LWC_c37558/f2p0/1197;i1_HQ_LWC_c39271/f10p0/1631;i1_HQ_LWC_c39797/f3p0/1441;i1_HQ_LWC_c6219/f2p0/1871;i1_HQ_LWC_c7188/f…
GO:0005199	structural constituent of cell wall	13	98	0.452307	0.964049	i1_LQ_LWC_c42091/f1p4/1012;i1_LQ_LWC_c9469/f1p6/1650;i2_HQ_LWC_c6119/f4p0/2138;i2_HQ_LWC_c81771/f2p0/2146;i2_LQ_LWC_c104030/f1p4/2118;i2_LQ_LWC_c105180/f1p0/2622;i2_LQ_LWC_c52716/f1p0/2973;i2_LQ_LWC_c5326/f1p0/2302;i2_LQ_LWC_c7747/f1p2/2159;i2_LQ_LWC_c83532/f1p0/2559;i3_HQ_LWC_c1937/f3p4/3396;i3_LQ_LWC_c10383/f1p16/3306;i5_LQ_LWC_c11930/f1p8/5602
GO:2001070	starch binding	6	43	0.452397	0.964049	i1_LQ_LWC_c11613/f1p0/1555;i1_LQ_LWC_c24947/f1p3/1518;i2_HQ_LWC_c6119/f4p0/2138;i4_LQ_LWC_c25001/f1p0/4847;i4_LQ_LWC_c9447/f1p0/4737;i7_LQ_LWC_c192/f1p0/7698
GO:0003918	DNA topoisomerase type II (ATP-hydrolyzing) activity	2	12	0.452552	0.964049	i4_LQ_LWC_c19957/f1p5/4506;i4_LQ_LWC_c4212/f1p0/4635
GO:0004814	arginine-tRNA ligase activity	2	12	0.452552	0.964049	i2_HQ_LWC_c117099/f40p0/2423;i4_LQ_LWC_c25386/f1p0/5002
GO:0061505	DNA topoisomerase II activity	2	12	0.452552	0.964049	i4_LQ_LWC_c19957/f1p5/4506;i4_LQ_LWC_c4212/f1p0/4635
GO:0001076	transcription factor activity, RNA polymerase II transcription factor binding	16	122	0.456776	0.968978	i1_HQ_LWC_c14920/f3p0/1427;i1_HQ_LWC_c27596/f4p0/1573;i1_LQ_LWC_c10271/f1p0/1806;i1_LQ_LWC_c30278/f1p0/1785;i1_LQ_LWC_c33134/f1p1/1891;i2_HQ_LWC_c46877/f2p5/2792;i2_HQ_LWC_c6119/f4p0/2138;i2_HQ_LWC_c86101/f2p5/2974;i2_LQ_LWC_c101821/f1p1/2798;i2_LQ_LWC_c104777/f1p0/2377;i2_LQ_LWC_c105043/f1p0/2519;i2_LQ_LWC_c3399/f1p1/2641;i2_LQ_LWC_c72205/f1p5/3001;i3_LQ_LWC_c19607/f1p0/3237;i3_LQ_LWC_c28173/f1p…
GO:0001104	RNA polymerase II transcription cofactor activity	16	122	0.456776	0.968978	i1_HQ_LWC_c14920/f3p0/1427;i1_HQ_LWC_c27596/f4p0/1573;i1_LQ_LWC_c10271/f1p0/1806;i1_LQ_LWC_c30278/f1p0/1785;i1_LQ_LWC_c33134/f1p1/1891;i2_HQ_LWC_c46877/f2p5/2792;i2_HQ_LWC_c6119/f4p0/2138;i2_HQ_LWC_c86101/f2p5/2974;i2_LQ_LWC_c101821/f1p1/2798;i2_LQ_LWC_c104777/f1p0/2377;i2_LQ_LWC_c105043/f1p0/2519;i2_LQ_LWC_c3399/f1p1/2641;i2_LQ_LWC_c72205/f1p5/3001;i3_LQ_LWC_c19607/f1p0/3237;i3_LQ_LWC_c28173/f1p…
GO:0016849	phosphorus-oxygen lyase activity	3	20	0.463744	0.97966	i0_LQ_LWC_c2130/f1p1/800;i2_LQ_LWC_c129753/f1p0/2938;i2_LQ_LWC_c66005/f1p1/2209
GO:0042625	ATPase coupled ion transmembrane transporter activity	3	20	0.463744	0.97966	i1_HQ_LWC_c39479/f7p0/1502;i2_LQ_LWC_c52900/f1p0/2619;i3_HQ_LWC_c1746/f13p8/3308
GO:0016763	transferase activity, transferring pentosyl groups	11	83	0.46489	0.980039	i1_LQ_LWC_c10322/f1p0/1900;i1_LQ_LWC_c26784/f1p1/1252;i1_LQ_LWC_c35236/f1p4/1523;i1_LQ_LWC_c35249/f1p33/1583;i1_LQ_LWC_c38296/f1p0/1290;i1_LQ_LWC_c8397/f1p45/1578;i3_HQ_LWC_c17618/f3p1/3271;i3_LQ_LWC_c21523/f1p0/3360;i3_LQ_LWC_c26827/f1p0/3259;i3_LQ_LWC_c35290/f1p0/3827;i5_LQ_LWC_c10530/f1p0/5023
GO:0004198	calcium-dependent cysteine-type endopeptidase activity	4	28	0.469401	0.980926	i1_LQ_LWC_c31623/f1p11/1493;i2_HQ_LWC_c92212/f3p0/2057;i2_LQ_LWC_c24534/f1p4/2265;i3_LQ_LWC_c4218/f1p29/3084
GO:0015556	C4-dicarboxylate transmembrane transporter activity	4	28	0.469401	0.980926	i3_HQ_LWC_c20378/f2p20/3183;i3_LQ_LWC_c28360/f1p1/4010;i4_LQ_LWC_c25706/f1p2/5024;i5_LQ_LWC_c2259/f1p1/5339
GO:0004177	aminopeptidase activity	6	44	0.475365	0.980926	i1_LQ_LWC_c11548/f1p4/1559;i1_LQ_LWC_c20320/f1p1/1695;i2_LQ_LWC_c25103/f1p1/2283;i2_LQ_LWC_c70409/f1p1/2747;i3_LQ_LWC_c12670/f1p11/3202;i3_LQ_LWC_c13906/f1p5/3021
GO:0008855	exodeoxyribonuclease VII activity	13	100	0.482686	0.980926	i0_LQ_LWC_c263/f2p0/733;i1_LQ_LWC_c13157/f1p1/1406;i2_HQ_LWC_c37061/f2p1/2599;i2_LQ_LWC_c104392/f1p1/2520;i2_LQ_LWC_c38054/f1p1/2807;i2_LQ_LWC_c52900/f1p0/2619;i2_LQ_LWC_c53373/f1p0/2280;i2_LQ_LWC_c7264/f1p4/2723;i2_LQ_LWC_c84406/f1p0/2156;i3_HQ_LWC_c31827/f2p0/3067;i3_HQ_LWC_c38933/f2p0/3223;i3_HQ_LWC_c41489/f28p0/3189;i5_LQ_LWC_c6777/f1p0/5295
GO:0001948	glycoprotein binding	1	5	0.486594	0.980926	i3_LQ_LWC_c19453/f1p0/3430
GO:0003864	3-methyl-2-oxobutanoate hydroxymethyltransferase activity	1	5	0.486594	0.980926	i1_LQ_LWC_c23325/f1p0/1499
GO:0004418	hydroxymethylbilane synthase activity	1	5	0.486594	0.980926	i1_LQ_LWC_c19780/f1p0/1422
GO:0004610	phosphoacetylglucosamine mutase activity	1	5	0.486594	0.980926	i2_LQ_LWC_c69492/f1p1/2331
GO:0005326	neurotransmitter transporter activity	1	5	0.486594	0.980926	i2_LQ_LWC_c9560/f1p0/2561
GO:0005328	neurotransmitter:sodium symporter activity	1	5	0.486594	0.980926	i2_LQ_LWC_c9560/f1p0/2561
GO:0005472	FAD carrier activity	1	5	0.486594	0.980926	i2_LQ_LWC_c66110/f1p4/2335
GO:0008013	beta-catenin binding	1	5	0.486594	0.980926	i5_LQ_LWC_c10399/f1p0/5142
GO:0008028	monocarboxylic acid transmembrane transporter activity	1	5	0.486594	0.980926	i0_LQ_LWC_c497/f1p0/899
GO:0008113	peptide-methionine (S)-S-oxide reductase activity	1	5	0.486594	0.980926	i2_LQ_LWC_c70073/f1p0/2425
GO:0015230	FAD transmembrane transporter activity	1	5	0.486594	0.980926	i2_LQ_LWC_c66110/f1p4/2335
GO:0019237	centromeric DNA binding	1	5	0.486594	0.980926	i1_LQ_LWC_c19992/f1p0/1853
GO:0030507	spectrin binding	1	5	0.486594	0.980926	i1_LQ_LWC_c11805/f1p3/1997
GO:0030570	pectate lyase activity	1	5	0.486594	0.980926	i1_LQ_LWC_c32188/f1p1/1672
GO:0036442	hydrogen-exporting ATPase activity	1	5	0.486594	0.980926	i3_HQ_LWC_c1746/f13p8/3308
GO:0046961	proton-transporting ATPase activity, rotational mechanism	1	5	0.486594	0.980926	i3_HQ_LWC_c1746/f13p8/3308
GO:0051015	actin filament binding	1	5	0.486594	0.980926	i2_LQ_LWC_c6634/f1p1/2102
GO:0071987	WD40-repeat domain binding	1	5	0.486594	0.980926	i2_LQ_LWC_c27590/f1p0/2087
GO:0030984	kininogen binding	3	21	0.49728	0.988307	i2_LQ_LWC_c54397/f1p0/2827;i3_LQ_LWC_c30397/f1p0/3065;i4_HQ_LWC_c35551/f2p0/4314
GO:0015926	glucosidase activity	4	29	0.497787	0.988307	i2_HQ_LWC_c65003/f2p0/2685;i2_LQ_LWC_c24173/f1p5/2316;i2_LQ_LWC_c40013/f1p5/2480;i2_LQ_LWC_c94072/f1p0/2068
GO:0016158	3-phytase activity	4	29	0.497787	0.988307	i1_LQ_LWC_c36153/f1p0/1800;i2_LQ_LWC_c8199/f1p5/2778;i3_LQ_LWC_c40718/f1p0/3084;i4_LQ_LWC_c8766/f1p0/4323
GO:0046915	transition metal ion transmembrane transporter activity	12	93	0.497823	0.988307	i1_LQ_LWC_c22336/f1p0/1878;i2_HQ_LWC_c115449/f10p4/2343;i2_HQ_LWC_c77567/f4p2/2271;i2_HQ_LWC_c89077/f2p5/2773;i2_HQ_LWC_c96201/f3p0/2104;i2_LQ_LWC_c23347/f1p1/2644;i2_LQ_LWC_c49178/f1p3/2834;i2_LQ_LWC_c6674/f7p0/2881;i3_HQ_LWC_c3495/f2p12/3374;i3_LQ_LWC_c11424/f1p0/3234;i3_LQ_LWC_c28283/f1p0/3250;i3_LQ_LWC_c40467/f1p0/3045
GO:0015105	arsenite transmembrane transporter activity	5	37	0.497979	0.988307	i2_HQ_LWC_c1576/f23p2/2310;i2_HQ_LWC_c32804/f3p4/2552;i2_LQ_LWC_c104013/f1p1/2477;i2_LQ_LWC_c17700/f1p2/2320;i3_HQ_LWC_c20378/f2p20/3183
GO:0000049	tRNA binding	8	61	0.498028	0.988307	i2_LQ_LWC_c107255/f1p6/2617;i2_LQ_LWC_c12276/f1p1/2652;i2_LQ_LWC_c32209/f1p1/2590;i2_LQ_LWC_c42686/f1p1/2036;i2_LQ_LWC_c52736/f1p8/2669;i3_LQ_LWC_c36149/f1p0/3671;i4_HQ_LWC_c19126/f2p37/4811;i5_LQ_LWC_c6942/f1p0/5728
GO:0015923	mannosidase activity	6	45	0.498045	0.988307	i1_LQ_LWC_c26524/f1p0/1291;i1_LQ_LWC_c38514/f1p0/1225;i3_HQ_LWC_c2743/f4p0/3522;i3_LQ_LWC_c21878/f1p1/3731;i4_LQ_LWC_c22845/f1p3/4578;i4_LQ_LWC_c32841/f1p1/4245
GO:0004565	beta-galactosidase activity	7	53	0.498052	0.988307	i1_HQ_LWC_c2235/f5p0/1912;i2_LQ_LWC_c10446/f1p0/2188;i2_LQ_LWC_c105210/f1p2/2169;i2_LQ_LWC_c24173/f1p5/2316;i2_LQ_LWC_c40013/f1p5/2480;i2_LQ_LWC_c68264/f1p0/2209;i3_LQ_LWC_c6917/f1p0/3280
GO:0008092	cytoskeletal protein binding	75	599	0.50737	1	i0_HQ_LWC_c154/f3p0/870;i1_LQ_LWC_c10271/f1p0/1806;i1_LQ_LWC_c11805/f1p3/1997;i1_LQ_LWC_c17753/f1p0/1863;i1_LQ_LWC_c18212/f1p8/1578;i1_LQ_LWC_c23897/f1p7/1980;i1_LQ_LWC_c30345/f1p0/1485;i1_LQ_LWC_c33997/f1p0/1826;i1_LQ_LWC_c38832/f1p33/1190;i1_LQ_LWC_c4203/f1p5/1801;i1_LQ_LWC_c42098/f1p0/1060;i2_HQ_LWC_c111585/f2p0/2083;i2_HQ_LWC_c127720/f114p10/2109;i2_HQ_LWC_c2134/f5p1/2815;i2_HQ_LWC_c3298/f2p0…
GO:0004529	exodeoxyribonuclease activity	13	102	0.512735	1	i0_LQ_LWC_c263/f2p0/733;i1_LQ_LWC_c13157/f1p1/1406;i2_HQ_LWC_c37061/f2p1/2599;i2_LQ_LWC_c104392/f1p1/2520;i2_LQ_LWC_c38054/f1p1/2807;i2_LQ_LWC_c52900/f1p0/2619;i2_LQ_LWC_c53373/f1p0/2280;i2_LQ_LWC_c7264/f1p4/2723;i2_LQ_LWC_c84406/f1p0/2156;i3_HQ_LWC_c31827/f2p0/3067;i3_HQ_LWC_c38933/f2p0/3223;i3_HQ_LWC_c41489/f28p0/3189;i5_LQ_LWC_c6777/f1p0/5295
GO:0016895	exodeoxyribonuclease activity, producing 5'-phosphomonoesters	13	102	0.512735	1	i0_LQ_LWC_c263/f2p0/733;i1_LQ_LWC_c13157/f1p1/1406;i2_HQ_LWC_c37061/f2p1/2599;i2_LQ_LWC_c104392/f1p1/2520;i2_LQ_LWC_c38054/f1p1/2807;i2_LQ_LWC_c52900/f1p0/2619;i2_LQ_LWC_c53373/f1p0/2280;i2_LQ_LWC_c7264/f1p4/2723;i2_LQ_LWC_c84406/f1p0/2156;i3_HQ_LWC_c31827/f2p0/3067;i3_HQ_LWC_c38933/f2p0/3223;i3_HQ_LWC_c41489/f28p0/3189;i5_LQ_LWC_c6777/f1p0/5295
GO:0016423	tRNA (guanine) methyltransferase activity	7	54	0.518651	1	i1_LQ_LWC_c3497/f1p2/1940;i2_HQ_LWC_c96478/f5p1/2099;i2_LQ_LWC_c106256/f1p2/2183;i2_LQ_LWC_c107185/f1p0/2293;i2_LQ_LWC_c36000/f1p1/2118;i3_HQ_LWC_c40989/f11p0/3684;i3_LQ_LWC_c28007/f1p6/3255
GO:0003909	DNA ligase activity	3	22	0.529719	1	i2_HQ_LWC_c115406/f6p1/2955;i2_LQ_LWC_c54447/f1p1/2900;i4_HQ_LWC_c2362/f2p0/4432
GO:0004089	carbonate dehydratase activity	3	22	0.529719	1	i1_LQ_LWC_c42094/f1p0/1067;i2_LQ_LWC_c6246/f1p0/2659;i4_LQ_LWC_c33907/f1p0/4116
GO:0015491	cation:cation antiporter activity	8	63	0.536205	1	i1_LQ_LWC_c13830/f1p0/1380;i2_HQ_LWC_c1576/f23p2/2310;i2_HQ_LWC_c32804/f3p4/2552;i2_LQ_LWC_c17700/f1p2/2320;i2_LQ_LWC_c17918/f1p3/2622;i2_LQ_LWC_c24828/f1p3/2542;i2_LQ_LWC_c71112/f2p9/2851;i3_HQ_LWC_c20378/f2p20/3183
GO:0016298	lipase activity	8	63	0.536205	1	i2_HQ_LWC_c96413/f15p2/2159;i2_LQ_LWC_c102486/f1p0/2490;i2_LQ_LWC_c17207/f3p1/2343;i2_LQ_LWC_c66005/f1p1/2209;i3_HQ_LWC_c33897/f2p0/3601;i3_LQ_LWC_c14813/f1p0/3113;i3_LQ_LWC_c3447/f1p4/3472;i4_LQ_LWC_c16295/f1p0/4131
GO:0005220	inositol 1,4,5-trisphosphate-sensitive calcium-release channel activity	2	14	0.5366	1	i1_LQ_LWC_c35620/f1p0/1520;i2_LQ_LWC_c83169/f1p3/2386
GO:0008312	7S RNA binding	2	14	0.5366	1	i2_HQ_LWC_c98031/f9p2/2034;i4_LQ_LWC_c20558/f1p1/4970
GO:0016210	naringenin-chalcone synthase activity	2	14	0.5366	1	i0_HQ_LWC_c254/f2p0/660;i3_HQ_LWC_c31727/f6p0/3734
GO:0046429	4-hydroxy-3-methylbut-2-en-1-yl diphosphate synthase activity	2	14	0.5366	1	i1_LQ_LWC_c37884/f1p3/1233;i2_LQ_LWC_c38066/f1p8/2757
GO:0046933	proton-transporting ATP synthase activity, rotational mechanism	2	14	0.5366	1	i1_HQ_LWC_c39479/f7p0/1502;i2_LQ_LWC_c52900/f1p0/2619
GO:0052592	oxidoreductase activity, acting on CH or CH2 groups, with an iron-sulfur protein as acceptor	2	14	0.5366	1	i1_LQ_LWC_c37884/f1p3/1233;i2_LQ_LWC_c38066/f1p8/2757
GO:0016860	intramolecular oxidoreductase activity	6	47	0.542301	1	i1_LQ_LWC_c17828/f1p0/1950;i1_LQ_LWC_c24671/f1p0/1422;i3_HQ_LWC_c33897/f2p0/3601;i3_LQ_LWC_c14813/f1p0/3113;i3_LQ_LWC_c26569/f1p0/3542;i4_LQ_LWC_c16295/f1p0/4131
GO:0003774	motor activity	44	355	0.5444	1	i1_LQ_LWC_c10271/f1p0/1806;i2_HQ_LWC_c2134/f5p1/2815;i2_HQ_LWC_c3298/f2p0/2694;i2_HQ_LWC_c39995/f2p1/3002;i2_HQ_LWC_c46877/f2p5/2792;i2_HQ_LWC_c7430/f3p1/2719;i2_HQ_LWC_c86101/f2p5/2974;i2_LQ_LWC_c10152/f1p0/2439;i2_LQ_LWC_c23076/f1p6/3055;i2_LQ_LWC_c3399/f1p1/2641;i2_LQ_LWC_c34430/f1p0/2948;i2_LQ_LWC_c52270/f1p0/2277;i2_LQ_LWC_c52508/f1p3/2680;i2_LQ_LWC_c59229/f1p0/2064;i2_LQ_LWC_c75325/f1p3/228…
GO:0003938	IMP dehydrogenase activity	1	6	0.550688	1	i1_HQ_LWC_c22357/f2p0/2011
GO:0004347	glucose-6-phosphate isomerase activity	1	6	0.550688	1	i1_LQ_LWC_c17828/f1p0/1950
GO:0004376	glycolipid mannosyltransferase activity	1	6	0.550688	1	i3_LQ_LWC_c19741/f1p0/3566
GO:0004726	non-membrane spanning protein tyrosine phosphatase activity	1	6	0.550688	1	i4_HQ_LWC_c2276/f2p1/4397
GO:0005352	alpha-glucoside:proton symporter activity	1	6	0.550688	1	i1_LQ_LWC_c18398/f1p4/1394
GO:0008685	2-C-methyl-D-erythritol 2,4-cyclodiphosphate synthase activity	1	6	0.550688	1	i0_LQ_LWC_c2130/f1p1/800
GO:0008736	L-fucose isomerase activity	1	6	0.550688	1	i3_LQ_LWC_c26569/f1p0/3542
GO:0010309	acireductone dioxygenase [iron(II)-requiring] activity	1	6	0.550688	1	i1_LQ_LWC_c22808/f1p3/1774
GO:0015151	alpha-glucoside transmembrane transporter activity	1	6	0.550688	1	i1_LQ_LWC_c18398/f1p4/1394
GO:0017151	DEAD/H-box RNA helicase binding	1	6	0.550688	1	i2_LQ_LWC_c35929/f1p2/2321
GO:0019203	carbohydrate phosphatase activity	1	6	0.550688	1	i1_LQ_LWC_c2510/f1p0/1969
GO:0035299	inositol pentakisphosphate 2-kinase activity	1	6	0.550688	1	i2_LQ_LWC_c66573/f1p0/2189
GO:0042947	glucoside transmembrane transporter activity	1	6	0.550688	1	i1_LQ_LWC_c18398/f1p4/1394
GO:0047465	N-acylglucosamine-6-phosphate 2-epimerase activity	1	6	0.550688	1	i1_HQ_LWC_c25815/f2p5/1363
GO:0048039	ubiquinone binding	1	6	0.550688	1	i4_HQ_LWC_c5336/f2p0/4618
GO:0050307	sucrose-phosphate phosphatase activity	1	6	0.550688	1	i1_LQ_LWC_c2510/f1p0/1969
GO:0050308	sugar-phosphatase activity	1	6	0.550688	1	i1_LQ_LWC_c2510/f1p0/1969
GO:0004843	thiol-dependent ubiquitin-specific protease activity	16	129	0.55088	1	i1_LQ_LWC_c11999/f1p1/1809;i1_LQ_LWC_c23695/f1p0/1639;i1_LQ_LWC_c27387/f1p0/1312;i1_LQ_LWC_c8995/f1p0/1833;i2_HQ_LWC_c11400/f3p0/2532;i2_LQ_LWC_c102829/f1p1/2612;i2_LQ_LWC_c107507/f1p1/2302;i2_LQ_LWC_c59566/f14p1/2221;i2_LQ_LWC_c83418/f1p0/2447;i3_HQ_LWC_c32004/f11p1/3127;i3_LQ_LWC_c13261/f1p0/3260;i3_LQ_LWC_c23350/f1p9/3434;i4_LQ_LWC_c31701/f1p0/4190;i4_LQ_LWC_c33234/f1p1/4134;i4_LQ_LWC_c7437/f1…
GO:0016161	beta-amylase activity	4	31	0.552443	1	i2_HQ_LWC_c31235/f5p6/2201;i2_HQ_LWC_c5084/f3p0/2371;i2_LQ_LWC_c12958/f5p6/2131;i2_LQ_LWC_c21361/f1p8/2214
GO:0008276	protein methyltransferase activity	14	113	0.554657	1	i1_LQ_LWC_c3497/f1p2/1940;i1_LQ_LWC_c35249/f1p33/1583;i2_HQ_LWC_c96478/f5p1/2099;i2_LQ_LWC_c104543/f1p0/2575;i2_LQ_LWC_c106256/f1p2/2183;i2_LQ_LWC_c107185/f1p0/2293;i2_LQ_LWC_c36000/f1p1/2118;i2_LQ_LWC_c49647/f1p0/2511;i2_LQ_LWC_c51326/f1p0/2755;i3_LQ_LWC_c36051/f1p0/3560;i3_LQ_LWC_c6566/f1p3/3243;i4_LQ_LWC_c22254/f1p0/4623;i4_LQ_LWC_c28458/f1p0/4417;i5_LQ_LWC_c7410/f1p0/5914
GO:0015077	monovalent inorganic cation transmembrane transporter activity	63	510	0.555851	1	i0_LQ_LWC_c263/f2p0/733;i1_HQ_LWC_c22201/f2p0/1596;i1_HQ_LWC_c3484/f3p0/1894;i1_HQ_LWC_c39479/f7p0/1502;i1_LQ_LWC_c10271/f1p0/1806;i1_LQ_LWC_c13830/f1p0/1380;i1_LQ_LWC_c23373/f1p3/1728;i1_LQ_LWC_c29622/f2p0/2051;i1_LQ_LWC_c33506/f1p2/1741;i1_LQ_LWC_c39120/f1p0/1215;i1_LQ_LWC_c4143/f1p0/1996;i1_LQ_LWC_c4755/f1p5/2000;i1_LQ_LWC_c8709/f1p24/1892;i1_LQ_LWC_c9754/f1p5/1534;i2_HQ_LWC_c100833/f2p2/2464;…
GO:0004066	asparagine synthase (glutamine-hydrolyzing) activity	3	23	0.560948	1	i1_LQ_LWC_c19894/f1p0/2226;i2_HQ_LWC_c38761/f2p2/2441;i2_LQ_LWC_c69026/f1p2/2204
GO:0009982	pseudouridine synthase activity	3	23	0.560948	1	i2_LQ_LWC_c19651/f1p0/2856;i2_LQ_LWC_c35725/f1p2/2759;i2_LQ_LWC_c68605/f1p0/2807
GO:0015175	neutral amino acid transmembrane transporter activity	3	23	0.560948	1	i1_LQ_LWC_c23946/f1p0/1777;i1_LQ_LWC_c31933/f1p0/1753;i3_LQ_LWC_c4999/f1p0/3292
GO:0022858	alanine transmembrane transporter activity	3	23	0.560948	1	i1_LQ_LWC_c23946/f1p0/1777;i1_LQ_LWC_c31933/f1p0/1753;i3_LQ_LWC_c4999/f1p0/3292
GO:0019200	carbohydrate kinase activity	12	98	0.574238	1	i0_LQ_LWC_c342/f1p0/873;i1_LQ_LWC_c13806/f1p0/1361;i1_LQ_LWC_c21457/f1p2/1819;i1_LQ_LWC_c7226/f1p0/2010;i2_HQ_LWC_c128160/f36p3/2443;i2_HQ_LWC_c4483/f2p1/2726;i2_HQ_LWC_c98031/f9p2/2034;i2_LQ_LWC_c114904/f1p0/2057;i2_LQ_LWC_c19086/f1p1/2489;i3_LQ_LWC_c12212/f1p0/3710;i3_LQ_LWC_c26569/f1p0/3542;i4_LQ_LWC_c20558/f1p1/4970
GO:0000277	[cytochrome c]-lysine N-methyltransferase activity	2	15	0.575154	1	i4_LQ_LWC_c22254/f1p0/4623;i5_LQ_LWC_c7410/f1p0/5914
GO:0004764	shikimate 3-dehydrogenase (NADP+) activity	2	15	0.575154	1	i1_LQ_LWC_c10261/f1p0/1932;i1_LQ_LWC_c23773/f2p0/2023
GO:0004844	uracil DNA N-glycosylase activity	2	15	0.575154	1	i4_LQ_LWC_c31701/f1p0/4190;i4_LQ_LWC_c7437/f1p0/4619
GO:0008083	growth factor activity	2	15	0.575154	1	i3_LQ_LWC_c19142/f1p11/3230;i3_LQ_LWC_c36515/f1p0/3273
GO:0017150	tRNA dihydrouridine synthase activity	2	15	0.575154	1	i1_HQ_LWC_c6642/f2p21/1895;i2_LQ_LWC_c35929/f1p2/2321
GO:0097506	deaminated base DNA N-glycosylase activity	2	15	0.575154	1	i4_LQ_LWC_c31701/f1p0/4190;i4_LQ_LWC_c7437/f1p0/4619
GO:0008443	phosphofructokinase activity	11	90	0.577628	1	i0_LQ_LWC_c342/f1p0/873;i1_LQ_LWC_c13806/f1p0/1361;i1_LQ_LWC_c21457/f1p2/1819;i1_LQ_LWC_c7226/f1p0/2010;i2_HQ_LWC_c128160/f36p3/2443;i2_HQ_LWC_c4483/f2p1/2726;i2_HQ_LWC_c98031/f9p2/2034;i2_LQ_LWC_c114904/f1p0/2057;i2_LQ_LWC_c19086/f1p1/2489;i3_LQ_LWC_c12212/f1p0/3710;i4_LQ_LWC_c20558/f1p1/4970
GO:0016872	intramolecular lyase activity	4	32	0.578553	1	i1_HQ_LWC_c11175/f2p0/1984;i1_LQ_LWC_c42238/f1p0/1048;i2_LQ_LWC_c36389/f1p0/2141;i2_LQ_LWC_c69451/f1p14/2571
GO:0016775	phosphotransferase activity, nitrogenous group as acceptor	153	1242	0.583766	1	i1_HQ_LWC_c21079/f2p5/1821;i1_HQ_LWC_c5427/f2p0/1826;i1_HQ_LWC_c6417/f3p1/1851;i1_HQ_LWC_c6511/f2p0/1841;i1_HQ_LWC_c9165/f2p1/1981;i1_LQ_LWC_c11245/f1p14/1755;i1_LQ_LWC_c11921/f1p4/1933;i1_LQ_LWC_c14068/f1p1/1411;i1_LQ_LWC_c17343/f1p5/1743;i1_LQ_LWC_c19296/f1p0/1727;i1_LQ_LWC_c20158/f1p0/1607;i1_LQ_LWC_c22165/f1p1/1453;i1_LQ_LWC_c30061/f1p0/1749;i1_LQ_LWC_c3312/f1p6/1754;i1_LQ_LWC_c33148/f1p0/178…
GO:0003700	transcription factor activity, sequence-specific DNA binding	88	717	0.585152	1	i0_LQ_LWC_c2149/f1p0/988;i1_HQ_LWC_c13033/f2p0/1409;i1_HQ_LWC_c16237/f3p0/1669;i1_HQ_LWC_c16538/f3p0/1764;i1_HQ_LWC_c16728/f8p0/1595;i1_HQ_LWC_c2213/f2p0/1493;i1_HQ_LWC_c2235/f5p0/1912;i1_HQ_LWC_c25566/f3p0/1372;i1_HQ_LWC_c2562/f11p0/1959;i1_HQ_LWC_c25699/f2p0/1281;i1_HQ_LWC_c2716/f3p0/1731;i1_HQ_LWC_c29673/f6p0/1885;i1_HQ_LWC_c29789/f2p0/1619;i1_HQ_LWC_c37162/f5p0/1220;i1_HQ_LWC_c37233/f4p26/117…
GO:0099516	ion antiporter activity	9	74	0.585961	1	i1_LQ_LWC_c13830/f1p0/1380;i2_HQ_LWC_c1576/f23p2/2310;i2_HQ_LWC_c32804/f3p4/2552;i2_LQ_LWC_c17700/f1p2/2320;i2_LQ_LWC_c17918/f1p3/2622;i2_LQ_LWC_c24828/f1p3/2542;i2_LQ_LWC_c66110/f1p4/2335;i2_LQ_LWC_c71112/f2p9/2851;i3_HQ_LWC_c20378/f2p20/3183
GO:0003885	D-arabinono-1,4-lactone oxidase activity	3	24	0.590883	1	i2_HQ_LWC_c116379/f11p0/2188;i2_HQ_LWC_c63545/f2p1/2247;i2_HQ_LWC_c7501/f3p1/2148
GO:0004332	fructose-bisphosphate aldolase activity	3	24	0.590883	1	i1_HQ_LWC_c40241/f34p0/1591;i1_LQ_LWC_c9021/f1p0/1523;i2_LQ_LWC_c17511/f1p1/2202
GO:0016899	oxidoreductase activity, acting on the CH-OH group of donors, oxygen as acceptor	3	24	0.590883	1	i2_HQ_LWC_c116379/f11p0/2188;i2_HQ_LWC_c63545/f2p1/2247;i2_HQ_LWC_c7501/f3p1/2148
GO:0071950	FADH2 binding	3	24	0.590883	1	i1_LQ_LWC_c11069/f2p3/1751;i2_LQ_LWC_c66178/f1p0/2122;i2_LQ_LWC_c8022/f1p2/2675
GO:0022890	inorganic cation transmembrane transporter activity	129	1052	0.601091	1	i0_HQ_LWC_c80/f4p0/877;i0_HQ_LWC_c87/f4p0/776;i0_LQ_LWC_c1176/f1p0/678;i0_LQ_LWC_c1199/f1p0/891;i0_LQ_LWC_c1359/f1p0/734;i0_LQ_LWC_c1382/f1p2/958;i0_LQ_LWC_c263/f2p0/733;i0_LQ_LWC_c863/f1p0/579;i1_HQ_LWC_c22201/f2p0/1596;i1_HQ_LWC_c25165/f3p0/1983;i1_HQ_LWC_c2651/f2p7/1555;i1_HQ_LWC_c3484/f3p0/1894;i1_HQ_LWC_c37558/f2p0/1197;i1_HQ_LWC_c39271/f10p0/1631;i1_HQ_LWC_c39479/f7p0/1502;i1_HQ_LWC_c39797/…
GO:0042626	ATPase activity, coupled to transmembrane movement of substances	54	444	0.603056	1	i1_HQ_LWC_c39479/f7p0/1502;i1_LQ_LWC_c7051/f2p1/1869;i2_LQ_LWC_c106431/f1p1/2877;i2_LQ_LWC_c107175/f1p36/2633;i2_LQ_LWC_c23427/f1p5/2417;i2_LQ_LWC_c32828/f1p4/2458;i2_LQ_LWC_c3642/f1p7/2974;i2_LQ_LWC_c52900/f1p0/2619;i2_LQ_LWC_c55333/f1p4/2629;i2_LQ_LWC_c70041/f1p3/2542;i2_LQ_LWC_c9863/f1p1/2500;i3_HQ_LWC_c1746/f13p8/3308;i3_HQ_LWC_c2426/f4p0/4006;i3_HQ_LWC_c2431/f2p0/3340;i3_HQ_LWC_c8560/f2p14/3…
GO:0043492	ATPase activity, coupled to movement of substances	54	444	0.603056	1	i1_HQ_LWC_c39479/f7p0/1502;i1_LQ_LWC_c7051/f2p1/1869;i2_LQ_LWC_c106431/f1p1/2877;i2_LQ_LWC_c107175/f1p36/2633;i2_LQ_LWC_c23427/f1p5/2417;i2_LQ_LWC_c32828/f1p4/2458;i2_LQ_LWC_c3642/f1p7/2974;i2_LQ_LWC_c52900/f1p0/2619;i2_LQ_LWC_c55333/f1p4/2629;i2_LQ_LWC_c70041/f1p3/2542;i2_LQ_LWC_c9863/f1p1/2500;i3_HQ_LWC_c1746/f13p8/3308;i3_HQ_LWC_c2426/f4p0/4006;i3_HQ_LWC_c2431/f2p0/3340;i3_HQ_LWC_c8560/f2p14/3…
GO:0016151	nickel cation binding	6	50	0.605199	1	i1_LQ_LWC_c34048/f1p0/2005;i2_LQ_LWC_c6075/f1p0/2136;i2_LQ_LWC_c94177/f1p3/1935;i3_LQ_LWC_c18166/f1p8/3095;i3_LQ_LWC_c7241/f1p0/3963;i4_HQ_LWC_c5336/f2p0/4618
GO:0000140	acylglycerone-phosphate reductase activity	1	7	0.606782	1	i1_LQ_LWC_c3953/f1p0/1790
GO:0003852	2-isopropylmalate synthase activity	1	7	0.606782	1	i2_HQ_LWC_c33938/f2p5/2548
GO:0003952	NAD+ synthase (glutamine-hydrolyzing) activity	1	7	0.606782	1	i2_LQ_LWC_c71194/f1p1/2952
GO:0004018	N6-(1,2-dicarboxyethyl)AMP AMP-lyase (fumarate-forming) activity	1	7	0.606782	1	i1_LQ_LWC_c2431/f2p0/1897
GO:0004061	arylformamidase activity	1	7	0.606782	1	i2_LQ_LWC_c69927/f1p0/2258
GO:0004096	catalase activity	1	7	0.606782	1	i1_HQ_LWC_c1721/f3p0/1934
GO:0008084	imaginal disc growth factor receptor binding	1	7	0.606782	1	i3_LQ_LWC_c36515/f1p0/3273
GO:0008107	galactoside 2-alpha-L-fucosyltransferase activity	1	7	0.606782	1	i2_LQ_LWC_c8589/f1p0/2126
GO:0008253	5'-nucleotidase activity	1	7	0.606782	1	i3_LQ_LWC_c34381/f1p0/3252
GO:0016842	amidine-lyase activity	1	7	0.606782	1	i1_LQ_LWC_c2431/f2p0/1897
GO:0031127	alpha-(1,2)-fucosyltransferase activity	1	7	0.606782	1	i2_LQ_LWC_c8589/f1p0/2126
GO:0004618	phosphoglycerate kinase activity	2	16	0.611305	1	i1_HQ_LWC_c13327/f5p0/1457;i1_LQ_LWC_c8805/f1p4/1791
GO:0005319	lipid transporter activity	2	16	0.611305	1	i0_LQ_LWC_c2126/f1p1/581;i1_LQ_LWC_c8055/f1p10/1458
GO:0010334	sesquiterpene synthase activity	2	16	0.611305	1	i2_LQ_LWC_c133452/f1p0/2053;i2_LQ_LWC_c68691/f1p0/2535
GO:0019002	GMP binding	2	16	0.611305	1	i3_LQ_LWC_c5994/f1p0/3957;i4_LQ_LWC_c19422/f1p5/4367
GO:0019904	protein domain specific binding	2	16	0.611305	1	i1_LQ_LWC_c42104/f1p0/1048;i2_LQ_LWC_c27590/f1p0/2087
GO:0051184	cofactor transporter activity	2	16	0.611305	1	i1_LQ_LWC_c26275/f1p0/1142;i2_LQ_LWC_c66110/f1p4/2335
GO:0001071	nucleic acid binding transcription factor activity	88	722	0.612513	1	i0_LQ_LWC_c2149/f1p0/988;i1_HQ_LWC_c13033/f2p0/1409;i1_HQ_LWC_c16237/f3p0/1669;i1_HQ_LWC_c16538/f3p0/1764;i1_HQ_LWC_c16728/f8p0/1595;i1_HQ_LWC_c2213/f2p0/1493;i1_HQ_LWC_c2235/f5p0/1912;i1_HQ_LWC_c25566/f3p0/1372;i1_HQ_LWC_c2562/f11p0/1959;i1_HQ_LWC_c25699/f2p0/1281;i1_HQ_LWC_c2716/f3p0/1731;i1_HQ_LWC_c29673/f6p0/1885;i1_HQ_LWC_c29789/f2p0/1619;i1_HQ_LWC_c37162/f5p0/1220;i1_HQ_LWC_c37233/f4p26/117…
GO:0015079	potassium ion transmembrane transporter activity	23	193	0.62673	1	i0_LQ_LWC_c263/f2p0/733;i1_HQ_LWC_c22201/f2p0/1596;i1_LQ_LWC_c13830/f1p0/1380;i1_LQ_LWC_c39120/f1p0/1215;i1_LQ_LWC_c8709/f1p24/1892;i2_HQ_LWC_c34788/f2p0/2708;i2_HQ_LWC_c46651/f2p3/2744;i2_HQ_LWC_c46763/f3p3/2420;i2_HQ_LWC_c6095/f2p1/2801;i2_HQ_LWC_c89077/f2p5/2773;i2_LQ_LWC_c101267/f1p3/2783;i2_LQ_LWC_c17918/f1p3/2622;i2_LQ_LWC_c24828/f1p3/2542;i2_LQ_LWC_c36675/f1p3/2767;i2_LQ_LWC_c37151/f1p3/25…
GO:0000287	magnesium ion binding	24	202	0.634081	1	i1_HQ_LWC_c22357/f2p0/2011;i1_HQ_LWC_c2766/f2p0/1946;i1_LQ_LWC_c13259/f1p0/1417;i1_LQ_LWC_c18942/f1p0/1913;i1_LQ_LWC_c23314/f1p2/1762;i1_LQ_LWC_c26372/f1p0/1357;i1_LQ_LWC_c27336/f1p0/1131;i1_LQ_LWC_c35249/f1p33/1583;i1_LQ_LWC_c8397/f1p45/1578;i1_LQ_LWC_c9175/f2p0/1721;i2_HQ_LWC_c5925/f3p2/2209;i2_LQ_LWC_c103494/f1p1/2682;i2_LQ_LWC_c104030/f1p4/2118;i2_LQ_LWC_c106420/f1p0/2550;i2_LQ_LWC_c20765/f1p…
GO:0001105	RNA polymerase II transcription coactivator activity	5	43	0.636392	1	i1_HQ_LWC_c14920/f3p0/1427;i1_HQ_LWC_c27596/f4p0/1573;i2_LQ_LWC_c105043/f1p0/2519;i3_LQ_LWC_c19607/f1p0/3237;i6_LQ_LWC_c570/f1p0/6368
GO:0001190	transcriptional activator activity, RNA polymerase II transcription factor binding	5	43	0.636392	1	i1_HQ_LWC_c14920/f3p0/1427;i1_HQ_LWC_c27596/f4p0/1573;i2_LQ_LWC_c105043/f1p0/2519;i3_LQ_LWC_c19607/f1p0/3237;i6_LQ_LWC_c570/f1p0/6368
GO:0001191	transcriptional repressor activity, RNA polymerase II transcription factor binding	5	43	0.636392	1	i1_HQ_LWC_c14920/f3p0/1427;i1_HQ_LWC_c27596/f4p0/1573;i2_LQ_LWC_c105043/f1p0/2519;i3_LQ_LWC_c19607/f1p0/3237;i6_LQ_LWC_c570/f1p0/6368
GO:0008235	metalloexopeptidase activity	5	43	0.636392	1	i1_HQ_LWC_c25636/f3p3/1362;i1_HQ_LWC_c37239/f4p2/1310;i1_LQ_LWC_c539/f30p0/1581;i2_HQ_LWC_c7131/f3p0/2159;i3_LQ_LWC_c12670/f1p11/3202
GO:0098811	transcriptional repressor activity, RNA polymerase II activating transcription factor binding	5	43	0.636392	1	i1_HQ_LWC_c14920/f3p0/1427;i1_HQ_LWC_c27596/f4p0/1573;i2_LQ_LWC_c105043/f1p0/2519;i3_LQ_LWC_c19607/f1p0/3237;i6_LQ_LWC_c570/f1p0/6368
GO:0008081	phosphoric diester hydrolase activity	16	136	0.638861	1	i1_LQ_LWC_c10952/f1p0/1889;i1_LQ_LWC_c12694/f1p2/1600;i1_LQ_LWC_c20217/f1p0/1488;i1_LQ_LWC_c23310/f1p0/1726;i2_HQ_LWC_c10781/f8p4/2779;i2_HQ_LWC_c54386/f2p4/2555;i2_LQ_LWC_c17207/f3p1/2343;i2_LQ_LWC_c22822/f1p1/2265;i2_LQ_LWC_c25064/f1p1/2188;i2_LQ_LWC_c33475/f1p3/2766;i2_LQ_LWC_c36970/f1p2/2664;i2_LQ_LWC_c53523/f1p4/2599;i2_LQ_LWC_c66005/f1p1/2209;i2_LQ_LWC_c66861/f1p3/2884;i2_LQ_LWC_c7946/f1p0/…
GO:0016278	lysine N-methyltransferase activity	13	111	0.640043	1	i1_LQ_LWC_c3497/f1p2/1940;i2_HQ_LWC_c96478/f5p1/2099;i2_LQ_LWC_c104543/f1p0/2575;i2_LQ_LWC_c106256/f1p2/2183;i2_LQ_LWC_c107185/f1p0/2293;i2_LQ_LWC_c36000/f1p1/2118;i2_LQ_LWC_c49647/f1p0/2511;i2_LQ_LWC_c51326/f1p0/2755;i3_LQ_LWC_c36051/f1p0/3560;i3_LQ_LWC_c6566/f1p3/3243;i4_LQ_LWC_c22254/f1p0/4623;i4_LQ_LWC_c28458/f1p0/4417;i5_LQ_LWC_c7410/f1p0/5914
GO:0016279	protein-lysine N-methyltransferase activity	13	111	0.640043	1	i1_LQ_LWC_c3497/f1p2/1940;i2_HQ_LWC_c96478/f5p1/2099;i2_LQ_LWC_c104543/f1p0/2575;i2_LQ_LWC_c106256/f1p2/2183;i2_LQ_LWC_c107185/f1p0/2293;i2_LQ_LWC_c36000/f1p1/2118;i2_LQ_LWC_c49647/f1p0/2511;i2_LQ_LWC_c51326/f1p0/2755;i3_LQ_LWC_c36051/f1p0/3560;i3_LQ_LWC_c6566/f1p3/3243;i4_LQ_LWC_c22254/f1p0/4623;i4_LQ_LWC_c28458/f1p0/4417;i5_LQ_LWC_c7410/f1p0/5914
GO:0016796	exonuclease activity, active with either ribo- or deoxyribonucleic acids and producing 5'-phosphomonoesters	15	128	0.643173	1	i0_LQ_LWC_c263/f2p0/733;i1_LQ_LWC_c13157/f1p1/1406;i1_LQ_LWC_c5121/f1p0/2005;i2_HQ_LWC_c37061/f2p1/2599;i2_LQ_LWC_c104392/f1p1/2520;i2_LQ_LWC_c38054/f1p1/2807;i2_LQ_LWC_c52900/f1p0/2619;i2_LQ_LWC_c53373/f1p0/2280;i2_LQ_LWC_c7264/f1p4/2723;i2_LQ_LWC_c84406/f1p0/2156;i3_HQ_LWC_c10611/f5p0/3232;i3_HQ_LWC_c31827/f2p0/3067;i3_HQ_LWC_c38933/f2p0/3223;i3_HQ_LWC_c41489/f28p0/3189;i5_LQ_LWC_c6777/f1p0/5295
GO:0004372	glycine hydroxymethyltransferase activity	2	17	0.645053	1	i2_LQ_LWC_c33245/f1p0/2430;i3_LQ_LWC_c6255/f1p4/3864
GO:0004594	pantothenate kinase activity	2	17	0.645053	1	i2_LQ_LWC_c105408/f1p3/3048;i2_LQ_LWC_c10748/f1p0/2421
GO:0016621	cinnamoyl-CoA reductase activity	2	17	0.645053	1	i1_LQ_LWC_c21507/f1p0/1826;i2_LQ_LWC_c11457/f1p10/2129
GO:0016778	diphosphotransferase activity	2	17	0.645053	1	i1_LQ_LWC_c13259/f1p0/1417;i2_LQ_LWC_c3885/f1p0/2133
GO:0003713	transcription coactivator activity	7	61	0.651961	1	i1_HQ_LWC_c14920/f3p0/1427;i1_HQ_LWC_c27596/f4p0/1573;i1_LQ_LWC_c18082/f1p0/1790;i1_LQ_LWC_c30306/f1p0/1718;i2_LQ_LWC_c105043/f1p0/2519;i3_LQ_LWC_c19607/f1p0/3237;i6_LQ_LWC_c570/f1p0/6368
GO:0004326	tetrahydrofolylpolyglutamate synthase activity	1	8	0.655875	1	i3_LQ_LWC_c4169/f1p1/3826
GO:0004595	pantetheine-phosphate adenylyltransferase activity	1	8	0.655875	1	i2_LQ_LWC_c10748/f1p0/2421
GO:0004810	tRNA adenylyltransferase activity	1	8	0.655875	1	i5_LQ_LWC_c10445/f1p0/5092
GO:0004867	serine-type endopeptidase inhibitor activity	1	8	0.655875	1	i0_LQ_LWC_c401/f1p0/591
GO:0009975	cyclase activity	1	8	0.655875	1	i2_LQ_LWC_c129753/f1p0/2938
GO:0015232	heme transporter activity	1	8	0.655875	1	i1_LQ_LWC_c26275/f1p0/1142
GO:0016857	racemase and epimerase activity, acting on carbohydrates and derivatives	1	8	0.655875	1	i1_HQ_LWC_c25815/f2p5/1363
GO:0035650	AP-1 adaptor complex binding	1	8	0.655875	1	i1_LQ_LWC_c6731/f1p4/1939
GO:0010181	FMN binding	5	44	0.657037	1	i1_HQ_LWC_c4960/f2p1/1728;i1_LQ_LWC_c27088/f1p0/1218;i4_HQ_LWC_c17028/f15p0/4746;i4_LQ_LWC_c19957/f1p5/4506;i4_LQ_LWC_c4212/f1p0/4635
GO:0016160	amylase activity	5	44	0.657037	1	i2_HQ_LWC_c31235/f5p6/2201;i2_HQ_LWC_c5084/f3p0/2371;i2_LQ_LWC_c12958/f5p6/2131;i2_LQ_LWC_c21361/f1p8/2214;i3_LQ_LWC_c36596/f1p2/3170
GO:0060590	ATPase regulator activity	5	44	0.657037	1	i0_HQ_LWC_c233/f2p0/747;i2_LQ_LWC_c83896/f1p0/2675;i3_LQ_LWC_c12320/f1p0/3767;i3_LQ_LWC_c34734/f1p4/3329;i5_LQ_LWC_c8321/f1p6/5176
GO:0005102	receptor binding	26	221	0.657198	1	i1_LQ_LWC_c33911/f1p0/1585;i1_LQ_LWC_c42576/f1p3/1057;i2_HQ_LWC_c100922/f2p1/2635;i2_HQ_LWC_c36649/f4p1/2952;i2_HQ_LWC_c6512/f2p0/2231;i2_HQ_LWC_c6803/f13p2/2844;i2_HQ_LWC_c77476/f5p0/2221;i2_LQ_LWC_c101643/f1p0/2501;i2_LQ_LWC_c25009/f1p4/2189;i2_LQ_LWC_c34430/f1p0/2948;i2_LQ_LWC_c41330/f1p4/2048;i2_LQ_LWC_c52900/f1p0/2619;i2_LQ_LWC_c88247/f1p0/2782;i3_HQ_LWC_c11568/f2p0/3473;i3_LQ_LWC_c10874/f1p…
GO:0008175	tRNA methyltransferase activity	8	70	0.659178	1	i1_LQ_LWC_c3497/f1p2/1940;i2_HQ_LWC_c96478/f5p1/2099;i2_LQ_LWC_c106256/f1p2/2183;i2_LQ_LWC_c107185/f1p0/2293;i2_LQ_LWC_c36000/f1p1/2118;i2_LQ_LWC_c51326/f1p0/2755;i3_HQ_LWC_c40989/f11p0/3684;i3_LQ_LWC_c28007/f1p6/3255
GO:0016772	transferase activity, transferring phosphorus-containing groups	583	4737	0.6599	1	i0_HQ_LWC_c273/f2p0/803;i0_LQ_LWC_c1553/f1p3/928;i0_LQ_LWC_c2122/f1p2/701;i0_LQ_LWC_c342/f1p0/873;i1_HQ_LWC_c13327/f5p0/1457;i1_HQ_LWC_c16182/f5p0/1593;i1_HQ_LWC_c21079/f2p5/1821;i1_HQ_LWC_c2459/f3p0/1963;i1_HQ_LWC_c25516/f4p0/1352;i1_HQ_LWC_c2651/f2p7/1555;i1_HQ_LWC_c27412/f20p0/2012;i1_HQ_LWC_c2766/f2p0/1946;i1_HQ_LWC_c2904/f5p0/1959;i1_HQ_LWC_c39334/f8p0/1949;i1_HQ_LWC_c414/f22p0/1819;i1_HQ_LW…
GO:0008170	N-methyltransferase activity	16	138	0.662358	1	i0_LQ_LWC_c1106/f1p0/915;i1_LQ_LWC_c32487/f1p0/1547;i1_LQ_LWC_c3497/f1p2/1940;i1_LQ_LWC_c37812/f1p0/1278;i2_HQ_LWC_c96478/f5p1/2099;i2_LQ_LWC_c104543/f1p0/2575;i2_LQ_LWC_c106256/f1p2/2183;i2_LQ_LWC_c107185/f1p0/2293;i2_LQ_LWC_c36000/f1p1/2118;i2_LQ_LWC_c49647/f1p0/2511;i2_LQ_LWC_c51326/f1p0/2755;i3_LQ_LWC_c36051/f1p0/3560;i3_LQ_LWC_c6566/f1p3/3243;i4_LQ_LWC_c22254/f1p0/4623;i4_LQ_LWC_c28458/f1p0/…
GO:0018024	histone-lysine N-methyltransferase activity	11	96	0.665329	1	i1_LQ_LWC_c3497/f1p2/1940;i2_HQ_LWC_c96478/f5p1/2099;i2_LQ_LWC_c104543/f1p0/2575;i2_LQ_LWC_c106256/f1p2/2183;i2_LQ_LWC_c107185/f1p0/2293;i2_LQ_LWC_c36000/f1p1/2118;i2_LQ_LWC_c49647/f1p0/2511;i2_LQ_LWC_c51326/f1p0/2755;i3_LQ_LWC_c36051/f1p0/3560;i3_LQ_LWC_c6566/f1p3/3243;i4_LQ_LWC_c28458/f1p0/4417
GO:0042054	histone methyltransferase activity	11	96	0.665329	1	i1_LQ_LWC_c3497/f1p2/1940;i2_HQ_LWC_c96478/f5p1/2099;i2_LQ_LWC_c104543/f1p0/2575;i2_LQ_LWC_c106256/f1p2/2183;i2_LQ_LWC_c107185/f1p0/2293;i2_LQ_LWC_c36000/f1p1/2118;i2_LQ_LWC_c49647/f1p0/2511;i2_LQ_LWC_c51326/f1p0/2755;i3_LQ_LWC_c36051/f1p0/3560;i3_LQ_LWC_c6566/f1p3/3243;i4_LQ_LWC_c28458/f1p0/4417
GO:0016831	carboxy-lyase activity	32	272	0.667566	1	i1_HQ_LWC_c14908/f4p0/1879;i1_HQ_LWC_c25815/f2p5/1363;i1_HQ_LWC_c8769/f2p3/1833;i1_LQ_LWC_c13888/f1p0/1202;i1_LQ_LWC_c18081/f1p0/1899;i1_LQ_LWC_c20214/f2p0/1787;i1_LQ_LWC_c20761/f1p0/1737;i1_LQ_LWC_c21453/f2p19/1921;i1_LQ_LWC_c22832/f1p1/2010;i1_LQ_LWC_c32480/f1p28/1865;i1_LQ_LWC_c4755/f1p5/2000;i1_LQ_LWC_c4880/f2p15/1841;i1_LQ_LWC_c8266/f1p0/1967;i2_HQ_LWC_c100833/f2p2/2464;i2_HQ_LWC_c116685/f10…
GO:0005217	intracellular ligand-gated ion channel activity	7	62	0.669107	1	i0_HQ_LWC_c80/f4p0/877;i1_HQ_LWC_c6219/f2p0/1871;i1_LQ_LWC_c23511/f1p0/1925;i1_LQ_LWC_c33134/f1p1/1891;i1_LQ_LWC_c35620/f1p0/1520;i2_LQ_LWC_c104777/f1p0/2377;i2_LQ_LWC_c83169/f1p3/2386
GO:0004325	ferrochelatase activity	2	18	0.676434	1	i2_HQ_LWC_c123476/f2p0/2039;i3_LQ_LWC_c4169/f1p1/3826
GO:0030983	mismatched DNA binding	5	45	0.676911	1	i2_LQ_LWC_c54397/f1p0/2827;i3_LQ_LWC_c30397/f1p0/3065;i4_HQ_LWC_c35551/f2p0/4314;i4_LQ_LWC_c28172/f1p3/4723;i4_LQ_LWC_c28608/f1p0/4598
GO:0016830	carbon-carbon lyase activity	43	366	0.688546	1	i1_HQ_LWC_c14908/f4p0/1879;i1_HQ_LWC_c25815/f2p5/1363;i1_HQ_LWC_c40241/f34p0/1591;i1_HQ_LWC_c8769/f2p3/1833;i1_LQ_LWC_c10356/f1p0/1783;i1_LQ_LWC_c13888/f1p0/1202;i1_LQ_LWC_c14198/f1p0/1352;i1_LQ_LWC_c18081/f1p0/1899;i1_LQ_LWC_c20214/f2p0/1787;i1_LQ_LWC_c20761/f1p0/1737;i1_LQ_LWC_c21453/f2p19/1921;i1_LQ_LWC_c22832/f1p1/2010;i1_LQ_LWC_c32480/f1p28/1865;i1_LQ_LWC_c4755/f1p5/2000;i1_LQ_LWC_c4880/f2p1…
GO:0008757	S-adenosylmethionine-dependent methyltransferase activity	24	208	0.691061	1	i0_LQ_LWC_c1106/f1p0/915;i1_HQ_LWC_c27679/f2p0/1562;i1_LQ_LWC_c32487/f1p0/1547;i1_LQ_LWC_c3497/f1p2/1940;i1_LQ_LWC_c37812/f1p0/1278;i1_LQ_LWC_c7403/f1p0/1930;i2_HQ_LWC_c1001/f60p3/2365;i2_HQ_LWC_c96478/f5p1/2099;i2_LQ_LWC_c10320/f1p0/2329;i2_LQ_LWC_c104543/f1p0/2575;i2_LQ_LWC_c106256/f1p2/2183;i2_LQ_LWC_c107185/f1p0/2293;i2_LQ_LWC_c36000/f1p1/2118;i2_LQ_LWC_c49647/f1p0/2511;i2_LQ_LWC_c51326/f1p0/…
GO:0003678	DNA helicase activity	158	1310	0.69342	1	i0_HQ_LWC_c148/f3p0/663;i0_HQ_LWC_c80/f4p0/877;i0_LQ_LWC_c1280/f1p5/992;i0_LQ_LWC_c1311/f1p2/568;i0_LQ_LWC_c1818/f1p6/717;i0_LQ_LWC_c314/f1p0/738;i0_LQ_LWC_c558/f1p0/727;i0_LQ_LWC_c944/f1p0/970;i1_HQ_LWC_c13327/f5p0/1457;i1_HQ_LWC_c16237/f3p0/1669;i1_HQ_LWC_c2651/f2p7/1555;i1_HQ_LWC_c2766/f2p0/1946;i1_HQ_LWC_c6219/f2p0/1871;i1_LQ_LWC_c10356/f1p0/1783;i1_LQ_LWC_c10803/f1p4/1641;i1_LQ_LWC_c10810/f1…
GO:0015385	sodium:proton antiporter activity	4	37	0.694934	1	i2_HQ_LWC_c1576/f23p2/2310;i2_HQ_LWC_c32804/f3p4/2552;i2_LQ_LWC_c17700/f1p2/2320;i3_HQ_LWC_c20378/f2p20/3183
GO:0003942	N-acetyl-gamma-glutamyl-phosphate reductase activity	3	28	0.696788	1	i1_HQ_LWC_c2186/f4p2/1920;i1_HQ_LWC_c6276/f2p0/1746;i2_LQ_LWC_c25075/f3p5/2542
GO:0016886	ligase activity, forming phosphoric ester bonds	3	28	0.696788	1	i2_HQ_LWC_c115406/f6p1/2955;i2_LQ_LWC_c54447/f1p1/2900;i4_HQ_LWC_c2362/f2p0/4432
GO:0030248	cellulose binding	3	28	0.696788	1	i2_HQ_LWC_c3591/f2p3/2430;i2_HQ_LWC_c81624/f2p0/2477;i3_LQ_LWC_c11347/f1p12/3186
GO:0004130	cytochrome-c peroxidase activity	1	9	0.698839	1	i1_LQ_LWC_c29622/f2p0/2051
GO:0004436	phosphatidylinositol diacylglycerol-lyase activity	1	9	0.698839	1	i2_LQ_LWC_c66005/f1p1/2209
GO:0004489	methylenetetrahydrofolate reductase (NAD(P)H) activity	1	9	0.698839	1	i3_LQ_LWC_c14208/f1p4/3049
GO:0004749	ribose phosphate diphosphokinase activity	1	9	0.698839	1	i1_LQ_LWC_c13259/f1p0/1417
GO:0008373	sialyltransferase activity	1	9	0.698839	1	i1_LQ_LWC_c13054/f1p2/1347
GO:0008417	fucosyltransferase activity	1	9	0.698839	1	i2_LQ_LWC_c8589/f1p0/2126
GO:0015159	polysaccharide transmembrane transporter activity	1	9	0.698839	1	i2_LQ_LWC_c70405/f1p0/2432
GO:0017005	3'-tyrosyl-DNA phosphodiesterase activity	1	9	0.698839	1	i2_LQ_LWC_c7946/f1p0/2512
GO:0030169	low-density lipoprotein particle binding	1	9	0.698839	1	i1_LQ_LWC_c33911/f1p0/1585
GO:0070259	tyrosyl-DNA phosphodiesterase activity	1	9	0.698839	1	i2_LQ_LWC_c7946/f1p0/2512
GO:0071813	lipoprotein particle binding	1	9	0.698839	1	i1_LQ_LWC_c33911/f1p0/1585
GO:0071814	protein-lipid complex binding	1	9	0.698839	1	i1_LQ_LWC_c33911/f1p0/1585
GO:0004421	hydroxymethylglutaryl-CoA synthase activity	2	19	0.705514	1	i1_HQ_LWC_c16175/f4p0/1915;i3_LQ_LWC_c2994/f1p2/3431
GO:0008686	3,4-dihydroxy-2-butanone-4-phosphate synthase activity	2	19	0.705514	1	i1_LQ_LWC_c10356/f1p0/1783;i2_HQ_LWC_c17357/f2p0/2301
GO:0031072	heat shock protein binding	2	19	0.705514	1	i0_LQ_LWC_c1816/f1p0/463;i2_HQ_LWC_c92492/f2p2/2086
GO:1990837	sequence-specific double-stranded DNA binding	2	19	0.705514	1	i1_LQ_LWC_c19992/f1p0/1853;i1_LQ_LWC_c7756/f1p2/1991
GO:0005088	Ras guanyl-nucleotide exchange factor activity	4	38	0.715212	1	i1_LQ_LWC_c12850/f1p0/2000;i2_HQ_LWC_c2781/f8p1/2302;i2_HQ_LWC_c77830/f4p1/2088;i2_LQ_LWC_c107290/f1p0/2204
GO:0005451	monovalent cation:proton antiporter activity	4	38	0.715212	1	i2_HQ_LWC_c1576/f23p2/2310;i2_HQ_LWC_c32804/f3p4/2552;i2_LQ_LWC_c17700/f1p2/2320;i3_HQ_LWC_c20378/f2p20/3183
GO:0008408	3'-5' exonuclease activity	7	65	0.717306	1	i1_LQ_LWC_c42135/f1p8/1072;i1_LQ_LWC_c5121/f1p0/2005;i2_HQ_LWC_c3801/f4p4/2912;i3_HQ_LWC_c10611/f5p0/3232;i4_LQ_LWC_c29330/f1p0/4410;i4_LQ_LWC_c4402/f1p1/4354;i6_LQ_LWC_c1015/f1p0/6954
GO:0000774	adenyl-nucleotide exchange factor activity	3	29	0.719749	1	i3_LQ_LWC_c12320/f1p0/3767;i3_LQ_LWC_c34734/f1p4/3329;i5_LQ_LWC_c8321/f1p6/5176
GO:0016742	hydroxymethyl-, formyl- and related transferase activity	3	29	0.719749	1	i1_LQ_LWC_c23325/f1p0/1499;i2_LQ_LWC_c33245/f1p0/2430;i3_LQ_LWC_c6255/f1p4/3864
GO:1901677	phosphate transmembrane transporter activity	3	29	0.719749	1	i1_HQ_LWC_c27639/f6p0/1594;i2_LQ_LWC_c49707/f1p0/2096;i2_LQ_LWC_c66110/f1p4/2335
GO:0005544	calcium-dependent phospholipid binding	2	20	0.732377	1	i1_HQ_LWC_c25705/f2p0/1369;i3_LQ_LWC_c12320/f1p0/3767
GO:0008716	D-alanine-D-alanine ligase activity	2	20	0.732377	1	i2_LQ_LWC_c108809/f1p2/2849;i7_HQ_LWC_c22/f2p0/7545
GO:0016625	oxidoreductase activity, acting on the aldehyde or oxo group of donors, iron-sulfur protein as acceptor	2	20	0.732377	1	i1_LQ_LWC_c17522/f1p0/1444;i1_LQ_LWC_c9769/f1p3/2002
GO:0016776	phosphotransferase activity, phosphate group as acceptor	2	20	0.732377	1	i0_LQ_LWC_c2122/f1p2/701;i1_LQ_LWC_c42573/f1p2/1053
GO:0033926	glycopeptide alpha-N-acetylgalactosaminidase activity	2	20	0.732377	1	i2_HQ_LWC_c11855/f4p2/2194;i2_LQ_LWC_c34543/f1p2/2237
GO:0045735	nutrient reservoir activity	2	20	0.732377	1	i0_HQ_LWC_c143/f3p0/920;i1_LQ_LWC_c34005/f1p0/1830
GO:0051537	2 iron, 2 sulfur cluster binding	9	84	0.736226	1	i1_HQ_LWC_c39279/f10p0/1936;i1_LQ_LWC_c11157/f1p0/2012;i1_LQ_LWC_c41350/f1p0/1903;i2_HQ_LWC_c127720/f114p10/2109;i2_LQ_LWC_c106270/f1p0/2170;i2_LQ_LWC_c67619/f1p1/2485;i3_LQ_LWC_c28505/f1p0/3999;i4_LQ_LWC_c26667/f1p0/4359;i5_HQ_LWC_c11352/f2p9/5067
GO:0003937	IMP cyclohydrolase activity	1	10	0.736441	1	i1_HQ_LWC_c22357/f2p0/2011
GO:0004145	diamine N-acetyltransferase activity	1	10	0.736441	1	i2_LQ_LWC_c38861/f1p3/2142
GO:0005250	A-type (transient outward) potassium channel activity	1	10	0.736441	1	i1_HQ_LWC_c22201/f2p0/1596
GO:0005545	1-phosphatidylinositol binding	1	10	0.736441	1	i1_HQ_LWC_c25705/f2p0/1369
GO:0008745	N-acetylmuramoyl-L-alanine amidase activity	1	10	0.736441	1	i10_LQ_LWC_c42/f1p0/10378
GO:0015271	outward rectifier potassium channel activity	1	10	0.736441	1	i1_HQ_LWC_c22201/f2p0/1596
GO:0030597	RNA glycosylase activity	1	10	0.736441	1	i2_HQ_LWC_c65257/f3p0/2976
GO:0030598	rRNA N-glycosylase activity	1	10	0.736441	1	i2_HQ_LWC_c65257/f3p0/2976
GO:0070402	NADPH binding	1	10	0.736441	1	i1_HQ_LWC_c2186/f4p2/1920
GO:0004129	cytochrome-c oxidase activity	3	30	0.741333	1	i1_LQ_LWC_c29622/f2p0/2051;i2_LQ_LWC_c19908/f1p0/2353;i2_LQ_LWC_c32558/f1p1/2619
GO:0016675	oxidoreductase activity, acting on a heme group of donors	3	30	0.741333	1	i1_LQ_LWC_c29622/f2p0/2051;i2_LQ_LWC_c19908/f1p0/2353;i2_LQ_LWC_c32558/f1p1/2619
GO:0016676	oxidoreductase activity, acting on a heme group of donors, oxygen as acceptor	3	30	0.741333	1	i1_LQ_LWC_c29622/f2p0/2051;i2_LQ_LWC_c19908/f1p0/2353;i2_LQ_LWC_c32558/f1p1/2619
GO:0015399	primary active transmembrane transporter activity	57	491	0.741802	1	i1_HQ_LWC_c39479/f7p0/1502;i1_LQ_LWC_c7051/f2p1/1869;i2_HQ_LWC_c5214/f2p2/2806;i2_LQ_LWC_c101821/f1p1/2798;i2_LQ_LWC_c106431/f1p1/2877;i2_LQ_LWC_c107175/f1p36/2633;i2_LQ_LWC_c23427/f1p5/2417;i2_LQ_LWC_c32828/f1p4/2458;i2_LQ_LWC_c3642/f1p7/2974;i2_LQ_LWC_c52900/f1p0/2619;i2_LQ_LWC_c55333/f1p4/2629;i2_LQ_LWC_c70041/f1p3/2542;i2_LQ_LWC_c9863/f1p1/2500;i3_HQ_LWC_c1746/f13p8/3308;i3_HQ_LWC_c2426/f4p0/…
GO:0015405	P-P-bond-hydrolysis-driven transmembrane transporter activity	57	491	0.741802	1	i1_HQ_LWC_c39479/f7p0/1502;i1_LQ_LWC_c7051/f2p1/1869;i2_HQ_LWC_c5214/f2p2/2806;i2_LQ_LWC_c101821/f1p1/2798;i2_LQ_LWC_c106431/f1p1/2877;i2_LQ_LWC_c107175/f1p36/2633;i2_LQ_LWC_c23427/f1p5/2417;i2_LQ_LWC_c32828/f1p4/2458;i2_LQ_LWC_c3642/f1p7/2974;i2_LQ_LWC_c52900/f1p0/2619;i2_LQ_LWC_c55333/f1p4/2629;i2_LQ_LWC_c70041/f1p3/2542;i2_LQ_LWC_c9863/f1p1/2500;i3_HQ_LWC_c1746/f13p8/3308;i3_HQ_LWC_c2426/f4p0/…
GO:0043168	anion binding	985	8026	0.747394	1	i0_LQ_LWC_c1199/f1p0/891;i0_LQ_LWC_c1298/f1p0/919;i0_LQ_LWC_c1553/f1p3/928;i0_LQ_LWC_c279/f2p0/473;i0_LQ_LWC_c342/f1p0/873;i1_HQ_LWC_c12819/f2p0/1779;i1_HQ_LWC_c13327/f5p0/1457;i1_HQ_LWC_c14899/f5p0/1785;i1_HQ_LWC_c1544/f10p0/1915;i1_HQ_LWC_c1784/f3p0/1773;i1_HQ_LWC_c18252/f2p0/1804;i1_HQ_LWC_c2031/f12p1/1804;i1_HQ_LWC_c20392/f2p0/1942;i1_HQ_LWC_c2186/f4p2/1920;i1_HQ_LWC_c2189/f3p0/1609;i1_HQ_LWC…
GO:0016884	carbon-nitrogen ligase activity, with glutamine as amido-N-donor	5	49	0.748511	1	i1_LQ_LWC_c19894/f1p0/2226;i2_HQ_LWC_c38761/f2p2/2441;i2_HQ_LWC_c55065/f3p1/2262;i2_LQ_LWC_c69026/f1p2/2204;i2_LQ_LWC_c71194/f1p1/2952
GO:0003995	acyl-CoA dehydrogenase activity	4	40	0.752747	1	i1_LQ_LWC_c17967/f1p0/1637;i2_LQ_LWC_c35263/f1p1/2176;i3_LQ_LWC_c20197/f1p2/3706;i4_LQ_LWC_c9855/f1p0/4971
GO:0008134	transcription factor binding	53	461	0.760216	1	i1_HQ_LWC_c25699/f2p0/1281;i1_HQ_LWC_c37233/f4p26/1178;i1_LQ_LWC_c10271/f1p0/1806;i1_LQ_LWC_c10356/f1p0/1783;i1_LQ_LWC_c10556/f1p0/1985;i1_LQ_LWC_c13659/f1p0/1230;i1_LQ_LWC_c18658/f1p0/1901;i1_LQ_LWC_c21457/f1p2/1819;i1_LQ_LWC_c23722/f1p0/1679;i1_LQ_LWC_c23841/f1p0/1594;i1_LQ_LWC_c24086/f1p8/1981;i1_LQ_LWC_c6490/f1p0/1946;i1_LQ_LWC_c7322/f1p0/1500;i2_HQ_LWC_c17357/f2p0/2301;i2_HQ_LWC_c31259/f2p0/…
GO:0015002	heme-copper terminal oxidase activity	3	31	0.761571	1	i1_LQ_LWC_c29622/f2p0/2051;i2_LQ_LWC_c19908/f1p0/2353;i2_LQ_LWC_c32558/f1p1/2619
GO:0003950	NAD+ ADP-ribosyltransferase activity	5	50	0.764435	1	i3_HQ_LWC_c17618/f3p1/3271;i3_LQ_LWC_c21523/f1p0/3360;i3_LQ_LWC_c26827/f1p0/3259;i3_LQ_LWC_c35290/f1p0/3827;i5_LQ_LWC_c10530/f1p0/5023
GO:0008289	lipid binding	36	319	0.765865	1	i0_LQ_LWC_c2126/f1p1/581;i0_LQ_LWC_c612/f1p0/995;i1_HQ_LWC_c25705/f2p0/1369;i1_HQ_LWC_c4127/f2p2/1865;i1_LQ_LWC_c14337/f1p2/1448;i1_LQ_LWC_c24038/f1p0/1961;i1_LQ_LWC_c26290/f1p0/1361;i1_LQ_LWC_c33506/f1p2/1741;i1_LQ_LWC_c35899/f1p0/1876;i2_HQ_LWC_c115957/f24p0/2136;i2_HQ_LWC_c116653/f3p0/2122;i2_HQ_LWC_c1824/f28p6/2566;i2_HQ_LWC_c77615/f7p1/2899;i2_HQ_LWC_c96145/f3p6/2426;i2_LQ_LWC_c102997/f1p3/2…
GO:0043565	sequence-specific DNA binding	52	454	0.767614	1	i1_HQ_LWC_c13033/f2p0/1409;i1_HQ_LWC_c14611/f22p0/1988;i1_HQ_LWC_c16237/f3p0/1669;i1_HQ_LWC_c16538/f3p0/1764;i1_HQ_LWC_c25699/f2p0/1281;i1_HQ_LWC_c2716/f3p0/1731;i1_HQ_LWC_c29673/f6p0/1885;i1_HQ_LWC_c37162/f5p0/1220;i1_HQ_LWC_c37233/f4p26/1178;i1_HQ_LWC_c40098/f2p0/1377;i1_LQ_LWC_c10385/f1p1/1974;i1_LQ_LWC_c13528/f1p12/1406;i1_LQ_LWC_c17140/f1p0/1733;i1_LQ_LWC_c17505/f1p6/1638;i1_LQ_LWC_c18736/f1…
GO:0000295	adenine nucleotide transmembrane transporter activity	1	11	0.769349	1	i2_LQ_LWC_c66110/f1p4/2335
GO:0004000	adenosine deaminase activity	1	11	0.769349	1	i3_LQ_LWC_c39887/f1p1/3026
GO:0005346	purine ribonucleotide transmembrane transporter activity	1	11	0.769349	1	i2_LQ_LWC_c66110/f1p4/2335
GO:0005347	ATP transmembrane transporter activity	1	11	0.769349	1	i2_LQ_LWC_c66110/f1p4/2335
GO:0005471	ATP:ADP antiporter activity	1	11	0.769349	1	i2_LQ_LWC_c66110/f1p4/2335
GO:0008239	dipeptidyl-peptidase activity	1	11	0.769349	1	i2_LQ_LWC_c25103/f1p1/2283
GO:0015211	purine nucleoside transmembrane transporter activity	1	11	0.769349	1	i2_LQ_LWC_c66110/f1p4/2335
GO:0015216	purine nucleotide transmembrane transporter activity	1	11	0.769349	1	i2_LQ_LWC_c66110/f1p4/2335
GO:0015217	ADP transmembrane transporter activity	1	11	0.769349	1	i2_LQ_LWC_c66110/f1p4/2335
GO:0015301	anion:anion antiporter activity	1	11	0.769349	1	i2_LQ_LWC_c66110/f1p4/2335
GO:0016670	oxidoreductase activity, acting on a sulfur group of donors, oxygen as acceptor	1	11	0.769349	1	i1_HQ_LWC_c2648/f5p0/1751
GO:0008536	Ran GTPase binding	4	41	0.77003	1	i3_HQ_LWC_c8150/f3p2/3200;i3_LQ_LWC_c11590/f1p0/3555;i3_LQ_LWC_c21194/f1p7/3589;i3_LQ_LWC_c37511/f1p18/3372
GO:0015078	hydrogen ion transmembrane transporter activity	32	287	0.778378	1	i0_LQ_LWC_c263/f2p0/733;i1_HQ_LWC_c39479/f7p0/1502;i1_LQ_LWC_c10271/f1p0/1806;i1_LQ_LWC_c29622/f2p0/2051;i1_LQ_LWC_c33506/f1p2/1741;i1_LQ_LWC_c4143/f1p0/1996;i1_LQ_LWC_c8709/f1p24/1892;i1_LQ_LWC_c9754/f1p5/1534;i2_HQ_LWC_c130254/f4p4/2111;i2_HQ_LWC_c1576/f23p2/2310;i2_HQ_LWC_c32804/f3p4/2552;i2_HQ_LWC_c77567/f4p2/2271;i2_HQ_LWC_c92400/f2p2/2051;i2_LQ_LWC_c105210/f1p2/2169;i2_LQ_LWC_c130926/f1p1/2…
GO:0019900	kinase binding	5	51	0.779582	1	i2_HQ_LWC_c38267/f2p0/2887;i2_HQ_LWC_c69115/f2p3/2878;i2_LQ_LWC_c18839/f1p1/2799;i2_LQ_LWC_c89031/f1p1/2086;i3_HQ_LWC_c2388/f2p8/3256
GO:0019901	protein kinase binding	5	51	0.779582	1	i2_HQ_LWC_c38267/f2p0/2887;i2_HQ_LWC_c69115/f2p3/2878;i2_LQ_LWC_c18839/f1p1/2799;i2_LQ_LWC_c89031/f1p1/2086;i3_HQ_LWC_c2388/f2p8/3256
GO:0051920	peroxiredoxin activity	2	22	0.779865	1	i1_LQ_LWC_c25227/f1p0/1895;i1_LQ_LWC_c37590/f1p0/1382
GO:0003697	single-stranded DNA binding	3	32	0.780504	1	i3_LQ_LWC_c27480/f1p0/3530;i3_LQ_LWC_c35543/f1p0/3795;i6_LQ_LWC_c1145/f1p1/6210
GO:0022804	active transmembrane transporter activity	169	1427	0.783341	1	i0_LQ_LWC_c1968/f1p1/872;i1_HQ_LWC_c11094/f2p7/1986;i1_HQ_LWC_c16743/f2p2/1851;i1_HQ_LWC_c1932/f8p0/2001;i1_HQ_LWC_c2091/f2p1/1792;i1_HQ_LWC_c27555/f7p0/1834;i1_HQ_LWC_c2790/f6p4/1634;i1_HQ_LWC_c29647/f2p0/1839;i1_HQ_LWC_c29815/f2p0/1945;i1_HQ_LWC_c39479/f7p0/1502;i1_HQ_LWC_c39536/f3p0/1919;i1_HQ_LWC_c4567/f3p0/1827;i1_LQ_LWC_c10886/f1p2/1878;i1_LQ_LWC_c10941/f1p3/1812;i1_LQ_LWC_c11878/f1p0/1583;…
GO:0016820	hydrolase activity, acting on acid anhydrides, catalyzing transmembrane movement of substances	57	500	0.788134	1	i13_LQ_LWC_c5/f1p0/13509;i1_HQ_LWC_c39479/f7p0/1502;i1_LQ_LWC_c7051/f2p1/1869;i2_LQ_LWC_c106431/f1p1/2877;i2_LQ_LWC_c107175/f1p36/2633;i2_LQ_LWC_c23427/f1p5/2417;i2_LQ_LWC_c32828/f1p4/2458;i2_LQ_LWC_c3642/f1p7/2974;i2_LQ_LWC_c52900/f1p0/2619;i2_LQ_LWC_c55333/f1p4/2629;i2_LQ_LWC_c70041/f1p3/2542;i2_LQ_LWC_c9863/f1p1/2500;i3_HQ_LWC_c1746/f13p8/3308;i3_HQ_LWC_c2426/f4p0/4006;i3_HQ_LWC_c2431/f2p0/334…
GO:0003779	actin binding	23	212	0.793295	1	i0_HQ_LWC_c154/f3p0/870;i1_LQ_LWC_c18212/f1p8/1578;i1_LQ_LWC_c23897/f1p7/1980;i1_LQ_LWC_c30345/f1p0/1485;i1_LQ_LWC_c33997/f1p0/1826;i1_LQ_LWC_c38832/f1p33/1190;i1_LQ_LWC_c4203/f1p5/1801;i1_LQ_LWC_c42098/f1p0/1060;i2_HQ_LWC_c111585/f2p0/2083;i2_LQ_LWC_c102789/f1p5/2332;i2_LQ_LWC_c107798/f1p1/2158;i2_LQ_LWC_c130926/f1p1/2325;i2_LQ_LWC_c17579/f1p2/2564;i2_LQ_LWC_c20652/f1p1/2145;i2_LQ_LWC_c3270/f1p2…
GO:0004620	phospholipase activity	5	52	0.793966	1	i2_HQ_LWC_c96413/f15p2/2159;i2_LQ_LWC_c102486/f1p0/2490;i2_LQ_LWC_c17207/f3p1/2343;i2_LQ_LWC_c66005/f1p1/2209;i3_LQ_LWC_c3447/f1p4/3472
GO:0051082	unfolded protein binding	17	160	0.794867	1	i0_LQ_LWC_c1816/f1p0/463;i1_LQ_LWC_c13157/f1p1/1406;i1_LQ_LWC_c17753/f1p0/1863;i2_HQ_LWC_c39115/f2p19/2786;i2_HQ_LWC_c92492/f2p2/2086;i2_LQ_LWC_c10183/f1p2/2130;i2_LQ_LWC_c106886/f1p1/2786;i2_LQ_LWC_c121080/f1p8/2511;i2_LQ_LWC_c22303/f2p19/2313;i2_LQ_LWC_c36719/f1p11/2418;i2_LQ_LWC_c38929/f1p2/2364;i2_LQ_LWC_c46847/f5p12/2522;i3_LQ_LWC_c12320/f1p0/3767;i3_LQ_LWC_c18183/f1p1/3930;i3_LQ_LWC_c19538/…
GO:0016811	hydrolase activity, acting on carbon-nitrogen (but not peptide) bonds, in linear amides	9	89	0.795682	1	i10_LQ_LWC_c42/f1p0/10378;i1_LQ_LWC_c34288/f1p1/1730;i1_LQ_LWC_c38262/f1p0/1939;i1_LQ_LWC_c38729/f1p0/1380;i2_LQ_LWC_c2916/f1p0/2322;i2_LQ_LWC_c66398/f1p1/2501;i2_LQ_LWC_c69927/f1p0/2258;i2_LQ_LWC_c70958/f1p0/2577;i2_LQ_LWC_c75840/f1p0/2055
GO:0000976	transcription regulatory region sequence-specific DNA binding	1	12	0.798149	1	i1_LQ_LWC_c7756/f1p2/1991
GO:0002161	aminoacyl-tRNA editing activity	1	12	0.798149	1	i3_LQ_LWC_c19453/f1p0/3430
GO:0003896	DNA primase activity	1	12	0.798149	1	i1_HQ_LWC_c2459/f3p0/1963
GO:0003980	UDP-glucose:glycoprotein glucosyltransferase activity	1	12	0.798149	1	i4_HQ_LWC_c5102/f2p0/4945
GO:0004298	threonine-type endopeptidase activity	1	12	0.798149	1	i2_LQ_LWC_c52703/f1p0/2381
GO:0004832	valine-tRNA ligase activity	1	12	0.798149	1	i3_LQ_LWC_c19453/f1p0/3430
GO:0008093	cytoskeletal adaptor activity	1	12	0.798149	1	i1_LQ_LWC_c17753/f1p0/1863
GO:0008199	ferric iron binding	1	12	0.798149	1	i1_HQ_LWC_c7188/f3p0/1885
GO:0008856	exodeoxyribonuclease X activity	1	12	0.798149	1	i2_LQ_LWC_c104392/f1p1/2520
GO:0016634	oxidoreductase activity, acting on the CH-CH group of donors, oxygen as acceptor	1	12	0.798149	1	i1_LQ_LWC_c6029/f1p1/1642
GO:0017048	Rho GTPase binding	1	12	0.798149	1	i5_LQ_LWC_c6777/f1p0/5295
GO:0044212	transcription regulatory region DNA binding	1	12	0.798149	1	i1_LQ_LWC_c7756/f1p2/1991
GO:0070003	threonine-type peptidase activity	1	12	0.798149	1	i2_LQ_LWC_c52703/f1p0/2381
GO:0016810	hydrolase activity, acting on carbon-nitrogen (but not peptide) bonds	14	134	0.798397	1	i10_LQ_LWC_c42/f1p0/10378;i1_HQ_LWC_c22357/f2p0/2011;i1_LQ_LWC_c34288/f1p1/1730;i1_LQ_LWC_c38262/f1p0/1939;i1_LQ_LWC_c38729/f1p0/1380;i2_LQ_LWC_c106965/f1p55/2690;i2_LQ_LWC_c2916/f1p0/2322;i2_LQ_LWC_c33783/f1p0/2391;i2_LQ_LWC_c51709/f1p0/2928;i2_LQ_LWC_c66398/f1p1/2501;i2_LQ_LWC_c69927/f1p0/2258;i2_LQ_LWC_c70958/f1p0/2577;i2_LQ_LWC_c75840/f1p0/2055;i3_LQ_LWC_c39887/f1p1/3026
GO:0000981	RNA polymerase II transcription factor activity, sequence-specific DNA binding	2	23	0.800714	1	i1_LQ_LWC_c33506/f1p2/1741;i2_HQ_LWC_c115957/f24p0/2136
GO:0000989	transcription factor activity, transcription factor binding	20	187	0.800977	1	i1_HQ_LWC_c14920/f3p0/1427;i1_HQ_LWC_c27596/f4p0/1573;i1_LQ_LWC_c10271/f1p0/1806;i1_LQ_LWC_c18082/f1p0/1790;i1_LQ_LWC_c21931/f1p1/1959;i1_LQ_LWC_c30278/f1p0/1785;i1_LQ_LWC_c30306/f1p0/1718;i1_LQ_LWC_c33134/f1p1/1891;i2_HQ_LWC_c46877/f2p5/2792;i2_HQ_LWC_c6119/f4p0/2138;i2_HQ_LWC_c86101/f2p5/2974;i2_LQ_LWC_c101821/f1p1/2798;i2_LQ_LWC_c104777/f1p0/2377;i2_LQ_LWC_c105043/f1p0/2519;i2_LQ_LWC_c3399/f1p…
GO:0003712	transcription cofactor activity	20	187	0.800977	1	i1_HQ_LWC_c14920/f3p0/1427;i1_HQ_LWC_c27596/f4p0/1573;i1_LQ_LWC_c10271/f1p0/1806;i1_LQ_LWC_c18082/f1p0/1790;i1_LQ_LWC_c21931/f1p1/1959;i1_LQ_LWC_c30278/f1p0/1785;i1_LQ_LWC_c30306/f1p0/1718;i1_LQ_LWC_c33134/f1p1/1891;i2_HQ_LWC_c46877/f2p5/2792;i2_HQ_LWC_c6119/f4p0/2138;i2_HQ_LWC_c86101/f2p5/2974;i2_LQ_LWC_c101821/f1p1/2798;i2_LQ_LWC_c104777/f1p0/2377;i2_LQ_LWC_c105043/f1p0/2519;i2_LQ_LWC_c3399/f1p…
GO:0004659	prenyltransferase activity	4	43	0.80173	1	i1_LQ_LWC_c21457/f1p2/1819;i2_HQ_LWC_c12465/f4p2/2243;i2_HQ_LWC_c39337/f2p0/2775;i3_LQ_LWC_c8052/f1p0/3693
GO:0042623	ATPase activity, coupled	63	554	0.804579	1	i1_HQ_LWC_c39479/f7p0/1502;i1_HQ_LWC_c6219/f2p0/1871;i1_LQ_LWC_c17317/f1p11/1930;i1_LQ_LWC_c7051/f2p1/1869;i2_LQ_LWC_c106431/f1p1/2877;i2_LQ_LWC_c107175/f1p36/2633;i2_LQ_LWC_c133686/f1p2/2007;i2_LQ_LWC_c23427/f1p5/2417;i2_LQ_LWC_c32828/f1p4/2458;i2_LQ_LWC_c3642/f1p7/2974;i2_LQ_LWC_c52900/f1p0/2619;i2_LQ_LWC_c55333/f1p4/2629;i2_LQ_LWC_c70041/f1p3/2542;i2_LQ_LWC_c9863/f1p1/2500;i3_HQ_LWC_c1746/f13p…
GO:0005247	voltage-gated chloride channel activity	5	53	0.807603	1	i2_LQ_LWC_c103626/f1p1/2651;i3_LQ_LWC_c11232/f1p3/3227;i3_LQ_LWC_c18056/f1p0/3269;i3_LQ_LWC_c44720/f1p0/3076;i4_LQ_LWC_c31844/f1p6/4402
GO:0005253	anion channel activity	5	53	0.807603	1	i2_LQ_LWC_c103626/f1p1/2651;i3_LQ_LWC_c11232/f1p3/3227;i3_LQ_LWC_c18056/f1p0/3269;i3_LQ_LWC_c44720/f1p0/3076;i4_LQ_LWC_c31844/f1p6/4402
GO:0005254	chloride channel activity	5	53	0.807603	1	i2_LQ_LWC_c103626/f1p1/2651;i3_LQ_LWC_c11232/f1p3/3227;i3_LQ_LWC_c18056/f1p0/3269;i3_LQ_LWC_c44720/f1p0/3076;i4_LQ_LWC_c31844/f1p6/4402
GO:0008308	voltage-gated anion channel activity	5	53	0.807603	1	i2_LQ_LWC_c103626/f1p1/2651;i3_LQ_LWC_c11232/f1p3/3227;i3_LQ_LWC_c18056/f1p0/3269;i3_LQ_LWC_c44720/f1p0/3076;i4_LQ_LWC_c31844/f1p6/4402
GO:0015108	chloride transmembrane transporter activity	5	53	0.807603	1	i2_LQ_LWC_c103626/f1p1/2651;i3_LQ_LWC_c11232/f1p3/3227;i3_LQ_LWC_c18056/f1p0/3269;i3_LQ_LWC_c44720/f1p0/3076;i4_LQ_LWC_c31844/f1p6/4402
GO:0017016	Ras GTPase binding	5	53	0.807603	1	i3_HQ_LWC_c8150/f3p2/3200;i3_LQ_LWC_c11590/f1p0/3555;i3_LQ_LWC_c21194/f1p7/3589;i3_LQ_LWC_c37511/f1p18/3372;i5_LQ_LWC_c6777/f1p0/5295
GO:0031267	small GTPase binding	5	53	0.807603	1	i3_HQ_LWC_c8150/f3p2/3200;i3_LQ_LWC_c11590/f1p0/3555;i3_LQ_LWC_c21194/f1p7/3589;i3_LQ_LWC_c37511/f1p18/3372;i5_LQ_LWC_c6777/f1p0/5295
GO:0051020	GTPase binding	5	53	0.807603	1	i3_HQ_LWC_c8150/f3p2/3200;i3_LQ_LWC_c11590/f1p0/3555;i3_LQ_LWC_c21194/f1p7/3589;i3_LQ_LWC_c37511/f1p18/3372;i5_LQ_LWC_c6777/f1p0/5295
GO:0008172	S-methyltransferase activity	6	63	0.814399	1	i1_HQ_LWC_c10881/f5p0/1483;i1_LQ_LWC_c11270/f1p6/1982;i1_LQ_LWC_c21061/f1p8/1427;i2_LQ_LWC_c103766/f1p4/2639;i2_LQ_LWC_c39420/f1p4/2698;i5_LQ_LWC_c9874/f1p0/5155
GO:0003746	translation elongation factor activity	3	34	0.814643	1	i1_LQ_LWC_c20914/f1p2/1565;i2_HQ_LWC_c26184/f2p0/2873;i3_LQ_LWC_c14578/f1p0/3083
GO:0005516	calmodulin binding	184	1562	0.815195	1	i1_HQ_LWC_c16421/f2p0/1558;i1_HQ_LWC_c16570/f2p0/1489;i1_HQ_LWC_c25719/f2p0/1343;i1_HQ_LWC_c27514/f6p4/1984;i1_HQ_LWC_c39520/f2p0/1741;i1_HQ_LWC_c39625/f43p2/1764;i1_HQ_LWC_c39756/f27p0/1656;i1_HQ_LWC_c4874/f4p0/1670;i1_HQ_LWC_c5054/f2p0/1495;i1_HQ_LWC_c8652/f3p0/1565;i1_HQ_LWC_c9330/f2p0/1925;i1_LQ_LWC_c11199/f1p0/1819;i1_LQ_LWC_c11805/f1p3/1997;i1_LQ_LWC_c14271/f1p0/1424;i1_LQ_LWC_c1719/f2p279/…
GO:0004527	exonuclease activity	20	189	0.815516	1	i0_LQ_LWC_c263/f2p0/733;i1_LQ_LWC_c13157/f1p1/1406;i1_LQ_LWC_c42135/f1p8/1072;i1_LQ_LWC_c5121/f1p0/2005;i2_HQ_LWC_c37061/f2p1/2599;i2_HQ_LWC_c3801/f4p4/2912;i2_LQ_LWC_c104392/f1p1/2520;i2_LQ_LWC_c38054/f1p1/2807;i2_LQ_LWC_c52900/f1p0/2619;i2_LQ_LWC_c53373/f1p0/2280;i2_LQ_LWC_c7264/f1p4/2723;i2_LQ_LWC_c84406/f1p0/2156;i3_HQ_LWC_c10611/f5p0/3232;i3_HQ_LWC_c31827/f2p0/3067;i3_HQ_LWC_c38933/f2p0/3223…
GO:0005351	sugar:proton symporter activity	4	44	0.816199	1	i1_LQ_LWC_c18398/f1p4/1394;i1_LQ_LWC_c25901/f1p1/1369;i1_LQ_LWC_c3953/f1p0/1790;i3_LQ_LWC_c36626/f1p1/3711
GO:0015295	solute:proton symporter activity	4	44	0.816199	1	i1_LQ_LWC_c18398/f1p4/1394;i1_LQ_LWC_c25901/f1p1/1369;i1_LQ_LWC_c3953/f1p0/1790;i3_LQ_LWC_c36626/f1p1/3711
GO:0003755	peptidyl-prolyl cis-trans isomerase activity	2	24	0.819789	1	i1_HQ_LWC_c3670/f2p1/1659;i2_LQ_LWC_c8183/f1p0/2940
GO:0005200	structural constituent of cytoskeleton	2	24	0.819789	1	i2_LQ_LWC_c53866/f1p3/2854;i3_LQ_LWC_c10383/f1p16/3306
GO:0000975	regulatory region DNA binding	1	13	0.823353	1	i1_LQ_LWC_c7756/f1p2/1991
GO:0001067	regulatory region nucleic acid binding	1	13	0.823353	1	i1_LQ_LWC_c7756/f1p2/1991
GO:0004359	glutaminase activity	1	13	0.823353	1	i1_LQ_LWC_c38262/f1p0/1939
GO:0004556	alpha-amylase activity	1	13	0.823353	1	i3_LQ_LWC_c36596/f1p2/3170
GO:0004655	porphobilinogen synthase activity	1	13	0.823353	1	i1_LQ_LWC_c3017/f1p0/1761
GO:0005201	extracellular matrix structural constituent	1	13	0.823353	1	i2_LQ_LWC_c53866/f1p3/2854
GO:0008252	nucleotidase activity	1	13	0.823353	1	i3_LQ_LWC_c34381/f1p0/3252
GO:0008566	mitochondrial protein-transporting ATPase activity	1	13	0.823353	1	i1_LQ_LWC_c7051/f2p1/1869
GO:0015462	protein-transmembrane transporting ATPase activity	1	13	0.823353	1	i1_LQ_LWC_c7051/f2p1/1869
GO:0043130	ubiquitin binding	1	13	0.823353	1	i2_LQ_LWC_c105537/f1p1/2584
GO:0070492	oligosaccharide binding	1	13	0.823353	1	i4_LQ_LWC_c25001/f1p0/4847
GO:2001071	maltoheptaose binding	1	13	0.823353	1	i4_LQ_LWC_c25001/f1p0/4847
GO:0015299	solute:proton antiporter activity	10	101	0.824703	1	i1_LQ_LWC_c4143/f1p0/1996;i2_HQ_LWC_c1576/f23p2/2310;i2_HQ_LWC_c32804/f3p4/2552;i2_HQ_LWC_c77567/f4p2/2271;i2_LQ_LWC_c133496/f1p1/2046;i2_LQ_LWC_c17700/f1p2/2320;i2_LQ_LWC_c85192/f1p0/2764;i3_HQ_LWC_c20378/f2p20/3183;i3_LQ_LWC_c39265/f1p1/3060;i5_LQ_LWC_c9064/f1p0/6100
GO:0043169	cation binding	532	4412	0.825531	1	i0_HQ_LWC_c23/f9p0/730;i0_HQ_LWC_c273/f2p0/803;i0_HQ_LWC_c293/f2p0/939;i0_HQ_LWC_c87/f4p0/776;i0_LQ_LWC_c1125/f1p0/887;i0_LQ_LWC_c1176/f1p0/678;i0_LQ_LWC_c1199/f1p0/891;i0_LQ_LWC_c1359/f1p0/734;i0_LQ_LWC_c1367/f1p0/961;i0_LQ_LWC_c1382/f1p2/958;i0_LQ_LWC_c1392/f1p0/598;i0_LQ_LWC_c1522/f1p0/888;i0_LQ_LWC_c1859/f1p0/769;i0_LQ_LWC_c1968/f1p1/872;i0_LQ_LWC_c2078/f1p0/820;i0_LQ_LWC_c2267/f1p0/950;i0_LQ…
GO:0016307	phosphatidylinositol phosphate kinase activity	8	83	0.828628	1	i3_LQ_LWC_c10514/f1p1/3592;i3_LQ_LWC_c26783/f1p0/3552;i3_LQ_LWC_c35490/f1p13/3293;i3_LQ_LWC_c40883/f1p0/3048;i3_LQ_LWC_c6878/f1p10/3559;i4_LQ_LWC_c32091/f1p0/4156;i5_LQ_LWC_c8068/f1p0/5175;i6_HQ_LWC_c74/f6p0/6227
GO:0000156	phosphorelay response regulator activity	4	45	0.829788	1	i1_LQ_LWC_c3312/f1p6/1754;i2_LQ_LWC_c4789/f2p4/2165;i3_LQ_LWC_c18635/f1p4/3179;i4_LQ_LWC_c9784/f1p0/4579
GO:0003968	RNA-directed RNA polymerase activity	3	35	0.829952	1	i3_HQ_LWC_c31947/f18p0/3825;i3_LQ_LWC_c22266/f1p0/3891;i3_LQ_LWC_c24720/f1p0/3324
GO:0030674	protein binding, bridging	11	111	0.832504	1	i1_HQ_LWC_c2995/f2p0/1652;i1_LQ_LWC_c10271/f1p0/1806;i1_LQ_LWC_c17753/f1p0/1863;i1_LQ_LWC_c33911/f1p0/1585;i2_HQ_LWC_c6803/f13p2/2844;i2_LQ_LWC_c101643/f1p0/2501;i2_LQ_LWC_c34430/f1p0/2948;i2_LQ_LWC_c52900/f1p0/2619;i2_LQ_LWC_c6634/f1p1/2102;i3_LQ_LWC_c27710/f1p2/3176;i5_LQ_LWC_c6777/f1p0/5295
GO:0060090	binding, bridging	11	111	0.832504	1	i1_HQ_LWC_c2995/f2p0/1652;i1_LQ_LWC_c10271/f1p0/1806;i1_LQ_LWC_c17753/f1p0/1863;i1_LQ_LWC_c33911/f1p0/1585;i2_HQ_LWC_c6803/f13p2/2844;i2_LQ_LWC_c101643/f1p0/2501;i2_LQ_LWC_c34430/f1p0/2948;i2_LQ_LWC_c52900/f1p0/2619;i2_LQ_LWC_c6634/f1p1/2102;i3_LQ_LWC_c27710/f1p2/3176;i5_LQ_LWC_c6777/f1p0/5295
GO:0015291	secondary active transmembrane transporter activity	107	931	0.835391	1	i0_LQ_LWC_c1968/f1p1/872;i1_HQ_LWC_c11094/f2p7/1986;i1_HQ_LWC_c16743/f2p2/1851;i1_HQ_LWC_c1932/f8p0/2001;i1_HQ_LWC_c2091/f2p1/1792;i1_HQ_LWC_c27555/f7p0/1834;i1_HQ_LWC_c2790/f6p4/1634;i1_HQ_LWC_c29647/f2p0/1839;i1_HQ_LWC_c29815/f2p0/1945;i1_HQ_LWC_c39536/f3p0/1919;i1_HQ_LWC_c4567/f3p0/1827;i1_LQ_LWC_c10886/f1p2/1878;i1_LQ_LWC_c10941/f1p3/1812;i1_LQ_LWC_c11878/f1p0/1583;i1_LQ_LWC_c13830/f1p0/1380;…
GO:0008509	anion transmembrane transporter activity	101	881	0.835814	1	i0_LQ_LWC_c1968/f1p1/872;i0_LQ_LWC_c497/f1p0/899;i1_HQ_LWC_c2091/f2p1/1792;i1_HQ_LWC_c2790/f6p4/1634;i1_LQ_LWC_c11878/f1p0/1583;i1_LQ_LWC_c18212/f1p8/1578;i1_LQ_LWC_c18330/f1p8/1716;i1_LQ_LWC_c20425/f1p0/1755;i1_LQ_LWC_c22336/f1p0/1878;i1_LQ_LWC_c23431/f1p0/2007;i1_LQ_LWC_c23946/f1p0/1777;i1_LQ_LWC_c24083/f1p4/1982;i1_LQ_LWC_c25045/f1p2/1861;i1_LQ_LWC_c25206/f1p0/1467;i1_LQ_LWC_c31933/f1p0/1753;i…
GO:0003714	transcription corepressor activity	2	25	0.837209	1	i1_LQ_LWC_c21931/f1p1/1959;i3_LQ_LWC_c3571/f1p30/3448
GO:0032947	protein complex scaffold	2	25	0.837209	1	i3_LQ_LWC_c34957/f1p0/3096;i4_HQ_LWC_c35508/f2p1/4401
GO:0005402	cation:sugar symporter activity	4	46	0.84253	1	i1_LQ_LWC_c18398/f1p4/1394;i1_LQ_LWC_c25901/f1p1/1369;i1_LQ_LWC_c3953/f1p0/1790;i3_LQ_LWC_c36626/f1p1/3711
GO:0051119	sugar transmembrane transporter activity	4	46	0.84253	1	i1_LQ_LWC_c18398/f1p4/1394;i1_LQ_LWC_c25901/f1p1/1369;i1_LQ_LWC_c3953/f1p0/1790;i3_LQ_LWC_c36626/f1p1/3711
GO:0004402	histone acetyltransferase activity	3	36	0.844163	1	i1_HQ_LWC_c2709/f3p0/1874;i1_HQ_LWC_c2790/f6p4/1634;i1_LQ_LWC_c18082/f1p0/1790
GO:0034212	peptide N-acetyltransferase activity	3	36	0.844163	1	i1_HQ_LWC_c2709/f3p0/1874;i1_HQ_LWC_c2790/f6p4/1634;i1_LQ_LWC_c18082/f1p0/1790
GO:0061733	peptide-lysine-N-acetyltransferase activity	3	36	0.844163	1	i1_HQ_LWC_c2709/f3p0/1874;i1_HQ_LWC_c2790/f6p4/1634;i1_LQ_LWC_c18082/f1p0/1790
GO:0004333	fumarate hydratase activity	1	14	0.845411	1	i2_LQ_LWC_c17511/f1p1/2202
GO:0016149	translation release factor activity, codon specific	1	14	0.845411	1	i3_LQ_LWC_c12494/f1p1/3315
GO:0019902	phosphatase binding	1	14	0.845411	1	i2_LQ_LWC_c18839/f1p1/2799
GO:0035014	phosphatidylinositol 3-kinase regulator activity	1	14	0.845411	1	i1_HQ_LWC_c27596/f4p0/1573
GO:0043752	adenosylcobinamide kinase activity	1	14	0.845411	1	i2_LQ_LWC_c114904/f1p0/2057
GO:0046935	1-phosphatidylinositol-3-kinase regulator activity	1	14	0.845411	1	i1_HQ_LWC_c27596/f4p0/1573
GO:0070403	NAD+ binding	1	14	0.845411	1	i1_HQ_LWC_c2186/f4p2/1920
GO:0003724	RNA helicase activity	69	616	0.849308	1	i0_LQ_LWC_c1461/f1p0/769;i1_HQ_LWC_c2651/f2p7/1555;i1_HQ_LWC_c6219/f2p0/1871;i1_LQ_LWC_c10356/f1p0/1783;i1_LQ_LWC_c10803/f1p4/1641;i1_LQ_LWC_c10810/f1p6/1783;i1_LQ_LWC_c13806/f1p0/1361;i1_LQ_LWC_c21457/f1p2/1819;i1_LQ_LWC_c23841/f1p0/1594;i1_LQ_LWC_c24908/f1p3/1895;i1_LQ_LWC_c30278/f1p0/1785;i1_LQ_LWC_c32628/f1p3/1928;i1_LQ_LWC_c3312/f1p6/1754;i1_LQ_LWC_c3654/f2p0/1821;i2_HQ_LWC_c115957/f24p0/213…
GO:0043566	structure-specific DNA binding	10	104	0.850708	1	i1_HQ_LWC_c13033/f2p0/1409;i1_LQ_LWC_c17140/f1p0/1733;i1_LQ_LWC_c18736/f1p1/1715;i1_LQ_LWC_c21040/f1p2/1452;i1_LQ_LWC_c36813/f1p0/1755;i2_LQ_LWC_c106423/f1p0/2422;i2_LQ_LWC_c8508/f1p0/2662;i2_LQ_LWC_c90147/f1p0/2328;i2_LQ_LWC_c92997/f1p0/2068;i4_LQ_LWC_c16749/f1p0/4067
GO:0000175	3'-5'-exoribonuclease activity	2	26	0.853089	1	i1_LQ_LWC_c5121/f1p0/2005;i3_HQ_LWC_c10611/f5p0/3232
GO:0004532	exoribonuclease activity	2	26	0.853089	1	i1_LQ_LWC_c5121/f1p0/2005;i3_HQ_LWC_c10611/f5p0/3232
GO:0016896	exoribonuclease activity, producing 5'-phosphomonoesters	2	26	0.853089	1	i1_LQ_LWC_c5121/f1p0/2005;i3_HQ_LWC_c10611/f5p0/3232
GO:0008094	DNA-dependent ATPase activity	4	47	0.854459	1	i1_HQ_LWC_c6219/f2p0/1871;i4_LQ_LWC_c19957/f1p5/4506;i4_LQ_LWC_c4212/f1p0/4635;i5_LQ_LWC_c9230/f1p0/5261
GO:0036094	small molecule binding	1006	8279	0.856396	1	i0_LQ_LWC_c1199/f1p0/891;i0_LQ_LWC_c1298/f1p0/919;i0_LQ_LWC_c1553/f1p3/928;i0_LQ_LWC_c342/f1p0/873;i1_HQ_LWC_c12819/f2p0/1779;i1_HQ_LWC_c13327/f5p0/1457;i1_HQ_LWC_c14899/f5p0/1785;i1_HQ_LWC_c14907/f12p0/1625;i1_HQ_LWC_c1784/f3p0/1773;i1_HQ_LWC_c18252/f2p0/1804;i1_HQ_LWC_c20392/f2p0/1942;i1_HQ_LWC_c2186/f4p2/1920;i1_HQ_LWC_c25516/f4p0/1352;i1_HQ_LWC_c2648/f5p0/1751;i1_HQ_LWC_c2651/f2p7/1555;i1_HQ_…
GO:0004017	adenylate kinase activity	1	15	0.864715	1	i1_LQ_LWC_c42573/f1p2/1053
GO:0005125	cytokine activity	1	15	0.864715	1	i4_LQ_LWC_c34696/f1p0/4230
GO:0042393	histone binding	6	68	0.866905	1	i2_LQ_LWC_c104543/f1p0/2575;i2_LQ_LWC_c49647/f1p0/2511;i2_LQ_LWC_c86391/f1p1/2834;i3_LQ_LWC_c36051/f1p0/3560;i3_LQ_LWC_c6566/f1p3/3243;i4_LQ_LWC_c33234/f1p1/4134
GO:0004576	oligosaccharyl transferase activity	2	27	0.867542	1	i2_LQ_LWC_c33459/f1p3/2619;i2_LQ_LWC_c94072/f1p0/2068
GO:0005047	signal recognition particle binding	2	27	0.867542	1	i1_LQ_LWC_c23511/f1p0/1925;i1_LQ_LWC_c32152/f1p0/1484
GO:0008237	metallopeptidase activity	25	242	0.868899	1	i1_HQ_LWC_c14960/f3p0/1405;i1_HQ_LWC_c25636/f3p3/1362;i1_HQ_LWC_c37239/f4p2/1310;i1_LQ_LWC_c12402/f1p12/1982;i1_LQ_LWC_c12516/f1p0/1997;i1_LQ_LWC_c35781/f1p0/1703;i1_LQ_LWC_c539/f30p0/1581;i2_HQ_LWC_c15224/f2p0/2080;i2_HQ_LWC_c35948/f11p1/2401;i2_HQ_LWC_c7131/f3p0/2159;i2_LQ_LWC_c22283/f1p2/2363;i2_LQ_LWC_c23824/f1p0/2329;i2_LQ_LWC_c24191/f1p1/2897;i2_LQ_LWC_c27895/f1p3/2046;i2_LQ_LWC_c4617/f1p0/…
GO:0005048	signal sequence binding	3	38	0.869511	1	i1_HQ_LWC_c29662/f2p0/1798;i1_LQ_LWC_c21620/f1p0/2002;i4_LQ_LWC_c22246/f1p2/4714
GO:0015018	galactosylgalactosylxylosylprotein 3-beta-glucuronosyltransferase activity	3	38	0.869511	1	i2_LQ_LWC_c25506/f1p0/2352;i3_LQ_LWC_c35327/f1p0/3370;i4_LQ_LWC_c15542/f1p0/4219
GO:0015020	glucuronosyltransferase activity	3	38	0.869511	1	i2_LQ_LWC_c25506/f1p0/2352;i3_LQ_LWC_c35327/f1p0/3370;i4_LQ_LWC_c15542/f1p0/4219
GO:0016645	oxidoreductase activity, acting on the CH-NH group of donors	6	69	0.875772	1	i0_LQ_LWC_c1485/f1p2/902;i1_HQ_LWC_c6996/f2p2/2026;i1_LQ_LWC_c24355/f1p0/1828;i2_LQ_LWC_c14519/f1p0/2029;i2_LQ_LWC_c87338/f1p0/3032;i3_LQ_LWC_c14208/f1p4/3049
GO:0019888	protein phosphatase regulator activity	6	69	0.875772	1	i1_LQ_LWC_c22585/f1p1/1997;i1_LQ_LWC_c24084/f1p11/1455;i2_HQ_LWC_c54787/f2p3/2401;i2_LQ_LWC_c38672/f1p3/2768;i4_LQ_LWC_c16695/f1p0/4256;i4_LQ_LWC_c19335/f1p0/4758
GO:0004674	protein serine/threonine kinase activity	23	226	0.877601	1	i1_LQ_LWC_c10556/f1p0/1985;i1_LQ_LWC_c11310/f1p0/1836;i1_LQ_LWC_c18658/f1p0/1901;i1_LQ_LWC_c22161/f1p0/1869;i1_LQ_LWC_c22441/f1p0/1646;i2_HQ_LWC_c11400/f3p0/2532;i2_HQ_LWC_c1645/f23p3/2904;i2_HQ_LWC_c23180/f2p3/2869;i2_HQ_LWC_c81624/f2p0/2477;i2_LQ_LWC_c103904/f1p1/2338;i2_LQ_LWC_c113283/f1p2/2088;i2_LQ_LWC_c19413/f1p0/2986;i2_LQ_LWC_c48287/f1p0/2440;i2_LQ_LWC_c50005/f1p0/2702;i2_LQ_LWC_c65087/f1…
GO:0016774	phosphotransferase activity, carboxyl group as acceptor	23	226	0.877601	1	i1_HQ_LWC_c13327/f5p0/1457;i1_HQ_LWC_c25516/f4p0/1352;i1_LQ_LWC_c20129/f1p0/1431;i1_LQ_LWC_c34711/f1p6/1719;i1_LQ_LWC_c8805/f1p4/1791;i2_HQ_LWC_c23524/f5p0/2346;i2_HQ_LWC_c43630/f6p12/2432;i2_HQ_LWC_c65177/f6p3/2350;i2_LQ_LWC_c108899/f1p1/2328;i2_LQ_LWC_c21407/f1p2/2472;i2_LQ_LWC_c31551/f1p1/2279;i2_LQ_LWC_c33104/f1p2/2364;i2_LQ_LWC_c3333/f1p2/2529;i2_LQ_LWC_c43004/f1p0/2033;i2_LQ_LWC_c50507/f1p0…
GO:0004222	metalloendopeptidase activity	10	108	0.880537	1	i1_LQ_LWC_c12402/f1p12/1982;i1_LQ_LWC_c12516/f1p0/1997;i1_LQ_LWC_c35781/f1p0/1703;i2_HQ_LWC_c15224/f2p0/2080;i2_HQ_LWC_c35948/f11p1/2401;i3_HQ_LWC_c1929/f3p0/3175;i3_LQ_LWC_c22232/f1p0/3360;i3_LQ_LWC_c4350/f1p0/3219;i3_LQ_LWC_c5827/f1p1/3427;i4_LQ_LWC_c32091/f1p0/4156
GO:0003860	3-hydroxyisobutyryl-CoA hydrolase activity	2	28	0.880677	1	i1_LQ_LWC_c7671/f1p0/1497;i3_LQ_LWC_c36025/f1p0/3971
GO:0003916	DNA topoisomerase activity	2	28	0.880677	1	i4_LQ_LWC_c19957/f1p5/4506;i4_LQ_LWC_c4212/f1p0/4635
GO:0004435	phosphatidylinositol phospholipase C activity	2	28	0.880677	1	i2_LQ_LWC_c17207/f3p1/2343;i2_LQ_LWC_c66005/f1p1/2209
GO:0004629	phospholipase C activity	2	28	0.880677	1	i2_LQ_LWC_c17207/f3p1/2343;i2_LQ_LWC_c66005/f1p1/2209
GO:0016289	CoA hydrolase activity	2	28	0.880677	1	i1_LQ_LWC_c7671/f1p0/1497;i3_LQ_LWC_c36025/f1p0/3971
GO:0004813	alanine-tRNA ligase activity	3	39	0.880764	1	i2_LQ_LWC_c35455/f1p5/2486;i2_LQ_LWC_c69275/f1p0/2598;i5_LQ_LWC_c9467/f1p0/5346
GO:0004571	mannosyl-oligosaccharide 1,2-alpha-mannosidase activity	1	16	0.881609	1	i4_LQ_LWC_c22845/f1p3/4578
GO:0004637	phosphoribosylamine-glycine ligase activity	1	16	0.881609	1	i2_LQ_LWC_c102743/f1p22/2106
GO:0008320	protein transmembrane transporter activity	1	16	0.881609	1	i1_LQ_LWC_c7051/f2p1/1869
GO:0008379	thioredoxin peroxidase activity	1	16	0.881609	1	i1_LQ_LWC_c25227/f1p0/1895
GO:0015450	P-P-bond-hydrolysis-driven protein transmembrane transporter activity	1	16	0.881609	1	i1_LQ_LWC_c7051/f2p1/1869
GO:0043532	angiostatin binding	28	272	0.884822	1	i1_LQ_LWC_c4740/f1p2/1678;i2_LQ_LWC_c106584/f1p104/2678;i2_LQ_LWC_c40147/f1p6/2694;i2_LQ_LWC_c41928/f1p5/2044;i2_LQ_LWC_c83159/f1p0/2502;i3_HQ_LWC_c31995/f8p0/3223;i3_HQ_LWC_c7436/f4p0/3651;i3_LQ_LWC_c17942/f2p0/3792;i3_LQ_LWC_c26305/f1p0/3585;i3_LQ_LWC_c27286/f1p0/3222;i3_LQ_LWC_c27624/f1p0/3197;i3_LQ_LWC_c4254/f1p0/3266;i3_LQ_LWC_c5479/f1p0/3348;i4_HQ_LWC_c10527/f2p6/4601;i4_HQ_LWC_c2394/f3p2/4…
GO:0043531	ADP binding	124	1095	0.890767	1	i1_HQ_LWC_c2651/f2p7/1555;i1_HQ_LWC_c2926/f3p11/1694;i1_LQ_LWC_c12749/f1p0/1913;i1_LQ_LWC_c19972/f1p0/1497;i1_LQ_LWC_c23722/f1p0/1679;i1_LQ_LWC_c4740/f1p2/1678;i1_LQ_LWC_c6490/f1p0/1946;i2_HQ_LWC_c11460/f9p2/2675;i2_HQ_LWC_c20830/f5p0/2512;i2_HQ_LWC_c3742/f3p21/2746;i2_HQ_LWC_c83535/f2p1/2546;i2_LQ_LWC_c10104/f1p6/2481;i2_LQ_LWC_c102944/f1p1/2973;i2_LQ_LWC_c106584/f1p104/2678;i2_LQ_LWC_c13453/f1p…
GO:0004488	methylenetetrahydrofolate dehydrogenase (NADP+) activity	2	29	0.892598	1	i0_LQ_LWC_c1485/f1p2/902;i3_LQ_LWC_c14208/f1p4/3049
GO:0043021	ribonucleoprotein complex binding	2	29	0.892598	1	i1_LQ_LWC_c23511/f1p0/1925;i1_LQ_LWC_c32152/f1p0/1484
GO:0003682	chromatin binding	7	81	0.892968	1	i1_LQ_LWC_c42149/f1p2/1065;i2_LQ_LWC_c4276/f1p12/2382;i2_LQ_LWC_c86970/f1p1/2120;i3_HQ_LWC_c12015/f3p0/3253;i3_LQ_LWC_c7203/f1p43/3229;i4_LQ_LWC_c2445/f2p64/5113;i4_LQ_LWC_c27460/f1p0/4902
GO:0046912	transferase activity, transferring acyl groups, acyl groups converted into alkyl on transfer	4	51	0.894754	1	i1_HQ_LWC_c16175/f4p0/1915;i2_HQ_LWC_c33938/f2p5/2548;i2_LQ_LWC_c27044/f1p1/2055;i3_LQ_LWC_c2994/f1p2/3431
GO:0003730	mRNA 3'-UTR binding	1	17	0.896394	1	i2_HQ_LWC_c51706/f2p3/2175
GO:0004617	phosphoglycerate dehydrogenase activity	1	17	0.896394	1	i1_LQ_LWC_c24729/f1p0/1744
GO:0008146	sulfotransferase activity	1	17	0.896394	1	i4_LQ_LWC_c20966/f1p5/4830
GO:0015370	solute:sodium symporter activity	1	17	0.896394	1	i2_LQ_LWC_c9560/f1p0/2561
GO:0019208	phosphatase regulator activity	6	72	0.899443	1	i1_LQ_LWC_c22585/f1p1/1997;i1_LQ_LWC_c24084/f1p11/1455;i2_HQ_LWC_c54787/f2p3/2401;i2_LQ_LWC_c38672/f1p3/2768;i4_LQ_LWC_c16695/f1p0/4256;i4_LQ_LWC_c19335/f1p0/4758
GO:0022884	macromolecule transmembrane transporter activity	2	30	0.903402	1	i1_LQ_LWC_c7051/f2p1/1869;i2_LQ_LWC_c70405/f1p0/2432
GO:0008234	cysteine-type peptidase activity	39	375	0.906696	1	i1_HQ_LWC_c1695/f9p0/1986;i1_HQ_LWC_c1836/f7p0/1727;i1_HQ_LWC_c19846/f3p0/1413;i1_HQ_LWC_c25636/f3p3/1362;i1_HQ_LWC_c37239/f4p2/1310;i1_LQ_LWC_c11999/f1p1/1809;i1_LQ_LWC_c23695/f1p0/1639;i1_LQ_LWC_c27387/f1p0/1312;i1_LQ_LWC_c31623/f1p11/1493;i1_LQ_LWC_c36343/f1p0/1595;i1_LQ_LWC_c38663/f1p0/1203;i1_LQ_LWC_c539/f30p0/1581;i1_LQ_LWC_c8995/f1p0/1833;i2_HQ_LWC_c11400/f3p0/2532;i2_HQ_LWC_c63489/f2p0/26…
GO:0015293	symporter activity	5	63	0.907664	1	i1_LQ_LWC_c18398/f1p4/1394;i1_LQ_LWC_c25901/f1p1/1369;i1_LQ_LWC_c3953/f1p0/1790;i2_LQ_LWC_c9560/f1p0/2561;i3_LQ_LWC_c36626/f1p1/3711
GO:0015294	solute:cation symporter activity	5	63	0.907664	1	i1_LQ_LWC_c18398/f1p4/1394;i1_LQ_LWC_c25901/f1p1/1369;i1_LQ_LWC_c3953/f1p0/1790;i2_LQ_LWC_c9560/f1p0/2561;i3_LQ_LWC_c36626/f1p1/3711
GO:0004616	phosphogluconate dehydrogenase (decarboxylating) activity	9	103	0.908912	1	i1_HQ_LWC_c29561/f3p0/1623;i1_HQ_LWC_c40408/f3p0/1977;i1_LQ_LWC_c10848/f1p3/1760;i1_LQ_LWC_c23400/f1p0/1907;i1_LQ_LWC_c23773/f2p0/2023;i1_LQ_LWC_c24729/f1p0/1744;i1_LQ_LWC_c36811/f1p0/1462;i2_LQ_LWC_c25747/f1p8/2904;i3_LQ_LWC_c5983/f1p0/3189
GO:0004407	histone deacetylase activity	1	18	0.909333	1	i2_LQ_LWC_c2916/f1p0/2322
GO:0004512	inositol-3-phosphate synthase activity	1	18	0.909333	1	i2_LQ_LWC_c69451/f1p14/2571
GO:0009679	hexose:proton symporter activity	1	18	0.909333	1	i3_LQ_LWC_c36626/f1p1/3711
GO:0015145	monosaccharide transmembrane transporter activity	1	18	0.909333	1	i3_LQ_LWC_c36626/f1p1/3711
GO:0015149	hexose transmembrane transporter activity	1	18	0.909333	1	i3_LQ_LWC_c36626/f1p1/3711
GO:0016426	tRNA (adenine) methyltransferase activity	1	18	0.909333	1	i2_LQ_LWC_c51326/f1p0/2755
GO:0016429	tRNA (adenine-N1-)-methyltransferase activity	1	18	0.909333	1	i2_LQ_LWC_c51326/f1p0/2755
GO:0017136	NAD-dependent histone deacetylase activity	1	18	0.909333	1	i2_LQ_LWC_c2916/f1p0/2322
GO:0031078	histone deacetylase activity (H3-K14 specific)	1	18	0.909333	1	i2_LQ_LWC_c2916/f1p0/2322
GO:0032041	NAD-dependent histone deacetylase activity (H3-K14 specific)	1	18	0.909333	1	i2_LQ_LWC_c2916/f1p0/2322
GO:0033558	protein deacetylase activity	1	18	0.909333	1	i2_LQ_LWC_c2916/f1p0/2322
GO:0034979	NAD-dependent protein deacetylase activity	1	18	0.909333	1	i2_LQ_LWC_c2916/f1p0/2322
GO:0061631	ubiquitin conjugating enzyme activity	1	18	0.909333	1	i3_HQ_LWC_c27306/f2p0/3190
GO:0061650	ubiquitin-like protein conjugating enzyme activity	1	18	0.909333	1	i3_HQ_LWC_c27306/f2p0/3190
GO:0005249	voltage-gated potassium channel activity	2	31	0.913184	1	i1_HQ_LWC_c22201/f2p0/1596;i1_LQ_LWC_c39120/f1p0/1215
GO:0016859	cis-trans isomerase activity	2	31	0.913184	1	i1_HQ_LWC_c3670/f2p1/1659;i2_LQ_LWC_c8183/f1p0/2940
GO:0008080	N-acetyltransferase activity	9	104	0.914426	1	i0_LQ_LWC_c368/f1p0/854;i1_HQ_LWC_c2709/f3p0/1874;i1_HQ_LWC_c2790/f6p4/1634;i1_LQ_LWC_c10393/f1p27/1569;i1_LQ_LWC_c18082/f1p0/1790;i1_LQ_LWC_c23511/f1p0/1925;i1_LQ_LWC_c38262/f1p0/1939;i2_LQ_LWC_c25064/f1p1/2188;i2_LQ_LWC_c38861/f1p3/2142
GO:0046872	metal ion binding	516	4353	0.914691	1	i0_HQ_LWC_c23/f9p0/730;i0_HQ_LWC_c273/f2p0/803;i0_HQ_LWC_c293/f2p0/939;i0_HQ_LWC_c87/f4p0/776;i0_LQ_LWC_c1125/f1p0/887;i0_LQ_LWC_c1176/f1p0/678;i0_LQ_LWC_c1199/f1p0/891;i0_LQ_LWC_c1359/f1p0/734;i0_LQ_LWC_c1367/f1p0/961;i0_LQ_LWC_c1382/f1p2/958;i0_LQ_LWC_c1392/f1p0/598;i0_LQ_LWC_c1522/f1p0/888;i0_LQ_LWC_c1859/f1p0/769;i0_LQ_LWC_c1968/f1p1/872;i0_LQ_LWC_c2078/f1p0/820;i0_LQ_LWC_c2267/f1p0/950;i0_LQ…
GO:0016651	oxidoreductase activity, acting on NAD(P)H	8	95	0.918786	1	i1_HQ_LWC_c19744/f3p22/1911;i2_HQ_LWC_c39337/f2p0/2775;i2_HQ_LWC_c6087/f6p3/2822;i2_LQ_LWC_c114007/f1p0/2057;i3_LQ_LWC_c3619/f1p0/3186;i3_LQ_LWC_c9717/f1p0/3469;i4_HQ_LWC_c5336/f2p0/4618;i5_LQ_LWC_c3422/f1p1/5831
GO:0015924	mannosyl-oligosaccharide mannosidase activity	1	19	0.920656	1	i4_LQ_LWC_c22845/f1p3/4578
GO:0019213	deacetylase activity	1	19	0.920656	1	i2_LQ_LWC_c2916/f1p0/2322
GO:0004003	ATP-dependent DNA helicase activity	2	32	0.922029	1	i1_HQ_LWC_c6219/f2p0/1871;i5_LQ_LWC_c9230/f1p0/5261
GO:0004526	ribonuclease P activity	2	32	0.922029	1	i2_LQ_LWC_c32709/f1p4/2182;i2_LQ_LWC_c74490/f1p0/2033
GO:0004549	tRNA-specific ribonuclease activity	2	32	0.922029	1	i2_LQ_LWC_c32709/f1p4/2182;i2_LQ_LWC_c74490/f1p0/2033
GO:0016725	oxidoreductase activity, acting on CH or CH2 groups	2	32	0.922029	1	i1_LQ_LWC_c37884/f1p3/1233;i2_LQ_LWC_c38066/f1p8/2757
GO:0015080	silver ion transmembrane transporter activity	4	55	0.924892	1	i2_HQ_LWC_c89077/f2p5/2773;i3_LQ_LWC_c11424/f1p0/3234;i3_LQ_LWC_c28283/f1p0/3250;i3_LQ_LWC_c40467/f1p0/3045
GO:0009678	hydrogen-translocating pyrophosphatase activity	3	44	0.925003	1	i2_HQ_LWC_c5214/f2p2/2806;i2_LQ_LWC_c101821/f1p1/2798;i3_LQ_LWC_c36626/f1p1/3711
GO:0004345	glucose-6-phosphate dehydrogenase activity	2	33	0.930019	1	i2_LQ_LWC_c121043/f1p0/2181;i2_LQ_LWC_c83416/f1p0/2223
GO:0036459	thiol-dependent ubiquitinyl hydrolase activity	21	221	0.930492	1	i1_LQ_LWC_c11999/f1p1/1809;i1_LQ_LWC_c23695/f1p0/1639;i1_LQ_LWC_c27387/f1p0/1312;i1_LQ_LWC_c8995/f1p0/1833;i2_HQ_LWC_c11400/f3p0/2532;i2_LQ_LWC_c101983/f1p0/2209;i2_LQ_LWC_c102829/f1p1/2612;i2_LQ_LWC_c107507/f1p1/2302;i2_LQ_LWC_c4096/f1p0/2731;i2_LQ_LWC_c59566/f14p1/2221;i2_LQ_LWC_c83418/f1p0/2447;i3_HQ_LWC_c32004/f11p1/3127;i3_LQ_LWC_c13261/f1p0/3260;i3_LQ_LWC_c22722/f1p0/3521;i3_LQ_LWC_c23350/f…
GO:0004535	poly(A)-specific ribonuclease activity	1	20	0.930565	1	i1_LQ_LWC_c5121/f1p0/2005
GO:0004566	beta-glucuronidase activity	1	20	0.930565	1	i2_LQ_LWC_c68264/f1p0/2209
GO:0004525	ribonuclease III activity	4	56	0.931097	1	i2_LQ_LWC_c32709/f1p4/2182;i2_LQ_LWC_c34197/f1p15/2520;i2_LQ_LWC_c74490/f1p0/2033;i3_LQ_LWC_c14254/f1p4/3107
GO:0032296	double-stranded RNA-specific ribonuclease activity	4	56	0.931097	1	i2_LQ_LWC_c32709/f1p4/2182;i2_LQ_LWC_c34197/f1p15/2520;i2_LQ_LWC_c74490/f1p0/2033;i3_LQ_LWC_c14254/f1p4/3107
GO:0101005	ubiquitinyl hydrolase activity	21	222	0.933646	1	i1_LQ_LWC_c11999/f1p1/1809;i1_LQ_LWC_c23695/f1p0/1639;i1_LQ_LWC_c27387/f1p0/1312;i1_LQ_LWC_c8995/f1p0/1833;i2_HQ_LWC_c11400/f3p0/2532;i2_LQ_LWC_c101983/f1p0/2209;i2_LQ_LWC_c102829/f1p1/2612;i2_LQ_LWC_c107507/f1p1/2302;i2_LQ_LWC_c4096/f1p0/2731;i2_LQ_LWC_c59566/f14p1/2221;i2_LQ_LWC_c83418/f1p0/2447;i3_HQ_LWC_c32004/f11p1/3127;i3_LQ_LWC_c13261/f1p0/3260;i3_LQ_LWC_c22722/f1p0/3521;i3_LQ_LWC_c23350/f…
GO:0004190	aspartic-type endopeptidase activity	16	177	0.939014	1	i1_HQ_LWC_c25165/f3p0/1983;i1_HQ_LWC_c27596/f4p0/1573;i1_HQ_LWC_c39592/f14p0/1331;i1_LQ_LWC_c32152/f1p0/1484;i1_LQ_LWC_c33506/f1p2/1741;i2_HQ_LWC_c111601/f2p3/2190;i2_HQ_LWC_c115406/f6p1/2955;i2_HQ_LWC_c23931/f2p1/2159;i2_HQ_LWC_c41025/f2p1/2077;i2_LQ_LWC_c133686/f1p2/2007;i2_LQ_LWC_c54447/f1p1/2900;i3_LQ_LWC_c18549/f1p0/3499;i4_LQ_LWC_c23626/f1p0/4893;i4_LQ_LWC_c28345/f1p0/4874;i4_LQ_LWC_c7469/f…
GO:0070001	aspartic-type peptidase activity	16	177	0.939014	1	i1_HQ_LWC_c25165/f3p0/1983;i1_HQ_LWC_c27596/f4p0/1573;i1_HQ_LWC_c39592/f14p0/1331;i1_LQ_LWC_c32152/f1p0/1484;i1_LQ_LWC_c33506/f1p2/1741;i2_HQ_LWC_c111601/f2p3/2190;i2_HQ_LWC_c115406/f6p1/2955;i2_HQ_LWC_c23931/f2p1/2159;i2_HQ_LWC_c41025/f2p1/2077;i2_LQ_LWC_c133686/f1p2/2007;i2_LQ_LWC_c54447/f1p1/2900;i3_LQ_LWC_c18549/f1p0/3499;i4_LQ_LWC_c23626/f1p0/4893;i4_LQ_LWC_c28345/f1p0/4874;i4_LQ_LWC_c7469/f…
GO:0000149	SNARE binding	1	21	0.939237	1	i1_LQ_LWC_c42104/f1p0/1048
GO:0016782	transferase activity, transferring sulfur-containing groups	1	21	0.939237	1	i4_LQ_LWC_c20966/f1p5/4830
GO:0019905	syntaxin binding	1	21	0.939237	1	i1_LQ_LWC_c42104/f1p0/1048
GO:0030234	enzyme regulator activity	31	316	0.940823	1	i0_HQ_LWC_c233/f2p0/747;i0_LQ_LWC_c2178/f1p1/433;i0_LQ_LWC_c401/f1p0/591;i1_HQ_LWC_c12988/f2p0/1334;i1_HQ_LWC_c27596/f4p0/1573;i1_HQ_LWC_c7475/f3p1/1773;i1_LQ_LWC_c22161/f1p0/1869;i1_LQ_LWC_c22585/f1p1/1997;i1_LQ_LWC_c24084/f1p11/1455;i1_LQ_LWC_c30822/f1p0/1553;i1_LQ_LWC_c35448/f1p1/1970;i1_LQ_LWC_c4800/f2p0/1507;i2_HQ_LWC_c35758/f2p0/2436;i2_HQ_LWC_c54787/f2p3/2401;i2_LQ_LWC_c107640/f1p0/2348;i2…
GO:0046914	transition metal ion binding	296	2570	0.942846	1	i0_HQ_LWC_c293/f2p0/939;i0_LQ_LWC_c1176/f1p0/678;i0_LQ_LWC_c1199/f1p0/891;i0_LQ_LWC_c1367/f1p0/961;i0_LQ_LWC_c1968/f1p1/872;i0_LQ_LWC_c849/f1p4/581;i0_LQ_LWC_c863/f1p0/579;i0_LQ_LWC_c944/f1p0/970;i1_HQ_LWC_c10429/f5p1/1861;i1_HQ_LWC_c10879/f2p0/2006;i1_HQ_LWC_c12223/f2p1/1760;i1_HQ_LWC_c1410/f9p0/1819;i1_HQ_LWC_c16353/f2p0/1888;i1_HQ_LWC_c16403/f5p0/1808;i1_HQ_LWC_c16570/f2p0/1489;i1_HQ_LWC_c1675…
GO:0070840	dynein complex binding	17	188	0.943746	1	i1_HQ_LWC_c25699/f2p0/1281;i1_HQ_LWC_c37233/f4p26/1178;i1_LQ_LWC_c10271/f1p0/1806;i1_LQ_LWC_c10556/f1p0/1985;i1_LQ_LWC_c24086/f1p8/1981;i2_LQ_LWC_c50393/f1p1/2863;i2_LQ_LWC_c5200/f1p0/2394;i3_HQ_LWC_c13833/f2p0/3076;i3_HQ_LWC_c2530/f2p0/3143;i3_HQ_LWC_c5224/f6p0/3346;i3_LQ_LWC_c13327/f1p0/3297;i3_LQ_LWC_c18525/f1p0/3500;i3_LQ_LWC_c27110/f1p0/3291;i4_LQ_LWC_c16324/f1p0/4083;i4_LQ_LWC_c23524/f1p0/4…
GO:0046983	protein dimerization activity	68	646	0.945452	1	i1_HQ_LWC_c2186/f4p2/1920;i1_HQ_LWC_c2277/f2p2/1974;i1_HQ_LWC_c25699/f2p0/1281;i1_HQ_LWC_c29528/f3p0/1532;i1_HQ_LWC_c37233/f4p26/1178;i1_HQ_LWC_c6276/f2p0/1746;i1_LQ_LWC_c10271/f1p0/1806;i1_LQ_LWC_c10556/f1p0/1985;i1_LQ_LWC_c10921/f1p0/1701;i1_LQ_LWC_c11270/f1p6/1982;i1_LQ_LWC_c18658/f1p0/1901;i1_LQ_LWC_c19586/f1p0/1685;i1_LQ_LWC_c19617/f1p0/1515;i1_LQ_LWC_c21061/f1p8/1427;i1_LQ_LWC_c21701/f1p0/1…
GO:0000988	transcription factor activity, protein binding	26	274	0.949263	1	i1_HQ_LWC_c14611/f22p0/1988;i1_HQ_LWC_c14920/f3p0/1427;i1_HQ_LWC_c27596/f4p0/1573;i1_LQ_LWC_c10271/f1p0/1806;i1_LQ_LWC_c18082/f1p0/1790;i1_LQ_LWC_c21931/f1p1/1959;i1_LQ_LWC_c24737/f1p0/1940;i1_LQ_LWC_c30278/f1p0/1785;i1_LQ_LWC_c30306/f1p0/1718;i1_LQ_LWC_c33134/f1p1/1891;i2_HQ_LWC_c46877/f2p5/2792;i2_HQ_LWC_c6119/f4p0/2138;i2_HQ_LWC_c86101/f2p5/2974;i2_LQ_LWC_c101821/f1p1/2798;i2_LQ_LWC_c104777/f1…
GO:0004536	deoxyribonuclease activity	37	376	0.952906	1	i0_LQ_LWC_c263/f2p0/733;i1_LQ_LWC_c12029/f1p0/1871;i1_LQ_LWC_c13157/f1p1/1406;i1_LQ_LWC_c3654/f2p0/1821;i1_LQ_LWC_c5121/f1p0/2005;i2_HQ_LWC_c37061/f2p1/2599;i2_HQ_LWC_c71016/f2p0/2270;i2_LQ_LWC_c104392/f1p1/2520;i2_LQ_LWC_c106431/f1p1/2877;i2_LQ_LWC_c106837/f1p2/2688;i2_LQ_LWC_c38054/f1p1/2807;i2_LQ_LWC_c38731/f1p0/2200;i2_LQ_LWC_c52900/f1p0/2619;i2_LQ_LWC_c53373/f1p0/2280;i2_LQ_LWC_c70755/f1p2/2…
GO:0004455	ketol-acid reductoisomerase activity	1	23	0.953468	1	i4_HQ_LWC_c8459/f2p0/5011
GO:0016929	SUMO-specific protease activity	1	23	0.953468	1	i3_LQ_LWC_c37030/f1p1/3439
GO:0070122	isopeptidase activity	1	23	0.953468	1	i3_LQ_LWC_c37030/f1p1/3439
GO:0070138	ubiquitin-like protein-specific isopeptidase activity	1	23	0.953468	1	i3_LQ_LWC_c37030/f1p1/3439
GO:0070140	SUMO-specific isopeptidase activity	1	23	0.953468	1	i3_LQ_LWC_c37030/f1p1/3439
GO:0043167	ion binding	1452	12022	0.953527	1	i0_HQ_LWC_c23/f9p0/730;i0_HQ_LWC_c273/f2p0/803;i0_HQ_LWC_c293/f2p0/939;i0_HQ_LWC_c87/f4p0/776;i0_LQ_LWC_c1125/f1p0/887;i0_LQ_LWC_c1176/f1p0/678;i0_LQ_LWC_c1199/f1p0/891;i0_LQ_LWC_c1298/f1p0/919;i0_LQ_LWC_c1359/f1p0/734;i0_LQ_LWC_c1367/f1p0/961;i0_LQ_LWC_c1382/f1p2/958;i0_LQ_LWC_c1392/f1p0/598;i0_LQ_LWC_c1522/f1p0/888;i0_LQ_LWC_c1553/f1p3/928;i0_LQ_LWC_c1859/f1p0/769;i0_LQ_LWC_c1968/f1p1/872;i0_LQ…	1p0/3404;i3_LQ_LWC_c9955/f1p0/3383;i4_HQ_LWC_c10527/f2p6/4601;i4_HQ_LWC_c11459/f5p0/5020;i4_HQ_LWC_c17028/f15p0/4746;i4_HQ_LWC_c17178/f3p0/4860;i4_HQ_LWC_c1876/f4p0/4421;i4_HQ_LWC_c19040/f2p1/4915;i4_HQ_LWC_c19080/f2p0/4990;i4_HQ_LWC_c2323/f4p1/4869;i4_HQ_LWC_c2394/f3p2/4736;i4_HQ_LWC_c2450/f3p0/4487;i4_HQ_LWC_c31228/f4p13/4123;i4_HQ_LWC_c31514/f2p0/4060;i4_HQ_LWC_c34831/f11p0/4993;i4_HQ_LWC_c348…
GO:0019783	ubiquitin-like protein-specific protease activity	22	239	0.953971	1	i1_LQ_LWC_c11999/f1p1/1809;i1_LQ_LWC_c23695/f1p0/1639;i1_LQ_LWC_c27387/f1p0/1312;i1_LQ_LWC_c8995/f1p0/1833;i2_HQ_LWC_c11400/f3p0/2532;i2_LQ_LWC_c101983/f1p0/2209;i2_LQ_LWC_c102829/f1p1/2612;i2_LQ_LWC_c107507/f1p1/2302;i2_LQ_LWC_c4096/f1p0/2731;i2_LQ_LWC_c59566/f14p1/2221;i2_LQ_LWC_c83418/f1p0/2447;i3_HQ_LWC_c32004/f11p1/3127;i3_LQ_LWC_c13261/f1p0/3260;i3_LQ_LWC_c22722/f1p0/3521;i3_LQ_LWC_c23350/f…
GO:0016407	acetyltransferase activity	9	114	0.955561	1	i0_LQ_LWC_c368/f1p0/854;i1_HQ_LWC_c2709/f3p0/1874;i1_HQ_LWC_c2790/f6p4/1634;i1_LQ_LWC_c10393/f1p27/1569;i1_LQ_LWC_c18082/f1p0/1790;i1_LQ_LWC_c23511/f1p0/1925;i1_LQ_LWC_c38262/f1p0/1939;i2_LQ_LWC_c25064/f1p1/2188;i2_LQ_LWC_c38861/f1p3/2142
GO:0005085	guanyl-nucleotide exchange factor activity	4	61	0.955688	1	i1_LQ_LWC_c12850/f1p0/2000;i2_HQ_LWC_c2781/f8p1/2302;i2_HQ_LWC_c77830/f4p1/2088;i2_LQ_LWC_c107290/f1p0/2204
GO:0033218	amide binding	4	61	0.955688	1	i1_HQ_LWC_c29662/f2p0/1798;i1_LQ_LWC_c21620/f1p0/2002;i2_LQ_LWC_c70370/f1p3/2519;i4_LQ_LWC_c22246/f1p2/4714
GO:0000166	nucleotide binding	968	8106	0.956053	1	i0_LQ_LWC_c1199/f1p0/891;i0_LQ_LWC_c1298/f1p0/919;i0_LQ_LWC_c1553/f1p3/928;i0_LQ_LWC_c342/f1p0/873;i1_HQ_LWC_c12819/f2p0/1779;i1_HQ_LWC_c13327/f5p0/1457;i1_HQ_LWC_c14899/f5p0/1785;i1_HQ_LWC_c14907/f12p0/1625;i1_HQ_LWC_c1784/f3p0/1773;i1_HQ_LWC_c18252/f2p0/1804;i1_HQ_LWC_c20392/f2p0/1942;i1_HQ_LWC_c2186/f4p2/1920;i1_HQ_LWC_c25516/f4p0/1352;i1_HQ_LWC_c2648/f5p0/1751;i1_HQ_LWC_c2651/f2p7/1555;i1_HQ_…
GO:1901265	nucleoside phosphate binding	968	8106	0.956053	1	i0_LQ_LWC_c1199/f1p0/891;i0_LQ_LWC_c1298/f1p0/919;i0_LQ_LWC_c1553/f1p3/928;i0_LQ_LWC_c342/f1p0/873;i1_HQ_LWC_c12819/f2p0/1779;i1_HQ_LWC_c13327/f5p0/1457;i1_HQ_LWC_c14899/f5p0/1785;i1_HQ_LWC_c14907/f12p0/1625;i1_HQ_LWC_c1784/f3p0/1773;i1_HQ_LWC_c18252/f2p0/1804;i1_HQ_LWC_c20392/f2p0/1942;i1_HQ_LWC_c2186/f4p2/1920;i1_HQ_LWC_c25516/f4p0/1352;i1_HQ_LWC_c2648/f5p0/1751;i1_HQ_LWC_c2651/f2p7/1555;i1_HQ_…
GO:0016874	ligase activity	53	523	0.95894	1	i1_HQ_LWC_c14899/f5p0/1785;i1_HQ_LWC_c27680/f3p0/1509;i1_HQ_LWC_c4790/f3p13/1953;i1_HQ_LWC_c6643/f3p0/1744;i1_LQ_LWC_c17874/f1p5/1667;i1_LQ_LWC_c19218/f1p0/1736;i1_LQ_LWC_c19894/f1p0/2226;i1_LQ_LWC_c23400/f1p0/1907;i1_LQ_LWC_c27195/f1p0/1179;i1_LQ_LWC_c3627/f1p0/1496;i2_HQ_LWC_c1060/f41p11/2390;i2_HQ_LWC_c115406/f6p1/2955;i2_HQ_LWC_c117099/f40p0/2423;i2_HQ_LWC_c127763/f21p8/2342;i2_HQ_LWC_c38761/…
GO:0050664	oxidoreductase activity, acting on NAD(P)H, oxygen as acceptor	1	24	0.95928	1	i3_LQ_LWC_c9717/f1p0/3469
GO:0004743	pyruvate kinase activity	4	62	0.95951	1	i1_HQ_LWC_c2766/f2p0/1946;i2_LQ_LWC_c52830/f1p1/2627;i2_LQ_LWC_c69603/f1p2/2500;i3_LQ_LWC_c6207/f1p0/3445
GO:0070566	adenylyltransferase activity	4	62	0.95951	1	i1_LQ_LWC_c19938/f1p0/1913;i1_LQ_LWC_c6284/f1p1/1979;i2_LQ_LWC_c10748/f1p0/2421;i5_LQ_LWC_c10445/f1p0/5092
GO:0003735	structural constituent of ribosome	18	205	0.962118	1	i0_HQ_LWC_c201/f2p0/863;i0_LQ_LWC_c1218/f1p0/592;i1_HQ_LWC_c16565/f2p0/1737;i1_LQ_LWC_c12749/f1p0/1913;i1_LQ_LWC_c22308/f1p0/1504;i1_LQ_LWC_c31284/f1p0/1840;i1_LQ_LWC_c38564/f1p5/1215;i2_LQ_LWC_c13624/f1p0/2061;i2_LQ_LWC_c53011/f1p5/2436;i2_LQ_LWC_c53485/f1p0/2183;i2_LQ_LWC_c55242/f1p2/2851;i2_LQ_LWC_c59187/f1p2/2026;i2_LQ_LWC_c67342/f1p0/2229;i2_LQ_LWC_c8292/f2p0/2893;i3_LQ_LWC_c18263/f1p0/3662;…
GO:0032559	adenyl ribonucleotide binding	788	6657	0.964058	1	i0_LQ_LWC_c1553/f1p3/928;i0_LQ_LWC_c342/f1p0/873;i1_HQ_LWC_c13327/f5p0/1457;i1_HQ_LWC_c14899/f5p0/1785;i1_HQ_LWC_c1784/f3p0/1773;i1_HQ_LWC_c18252/f2p0/1804;i1_HQ_LWC_c20392/f2p0/1942;i1_HQ_LWC_c25516/f4p0/1352;i1_HQ_LWC_c2651/f2p7/1555;i1_HQ_LWC_c27412/f20p0/2012;i1_HQ_LWC_c27594/f7p1/1989;i1_HQ_LWC_c2766/f2p0/1946;i1_HQ_LWC_c2926/f3p11/1694;i1_HQ_LWC_c4790/f3p13/1953;i1_HQ_LWC_c5427/f2p0/1826;i1…
GO:0004375	glycine dehydrogenase (decarboxylating) activity	1	25	0.964366	1	i3_LQ_LWC_c19741/f1p0/3566
GO:0004613	phosphoenolpyruvate carboxykinase (GTP) activity	1	25	0.964366	1	i2_LQ_LWC_c88793/f1p0/2155
GO:0016642	oxidoreductase activity, acting on the CH-NH2 group of donors, disulfide as acceptor	1	25	0.964366	1	i3_LQ_LWC_c19741/f1p0/3566
GO:0016717	oxidoreductase activity, acting on paired donors, with oxidation of a pair of donors resulting in the reduction of molecular oxygen to two molecules of water	1	25	0.964366	1	i1_HQ_LWC_c27554/f5p0/1876
GO:0003872	6-phosphofructokinase activity	3	52	0.965591	1	i1_LQ_LWC_c7226/f1p0/2010;i2_HQ_LWC_c128160/f36p3/2443;i2_LQ_LWC_c19086/f1p1/2489
GO:0030554	adenyl nucleotide binding	789	6675	0.967841	1	i0_LQ_LWC_c1553/f1p3/928;i0_LQ_LWC_c342/f1p0/873;i1_HQ_LWC_c13327/f5p0/1457;i1_HQ_LWC_c14899/f5p0/1785;i1_HQ_LWC_c1784/f3p0/1773;i1_HQ_LWC_c18252/f2p0/1804;i1_HQ_LWC_c20392/f2p0/1942;i1_HQ_LWC_c25516/f4p0/1352;i1_HQ_LWC_c2651/f2p7/1555;i1_HQ_LWC_c27412/f20p0/2012;i1_HQ_LWC_c27594/f7p1/1989;i1_HQ_LWC_c2766/f2p0/1946;i1_HQ_LWC_c2926/f3p11/1694;i1_HQ_LWC_c4790/f3p13/1953;i1_HQ_LWC_c5427/f2p0/1826;i1…
GO:0000990	transcription factor activity, core RNA polymerase binding	6	87	0.968073	1	i1_HQ_LWC_c14611/f22p0/1988;i1_LQ_LWC_c24737/f1p0/1940;i2_LQ_LWC_c24116/f1p2/2144;i2_LQ_LWC_c41691/f1p2/2042;i2_LQ_LWC_c82938/f1p0/2252;i4_HQ_LWC_c36844/f2p0/5154
GO:0000996	core DNA-dependent RNA polymerase binding promoter specificity activity	6	87	0.968073	1	i1_HQ_LWC_c14611/f22p0/1988;i1_LQ_LWC_c24737/f1p0/1940;i2_LQ_LWC_c24116/f1p2/2144;i2_LQ_LWC_c41691/f1p2/2042;i2_LQ_LWC_c82938/f1p0/2252;i4_HQ_LWC_c36844/f2p0/5154
GO:0016987	sigma factor activity	6	87	0.968073	1	i1_HQ_LWC_c14611/f22p0/1988;i1_LQ_LWC_c24737/f1p0/1940;i2_LQ_LWC_c24116/f1p2/2144;i2_LQ_LWC_c41691/f1p2/2042;i2_LQ_LWC_c82938/f1p0/2252;i4_HQ_LWC_c36844/f2p0/5154
GO:0004523	RNA-DNA hybrid ribonuclease activity	1	26	0.968818	1	i5_HQ_LWC_c1908/f2p0/5718
GO:0043015	gamma-tubulin binding	3	53	0.968869	1	i2_LQ_LWC_c36728/f1p1/2201;i2_LQ_LWC_c54576/f1p4/2509;i3_LQ_LWC_c28528/f1p0/3162
GO:0016410	N-acyltransferase activity	9	120	0.970743	1	i0_LQ_LWC_c368/f1p0/854;i1_HQ_LWC_c2709/f3p0/1874;i1_HQ_LWC_c2790/f6p4/1634;i1_LQ_LWC_c10393/f1p27/1569;i1_LQ_LWC_c18082/f1p0/1790;i1_LQ_LWC_c23511/f1p0/1925;i1_LQ_LWC_c38262/f1p0/1939;i2_LQ_LWC_c25064/f1p1/2188;i2_LQ_LWC_c38861/f1p3/2142
GO:0016779	nucleotidyltransferase activity	51	515	0.971032	1	i0_HQ_LWC_c273/f2p0/803;i1_HQ_LWC_c16182/f5p0/1593;i1_HQ_LWC_c2459/f3p0/1963;i1_HQ_LWC_c414/f22p0/1819;i1_LQ_LWC_c17037/f1p0/1521;i1_LQ_LWC_c19938/f1p0/1913;i1_LQ_LWC_c23397/f2p42/1903;i1_LQ_LWC_c23511/f1p0/1925;i1_LQ_LWC_c24175/f1p1/1634;i1_LQ_LWC_c24722/f1p23/1608;i1_LQ_LWC_c26572/f1p0/1237;i1_LQ_LWC_c36305/f1p0/1421;i1_LQ_LWC_c42135/f1p8/1072;i1_LQ_LWC_c42629/f1p0/1028;i1_LQ_LWC_c4373/f4p0/168…
GO:0008677	2-dehydropantoate 2-reductase activity	2	41	0.971127	1	i1_LQ_LWC_c17874/f1p5/1667;i3_LQ_LWC_c5983/f1p0/3189
GO:0016646	oxidoreductase activity, acting on the CH-NH group of donors, NAD or NADP as acceptor	2	41	0.971127	1	i0_LQ_LWC_c1485/f1p2/902;i3_LQ_LWC_c14208/f1p4/3049
GO:0016748	succinyltransferase activity	4	66	0.97194	1	i1_LQ_LWC_c10393/f1p27/1569;i1_LQ_LWC_c3323/f1p7/1568;i1_LQ_LWC_c6993/f1p9/1726;i2_HQ_LWC_c74094/f2p8/2213
GO:0008318	protein prenyltransferase activity	1	27	0.972713	1	i3_LQ_LWC_c8052/f1p0/3693
GO:0019207	kinase regulator activity	1	27	0.972713	1	i1_HQ_LWC_c27596/f4p0/1573
GO:0005524	ATP binding	711	6054	0.974041	1	i0_LQ_LWC_c1553/f1p3/928;i0_LQ_LWC_c342/f1p0/873;i1_HQ_LWC_c13327/f5p0/1457;i1_HQ_LWC_c14899/f5p0/1785;i1_HQ_LWC_c1784/f3p0/1773;i1_HQ_LWC_c18252/f2p0/1804;i1_HQ_LWC_c20392/f2p0/1942;i1_HQ_LWC_c25516/f4p0/1352;i1_HQ_LWC_c2651/f2p7/1555;i1_HQ_LWC_c27412/f20p0/2012;i1_HQ_LWC_c27594/f7p1/1989;i1_HQ_LWC_c2766/f2p0/1946;i1_HQ_LWC_c4790/f3p13/1953;i1_HQ_LWC_c5427/f2p0/1826;i1_HQ_LWC_c6219/f2p0/1871;i1_…
GO:0005267	potassium channel activity	2	42	0.974208	1	i1_HQ_LWC_c22201/f2p0/1596;i1_LQ_LWC_c39120/f1p0/1215
GO:0015103	inorganic anion transmembrane transporter activity	77	750	0.97448	1	i0_LQ_LWC_c1968/f1p1/872;i1_HQ_LWC_c2091/f2p1/1792;i1_HQ_LWC_c2790/f6p4/1634;i1_LQ_LWC_c11878/f1p0/1583;i1_LQ_LWC_c18212/f1p8/1578;i1_LQ_LWC_c22336/f1p0/1878;i1_LQ_LWC_c24083/f1p4/1982;i1_LQ_LWC_c25206/f1p0/1467;i1_LQ_LWC_c35116/f1p0/1577;i1_LQ_LWC_c36332/f1p2/1571;i1_LQ_LWC_c42094/f1p0/1067;i1_LQ_LWC_c4667/f1p0/1654;i2_HQ_LWC_c115449/f10p4/2343;i2_HQ_LWC_c12014/f2p1/2215;i2_HQ_LWC_c1482/f10p1/23…
GO:0016888	endodeoxyribonuclease activity, producing 5'-phosphomonoesters	23	261	0.975373	1	i1_LQ_LWC_c12029/f1p0/1871;i1_LQ_LWC_c3654/f2p0/1821;i2_HQ_LWC_c71016/f2p0/2270;i2_LQ_LWC_c106431/f1p1/2877;i2_LQ_LWC_c106837/f1p2/2688;i2_LQ_LWC_c38731/f1p0/2200;i2_LQ_LWC_c70755/f1p2/2514;i2_LQ_LWC_c87189/f1p7/2605;i2_LQ_LWC_c9863/f1p1/2500;i3_HQ_LWC_c2504/f3p0/3370;i3_HQ_LWC_c3460/f2p3/3778;i3_LQ_LWC_c10837/f3p0/3255;i4_HQ_LWC_c17178/f3p0/4860;i4_HQ_LWC_c35632/f8p0/4245;i4_LQ_LWC_c16429/f1p0/4…
GO:0008137	NADH dehydrogenase (ubiquinone) activity	1	28	0.976122	1	i1_HQ_LWC_c19744/f3p22/1911
GO:0050136	NADH dehydrogenase (quinone) activity	1	28	0.976122	1	i1_HQ_LWC_c19744/f3p22/1911
GO:0004675	transmembrane receptor protein serine/threonine kinase activity	3	56	0.97702	1	i1_LQ_LWC_c11310/f1p0/1836;i2_LQ_LWC_c113283/f1p2/2088;i2_LQ_LWC_c50005/f1p0/2702
GO:0003690	double-stranded DNA binding	8	113	0.977427	1	i1_LQ_LWC_c19992/f1p0/1853;i1_LQ_LWC_c7756/f1p2/1991;i2_LQ_LWC_c25509/f2p2/2235;i2_LQ_LWC_c54397/f1p0/2827;i3_LQ_LWC_c30397/f1p0/3065;i4_HQ_LWC_c35551/f2p0/4314;i4_LQ_LWC_c28172/f1p3/4723;i4_LQ_LWC_c28608/f1p0/4598
GO:0005057	receptor signaling protein activity	16	195	0.977797	1	i0_HQ_LWC_c80/f4p0/877;i1_HQ_LWC_c6219/f2p0/1871;i1_LQ_LWC_c23511/f1p0/1925;i1_LQ_LWC_c3312/f1p6/1754;i1_LQ_LWC_c33134/f1p1/1891;i1_LQ_LWC_c35620/f1p0/1520;i2_HQ_LWC_c39337/f2p0/2775;i2_LQ_LWC_c104777/f1p0/2377;i2_LQ_LWC_c4789/f2p4/2165;i2_LQ_LWC_c83169/f1p3/2386;i3_LQ_LWC_c18635/f1p4/3179;i3_LQ_LWC_c20595/f1p2/3626;i4_HQ_LWC_c19040/f2p1/4915;i4_LQ_LWC_c10656/f1p1/4639;i4_LQ_LWC_c9784/f1p0/4579;i…
GO:0004803	transposase activity	6	92	0.978835	1	i1_HQ_LWC_c16618/f2p0/1809;i1_HQ_LWC_c37233/f4p26/1178;i1_LQ_LWC_c24899/f1p0/1954;i2_LQ_LWC_c115103/f1p0/2047;i2_LQ_LWC_c133301/f1p13/2010;i3_LQ_LWC_c12934/f1p7/3076
GO:0042277	peptide binding	3	57	0.979252	1	i1_HQ_LWC_c29662/f2p0/1798;i1_LQ_LWC_c21620/f1p0/2002;i4_LQ_LWC_c22246/f1p2/4714
GO:0016655	oxidoreductase activity, acting on NAD(P)H, quinone or similar compound as acceptor	2	44	0.979445	1	i1_HQ_LWC_c19744/f3p22/1911;i2_HQ_LWC_c6087/f6p3/2822
GO:0016462	pyrophosphatase activity	387	3395	0.980116	1	i0_HQ_LWC_c148/f3p0/663;i0_HQ_LWC_c80/f4p0/877;i0_LQ_LWC_c1280/f1p5/992;i0_LQ_LWC_c1298/f1p0/919;i0_LQ_LWC_c1311/f1p2/568;i0_LQ_LWC_c1461/f1p0/769;i0_LQ_LWC_c1553/f1p3/928;i0_LQ_LWC_c1818/f1p6/717;i0_LQ_LWC_c314/f1p0/738;i0_LQ_LWC_c342/f1p0/873;i0_LQ_LWC_c558/f1p0/727;i0_LQ_LWC_c944/f1p0/970;i1_HQ_LWC_c13327/f5p0/1457;i1_HQ_LWC_c16237/f3p0/1669;i1_HQ_LWC_c1901/f8p4/1624;i1_HQ_LWC_c19515/f2p0/1710…
GO:0030955	potassium ion binding	5	82	0.981154	1	i1_HQ_LWC_c22201/f2p0/1596;i1_HQ_LWC_c2766/f2p0/1946;i1_LQ_LWC_c39120/f1p0/1215;i2_LQ_LWC_c52830/f1p1/2627;i2_LQ_LWC_c69603/f1p2/2500
GO:0003954	NADH dehydrogenase activity	1	30	0.981715	1	i1_HQ_LWC_c19744/f3p22/1911
GO:0004520	endodeoxyribonuclease activity	23	267	0.981988	1	i1_LQ_LWC_c12029/f1p0/1871;i1_LQ_LWC_c3654/f2p0/1821;i2_HQ_LWC_c71016/f2p0/2270;i2_LQ_LWC_c106431/f1p1/2877;i2_LQ_LWC_c106837/f1p2/2688;i2_LQ_LWC_c38731/f1p0/2200;i2_LQ_LWC_c70755/f1p2/2514;i2_LQ_LWC_c87189/f1p7/2605;i2_LQ_LWC_c9863/f1p1/2500;i3_HQ_LWC_c2504/f3p0/3370;i3_HQ_LWC_c3460/f2p3/3778;i3_LQ_LWC_c10837/f3p0/3255;i4_HQ_LWC_c17178/f3p0/4860;i4_HQ_LWC_c35632/f8p0/4245;i4_LQ_LWC_c16429/f1p0/4…
GO:0016875	ligase activity, forming carbon-oxygen bonds	16	199	0.982544	1	i1_LQ_LWC_c19218/f1p0/1736;i2_HQ_LWC_c117099/f40p0/2423;i2_HQ_LWC_c55065/f3p1/2262;i2_LQ_LWC_c12276/f1p1/2652;i2_LQ_LWC_c32209/f1p1/2590;i2_LQ_LWC_c32974/f1p0/2297;i2_LQ_LWC_c34845/f1p1/2743;i2_LQ_LWC_c35455/f1p5/2486;i2_LQ_LWC_c36489/f1p0/2440;i2_LQ_LWC_c65388/f1p0/2085;i2_LQ_LWC_c69275/f1p0/2598;i2_LQ_LWC_c90418/f1p0/2153;i3_LQ_LWC_c13883/f1p0/3050;i3_LQ_LWC_c19453/f1p0/3430;i4_LQ_LWC_c25386/f1…
GO:0019199	transmembrane receptor protein kinase activity	3	59	0.983112	1	i1_LQ_LWC_c11310/f1p0/1836;i2_LQ_LWC_c113283/f1p2/2088;i2_LQ_LWC_c50005/f1p0/2702
GO:0003871	5-methyltetrahydropteroyltriglutamate-homocysteine S-methyltransferase activity	2	46	0.983644	1	i2_LQ_LWC_c103766/f1p4/2639;i5_LQ_LWC_c9874/f1p0/5155
GO:0042085	5-methyltetrahydropteroyltri-L-glutamate-dependent methyltransferase activity	2	46	0.983644	1	i2_LQ_LWC_c103766/f1p4/2639;i5_LQ_LWC_c9874/f1p0/5155
GO:0005525	GTP binding	338	2997	0.983741	1	i0_LQ_LWC_c1199/f1p0/891;i0_LQ_LWC_c1298/f1p0/919;i0_LQ_LWC_c342/f1p0/873;i1_HQ_LWC_c14899/f5p0/1785;i1_HQ_LWC_c20392/f2p0/1942;i1_HQ_LWC_c2651/f2p7/1555;i1_HQ_LWC_c27594/f7p1/1989;i1_HQ_LWC_c3538/f2p17/1660;i1_HQ_LWC_c6276/f2p0/1746;i1_LQ_LWC_c10421/f1p0/1741;i1_LQ_LWC_c10475/f1p10/1951;i1_LQ_LWC_c10803/f1p4/1641;i1_LQ_LWC_c10810/f1p6/1783;i1_LQ_LWC_c11521/f1p0/1539;i1_LQ_LWC_c13806/f1p0/1361;i1…
GO:0003684	damaged DNA binding	1	31	0.983999	1	i1_LQ_LWC_c22441/f1p0/1646
GO:0016876	ligase activity, forming aminoacyl-tRNA and related compounds	15	191	0.984611	1	i1_LQ_LWC_c19218/f1p0/1736;i2_HQ_LWC_c117099/f40p0/2423;i2_LQ_LWC_c12276/f1p1/2652;i2_LQ_LWC_c32209/f1p1/2590;i2_LQ_LWC_c32974/f1p0/2297;i2_LQ_LWC_c34845/f1p1/2743;i2_LQ_LWC_c35455/f1p5/2486;i2_LQ_LWC_c36489/f1p0/2440;i2_LQ_LWC_c65388/f1p0/2085;i2_LQ_LWC_c69275/f1p0/2598;i2_LQ_LWC_c90418/f1p0/2153;i3_LQ_LWC_c13883/f1p0/3050;i3_LQ_LWC_c19453/f1p0/3430;i4_LQ_LWC_c25386/f1p0/5002;i5_LQ_LWC_c9467/f1p…
GO:0032561	guanyl ribonucleotide binding	338	3001	0.984856	1	i0_LQ_LWC_c1199/f1p0/891;i0_LQ_LWC_c1298/f1p0/919;i0_LQ_LWC_c342/f1p0/873;i1_HQ_LWC_c14899/f5p0/1785;i1_HQ_LWC_c20392/f2p0/1942;i1_HQ_LWC_c2651/f2p7/1555;i1_HQ_LWC_c27594/f7p1/1989;i1_HQ_LWC_c3538/f2p17/1660;i1_HQ_LWC_c6276/f2p0/1746;i1_LQ_LWC_c10421/f1p0/1741;i1_LQ_LWC_c10475/f1p10/1951;i1_LQ_LWC_c10803/f1p4/1641;i1_LQ_LWC_c10810/f1p6/1783;i1_LQ_LWC_c11521/f1p0/1539;i1_LQ_LWC_c13806/f1p0/1361;i1…
GO:0032182	ubiquitin-like protein binding	2	47	0.985418	1	i2_LQ_LWC_c105537/f1p1/2584;i3_LQ_LWC_c37030/f1p1/3439
GO:0031420	alkali metal ion binding	5	85	0.985599	1	i1_HQ_LWC_c22201/f2p0/1596;i1_HQ_LWC_c2766/f2p0/1946;i1_LQ_LWC_c39120/f1p0/1215;i2_LQ_LWC_c52830/f1p1/2627;i2_LQ_LWC_c69603/f1p2/2500
GO:0098772	molecular function regulator	35	386	0.985956	1	i0_HQ_LWC_c233/f2p0/747;i0_LQ_LWC_c2178/f1p1/433;i0_LQ_LWC_c401/f1p0/591;i1_HQ_LWC_c12988/f2p0/1334;i1_HQ_LWC_c27596/f4p0/1573;i1_HQ_LWC_c7475/f3p1/1773;i1_LQ_LWC_c12850/f1p0/2000;i1_LQ_LWC_c22161/f1p0/1869;i1_LQ_LWC_c22585/f1p1/1997;i1_LQ_LWC_c24084/f1p11/1455;i1_LQ_LWC_c30822/f1p0/1553;i1_LQ_LWC_c35448/f1p1/1970;i1_LQ_LWC_c4800/f2p0/1507;i2_HQ_LWC_c2781/f8p1/2302;i2_HQ_LWC_c35758/f2p0/2436;i2_H…
GO:0003747	translation release factor activity	1	32	0.985998	1	i3_LQ_LWC_c12494/f1p1/3315
GO:0008079	translation termination factor activity	1	32	0.985998	1	i3_LQ_LWC_c12494/f1p1/3315
GO:0019001	guanyl nucleotide binding	340	3023	0.986205	1	i0_LQ_LWC_c1199/f1p0/891;i0_LQ_LWC_c1298/f1p0/919;i0_LQ_LWC_c342/f1p0/873;i1_HQ_LWC_c14899/f5p0/1785;i1_HQ_LWC_c20392/f2p0/1942;i1_HQ_LWC_c2651/f2p7/1555;i1_HQ_LWC_c27594/f7p1/1989;i1_HQ_LWC_c3538/f2p17/1660;i1_HQ_LWC_c6276/f2p0/1746;i1_LQ_LWC_c10421/f1p0/1741;i1_LQ_LWC_c10475/f1p10/1951;i1_LQ_LWC_c10803/f1p4/1641;i1_LQ_LWC_c10810/f1p6/1783;i1_LQ_LWC_c11521/f1p0/1539;i1_LQ_LWC_c13806/f1p0/1361;i1…
GO:0004127	cytidylate kinase activity	3	61	0.986278	1	i2_HQ_LWC_c39337/f2p0/2775;i3_LQ_LWC_c3619/f1p0/3186;i4_LQ_LWC_c41240/f1p0/4036
GO:0051536	iron-sulfur cluster binding	17	213	0.986317	1	i0_LQ_LWC_c545/f1p0/858;i1_HQ_LWC_c39279/f10p0/1936;i1_HQ_LWC_c8780/f2p0/1791;i1_LQ_LWC_c11157/f1p0/2012;i1_LQ_LWC_c39061/f1p0/1986;i1_LQ_LWC_c41350/f1p0/1903;i1_LQ_LWC_c4355/f1p0/1974;i2_HQ_LWC_c127720/f114p10/2109;i2_LQ_LWC_c106270/f1p0/2170;i2_LQ_LWC_c67619/f1p1/2485;i3_LQ_LWC_c22972/f1p1/3416;i3_LQ_LWC_c28505/f1p0/3999;i4_LQ_LWC_c16330/f1p0/4086;i4_LQ_LWC_c2463/f2p2/4862;i4_LQ_LWC_c26667/f1p0…
GO:0051540	metal cluster binding	17	213	0.986317	1	i0_LQ_LWC_c545/f1p0/858;i1_HQ_LWC_c39279/f10p0/1936;i1_HQ_LWC_c8780/f2p0/1791;i1_LQ_LWC_c11157/f1p0/2012;i1_LQ_LWC_c39061/f1p0/1986;i1_LQ_LWC_c41350/f1p0/1903;i1_LQ_LWC_c4355/f1p0/1974;i2_HQ_LWC_c127720/f114p10/2109;i2_LQ_LWC_c106270/f1p0/2170;i2_LQ_LWC_c67619/f1p1/2485;i3_LQ_LWC_c22972/f1p1/3416;i3_LQ_LWC_c28505/f1p0/3999;i4_LQ_LWC_c16330/f1p0/4086;i4_LQ_LWC_c2463/f2p2/4862;i4_LQ_LWC_c26667/f1p0…
GO:0019899	enzyme binding	13	173	0.986836	1	i1_LQ_LWC_c26841/f1p0/1306;i1_LQ_LWC_c37443/f2p0/1364;i2_HQ_LWC_c38267/f2p0/2887;i2_HQ_LWC_c69115/f2p3/2878;i2_LQ_LWC_c18839/f1p1/2799;i2_LQ_LWC_c35929/f1p2/2321;i2_LQ_LWC_c89031/f1p1/2086;i3_HQ_LWC_c2388/f2p8/3256;i3_HQ_LWC_c8150/f3p2/3200;i3_LQ_LWC_c11590/f1p0/3555;i3_LQ_LWC_c21194/f1p7/3589;i3_LQ_LWC_c37511/f1p18/3372;i5_LQ_LWC_c6777/f1p0/5295
GO:0019205	nucleobase-containing compound kinase activity	5	86	0.986847	1	i0_LQ_LWC_c2122/f1p2/701;i1_LQ_LWC_c42573/f1p2/1053;i2_HQ_LWC_c39337/f2p0/2775;i3_LQ_LWC_c3619/f1p0/3186;i4_LQ_LWC_c41240/f1p0/4036
GO:0016817	hydrolase activity, acting on acid anhydrides	401	3538	0.987104	1	i0_HQ_LWC_c148/f3p0/663;i0_HQ_LWC_c80/f4p0/877;i0_LQ_LWC_c1280/f1p5/992;i0_LQ_LWC_c1298/f1p0/919;i0_LQ_LWC_c1311/f1p2/568;i0_LQ_LWC_c1461/f1p0/769;i0_LQ_LWC_c1553/f1p3/928;i0_LQ_LWC_c1818/f1p6/717;i0_LQ_LWC_c314/f1p0/738;i0_LQ_LWC_c342/f1p0/873;i0_LQ_LWC_c558/f1p0/727;i0_LQ_LWC_c570/f1p0/610;i0_LQ_LWC_c700/f1p0/981;i0_LQ_LWC_c944/f1p0/970;i13_LQ_LWC_c5/f1p0/13509;i1_HQ_LWC_c13327/f5p0/1457;i1_HQ_…
GO:0045182	translation regulator activity	3	62	0.987639	1	i2_HQ_LWC_c2135/f13p2/2315;i2_HQ_LWC_c26184/f2p0/2873;i5_LQ_LWC_c10445/f1p0/5092
GO:0042802	identical protein binding	28	323	0.988078	1	i1_HQ_LWC_c25699/f2p0/1281;i1_HQ_LWC_c37233/f4p26/1178;i1_LQ_LWC_c10271/f1p0/1806;i1_LQ_LWC_c10556/f1p0/1985;i1_LQ_LWC_c18658/f1p0/1901;i1_LQ_LWC_c24086/f1p8/1981;i2_HQ_LWC_c31259/f2p0/2666;i2_HQ_LWC_c71844/f2p2/2642;i2_LQ_LWC_c13982/f1p0/2089;i2_LQ_LWC_c50004/f1p0/2127;i2_LQ_LWC_c50393/f1p1/2863;i2_LQ_LWC_c5200/f1p0/2394;i2_LQ_LWC_c65499/f1p1/2314;i3_HQ_LWC_c13833/f2p0/3076;i3_HQ_LWC_c3065/f2p0/…
GO:0004812	aminoacyl-tRNA ligase activity	13	176	0.989251	1	i1_LQ_LWC_c19218/f1p0/1736;i2_HQ_LWC_c117099/f40p0/2423;i2_LQ_LWC_c12276/f1p1/2652;i2_LQ_LWC_c32209/f1p1/2590;i2_LQ_LWC_c32974/f1p0/2297;i2_LQ_LWC_c35455/f1p5/2486;i2_LQ_LWC_c36489/f1p0/2440;i2_LQ_LWC_c65388/f1p0/2085;i2_LQ_LWC_c69275/f1p0/2598;i2_LQ_LWC_c90418/f1p0/2153;i3_LQ_LWC_c19453/f1p0/3430;i4_LQ_LWC_c25386/f1p0/5002;i5_LQ_LWC_c9467/f1p0/5346
GO:0016818	hydrolase activity, acting on acid anhydrides, in phosphorus-containing anhydrides	391	3465	0.989278	1	i0_HQ_LWC_c148/f3p0/663;i0_HQ_LWC_c80/f4p0/877;i0_LQ_LWC_c1280/f1p5/992;i0_LQ_LWC_c1298/f1p0/919;i0_LQ_LWC_c1311/f1p2/568;i0_LQ_LWC_c1461/f1p0/769;i0_LQ_LWC_c1553/f1p3/928;i0_LQ_LWC_c1818/f1p6/717;i0_LQ_LWC_c314/f1p0/738;i0_LQ_LWC_c342/f1p0/873;i0_LQ_LWC_c558/f1p0/727;i0_LQ_LWC_c944/f1p0/970;i1_HQ_LWC_c13327/f5p0/1457;i1_HQ_LWC_c16237/f3p0/1669;i1_HQ_LWC_c1901/f8p4/1624;i1_HQ_LWC_c19515/f2p0/1710…
GO:0003725	double-stranded RNA binding	1	34	0.989279	1	i3_LQ_LWC_c39887/f1p1/3026
GO:0003729	mRNA binding	1	34	0.989279	1	i2_HQ_LWC_c51706/f2p3/2175
GO:0004612	phosphoenolpyruvate carboxykinase (ATP) activity	1	34	0.989279	1	i2_LQ_LWC_c88793/f1p0/2155
GO:0004725	protein tyrosine phosphatase activity	1	34	0.989279	1	i4_HQ_LWC_c2276/f2p1/4397
GO:0032183	SUMO binding	1	34	0.989279	1	i3_LQ_LWC_c37030/f1p1/3439
GO:0044822	poly(A) RNA binding	1	34	0.989279	1	i2_HQ_LWC_c51706/f2p3/2175
GO:0017111	nucleoside-triphosphatase activity	372	3309	0.989898	1	i0_HQ_LWC_c148/f3p0/663;i0_HQ_LWC_c80/f4p0/877;i0_LQ_LWC_c1280/f1p5/992;i0_LQ_LWC_c1298/f1p0/919;i0_LQ_LWC_c1311/f1p2/568;i0_LQ_LWC_c1461/f1p0/769;i0_LQ_LWC_c1553/f1p3/928;i0_LQ_LWC_c1818/f1p6/717;i0_LQ_LWC_c314/f1p0/738;i0_LQ_LWC_c342/f1p0/873;i0_LQ_LWC_c558/f1p0/727;i0_LQ_LWC_c944/f1p0/970;i1_HQ_LWC_c13327/f5p0/1457;i1_HQ_LWC_c16237/f3p0/1669;i1_HQ_LWC_c1901/f8p4/1624;i1_HQ_LWC_c19515/f2p0/1710…
GO:0019201	nucleotide kinase activity	4	77	0.990189	1	i1_LQ_LWC_c42573/f1p2/1053;i2_HQ_LWC_c39337/f2p0/2775;i3_LQ_LWC_c3619/f1p0/3186;i4_LQ_LWC_c41240/f1p0/4036
GO:0015116	sulfate transmembrane transporter activity	59	617	0.990514	1	i0_LQ_LWC_c1968/f1p1/872;i1_HQ_LWC_c2091/f2p1/1792;i1_HQ_LWC_c2790/f6p4/1634;i1_LQ_LWC_c11878/f1p0/1583;i1_LQ_LWC_c18212/f1p8/1578;i1_LQ_LWC_c24083/f1p4/1982;i1_LQ_LWC_c35116/f1p0/1577;i1_LQ_LWC_c36332/f1p2/1571;i1_LQ_LWC_c42094/f1p0/1067;i2_HQ_LWC_c12014/f2p1/2215;i2_HQ_LWC_c1482/f10p1/2352;i2_HQ_LWC_c2332/f3p3/2587;i2_HQ_LWC_c41025/f2p1/2077;i2_HQ_LWC_c43487/f5p1/2488;i2_HQ_LWC_c77533/f3p3/2515…
GO:1901682	sulfur compound transmembrane transporter activity	59	617	0.990514	1	i0_LQ_LWC_c1968/f1p1/872;i1_HQ_LWC_c2091/f2p1/1792;i1_HQ_LWC_c2790/f6p4/1634;i1_LQ_LWC_c11878/f1p0/1583;i1_LQ_LWC_c18212/f1p8/1578;i1_LQ_LWC_c24083/f1p4/1982;i1_LQ_LWC_c35116/f1p0/1577;i1_LQ_LWC_c36332/f1p2/1571;i1_LQ_LWC_c42094/f1p0/1067;i2_HQ_LWC_c12014/f2p1/2215;i2_HQ_LWC_c1482/f10p1/2352;i2_HQ_LWC_c2332/f3p3/2587;i2_HQ_LWC_c41025/f2p1/2077;i2_HQ_LWC_c43487/f5p1/2488;i2_HQ_LWC_c77533/f3p3/2515…
GO:0008641	small protein activating enzyme activity	3	65	0.990987	1	i1_LQ_LWC_c17874/f1p5/1667;i1_LQ_LWC_c23400/f1p0/1907;i3_LQ_LWC_c9604/f1p2/3364
GO:0000155	phosphorelay sensor kinase activity	8	125	0.991179	1	i1_LQ_LWC_c3312/f1p6/1754;i2_HQ_LWC_c39337/f2p0/2775;i3_LQ_LWC_c18635/f1p4/3179;i3_LQ_LWC_c20595/f1p2/3626;i4_HQ_LWC_c19040/f2p1/4915;i4_LQ_LWC_c10656/f1p1/4639;i4_LQ_LWC_c9784/f1p0/4579;i5_LQ_LWC_c8816/f1p2/5432
GO:0004386	helicase activity	190	1773	0.991502	1	i0_HQ_LWC_c148/f3p0/663;i0_HQ_LWC_c80/f4p0/877;i0_LQ_LWC_c1280/f1p5/992;i0_LQ_LWC_c1311/f1p2/568;i0_LQ_LWC_c1461/f1p0/769;i0_LQ_LWC_c1818/f1p6/717;i0_LQ_LWC_c314/f1p0/738;i0_LQ_LWC_c558/f1p0/727;i0_LQ_LWC_c944/f1p0/970;i1_HQ_LWC_c13327/f5p0/1457;i1_HQ_LWC_c16237/f3p0/1669;i1_HQ_LWC_c2651/f2p7/1555;i1_HQ_LWC_c2766/f2p0/1946;i1_HQ_LWC_c6219/f2p0/1871;i1_LQ_LWC_c10356/f1p0/1783;i1_LQ_LWC_c10803/f1p4…
GO:0051539	4 iron, 4 sulfur cluster binding	2	52	0.991827	1	i1_HQ_LWC_c8780/f2p0/1791;i2_LQ_LWC_c106270/f1p0/2170
GO:0042803	protein homodimerization activity	21	263	0.992495	1	i1_HQ_LWC_c25699/f2p0/1281;i1_HQ_LWC_c37233/f4p26/1178;i1_LQ_LWC_c10271/f1p0/1806;i1_LQ_LWC_c10556/f1p0/1985;i1_LQ_LWC_c18658/f1p0/1901;i1_LQ_LWC_c24086/f1p8/1981;i2_HQ_LWC_c31259/f2p0/2666;i2_LQ_LWC_c50393/f1p1/2863;i2_LQ_LWC_c5200/f1p0/2394;i3_HQ_LWC_c13833/f2p0/3076;i3_HQ_LWC_c3065/f2p0/3262;i3_LQ_LWC_c12320/f1p0/3767;i3_LQ_LWC_c13327/f1p0/3297;i3_LQ_LWC_c18525/f1p0/3500;i3_LQ_LWC_c27110/f1p0/…
GO:0001882	nucleoside binding	825	7096	0.993479	1	i0_LQ_LWC_c1199/f1p0/891;i0_LQ_LWC_c1298/f1p0/919;i0_LQ_LWC_c1553/f1p3/928;i0_LQ_LWC_c342/f1p0/873;i1_HQ_LWC_c13327/f5p0/1457;i1_HQ_LWC_c14899/f5p0/1785;i1_HQ_LWC_c1784/f3p0/1773;i1_HQ_LWC_c18252/f2p0/1804;i1_HQ_LWC_c20392/f2p0/1942;i1_HQ_LWC_c25516/f4p0/1352;i1_HQ_LWC_c2651/f2p7/1555;i1_HQ_LWC_c27412/f20p0/2012;i1_HQ_LWC_c27594/f7p1/1989;i1_HQ_LWC_c2766/f2p0/1946;i1_HQ_LWC_c2926/f3p11/1694;i1_HQ…
GO:0001883	purine nucleoside binding	825	7096	0.993479	1	i0_LQ_LWC_c1199/f1p0/891;i0_LQ_LWC_c1298/f1p0/919;i0_LQ_LWC_c1553/f1p3/928;i0_LQ_LWC_c342/f1p0/873;i1_HQ_LWC_c13327/f5p0/1457;i1_HQ_LWC_c14899/f5p0/1785;i1_HQ_LWC_c1784/f3p0/1773;i1_HQ_LWC_c18252/f2p0/1804;i1_HQ_LWC_c20392/f2p0/1942;i1_HQ_LWC_c25516/f4p0/1352;i1_HQ_LWC_c2651/f2p7/1555;i1_HQ_LWC_c27412/f20p0/2012;i1_HQ_LWC_c27594/f7p1/1989;i1_HQ_LWC_c2766/f2p0/1946;i1_HQ_LWC_c2926/f3p11/1694;i1_HQ…
GO:0032549	ribonucleoside binding	824	7094	0.994025	1	i0_LQ_LWC_c1199/f1p0/891;i0_LQ_LWC_c1298/f1p0/919;i0_LQ_LWC_c1553/f1p3/928;i0_LQ_LWC_c342/f1p0/873;i1_HQ_LWC_c13327/f5p0/1457;i1_HQ_LWC_c14899/f5p0/1785;i1_HQ_LWC_c1784/f3p0/1773;i1_HQ_LWC_c18252/f2p0/1804;i1_HQ_LWC_c20392/f2p0/1942;i1_HQ_LWC_c25516/f4p0/1352;i1_HQ_LWC_c2651/f2p7/1555;i1_HQ_LWC_c27412/f20p0/2012;i1_HQ_LWC_c27594/f7p1/1989;i1_HQ_LWC_c2766/f2p0/1946;i1_HQ_LWC_c2926/f3p11/1694;i1_HQ…
GO:0032550	purine ribonucleoside binding	824	7094	0.994025	1	i0_LQ_LWC_c1199/f1p0/891;i0_LQ_LWC_c1298/f1p0/919;i0_LQ_LWC_c1553/f1p3/928;i0_LQ_LWC_c342/f1p0/873;i1_HQ_LWC_c13327/f5p0/1457;i1_HQ_LWC_c14899/f5p0/1785;i1_HQ_LWC_c1784/f3p0/1773;i1_HQ_LWC_c18252/f2p0/1804;i1_HQ_LWC_c20392/f2p0/1942;i1_HQ_LWC_c25516/f4p0/1352;i1_HQ_LWC_c2651/f2p7/1555;i1_HQ_LWC_c27412/f20p0/2012;i1_HQ_LWC_c27594/f7p1/1989;i1_HQ_LWC_c2766/f2p0/1946;i1_HQ_LWC_c2926/f3p11/1694;i1_HQ…
GO:0032555	purine ribonucleotide binding	824	7096	0.994191	1	i0_LQ_LWC_c1199/f1p0/891;i0_LQ_LWC_c1298/f1p0/919;i0_LQ_LWC_c1553/f1p3/928;i0_LQ_LWC_c342/f1p0/873;i1_HQ_LWC_c13327/f5p0/1457;i1_HQ_LWC_c14899/f5p0/1785;i1_HQ_LWC_c1784/f3p0/1773;i1_HQ_LWC_c18252/f2p0/1804;i1_HQ_LWC_c20392/f2p0/1942;i1_HQ_LWC_c25516/f4p0/1352;i1_HQ_LWC_c2651/f2p7/1555;i1_HQ_LWC_c27412/f20p0/2012;i1_HQ_LWC_c27594/f7p1/1989;i1_HQ_LWC_c2766/f2p0/1946;i1_HQ_LWC_c2926/f3p11/1694;i1_HQ…
GO:0016755	transferase activity, transferring amino-acyl groups	1	39	0.994499	1	i1_LQ_LWC_c10556/f1p0/1985
GO:0016887	ATPase activity	157	1504	0.994506	1	i0_LQ_LWC_c1553/f1p3/928;i1_HQ_LWC_c39479/f7p0/1502;i1_HQ_LWC_c4790/f3p13/1953;i1_HQ_LWC_c6219/f2p0/1871;i1_LQ_LWC_c10356/f1p0/1783;i1_LQ_LWC_c10803/f1p4/1641;i1_LQ_LWC_c12029/f1p0/1871;i1_LQ_LWC_c13806/f1p0/1361;i1_LQ_LWC_c17317/f1p11/1930;i1_LQ_LWC_c21457/f1p2/1819;i1_LQ_LWC_c21517/f1p1/1523;i1_LQ_LWC_c21931/f1p1/1959;i1_LQ_LWC_c24908/f1p3/1895;i1_LQ_LWC_c32628/f1p3/1928;i1_LQ_LWC_c3312/f1p6/17…
GO:0097367	carbohydrate derivative binding	832	7169	0.994752	1	i0_LQ_LWC_c1199/f1p0/891;i0_LQ_LWC_c1298/f1p0/919;i0_LQ_LWC_c1553/f1p3/928;i0_LQ_LWC_c2126/f1p1/581;i0_LQ_LWC_c342/f1p0/873;i1_HQ_LWC_c13327/f5p0/1457;i1_HQ_LWC_c14899/f5p0/1785;i1_HQ_LWC_c1784/f3p0/1773;i1_HQ_LWC_c18252/f2p0/1804;i1_HQ_LWC_c20392/f2p0/1942;i1_HQ_LWC_c25516/f4p0/1352;i1_HQ_LWC_c2651/f2p7/1555;i1_HQ_LWC_c27412/f20p0/2012;i1_HQ_LWC_c27594/f7p1/1989;i1_HQ_LWC_c2766/f2p0/1946;i1_HQ_L…
GO:0035639	purine ribonucleoside triphosphate binding	755	6540	0.99517	1	i0_LQ_LWC_c1199/f1p0/891;i0_LQ_LWC_c1298/f1p0/919;i0_LQ_LWC_c1553/f1p3/928;i0_LQ_LWC_c342/f1p0/873;i1_HQ_LWC_c13327/f5p0/1457;i1_HQ_LWC_c14899/f5p0/1785;i1_HQ_LWC_c1784/f3p0/1773;i1_HQ_LWC_c18252/f2p0/1804;i1_HQ_LWC_c20392/f2p0/1942;i1_HQ_LWC_c25516/f4p0/1352;i1_HQ_LWC_c2651/f2p7/1555;i1_HQ_LWC_c27412/f20p0/2012;i1_HQ_LWC_c27594/f7p1/1989;i1_HQ_LWC_c2766/f2p0/1946;i1_HQ_LWC_c3538/f2p17/1660;i1_HQ…
GO:0017076	purine nucleotide binding	825	7121	0.995431	1	i0_LQ_LWC_c1199/f1p0/891;i0_LQ_LWC_c1298/f1p0/919;i0_LQ_LWC_c1553/f1p3/928;i0_LQ_LWC_c342/f1p0/873;i1_HQ_LWC_c13327/f5p0/1457;i1_HQ_LWC_c14899/f5p0/1785;i1_HQ_LWC_c1784/f3p0/1773;i1_HQ_LWC_c18252/f2p0/1804;i1_HQ_LWC_c20392/f2p0/1942;i1_HQ_LWC_c25516/f4p0/1352;i1_HQ_LWC_c2651/f2p7/1555;i1_HQ_LWC_c27412/f20p0/2012;i1_HQ_LWC_c27594/f7p1/1989;i1_HQ_LWC_c2766/f2p0/1946;i1_HQ_LWC_c2926/f3p11/1694;i1_HQ…
GO:0005096	GTPase activator activity	2	57	0.995452	1	i1_LQ_LWC_c22161/f1p0/1869;i2_LQ_LWC_c107640/f1p0/2348
GO:0032553	ribonucleotide binding	827	7138	0.995465	1	i0_LQ_LWC_c1199/f1p0/891;i0_LQ_LWC_c1298/f1p0/919;i0_LQ_LWC_c1553/f1p3/928;i0_LQ_LWC_c342/f1p0/873;i1_HQ_LWC_c13327/f5p0/1457;i1_HQ_LWC_c14899/f5p0/1785;i1_HQ_LWC_c1784/f3p0/1773;i1_HQ_LWC_c18252/f2p0/1804;i1_HQ_LWC_c20392/f2p0/1942;i1_HQ_LWC_c25516/f4p0/1352;i1_HQ_LWC_c2651/f2p7/1555;i1_HQ_LWC_c27412/f20p0/2012;i1_HQ_LWC_c27594/f7p1/1989;i1_HQ_LWC_c2766/f2p0/1946;i1_HQ_LWC_c2926/f3p11/1694;i1_HQ…
GO:0061630	ubiquitin protein ligase activity	5	98	0.995708	1	i1_LQ_LWC_c27381/f1p0/1294;i1_LQ_LWC_c37731/f1p0/1212;i2_LQ_LWC_c35397/f1p0/2968;i2_LQ_LWC_c86391/f1p1/2834;i3_HQ_LWC_c27306/f2p0/3190
GO:0061659	ubiquitin-like protein ligase activity	5	98	0.995708	1	i1_LQ_LWC_c27381/f1p0/1294;i1_LQ_LWC_c37731/f1p0/1212;i2_LQ_LWC_c35397/f1p0/2968;i2_LQ_LWC_c86391/f1p1/2834;i3_HQ_LWC_c27306/f2p0/3190
GO:0003899	DNA-directed RNA polymerase activity	10	158	0.996236	1	i0_HQ_LWC_c273/f2p0/803;i1_HQ_LWC_c2459/f3p0/1963;i1_LQ_LWC_c23511/f1p0/1925;i1_LQ_LWC_c26572/f1p0/1237;i1_LQ_LWC_c42629/f1p0/1028;i1_LQ_LWC_c4373/f4p0/1681;i2_LQ_LWC_c82938/f1p0/2252;i2_LQ_LWC_c85610/f1p0/2212;i3_LQ_LWC_c7275/f1p0/3890;i6_LQ_LWC_c1026/f1p0/7071
GO:0035091	phosphatidylinositol binding	2	59	0.99641	1	i1_HQ_LWC_c25705/f2p0/1369;i3_LQ_LWC_c7020/f1p3/3504
GO:0034062	RNA polymerase activity	13	193	0.996778	1	i0_HQ_LWC_c273/f2p0/803;i1_HQ_LWC_c2459/f3p0/1963;i1_LQ_LWC_c23511/f1p0/1925;i1_LQ_LWC_c26572/f1p0/1237;i1_LQ_LWC_c42629/f1p0/1028;i1_LQ_LWC_c4373/f4p0/1681;i2_LQ_LWC_c82938/f1p0/2252;i2_LQ_LWC_c85610/f1p0/2212;i3_HQ_LWC_c31947/f18p0/3825;i3_LQ_LWC_c22266/f1p0/3891;i3_LQ_LWC_c24720/f1p0/3324;i3_LQ_LWC_c7275/f1p0/3890;i6_LQ_LWC_c1026/f1p0/7071
GO:0005543	phospholipid binding	7	126	0.996947	1	i1_HQ_LWC_c25705/f2p0/1369;i1_LQ_LWC_c24038/f1p0/1961;i2_LQ_LWC_c114838/f1p0/2096;i2_LQ_LWC_c47052/f1p0/2452;i2_LQ_LWC_c65836/f1p9/2208;i3_LQ_LWC_c12320/f1p0/3767;i3_LQ_LWC_c7020/f1p3/3504
GO:0008135	translation factor activity, RNA binding	12	187	0.997779	1	i1_LQ_LWC_c10493/f1p0/1912;i1_LQ_LWC_c20914/f1p2/1565;i2_HQ_LWC_c26184/f2p0/2873;i2_HQ_LWC_c31259/f2p0/2666;i2_LQ_LWC_c4564/f1p3/2458;i2_LQ_LWC_c90200/f1p3/2816;i3_HQ_LWC_c2530/f2p0/3143;i3_LQ_LWC_c12494/f1p1/3315;i3_LQ_LWC_c14578/f1p0/3083;i3_LQ_LWC_c23051/f1p0/3105;i4_LQ_LWC_c23524/f1p0/4967;i4_LQ_LWC_c3531/f1p0/4426
GO:0003989	acetyl-CoA carboxylase activity	1	46	0.997839	1	i7_HQ_LWC_c22/f2p0/7545
GO:0060589	nucleoside-triphosphatase regulator activity	7	131	0.998047	1	i0_HQ_LWC_c233/f2p0/747;i1_LQ_LWC_c22161/f1p0/1869;i2_LQ_LWC_c107640/f1p0/2348;i2_LQ_LWC_c83896/f1p0/2675;i3_LQ_LWC_c12320/f1p0/3767;i3_LQ_LWC_c34734/f1p4/3329;i5_LQ_LWC_c8321/f1p6/5176
GO:0016421	CoA carboxylase activity	1	47	0.99811	1	i7_HQ_LWC_c22/f2p0/7545
GO:0004842	ubiquitin-protein transferase activity	43	505	0.998236	1	i0_LQ_LWC_c863/f1p0/579;i1_HQ_LWC_c2091/f2p1/1792;i1_HQ_LWC_c2169/f4p0/1763;i1_HQ_LWC_c7475/f3p1/1773;i1_LQ_LWC_c11999/f1p1/1809;i1_LQ_LWC_c23695/f1p0/1639;i1_LQ_LWC_c27381/f1p0/1294;i1_LQ_LWC_c27387/f1p0/1312;i1_LQ_LWC_c32138/f1p0/1590;i1_LQ_LWC_c34185/f1p7/1845;i1_LQ_LWC_c37731/f1p0/1212;i1_LQ_LWC_c42403/f1p1/1019;i1_LQ_LWC_c42573/f1p2/1053;i1_LQ_LWC_c5785/f1p0/1818;i1_LQ_LWC_c7692/f1p2/1908;i1…
GO:0019787	ubiquitin-like protein transferase activity	43	505	0.998236	1	i0_LQ_LWC_c863/f1p0/579;i1_HQ_LWC_c2091/f2p1/1792;i1_HQ_LWC_c2169/f4p0/1763;i1_HQ_LWC_c7475/f3p1/1773;i1_LQ_LWC_c11999/f1p1/1809;i1_LQ_LWC_c23695/f1p0/1639;i1_LQ_LWC_c27381/f1p0/1294;i1_LQ_LWC_c27387/f1p0/1312;i1_LQ_LWC_c32138/f1p0/1590;i1_LQ_LWC_c34185/f1p7/1845;i1_LQ_LWC_c37731/f1p0/1212;i1_LQ_LWC_c42403/f1p1/1019;i1_LQ_LWC_c42573/f1p2/1053;i1_LQ_LWC_c5785/f1p0/1818;i1_LQ_LWC_c7692/f1p2/1908;i1…
GO:0016891	endoribonuclease activity, producing 5'-phosphomonoesters	5	108	0.998378	1	i2_LQ_LWC_c32709/f1p4/2182;i2_LQ_LWC_c34197/f1p15/2520;i2_LQ_LWC_c74490/f1p0/2033;i3_LQ_LWC_c14254/f1p4/3107;i5_HQ_LWC_c1908/f2p0/5718
GO:0008026	ATP-dependent helicase activity	3	82	0.99858	1	i1_HQ_LWC_c6219/f2p0/1871;i3_HQ_LWC_c3460/f2p3/3778;i5_LQ_LWC_c9230/f1p0/5261
GO:0070035	purine NTP-dependent helicase activity	3	82	0.99858	1	i1_HQ_LWC_c6219/f2p0/1871;i3_HQ_LWC_c3460/f2p3/3778;i5_LQ_LWC_c9230/f1p0/5261
GO:0016885	ligase activity, forming carbon-carbon bonds	1	50	0.998734	1	i7_HQ_LWC_c22/f2p0/7545
GO:0008271	secondary active sulfate transmembrane transporter activity	50	580	0.998798	1	i0_LQ_LWC_c1968/f1p1/872;i1_HQ_LWC_c2091/f2p1/1792;i1_HQ_LWC_c2790/f6p4/1634;i1_LQ_LWC_c11878/f1p0/1583;i1_LQ_LWC_c18212/f1p8/1578;i1_LQ_LWC_c24083/f1p4/1982;i1_LQ_LWC_c35116/f1p0/1577;i1_LQ_LWC_c36332/f1p2/1571;i1_LQ_LWC_c42094/f1p0/1067;i2_HQ_LWC_c12014/f2p1/2215;i2_HQ_LWC_c1482/f10p1/2352;i2_HQ_LWC_c41025/f2p1/2077;i2_HQ_LWC_c77533/f3p3/2515;i2_LQ_LWC_c103805/f1p0/2190;i2_LQ_LWC_c10572/f1p2/24…
GO:0004519	endonuclease activity	32	406	0.998908	1	i1_LQ_LWC_c12029/f1p0/1871;i1_LQ_LWC_c3654/f2p0/1821;i1_LQ_LWC_c42629/f1p0/1028;i2_HQ_LWC_c26136/f2p0/2937;i2_HQ_LWC_c71016/f2p0/2270;i2_LQ_LWC_c101834/f1p0/2701;i2_LQ_LWC_c106431/f1p1/2877;i2_LQ_LWC_c106837/f1p2/2688;i2_LQ_LWC_c32709/f1p4/2182;i2_LQ_LWC_c34197/f1p15/2520;i2_LQ_LWC_c38731/f1p0/2200;i2_LQ_LWC_c70412/f1p1/2193;i2_LQ_LWC_c70755/f1p2/2514;i2_LQ_LWC_c74490/f1p0/2033;i2_LQ_LWC_c87189/f…
GO:0004521	endoribonuclease activity	5	112	0.998911	1	i2_LQ_LWC_c32709/f1p4/2182;i2_LQ_LWC_c34197/f1p15/2520;i2_LQ_LWC_c74490/f1p0/2033;i3_LQ_LWC_c14254/f1p4/3107;i5_HQ_LWC_c1908/f2p0/5718
GO:0016893	endonuclease activity, active with either ribo- or deoxyribonucleic acids and producing 5'-phosphomonoesters	28	369	0.999106	1	i1_LQ_LWC_c12029/f1p0/1871;i1_LQ_LWC_c3654/f2p0/1821;i2_HQ_LWC_c71016/f2p0/2270;i2_LQ_LWC_c106431/f1p1/2877;i2_LQ_LWC_c106837/f1p2/2688;i2_LQ_LWC_c32709/f1p4/2182;i2_LQ_LWC_c34197/f1p15/2520;i2_LQ_LWC_c38731/f1p0/2200;i2_LQ_LWC_c70755/f1p2/2514;i2_LQ_LWC_c74490/f1p0/2033;i2_LQ_LWC_c87189/f1p7/2605;i2_LQ_LWC_c9863/f1p1/2500;i3_HQ_LWC_c2504/f3p0/3370;i3_HQ_LWC_c3460/f2p3/3778;i3_LQ_LWC_c10837/f3p0/…
GO:0004518	nuclease activity	55	634	0.999109	1	i0_LQ_LWC_c263/f2p0/733;i1_HQ_LWC_c5054/f2p0/1495;i1_LQ_LWC_c12029/f1p0/1871;i1_LQ_LWC_c13157/f1p1/1406;i1_LQ_LWC_c3654/f2p0/1821;i1_LQ_LWC_c42135/f1p8/1072;i1_LQ_LWC_c42629/f1p0/1028;i1_LQ_LWC_c5121/f1p0/2005;i2_HQ_LWC_c26136/f2p0/2937;i2_HQ_LWC_c37061/f2p1/2599;i2_HQ_LWC_c3801/f4p4/2912;i2_HQ_LWC_c71016/f2p0/2270;i2_LQ_LWC_c101834/f1p0/2701;i2_LQ_LWC_c104392/f1p1/2520;i2_LQ_LWC_c106431/f1p1/287…
GO:0004721	phosphoprotein phosphatase activity	2	72	0.999243	1	i2_HQ_LWC_c11400/f3p0/2532;i4_HQ_LWC_c2276/f2p1/4397
GO:0003743	translation initiation factor activity	3	91	0.999483	1	i1_LQ_LWC_c10493/f1p0/1912;i2_LQ_LWC_c4564/f1p3/2458;i2_LQ_LWC_c90200/f1p3/2816
GO:0008047	enzyme activator activity	2	78	0.999635	1	i1_LQ_LWC_c22161/f1p0/1869;i2_LQ_LWC_c107640/f1p0/2348
GO:0016877	ligase activity, forming carbon-sulfur bonds	3	95	0.999672	1	i1_LQ_LWC_c17874/f1p5/1667;i1_LQ_LWC_c23400/f1p0/1907;i3_LQ_LWC_c9604/f1p2/3364
GO:0030695	GTPase regulator activity	2	87	0.999879	1	i1_LQ_LWC_c22161/f1p0/1869;i2_LQ_LWC_c107640/f1p0/2348
GO:0005198	structural molecule activity	55	674	0.999882	1	i0_HQ_LWC_c201/f2p0/863;i0_HQ_LWC_c237/f2p0/908;i0_LQ_LWC_c1218/f1p0/592;i1_HQ_LWC_c16565/f2p0/1737;i1_HQ_LWC_c21238/f2p0/1984;i1_HQ_LWC_c25814/f2p2/1156;i1_LQ_LWC_c10556/f1p0/1985;i1_LQ_LWC_c12749/f1p0/1913;i1_LQ_LWC_c18658/f1p0/1901;i1_LQ_LWC_c22308/f1p0/1504;i1_LQ_LWC_c23511/f1p0/1925;i1_LQ_LWC_c31284/f1p0/1840;i1_LQ_LWC_c38564/f1p5/1215;i1_LQ_LWC_c42091/f1p4/1012;i1_LQ_LWC_c42421/f1p0/1059;i1…
GO:0004540	ribonuclease activity	7	161	0.999885	1	i1_LQ_LWC_c5121/f1p0/2005;i2_LQ_LWC_c32709/f1p4/2182;i2_LQ_LWC_c34197/f1p15/2520;i2_LQ_LWC_c74490/f1p0/2033;i3_HQ_LWC_c10611/f5p0/3232;i3_LQ_LWC_c14254/f1p4/3107;i5_HQ_LWC_c1908/f2p0/5718
GO:1901363	heterocyclic compound binding	1489	12808	0.999903	1	i0_HQ_LWC_c148/f3p0/663;i0_HQ_LWC_c80/f4p0/877;i0_LQ_LWC_c1106/f1p0/915;i0_LQ_LWC_c1125/f1p0/887;i0_LQ_LWC_c1199/f1p0/891;i0_LQ_LWC_c1280/f1p5/992;i0_LQ_LWC_c1298/f1p0/919;i0_LQ_LWC_c1311/f1p2/568;i0_LQ_LWC_c1461/f1p0/769;i0_LQ_LWC_c1553/f1p3/928;i0_LQ_LWC_c167/f2p0/733;i0_LQ_LWC_c1756/f1p0/692;i0_LQ_LWC_c1818/f1p6/717;i0_LQ_LWC_c2149/f1p0/988;i0_LQ_LWC_c2195/f1p5/633;i0_LQ_LWC_c2301/f1p5/870;i0_…	c6118/f1p2/3769;i3_LQ_LWC_c6122/f1p2/3802;i3_LQ_LWC_c6128/f1p3/3260;i3_LQ_LWC_c6305/f1p12/3829;i3_LQ_LWC_c6750/f1p10/3091;i3_LQ_LWC_c6774/f1p0/3770;i3_LQ_LWC_c6930/f1p0/3817;i3_LQ_LWC_c7074/f1p5/3936;i3_LQ_LWC_c7079/f1p8/3637;i3_LQ_LWC_c7089/f1p0/3229;i3_LQ_LWC_c7154/f1p0/3246;i3_LQ_LWC_c7174/f1p1/3278;i3_LQ_LWC_c7241/f1p0/3963;i3_LQ_LWC_c7336/f1p4/3767;i3_LQ_LWC_c7496/f1p0/3540;i3_LQ_LWC_c7633/f…
GO:0097159	organic cyclic compound binding	1489	12810	0.999906	1	i0_HQ_LWC_c148/f3p0/663;i0_HQ_LWC_c80/f4p0/877;i0_LQ_LWC_c1106/f1p0/915;i0_LQ_LWC_c1125/f1p0/887;i0_LQ_LWC_c1199/f1p0/891;i0_LQ_LWC_c1280/f1p5/992;i0_LQ_LWC_c1298/f1p0/919;i0_LQ_LWC_c1311/f1p2/568;i0_LQ_LWC_c1461/f1p0/769;i0_LQ_LWC_c1553/f1p3/928;i0_LQ_LWC_c167/f2p0/733;i0_LQ_LWC_c1756/f1p0/692;i0_LQ_LWC_c1818/f1p6/717;i0_LQ_LWC_c2149/f1p0/988;i0_LQ_LWC_c2195/f1p5/633;i0_LQ_LWC_c2301/f1p5/870;i0_…	c6118/f1p2/3769;i3_LQ_LWC_c6122/f1p2/3802;i3_LQ_LWC_c6128/f1p3/3260;i3_LQ_LWC_c6305/f1p12/3829;i3_LQ_LWC_c6750/f1p10/3091;i3_LQ_LWC_c6774/f1p0/3770;i3_LQ_LWC_c6930/f1p0/3817;i3_LQ_LWC_c7074/f1p5/3936;i3_LQ_LWC_c7079/f1p8/3637;i3_LQ_LWC_c7089/f1p0/3229;i3_LQ_LWC_c7154/f1p0/3246;i3_LQ_LWC_c7174/f1p1/3278;i3_LQ_LWC_c7241/f1p0/3963;i3_LQ_LWC_c7336/f1p4/3767;i3_LQ_LWC_c7496/f1p0/3540;i3_LQ_LWC_c7633/f…
GO:0003843	1,3-beta-D-glucan synthase activity	4	131	0.999968	1	i3_LQ_LWC_c10347/f1p0/3342;i4_LQ_LWC_c28805/f1p0/4677;i5_LQ_LWC_c2316/f1p83/5610;i5_LQ_LWC_c6505/f1p0/5999
GO:0003677	DNA binding	337	3363	0.999999	1	i0_HQ_LWC_c148/f3p0/663;i0_HQ_LWC_c80/f4p0/877;i0_LQ_LWC_c1125/f1p0/887;i0_LQ_LWC_c1280/f1p5/992;i0_LQ_LWC_c1311/f1p2/568;i0_LQ_LWC_c167/f2p0/733;i0_LQ_LWC_c1756/f1p0/692;i0_LQ_LWC_c1818/f1p6/717;i0_LQ_LWC_c2149/f1p0/988;i0_LQ_LWC_c2195/f1p5/633;i0_LQ_LWC_c2301/f1p5/870;i0_LQ_LWC_c2426/f1p0/327;i0_LQ_LWC_c314/f1p0/738;i0_LQ_LWC_c370/f1p0/779;i0_LQ_LWC_c463/f1p0/573;i0_LQ_LWC_c558/f1p0/727;i0_LQ_L…
GO:0005515	protein binding	1093	9906	1	1	i0_HQ_LWC_c154/f3p0/870;i0_HQ_LWC_c273/f2p0/803;i0_LQ_LWC_c110/f3p0/984;i0_LQ_LWC_c1282/f1p0/905;i0_LQ_LWC_c1367/f1p0/961;i0_LQ_LWC_c1816/f1p0/463;i0_LQ_LWC_c1887/f1p0/985;i0_LQ_LWC_c2126/f1p1/581;i0_LQ_LWC_c2413/f1p5/323;i0_LQ_LWC_c342/f1p0/873;i0_LQ_LWC_c345/f1p0/928;i0_LQ_LWC_c446/f1p0/837;i0_LQ_LWC_c863/f1p0/579;i0_LQ_LWC_c900/f1p0/917;i10_LQ_LWC_c6/f1p0/10946;i11_LQ_LWC_c30/f1p0/11153;i13_LQ…
GO:0008964	phosphoenolpyruvate carboxylase activity	1	123	1	1	i3_HQ_LWC_c31641/f4p0/3455
GO:0003723	RNA binding	114	1412	1	1	i0_LQ_LWC_c1106/f1p0/915;i0_LQ_LWC_c1461/f1p0/769;i1_HQ_LWC_c2651/f2p7/1555;i1_HQ_LWC_c6219/f2p0/1871;i1_LQ_LWC_c10320/f1p0/1958;i1_LQ_LWC_c10356/f1p0/1783;i1_LQ_LWC_c10493/f1p0/1912;i1_LQ_LWC_c10803/f1p4/1641;i1_LQ_LWC_c10810/f1p6/1783;i1_LQ_LWC_c11061/f1p6/1935;i1_LQ_LWC_c13806/f1p0/1361;i1_LQ_LWC_c14071/f1p25/1252;i1_LQ_LWC_c20914/f1p2/1565;i1_LQ_LWC_c21457/f1p2/1819;i1_LQ_LWC_c23841/f1p0/1594…
GO:0008270	zinc ion binding	165	1907	1	1	i0_LQ_LWC_c1176/f1p0/678;i0_LQ_LWC_c1199/f1p0/891;i0_LQ_LWC_c1968/f1p1/872;i0_LQ_LWC_c863/f1p0/579;i0_LQ_LWC_c944/f1p0/970;i1_HQ_LWC_c10879/f2p0/2006;i1_HQ_LWC_c12223/f2p1/1760;i1_HQ_LWC_c16570/f2p0/1489;i1_HQ_LWC_c2091/f2p1/1792;i1_HQ_LWC_c2709/f3p0/1874;i1_HQ_LWC_c2790/f6p4/1634;i1_HQ_LWC_c4957/f3p1/1480;i1_HQ_LWC_c7475/f3p1/1773;i1_LQ_LWC_c11199/f1p0/1819;i1_LQ_LWC_c11878/f1p0/1583;i1_LQ_LWC_c…
GO:0004611	phosphoenolpyruvate carboxykinase activity	2	157	1	1	i2_LQ_LWC_c88793/f1p0/2155;i3_HQ_LWC_c31641/f4p0/3455
GO:0003674	molecular_function	4323	34633	1	1	i0_HQ_LWC_c143/f3p0/920;i0_HQ_LWC_c148/f3p0/663;i0_HQ_LWC_c154/f3p0/870;i0_HQ_LWC_c201/f2p0/863;i0_HQ_LWC_c23/f9p0/730;i0_HQ_LWC_c233/f2p0/747;i0_HQ_LWC_c237/f2p0/908;i0_HQ_LWC_c254/f2p0/660;i0_HQ_LWC_c273/f2p0/803;i0_HQ_LWC_c293/f2p0/939;i0_HQ_LWC_c475/f2p0/908;i0_HQ_LWC_c80/f4p0/877;i0_HQ_LWC_c87/f4p0/776;i0_LQ_LWC_c110/f3p0/984;i0_LQ_LWC_c1106/f1p0/915;i0_LQ_LWC_c1125/f1p0/887;i0_LQ_LWC_c1176/…	1p8/1735;i1_LQ_LWC_c8234/f1p0/1945;i1_LQ_LWC_c8266/f1p0/1967;i1_LQ_LWC_c8285/f1p0/1573;i1_LQ_LWC_c8287/f1p0/1670;i1_LQ_LWC_c8291/f1p0/2012;i1_LQ_LWC_c8313/f1p0/1902;i1_LQ_LWC_c8326/f1p0/1817;i1_LQ_LWC_c8333/f1p0/1555;i1_LQ_LWC_c8342/f3p23/1752;i1_LQ_LWC_c8361/f1p0/1797;i1_LQ_LWC_c8397/f1p45/1578;i1_LQ_LWC_c8433/f1p1/1837;i1_LQ_LWC_c8483/f3p2/1949;i1_LQ_LWC_c8556/f1p0/1960;i1_LQ_LWC_c8581/f1p6/198…	p0/2273;i2_LQ_LWC_c39831/f1p2/2297;i2_LQ_LWC_c39851/f2p2/2936;i2_LQ_LWC_c39946/f1p3/2150;i2_LQ_LWC_c39951/f1p5/2806;i2_LQ_LWC_c39981/f1p2/2188;i2_LQ_LWC_c3999/f1p0/2308;i2_LQ_LWC_c40013/f1p5/2480;i2_LQ_LWC_c40114/f1p4/2360;i2_LQ_LWC_c40147/f1p6/2694;i2_LQ_LWC_c4096/f1p0/2731;i2_LQ_LWC_c41330/f1p4/2048;i2_LQ_LWC_c41470/f1p0/2031;i2_LQ_LWC_c4154/f1p13/2283;i2_LQ_LWC_c41587/f1p9/2111;i2_LQ_LWC_c4169…	f1p1/3188;i3_LQ_LWC_c37217/f1p2/3367;i3_LQ_LWC_c3724/f1p16/3722;i3_LQ_LWC_c37245/f1p3/3278;i3_LQ_LWC_c37260/f1p7/3486;i3_LQ_LWC_c37305/f1p0/3367;i3_LQ_LWC_c37338/f1p0/3996;i3_LQ_LWC_c37408/f1p1/3508;i3_LQ_LWC_c37470/f1p3/3492;i3_LQ_LWC_c37478/f1p0/3151;i3_LQ_LWC_c37511/f1p18/3372;i3_LQ_LWC_c37575/f1p13/3210;i3_LQ_LWC_c37592/f1p0/3683;i3_LQ_LWC_c37593/f1p0/3709;i3_LQ_LWC_c37636/f1p3/3236;i3_LQ_LWC…
GO:0005488	binding	2600	23150	1	1	i0_HQ_LWC_c148/f3p0/663;i0_HQ_LWC_c154/f3p0/870;i0_HQ_LWC_c23/f9p0/730;i0_HQ_LWC_c273/f2p0/803;i0_HQ_LWC_c293/f2p0/939;i0_HQ_LWC_c80/f4p0/877;i0_HQ_LWC_c87/f4p0/776;i0_LQ_LWC_c110/f3p0/984;i0_LQ_LWC_c1106/f1p0/915;i0_LQ_LWC_c1125/f1p0/887;i0_LQ_LWC_c1176/f1p0/678;i0_LQ_LWC_c1199/f1p0/891;i0_LQ_LWC_c1280/f1p5/992;i0_LQ_LWC_c1282/f1p0/905;i0_LQ_LWC_c1298/f1p0/919;i0_LQ_LWC_c1311/f1p2/568;i0_LQ_LWC_…	;i2_LQ_LWC_c32249/f1p5/2532;i2_LQ_LWC_c32258/f1p2/2482;i2_LQ_LWC_c32351/f1p2/2414;i2_LQ_LWC_c32420/f1p1/2880;i2_LQ_LWC_c32429/f1p1/2825;i2_LQ_LWC_c32453/f1p5/2516;i2_LQ_LWC_c32551/f1p2/2250;i2_LQ_LWC_c32558/f1p1/2619;i2_LQ_LWC_c32591/f1p13/2508;i2_LQ_LWC_c3266/f1p1/2986;i2_LQ_LWC_c3270/f1p2/2846;i2_LQ_LWC_c3274/f1p0/2103;i2_LQ_LWC_c32828/f1p4/2458;i2_LQ_LWC_c32869/f1p1/2133;i2_LQ_LWC_c32974/f1p0/…	c7929/f1p0/4320;i4_LQ_LWC_c8147/f1p4/4445;i4_LQ_LWC_c8189/f1p0/4376;i4_LQ_LWC_c8239/f1p1/4755;i4_LQ_LWC_c8481/f1p3/4544;i4_LQ_LWC_c9266/f1p0/4941;i4_LQ_LWC_c9305/f1p14/4974;i4_LQ_LWC_c9447/f1p0/4737;i4_LQ_LWC_c9457/f1p97/4418;i4_LQ_LWC_c9511/f1p0/4664;i4_LQ_LWC_c9574/f1p1/4517;i4_LQ_LWC_c9599/f1p0/4900;i4_LQ_LWC_c9732/f1p5/4612;i4_LQ_LWC_c9751/f1p0/5059;i4_LQ_LWC_c9784/f1p0/4579;i4_LQ_LWC_c9950/f…
GO:0003676	nucleic acid binding	486	5367	1	1	i0_HQ_LWC_c148/f3p0/663;i0_HQ_LWC_c80/f4p0/877;i0_LQ_LWC_c1106/f1p0/915;i0_LQ_LWC_c1125/f1p0/887;i0_LQ_LWC_c1280/f1p5/992;i0_LQ_LWC_c1311/f1p2/568;i0_LQ_LWC_c1461/f1p0/769;i0_LQ_LWC_c167/f2p0/733;i0_LQ_LWC_c1756/f1p0/692;i0_LQ_LWC_c1818/f1p6/717;i0_LQ_LWC_c2149/f1p0/988;i0_LQ_LWC_c2195/f1p5/633;i0_LQ_LWC_c2301/f1p5/870;i0_LQ_LWC_c2426/f1p0/327;i0_LQ_LWC_c314/f1p0/738;i0_LQ_LWC_c370/f1p0/779;i0_LQ…
