# Supplementary material for: Transcriptome Reveals the Dynamic Response Mechanism of Pearl Millet Roots under Drought Stress
Source: Genes (Basel). 2021 Dec 15;12(12):1988. doi: 10.3390/genes12121988 (PMC8701094; doi:10.3390/genes12121988)
Supplement: Supplementary file 1 [file genes-12-01988-s001.zip › Supplemental Table S4.xlsx]

## Sheet: Sheet1
Supplemental Table S4. GO Enrichment at 144h
GO ID	Description	out (8238)	All (34633)	pvalue	p.adjust	Genes
GO:0003824	catalytic activity	4879	19257	1.67e-14	2.05e-11	i0_HQ_LWC_c144/f3p0/960;i0_HQ_LWC_c148/f3p0/663;i0_HQ_LWC_c181/f2p0/924;i0_HQ_LWC_c245/f2p0/549;i0_HQ_LWC_c254/f2p0/660;i0_HQ_LWC_c273/f2p0/803;i0_LQ_LWC_c1272/f1p11/652;i0_LQ_LWC_c1291/f1p0/969;i0_LQ_LWC_c1298/f1p0/919;i0_LQ_LWC_c1307/f1p3/547;i0_LQ_LWC_c1311/f1p2/568;i0_LQ_LWC_c1351/f1p0/817;i0_LQ_LWC_c1461/f1p0/769;i0_LQ_LWC_c1467/f1p0/879;i0_LQ_LWC_c1471/f1p1/724;i0_LQ_LWC_c1485/f1p2/902;i0_L…	WC_c42429/f1p0/1061;i1_LQ_LWC_c42438/f1p1/1057;i1_LQ_LWC_c42511/f1p16/1022;i1_LQ_LWC_c42573/f1p2/1053;i1_LQ_LWC_c42627/f1p1/1028;i1_LQ_LWC_c42629/f1p0/1028;i1_LQ_LWC_c4370/f1p0/1742;i1_LQ_LWC_c4417/f1p0/1898;i1_LQ_LWC_c4419/f1p0/1568;i1_LQ_LWC_c4425/f1p0/1986;i1_LQ_LWC_c4441/f2p0/1934;i1_LQ_LWC_c4475/f1p1/1666;i1_LQ_LWC_c4486/f1p0/1774;i1_LQ_LWC_c4536/f1p0/1806;i1_LQ_LWC_c4587/f1p0/1559;i1_LQ_LWC…	_c22326/f1p0/2112;i2_LQ_LWC_c22433/f1p0/2563;i2_LQ_LWC_c22565/f1p3/2305;i2_LQ_LWC_c22575/f1p0/2676;i2_LQ_LWC_c22585/f1p1/2931;i2_LQ_LWC_c22626/f1p0/2614;i2_LQ_LWC_c22668/f1p1/2948;i2_LQ_LWC_c22698/f1p0/2590;i2_LQ_LWC_c22718/f1p3/2600;i2_LQ_LWC_c22822/f1p1/2265;i2_LQ_LWC_c22852/f1p1/2981;i2_LQ_LWC_c22856/f1p14/2305;i2_LQ_LWC_c22857/f1p4/2761;i2_LQ_LWC_c22885/f1p1/2829;i2_LQ_LWC_c22912/f1p0/2486;i2…	_LWC_c38933/f2p0/3223;i3_HQ_LWC_c39010/f2p0/3092;i3_HQ_LWC_c3922/f3p0/3609;i3_HQ_LWC_c3930/f3p0/3728;i3_HQ_LWC_c39582/f2p5/3040;i3_HQ_LWC_c40987/f10p0/3399;i3_HQ_LWC_c40989/f11p0/3684;i3_HQ_LWC_c41014/f3p0/3133;i3_HQ_LWC_c41022/f4p0/3235;i3_HQ_LWC_c41026/f3p0/3123;i3_HQ_LWC_c41164/f3p0/3255;i3_HQ_LWC_c41237/f4p0/3152;i3_HQ_LWC_c41241/f54p0/3611;i3_HQ_LWC_c41272/f2p0/3118;i3_HQ_LWC_c41312/f5p0/314…	f1p0/7512;i8_LQ_LWC_c123/f1p0/9202;i8_LQ_LWC_c179/f1p0/8246;i8_LQ_LWC_c192/f1p0/8676;i8_LQ_LWC_c204/f1p0/8567;i8_LQ_LWC_c232/f1p0/8227;i8_LQ_LWC_c75/f1p0/8694;i9_LQ_LWC_c129/f1p0/9790;i9_LQ_LWC_c146/f1p0/10068;i9_LQ_LWC_c46/f1p0/9829;i9_LQ_LWC_c98/f1p0/9509
GO:0016491	oxidoreductase activity	864	2957	7.1e-13	4.34e-10	i0_HQ_LWC_c181/f2p0/924;i0_HQ_LWC_c254/f2p0/660;i0_LQ_LWC_c1467/f1p0/879;i0_LQ_LWC_c1485/f1p2/902;i0_LQ_LWC_c1604/f1p0/1002;i0_LQ_LWC_c1683/f1p0/900;i0_LQ_LWC_c169/f2p0/546;i0_LQ_LWC_c1744/f1p5/501;i0_LQ_LWC_c1816/f1p0/463;i0_LQ_LWC_c2002/f1p0/965;i0_LQ_LWC_c2146/f1p2/825;i0_LQ_LWC_c310/f1p0/711;i0_LQ_LWC_c410/f1p0/881;i0_LQ_LWC_c428/f1p0/983;i0_LQ_LWC_c593/f1p0/665;i0_LQ_LWC_c598/f1p0/609;i0_LQ_…
GO:0016798	hydrolase activity, acting on glycosyl bonds	338	1047	1.41e-10	5.77e-08	i1_HQ_LWC_c10736/f3p5/1981;i1_HQ_LWC_c13037/f2p8/1348;i1_HQ_LWC_c14897/f7p0/2002;i1_HQ_LWC_c16382/f2p0/1663;i1_HQ_LWC_c16719/f2p0/1831;i1_HQ_LWC_c16748/f5p0/1924;i1_HQ_LWC_c17867/f2p31/1772;i1_HQ_LWC_c18225/f2p2/1868;i1_HQ_LWC_c2078/f3p0/1869;i1_HQ_LWC_c2189/f3p0/1609;i1_HQ_LWC_c2235/f5p0/1912;i1_HQ_LWC_c2413/f5p5/1819;i1_HQ_LWC_c25625/f3p0/1334;i1_HQ_LWC_c2591/f2p2/1592;i1_HQ_LWC_c27709/f3p0/143…
GO:0020037	heme binding	165	453	8.92e-10	2.73e-07	i1_HQ_LWC_c14501/f2p0/1439;i1_HQ_LWC_c16353/f2p0/1888;i1_HQ_LWC_c16403/f5p0/1808;i1_HQ_LWC_c16440/f2p0/1804;i1_HQ_LWC_c16591/f3p0/1832;i1_HQ_LWC_c16610/f3p0/1814;i1_HQ_LWC_c16757/f2p0/1709;i1_HQ_LWC_c16789/f2p0/1906;i1_HQ_LWC_c1721/f3p0/1934;i1_HQ_LWC_c1934/f5p0/1987;i1_HQ_LWC_c2048/f8p68/1768;i1_HQ_LWC_c2072/f4p1/1850;i1_HQ_LWC_c22501/f2p3/1919;i1_HQ_LWC_c2318/f2p0/1844;i1_HQ_LWC_c24575/f4p2/204…
GO:0004553	hydrolase activity, hydrolyzing O-glycosyl compounds	306	957	3.19e-09	7.81e-07	i1_HQ_LWC_c10736/f3p5/1981;i1_HQ_LWC_c14897/f7p0/2002;i1_HQ_LWC_c16382/f2p0/1663;i1_HQ_LWC_c16719/f2p0/1831;i1_HQ_LWC_c16748/f5p0/1924;i1_HQ_LWC_c17867/f2p31/1772;i1_HQ_LWC_c18225/f2p2/1868;i1_HQ_LWC_c2078/f3p0/1869;i1_HQ_LWC_c2189/f3p0/1609;i1_HQ_LWC_c2235/f5p0/1912;i1_HQ_LWC_c25625/f3p0/1334;i1_HQ_LWC_c2591/f2p2/1592;i1_HQ_LWC_c27709/f3p0/1435;i1_HQ_LWC_c2829/f2p0/1907;i1_HQ_LWC_c2995/f2p0/1652…
GO:0046906	tetrapyrrole binding	170	483	8.92e-09	1.82e-06	i1_HQ_LWC_c14501/f2p0/1439;i1_HQ_LWC_c16353/f2p0/1888;i1_HQ_LWC_c16403/f5p0/1808;i1_HQ_LWC_c16440/f2p0/1804;i1_HQ_LWC_c16591/f3p0/1832;i1_HQ_LWC_c16610/f3p0/1814;i1_HQ_LWC_c16757/f2p0/1709;i1_HQ_LWC_c16789/f2p0/1906;i1_HQ_LWC_c1721/f3p0/1934;i1_HQ_LWC_c1934/f5p0/1987;i1_HQ_LWC_c2048/f8p68/1768;i1_HQ_LWC_c2072/f4p1/1850;i1_HQ_LWC_c22501/f2p3/1919;i1_HQ_LWC_c2318/f2p0/1844;i1_HQ_LWC_c24575/f4p2/204…
GO:0048037	cofactor binding	381	1252	2.58e-08	4.5e-06	i0_LQ_LWC_c1485/f1p2/902;i0_LQ_LWC_c1604/f1p0/1002;i0_LQ_LWC_c279/f2p0/473;i1_HQ_LWC_c10683/f2p0/1809;i1_HQ_LWC_c12013/f2p0/1850;i1_HQ_LWC_c12288/f2p0/1783;i1_HQ_LWC_c12720/f2p1/1752;i1_HQ_LWC_c12819/f2p0/1779;i1_HQ_LWC_c14889/f4p0/2008;i1_HQ_LWC_c14907/f12p0/1625;i1_HQ_LWC_c1544/f10p0/1915;i1_HQ_LWC_c16289/f5p0/1986;i1_HQ_LWC_c1702/f6p0/1726;i1_HQ_LWC_c1865/f10p0/1846;i1_HQ_LWC_c1944/f4p0/1799;i…
GO:0030170	pyridoxal phosphate binding	85	208	3.42e-08	5.23e-06	i1_HQ_LWC_c12288/f2p0/1783;i1_HQ_LWC_c12720/f2p1/1752;i1_HQ_LWC_c14889/f4p0/2008;i1_HQ_LWC_c1544/f10p0/1915;i1_HQ_LWC_c1944/f4p0/1799;i1_HQ_LWC_c2031/f12p1/1804;i1_HQ_LWC_c2189/f3p0/1609;i1_HQ_LWC_c22551/f2p0/1745;i1_HQ_LWC_c27685/f2p0/1844;i1_HQ_LWC_c29737/f2p0/1779;i1_HQ_LWC_c39301/f5p4/1817;i1_HQ_LWC_c3973/f3p0/1986;i1_HQ_LWC_c6241/f2p0/1850;i1_LQ_LWC_c10082/f1p0/1746;i1_LQ_LWC_c10854/f1p0/186…
GO:0016740	transferase activity	2142	8281	2.21e-07	3.01e-05	i0_HQ_LWC_c245/f2p0/549;i0_HQ_LWC_c254/f2p0/660;i0_HQ_LWC_c273/f2p0/803;i0_LQ_LWC_c1471/f1p1/724;i0_LQ_LWC_c1553/f1p3/928;i0_LQ_LWC_c2122/f1p2/701;i0_LQ_LWC_c2144/f1p1/864;i0_LQ_LWC_c342/f1p0/873;i0_LQ_LWC_c368/f1p0/854;i0_LQ_LWC_c428/f1p0/983;i0_LQ_LWC_c863/f1p0/579;i1_HQ_LWC_c10881/f5p0/1483;i1_HQ_LWC_c11747/f5p58/1660;i1_HQ_LWC_c12196/f3p0/1984;i1_HQ_LWC_c12265/f3p0/1721;i1_HQ_LWC_c12919/f5p0/…	2679;i2_LQ_LWC_c47704/f1p1/2711;i2_LQ_LWC_c47763/f1p0/2685;i2_LQ_LWC_c47774/f1p0/2729;i2_LQ_LWC_c47877/f1p3/2878;i2_LQ_LWC_c47937/f1p0/2213;i2_LQ_LWC_c47972/f1p0/2253;i2_LQ_LWC_c4803/f1p7/2494;i2_LQ_LWC_c48105/f1p1/2361;i2_LQ_LWC_c48214/f1p10/2173;i2_LQ_LWC_c48287/f1p0/2440;i2_LQ_LWC_c48301/f1p1/2989;i2_LQ_LWC_c48336/f1p2/2378;i2_LQ_LWC_c48413/f1p2/2622;i2_LQ_LWC_c48415/f1p3/2905;i2_LQ_LWC_c48498…
GO:0016757	transferase activity, transferring glycosyl groups	473	1626	2.74e-07	3.36e-05	i0_LQ_LWC_c1471/f1p1/724;i1_HQ_LWC_c16512/f2p0/1735;i1_HQ_LWC_c16583/f5p0/1671;i1_HQ_LWC_c16667/f2p0/1758;i1_HQ_LWC_c16722/f3p5/1678;i1_HQ_LWC_c1687/f5p0/2014;i1_HQ_LWC_c1702/f6p0/1726;i1_HQ_LWC_c17616/f2p0/2013;i1_HQ_LWC_c1796/f3p0/1893;i1_HQ_LWC_c1876/f3p0/1865;i1_HQ_LWC_c1897/f6p0/1954;i1_HQ_LWC_c1908/f8p0/1914;i1_HQ_LWC_c19210/f3p0/1554;i1_HQ_LWC_c19570/f2p0/1969;i1_HQ_LWC_c19744/f3p22/1911;i…
GO:0004185	serine-type carboxypeptidase activity	43	92	1.25e-06	0.000138928	i1_HQ_LWC_c11145/f4p3/1837;i1_HQ_LWC_c16436/f2p0/1621;i1_HQ_LWC_c16561/f3p0/1968;i1_HQ_LWC_c2572/f4p0/1674;i1_HQ_LWC_c29677/f2p0/1823;i1_HQ_LWC_c39261/f10p0/1996;i1_HQ_LWC_c8258/f2p0/1790;i1_LQ_LWC_c10203/f1p1/1816;i1_LQ_LWC_c12176/f1p9/1989;i1_LQ_LWC_c12698/f1p0/1811;i1_LQ_LWC_c20216/f1p0/1608;i1_LQ_LWC_c22028/f1p4/1860;i1_LQ_LWC_c24079/f1p5/1861;i1_LQ_LWC_c26299/f1p0/1146;i1_LQ_LWC_c31357/f1p0/…
GO:0070008	serine-type exopeptidase activity	58	138	1.64e-06	0.000167086	i1_HQ_LWC_c10664/f2p10/1658;i1_HQ_LWC_c11145/f4p3/1837;i1_HQ_LWC_c16436/f2p0/1621;i1_HQ_LWC_c16561/f3p0/1968;i1_HQ_LWC_c2572/f4p0/1674;i1_HQ_LWC_c29677/f2p0/1823;i1_HQ_LWC_c39261/f10p0/1996;i1_HQ_LWC_c8258/f2p0/1790;i1_LQ_LWC_c10203/f1p1/1816;i1_LQ_LWC_c11548/f1p4/1559;i1_LQ_LWC_c12176/f1p9/1989;i1_LQ_LWC_c12698/f1p0/1811;i1_LQ_LWC_c20216/f1p0/1608;i1_LQ_LWC_c22028/f1p4/1860;i1_LQ_LWC_c24079/f1p5…
GO:0008483	transaminase activity	32	62	1.94e-06	0.000169788	i1_HQ_LWC_c2031/f12p1/1804;i1_HQ_LWC_c2189/f3p0/1609;i1_HQ_LWC_c6342/f3p0/1770;i1_LQ_LWC_c10082/f1p0/1746;i1_LQ_LWC_c12852/f1p1/1451;i1_LQ_LWC_c19728/f1p0/1857;i1_LQ_LWC_c21976/f1p0/1639;i1_LQ_LWC_c29832/f1p0/1535;i1_LQ_LWC_c33059/f1p1/1781;i1_LQ_LWC_c36626/f1p1/1607;i1_LQ_LWC_c4828/f1p3/1914;i1_LQ_LWC_c7753/f1p0/1769;i1_LQ_LWC_c8153/f1p0/1594;i1_LQ_LWC_c8290/f1p0/1749;i2_HQ_LWC_c132912/f7p0/2060…
GO:0016769	transferase activity, transferring nitrogenous groups	32	62	1.94e-06	0.000169788	i1_HQ_LWC_c2031/f12p1/1804;i1_HQ_LWC_c2189/f3p0/1609;i1_HQ_LWC_c6342/f3p0/1770;i1_LQ_LWC_c10082/f1p0/1746;i1_LQ_LWC_c12852/f1p1/1451;i1_LQ_LWC_c19728/f1p0/1857;i1_LQ_LWC_c21976/f1p0/1639;i1_LQ_LWC_c29832/f1p0/1535;i1_LQ_LWC_c33059/f1p1/1781;i1_LQ_LWC_c36626/f1p1/1607;i1_LQ_LWC_c4828/f1p3/1914;i1_LQ_LWC_c7753/f1p0/1769;i1_LQ_LWC_c8153/f1p0/1594;i1_LQ_LWC_c8290/f1p0/1749;i2_HQ_LWC_c132912/f7p0/2060…
GO:0005507	copper ion binding	91	246	2.27e-06	0.000185434	i0_HQ_LWC_c293/f2p0/939;i0_LQ_LWC_c1367/f1p0/961;i0_LQ_LWC_c849/f1p4/581;i1_HQ_LWC_c16610/f3p0/1814;i1_HQ_LWC_c16757/f2p0/1709;i1_HQ_LWC_c16789/f2p0/1906;i1_HQ_LWC_c2318/f2p0/1844;i1_HQ_LWC_c23625/f2p5/1954;i1_HQ_LWC_c24575/f4p2/2049;i1_HQ_LWC_c25951/f2p0/1924;i1_HQ_LWC_c27784/f24p0/1967;i1_HQ_LWC_c3100/f2p0/1534;i1_HQ_LWC_c8785/f2p0/1985;i1_LQ_LWC_c11628/f1p0/1721;i1_LQ_LWC_c12773/f1p1/1721;i1_L…
GO:0016759	cellulose synthase activity	100	284	9.02e-06	0.000684781	i0_LQ_LWC_c1471/f1p1/724;i1_HQ_LWC_c16722/f3p5/1678;i1_HQ_LWC_c2304/f4p1/1764;i1_HQ_LWC_c2460/f2p0/1692;i1_HQ_LWC_c2521/f6p0/1759;i1_HQ_LWC_c3786/f2p17/1709;i1_HQ_LWC_c5202/f2p0/1811;i1_HQ_LWC_c6232/f5p9/1741;i1_HQ_LWC_c7647/f2p3/1930;i1_HQ_LWC_c8883/f3p3/1753;i1_LQ_LWC_c12344/f1p1/1795;i1_LQ_LWC_c12573/f1p3/1895;i1_LQ_LWC_c12729/f1p0/1540;i1_LQ_LWC_c16956/f1p0/1864;i1_LQ_LWC_c17094/f1p0/1514;i1_…
GO:0004180	carboxypeptidase activity	43	98	9.52e-06	0.000684781	i1_HQ_LWC_c11145/f4p3/1837;i1_HQ_LWC_c16436/f2p0/1621;i1_HQ_LWC_c16561/f3p0/1968;i1_HQ_LWC_c2572/f4p0/1674;i1_HQ_LWC_c29677/f2p0/1823;i1_HQ_LWC_c39261/f10p0/1996;i1_HQ_LWC_c8258/f2p0/1790;i1_LQ_LWC_c10203/f1p1/1816;i1_LQ_LWC_c12176/f1p9/1989;i1_LQ_LWC_c12698/f1p0/1811;i1_LQ_LWC_c20216/f1p0/1608;i1_LQ_LWC_c22028/f1p4/1860;i1_LQ_LWC_c24079/f1p5/1861;i1_LQ_LWC_c26299/f1p0/1146;i1_LQ_LWC_c31357/f1p0/…
GO:0015252	hydrogen ion channel activity	34	73	1.72e-05	0.0011068	i1_HQ_LWC_c12720/f2p1/1752;i1_HQ_LWC_c1544/f10p0/1915;i1_HQ_LWC_c2031/f12p1/1804;i1_HQ_LWC_c22551/f2p0/1745;i1_HQ_LWC_c39301/f5p4/1817;i1_HQ_LWC_c6241/f2p0/1850;i1_LQ_LWC_c12141/f1p1/1716;i1_LQ_LWC_c12796/f1p7/1882;i1_LQ_LWC_c19728/f1p0/1857;i1_LQ_LWC_c20215/f1p0/1930;i1_LQ_LWC_c21688/f1p0/1801;i1_LQ_LWC_c21976/f1p0/1639;i1_LQ_LWC_c23396/f1p7/1827;i1_LQ_LWC_c25030/f1p0/1742;i1_LQ_LWC_c4828/f1p3/1…
GO:0030171	voltage-gated proton channel activity	34	73	1.72e-05	0.0011068	i1_HQ_LWC_c12720/f2p1/1752;i1_HQ_LWC_c1544/f10p0/1915;i1_HQ_LWC_c2031/f12p1/1804;i1_HQ_LWC_c22551/f2p0/1745;i1_HQ_LWC_c39301/f5p4/1817;i1_HQ_LWC_c6241/f2p0/1850;i1_LQ_LWC_c12141/f1p1/1716;i1_LQ_LWC_c12796/f1p7/1882;i1_LQ_LWC_c19728/f1p0/1857;i1_LQ_LWC_c20215/f1p0/1930;i1_LQ_LWC_c21688/f1p0/1801;i1_LQ_LWC_c21976/f1p0/1639;i1_LQ_LWC_c23396/f1p7/1827;i1_LQ_LWC_c25030/f1p0/1742;i1_LQ_LWC_c4828/f1p3/1…
GO:0003777	microtubule motor activity	64	167	1.9e-05	0.00116262	i1_LQ_LWC_c10271/f1p0/1806;i2_HQ_LWC_c2134/f5p1/2815;i2_HQ_LWC_c3230/f7p2/2673;i2_HQ_LWC_c3298/f2p0/2694;i2_HQ_LWC_c39995/f2p1/3002;i2_HQ_LWC_c46877/f2p5/2792;i2_HQ_LWC_c86101/f2p5/2974;i2_LQ_LWC_c107202/f1p3/2381;i2_LQ_LWC_c10721/f1p1/2859;i2_LQ_LWC_c23076/f1p6/3055;i2_LQ_LWC_c24949/f1p1/2987;i2_LQ_LWC_c34430/f1p0/2948;i2_LQ_LWC_c37258/f1p1/2684;i2_LQ_LWC_c51066/f1p1/2585;i2_LQ_LWC_c52318/f2p2/2…
GO:0016705	oxidoreductase activity, acting on paired donors, with incorporation or reduction of molecular oxygen	150	467	2.33e-05	0.00135454	i1_HQ_LWC_c10151/f2p20/1699;i1_HQ_LWC_c10683/f2p0/1809;i1_HQ_LWC_c11982/f2p0/1978;i1_HQ_LWC_c1410/f9p0/1819;i1_HQ_LWC_c16353/f2p0/1888;i1_HQ_LWC_c16440/f2p0/1804;i1_HQ_LWC_c16591/f3p0/1832;i1_HQ_LWC_c16610/f3p0/1814;i1_HQ_LWC_c16757/f2p0/1709;i1_HQ_LWC_c16789/f2p0/1906;i1_HQ_LWC_c1934/f5p0/1987;i1_HQ_LWC_c2048/f8p68/1768;i1_HQ_LWC_c22501/f2p3/1919;i1_HQ_LWC_c2318/f2p0/1844;i1_HQ_LWC_c25951/f2p0/1…
GO:0016758	transferase activity, transferring hexosyl groups	371	1299	3.04e-05	0.00158146	i0_LQ_LWC_c1471/f1p1/724;i1_HQ_LWC_c16512/f2p0/1735;i1_HQ_LWC_c16583/f5p0/1671;i1_HQ_LWC_c16667/f2p0/1758;i1_HQ_LWC_c16722/f3p5/1678;i1_HQ_LWC_c1702/f6p0/1726;i1_HQ_LWC_c17616/f2p0/2013;i1_HQ_LWC_c1876/f3p0/1865;i1_HQ_LWC_c1897/f6p0/1954;i1_HQ_LWC_c1908/f8p0/1914;i1_HQ_LWC_c19210/f3p0/1554;i1_HQ_LWC_c19570/f2p0/1969;i1_HQ_LWC_c19744/f3p22/1911;i1_HQ_LWC_c19861/f4p2/1796;i1_HQ_LWC_c2069/f6p1/1849;…
GO:0008236	serine-type peptidase activity	151	473	3.1e-05	0.00158146	i1_HQ_LWC_c10664/f2p10/1658;i1_HQ_LWC_c11145/f4p3/1837;i1_HQ_LWC_c14939/f5p0/1494;i1_HQ_LWC_c14960/f3p0/1405;i1_HQ_LWC_c16436/f2p0/1621;i1_HQ_LWC_c16561/f3p0/1968;i1_HQ_LWC_c21770/f2p4/1474;i1_HQ_LWC_c2572/f4p0/1674;i1_HQ_LWC_c27580/f18p0/1937;i1_HQ_LWC_c29677/f2p0/1823;i1_HQ_LWC_c3924/f6p0/1760;i1_HQ_LWC_c39261/f10p0/1996;i1_HQ_LWC_c8258/f2p0/1790;i1_LQ_LWC_c10203/f1p1/1816;i1_LQ_LWC_c11548/f1p4…
GO:0017171	serine hydrolase activity	151	473	3.1e-05	0.00158146	i1_HQ_LWC_c10664/f2p10/1658;i1_HQ_LWC_c11145/f4p3/1837;i1_HQ_LWC_c14939/f5p0/1494;i1_HQ_LWC_c14960/f3p0/1405;i1_HQ_LWC_c16436/f2p0/1621;i1_HQ_LWC_c16561/f3p0/1968;i1_HQ_LWC_c21770/f2p4/1474;i1_HQ_LWC_c2572/f4p0/1674;i1_HQ_LWC_c27580/f18p0/1937;i1_HQ_LWC_c29677/f2p0/1823;i1_HQ_LWC_c3924/f6p0/1760;i1_HQ_LWC_c39261/f10p0/1996;i1_HQ_LWC_c8258/f2p0/1790;i1_LQ_LWC_c10203/f1p1/1816;i1_LQ_LWC_c11548/f1p4…
GO:0005506	iron ion binding	149	477	0.000112936	0.00552484	i0_LQ_LWC_c1367/f1p0/961;i0_LQ_LWC_c1968/f1p1/872;i1_HQ_LWC_c11982/f2p0/1978;i1_HQ_LWC_c1410/f9p0/1819;i1_HQ_LWC_c16353/f2p0/1888;i1_HQ_LWC_c16403/f5p0/1808;i1_HQ_LWC_c16610/f3p0/1814;i1_HQ_LWC_c16757/f2p0/1709;i1_HQ_LWC_c16789/f2p0/1906;i1_HQ_LWC_c2048/f8p68/1768;i1_HQ_LWC_c2072/f4p1/1850;i1_HQ_LWC_c2318/f2p0/1844;i1_HQ_LWC_c24575/f4p2/2049;i1_HQ_LWC_c2512/f5p5/1664;i1_HQ_LWC_c25951/f2p0/1924;i1…
GO:0004672	protein kinase activity	779	2935	0.000156829	0.00737698	i1_HQ_LWC_c12196/f3p0/1984;i1_HQ_LWC_c1514/f9p0/1972;i1_HQ_LWC_c16268/f3p0/1829;i1_HQ_LWC_c16522/f2p0/1760;i1_HQ_LWC_c16796/f3p1/1744;i1_HQ_LWC_c16802/f2p4/1683;i1_HQ_LWC_c18263/f2p0/1853;i1_HQ_LWC_c19286/f2p0/1913;i1_HQ_LWC_c21079/f2p5/1821;i1_HQ_LWC_c25516/f4p0/1352;i1_HQ_LWC_c27412/f20p0/2012;i1_HQ_LWC_c29710/f2p0/1725;i1_HQ_LWC_c29729/f2p0/1958;i1_HQ_LWC_c34056/f3p0/1889;i1_HQ_LWC_c39324/f2p0…
GO:0004602	glutathione peroxidase activity	19	38	0.00039819	0.0180365	i0_LQ_LWC_c2002/f1p0/965;i1_HQ_LWC_c14501/f2p0/1439;i1_HQ_LWC_c18827/f2p0/1833;i1_HQ_LWC_c37163/f5p0/1329;i1_HQ_LWC_c40231/f3p0/1461;i1_LQ_LWC_c10587/f1p8/1600;i1_LQ_LWC_c13771/f1p1/1329;i1_LQ_LWC_c14441/f1p0/1436;i1_LQ_LWC_c25691/f2p0/1286;i1_LQ_LWC_c36311/f1p0/1819;i1_LQ_LWC_c37454/f2p3/1282;i1_LQ_LWC_c37707/f1p0/1213;i1_LQ_LWC_c38392/f1p0/1178;i1_LQ_LWC_c5970/f1p0/1517;i1_LQ_LWC_c6633/f1p0/191…
GO:0016773	phosphotransferase activity, alcohol group as acceptor	902	3458	0.000490592	0.0214284	i0_HQ_LWC_c245/f2p0/549;i0_LQ_LWC_c1553/f1p3/928;i0_LQ_LWC_c342/f1p0/873;i1_HQ_LWC_c12196/f3p0/1984;i1_HQ_LWC_c1514/f9p0/1972;i1_HQ_LWC_c16268/f3p0/1829;i1_HQ_LWC_c16522/f2p0/1760;i1_HQ_LWC_c16796/f3p1/1744;i1_HQ_LWC_c16802/f2p4/1683;i1_HQ_LWC_c18263/f2p0/1853;i1_HQ_LWC_c19286/f2p0/1913;i1_HQ_LWC_c21079/f2p5/1821;i1_HQ_LWC_c2125/f2p1/1870;i1_HQ_LWC_c25516/f4p0/1352;i1_HQ_LWC_c27412/f20p0/2012;i1_…
GO:0016616	oxidoreductase activity, acting on the CH-OH group of donors, NAD or NADP as acceptor	192	656	0.000652132	0.027502	i1_HQ_LWC_c10683/f2p0/1809;i1_HQ_LWC_c14907/f12p0/1625;i1_HQ_LWC_c14913/f10p0/1480;i1_HQ_LWC_c16289/f5p0/1986;i1_HQ_LWC_c1865/f10p0/1846;i1_HQ_LWC_c1986/f7p1/1942;i1_HQ_LWC_c20257/f2p0/1694;i1_HQ_LWC_c20594/f2p0/1612;i1_HQ_LWC_c22357/f2p0/2011;i1_HQ_LWC_c27811/f8p0/1952;i1_HQ_LWC_c29561/f3p0/1623;i1_HQ_LWC_c37221/f4p0/1314;i1_HQ_LWC_c37355/f3p4/1336;i1_HQ_LWC_c37455/f2p3/1293;i1_HQ_LWC_c37536/f2p…
GO:0050662	coenzyme binding	283	1006	0.00070371	0.0286879	i0_LQ_LWC_c1485/f1p2/902;i0_LQ_LWC_c1604/f1p0/1002;i0_LQ_LWC_c279/f2p0/473;i1_HQ_LWC_c10683/f2p0/1809;i1_HQ_LWC_c12013/f2p0/1850;i1_HQ_LWC_c12819/f2p0/1779;i1_HQ_LWC_c14907/f12p0/1625;i1_HQ_LWC_c16289/f5p0/1986;i1_HQ_LWC_c1702/f6p0/1726;i1_HQ_LWC_c1865/f10p0/1846;i1_HQ_LWC_c1986/f7p1/1942;i1_HQ_LWC_c20594/f2p0/1612;i1_HQ_LWC_c2186/f4p2/1920;i1_HQ_LWC_c2648/f5p0/1751;i1_HQ_LWC_c27811/f8p0/1952;i1_…
GO:0004857	enzyme inhibitor activity	25	58	0.000915103	0.0356012	i0_HQ_LWC_c233/f2p0/747;i0_LQ_LWC_c1920/f1p2/815;i0_LQ_LWC_c2178/f1p1/433;i0_LQ_LWC_c401/f1p0/591;i0_LQ_LWC_c960/f1p0/910;i1_HQ_LWC_c16752/f7p0/1952;i1_HQ_LWC_c7475/f3p1/1773;i1_LQ_LWC_c23171/f1p1/1895;i1_LQ_LWC_c35448/f1p1/1970;i1_LQ_LWC_c7349/f1p4/1729;i2_LQ_LWC_c103830/f1p0/2926;i2_LQ_LWC_c107578/f1p5/2805;i2_LQ_LWC_c17666/f1p0/2630;i2_LQ_LWC_c28765/f3p0/2126;i2_LQ_LWC_c33743/f1p0/2562;i2_LQ_L…
GO:0008171	O-methyltransferase activity	24	55	0.000931511	0.0356012	i1_HQ_LWC_c10881/f5p0/1483;i1_HQ_LWC_c12919/f5p0/1450;i1_HQ_LWC_c40074/f10p0/1143;i1_LQ_LWC_c11270/f1p6/1982;i1_LQ_LWC_c19232/f1p0/1449;i1_LQ_LWC_c21061/f1p8/1427;i1_LQ_LWC_c21701/f1p0/1551;i1_LQ_LWC_c23231/f1p0/1447;i1_LQ_LWC_c25830/f1p1/1303;i1_LQ_LWC_c27710/f3p2/1440;i1_LQ_LWC_c30616/f1p0/1929;i1_LQ_LWC_c3497/f1p2/1940;i1_LQ_LWC_c37890/f1p5/1383;i1_LQ_LWC_c38858/f1p0/1286;i1_LQ_LWC_c4598/f1p0/…
GO:0008017	microtubule binding	86	267	0.00104191	0.0386137	i0_LQ_LWC_c960/f1p0/910;i1_HQ_LWC_c25810/f2p0/1237;i1_LQ_LWC_c10271/f1p0/1806;i1_LQ_LWC_c11296/f1p3/1769;i1_LQ_LWC_c42096/f1p0/1066;i2_HQ_LWC_c127720/f114p10/2109;i2_HQ_LWC_c17405/f5p1/2282;i2_HQ_LWC_c2134/f5p1/2815;i2_HQ_LWC_c3298/f2p0/2694;i2_HQ_LWC_c39995/f2p1/3002;i2_HQ_LWC_c46877/f2p5/2792;i2_HQ_LWC_c86101/f2p5/2974;i2_LQ_LWC_c107202/f1p3/2381;i2_LQ_LWC_c10721/f1p1/2859;i2_LQ_LWC_c11059/f1p4…
GO:0051287	NAD binding	100	319	0.00119997	0.0431635	i1_HQ_LWC_c14907/f12p0/1625;i1_HQ_LWC_c16289/f5p0/1986;i1_HQ_LWC_c1865/f10p0/1846;i1_HQ_LWC_c2186/f4p2/1920;i1_HQ_LWC_c27811/f8p0/1952;i1_HQ_LWC_c29561/f3p0/1623;i1_HQ_LWC_c39612/f6p3/1217;i1_HQ_LWC_c40408/f3p0/1977;i1_HQ_LWC_c5984/f4p0/1699;i1_HQ_LWC_c6342/f3p0/1770;i1_LQ_LWC_c10261/f1p0/1932;i1_LQ_LWC_c10307/f1p0/1589;i1_LQ_LWC_c11137/f1p2/1941;i1_LQ_LWC_c12594/f1p0/1707;i1_LQ_LWC_c12989/f1p0/1…
GO:0016684	oxidoreductase activity, acting on peroxide as acceptor	41	111	0.00129099	0.045111	i0_LQ_LWC_c2002/f1p0/965;i1_HQ_LWC_c14501/f2p0/1439;i1_HQ_LWC_c1721/f3p0/1934;i1_HQ_LWC_c18827/f2p0/1833;i1_HQ_LWC_c37163/f5p0/1329;i1_HQ_LWC_c37413/f2p0/1114;i1_HQ_LWC_c3940/f2p1/1475;i1_HQ_LWC_c40231/f3p0/1461;i1_LQ_LWC_c10587/f1p8/1600;i1_LQ_LWC_c13144/f1p4/1256;i1_LQ_LWC_c13218/f1p0/1219;i1_LQ_LWC_c13586/f1p0/1319;i1_LQ_LWC_c13771/f1p1/1329;i1_LQ_LWC_c14441/f1p0/1436;i1_LQ_LWC_c25691/f2p0/128…
GO:0004930	G-protein coupled receptor activity	162	553	0.00156335	0.0531105	i0_LQ_LWC_c1604/f1p0/1002;i0_LQ_LWC_c177/f2p0/790;i1_HQ_LWC_c1497/f4p0/1573;i1_HQ_LWC_c19664/f2p2/1560;i1_HQ_LWC_c22536/f2p5/1949;i1_HQ_LWC_c22558/f4p0/1695;i1_HQ_LWC_c2648/f5p0/1751;i1_HQ_LWC_c27550/f8p0/1521;i1_HQ_LWC_c29516/f3p0/1995;i1_HQ_LWC_c37294/f3p0/1311;i1_HQ_LWC_c37448/f2p4/1393;i1_HQ_LWC_c4433/f2p0/1515;i1_HQ_LWC_c4742/f2p0/1496;i1_HQ_LWC_c4960/f2p1/1728;i1_LQ_LWC_c10261/f1p0/1932;i1_…
GO:0008378	galactosyltransferase activity	18	39	0.00183261	0.060575	i1_HQ_LWC_c16583/f5p0/1671;i1_HQ_LWC_c17616/f2p0/2013;i1_HQ_LWC_c19861/f4p2/1796;i1_HQ_LWC_c3940/f2p1/1475;i1_LQ_LWC_c11002/f1p0/1808;i1_LQ_LWC_c16820/f1p2/1742;i1_LQ_LWC_c27206/f1p0/1393;i1_LQ_LWC_c30704/f1p0/1716;i1_LQ_LWC_c32436/f1p3/1622;i1_LQ_LWC_c8277/f1p2/1885;i2_LQ_LWC_c108173/f1p0/2257;i2_LQ_LWC_c109324/f1p0/2169;i2_LQ_LWC_c115187/f1p1/2102;i2_LQ_LWC_c13360/f4p0/2124;i2_LQ_LWC_c37735/f1p…
GO:0050840	extracellular matrix binding	8	12	0.00196883	0.0633651	i1_LQ_LWC_c21038/f1p4/1780;i1_LQ_LWC_c38559/f1p0/1376;i2_HQ_LWC_c2701/f6p1/2397;i2_LQ_LWC_c3999/f1p0/2308;i2_LQ_LWC_c52404/f1p3/2479;i3_LQ_LWC_c31152/f1p0/3074;i4_LQ_LWC_c16154/f1p0/4106;i4_LQ_LWC_c28608/f1p0/4598
GO:0016628	oxidoreductase activity, acting on the CH-CH group of donors, NAD or NADP as acceptor	40	110	0.00205466	0.0636346	i1_HQ_LWC_c10683/f2p0/1809;i1_HQ_LWC_c1414/f14p0/1710;i1_HQ_LWC_c1865/f10p0/1846;i1_HQ_LWC_c2186/f4p2/1920;i1_HQ_LWC_c27811/f8p0/1952;i1_HQ_LWC_c3289/f2p0/1909;i1_HQ_LWC_c39612/f6p3/1217;i1_LQ_LWC_c12611/f1p4/1687;i1_LQ_LWC_c14107/f1p0/1424;i1_LQ_LWC_c14493/f1p0/1188;i1_LQ_LWC_c20057/f1p1/1421;i1_LQ_LWC_c23078/f1p1/1682;i1_LQ_LWC_c26762/f1p0/1161;i1_LQ_LWC_c27215/f1p0/1261;i1_LQ_LWC_c33713/f1p0/1…
GO:0030246	carbohydrate binding	88	280	0.00208126	0.0636346	i1_HQ_LWC_c18500/f3p26/1636;i1_LQ_LWC_c11613/f1p0/1555;i1_LQ_LWC_c18583/f1p0/1728;i1_LQ_LWC_c19848/f1p0/1557;i1_LQ_LWC_c22091/f1p0/1444;i1_LQ_LWC_c24947/f1p3/1518;i1_LQ_LWC_c27294/f1p0/1352;i1_LQ_LWC_c30387/f1p0/1645;i1_LQ_LWC_c41006/f1p0/1217;i1_LQ_LWC_c42447/f1p0/1063;i2_HQ_LWC_c20240/f2p0/2437;i2_HQ_LWC_c20471/f3p1/2460;i2_HQ_LWC_c21382/f2p0/2336;i2_HQ_LWC_c2335/f7p3/2634;i2_HQ_LWC_c2701/f6p1/…
GO:0016209	antioxidant activity	55	162	0.00217191	0.0647865	i0_HQ_LWC_c254/f2p0/660;i0_HQ_LWC_c475/f2p0/908;i0_LQ_LWC_c2002/f1p0/965;i1_HQ_LWC_c14501/f2p0/1439;i1_HQ_LWC_c1721/f3p0/1934;i1_HQ_LWC_c18827/f2p0/1833;i1_HQ_LWC_c37163/f5p0/1329;i1_HQ_LWC_c37413/f2p0/1114;i1_HQ_LWC_c3940/f2p1/1475;i1_HQ_LWC_c40231/f3p0/1461;i1_HQ_LWC_c7445/f3p0/1620;i1_HQ_LWC_c765/f23p0/1815;i1_LQ_LWC_c10587/f1p8/1600;i1_LQ_LWC_c13144/f1p4/1256;i1_LQ_LWC_c13218/f1p0/1219;i1_LQ_…
GO:0042302	structural constituent of cuticle	7	10	0.00257203	0.074895	i0_HQ_LWC_c237/f2p0/908;i1_HQ_LWC_c21238/f2p0/1984;i2_HQ_LWC_c100842/f2p1/2944;i2_HQ_LWC_c35346/f2p0/2216;i2_LQ_LWC_c10592/f1p1/2955;i3_HQ_LWC_c17800/f2p0/3154;i3_LQ_LWC_c22054/f1p32/3309
GO:0001653	peptide receptor activity	155	534	0.00288161	0.0775204	i0_LQ_LWC_c1604/f1p0/1002;i1_HQ_LWC_c1497/f4p0/1573;i1_HQ_LWC_c19664/f2p2/1560;i1_HQ_LWC_c22536/f2p5/1949;i1_HQ_LWC_c22558/f4p0/1695;i1_HQ_LWC_c2648/f5p0/1751;i1_HQ_LWC_c27550/f8p0/1521;i1_HQ_LWC_c29516/f3p0/1995;i1_HQ_LWC_c37294/f3p0/1311;i1_HQ_LWC_c37448/f2p4/1393;i1_HQ_LWC_c4433/f2p0/1515;i1_HQ_LWC_c4742/f2p0/1496;i1_HQ_LWC_c4960/f2p1/1728;i1_LQ_LWC_c10261/f1p0/1932;i1_LQ_LWC_c12481/f1p0/1649;…
GO:0008528	G-protein coupled peptide receptor activity	155	534	0.00288161	0.0775204	i0_LQ_LWC_c1604/f1p0/1002;i1_HQ_LWC_c1497/f4p0/1573;i1_HQ_LWC_c19664/f2p2/1560;i1_HQ_LWC_c22536/f2p5/1949;i1_HQ_LWC_c22558/f4p0/1695;i1_HQ_LWC_c2648/f5p0/1751;i1_HQ_LWC_c27550/f8p0/1521;i1_HQ_LWC_c29516/f3p0/1995;i1_HQ_LWC_c37294/f3p0/1311;i1_HQ_LWC_c37448/f2p4/1393;i1_HQ_LWC_c4433/f2p0/1515;i1_HQ_LWC_c4742/f2p0/1496;i1_HQ_LWC_c4960/f2p1/1728;i1_LQ_LWC_c10261/f1p0/1932;i1_LQ_LWC_c12481/f1p0/1649;…
GO:0004478	methionine adenosyltransferase activity	9	15	0.00290327	0.0775204	i1_HQ_LWC_c16618/f2p0/1809;i1_HQ_LWC_c40234/f113p0/1677;i1_LQ_LWC_c23426/f1p0/1636;i1_LQ_LWC_c23857/f1p4/1510;i1_LQ_LWC_c35104/f1p0/1673;i1_LQ_LWC_c37483/f1p1/1218;i2_LQ_LWC_c133301/f1p13/2010;i2_LQ_LWC_c31562/f3p9/2939;i3_LQ_LWC_c12934/f1p7/3076
GO:0008188	neuropeptide receptor activity	154	531	0.00307085	0.0775204	i0_LQ_LWC_c1604/f1p0/1002;i1_HQ_LWC_c1497/f4p0/1573;i1_HQ_LWC_c19664/f2p2/1560;i1_HQ_LWC_c22536/f2p5/1949;i1_HQ_LWC_c22558/f4p0/1695;i1_HQ_LWC_c2648/f5p0/1751;i1_HQ_LWC_c27550/f8p0/1521;i1_HQ_LWC_c29516/f3p0/1995;i1_HQ_LWC_c37294/f3p0/1311;i1_HQ_LWC_c37448/f2p4/1393;i1_HQ_LWC_c4433/f2p0/1515;i1_HQ_LWC_c4742/f2p0/1496;i1_HQ_LWC_c4960/f2p1/1728;i1_LQ_LWC_c10261/f1p0/1932;i1_LQ_LWC_c12481/f1p0/1649;…
GO:0016614	oxidoreductase activity, acting on CH-OH group of donors	204	723	0.00309712	0.0775204	i1_HQ_LWC_c10683/f2p0/1809;i1_HQ_LWC_c14907/f12p0/1625;i1_HQ_LWC_c14913/f10p0/1480;i1_HQ_LWC_c16289/f5p0/1986;i1_HQ_LWC_c1865/f10p0/1846;i1_HQ_LWC_c1986/f7p1/1942;i1_HQ_LWC_c20257/f2p0/1694;i1_HQ_LWC_c20594/f2p0/1612;i1_HQ_LWC_c22357/f2p0/2011;i1_HQ_LWC_c27811/f8p0/1952;i1_HQ_LWC_c29561/f3p0/1623;i1_HQ_LWC_c37221/f4p0/1314;i1_HQ_LWC_c37355/f3p4/1336;i1_HQ_LWC_c37455/f2p3/1293;i1_HQ_LWC_c37536/f2p…
GO:0008918	lipopolysaccharide 3-alpha-galactosyltransferase activity	4	4	0.00319953	0.0775204	i1_HQ_LWC_c17616/f2p0/2013;i1_LQ_LWC_c30704/f1p0/1716;i1_LQ_LWC_c32436/f1p3/1622;i3_LQ_LWC_c36086/f1p7/3690
GO:0035250	UDP-galactosyltransferase activity	4	4	0.00319953	0.0775204	i1_HQ_LWC_c17616/f2p0/2013;i1_LQ_LWC_c30704/f1p0/1716;i1_LQ_LWC_c32436/f1p3/1622;i3_LQ_LWC_c36086/f1p7/3690
GO:0004565	beta-galactosidase activity	22	53	0.0032201	0.0775204	i1_HQ_LWC_c17867/f2p31/1772;i1_HQ_LWC_c2235/f5p0/1912;i2_HQ_LWC_c22399/f2p2/2308;i2_HQ_LWC_c23769/f4p2/2412;i2_HQ_LWC_c36508/f2p0/2811;i2_HQ_LWC_c6518/f2p0/2762;i2_LQ_LWC_c10446/f1p0/2188;i2_LQ_LWC_c104639/f1p4/2716;i2_LQ_LWC_c105210/f1p2/2169;i2_LQ_LWC_c22857/f1p4/2761;i2_LQ_LWC_c24173/f1p5/2316;i2_LQ_LWC_c40013/f1p5/2480;i2_LQ_LWC_c48293/f1p4/2864;i2_LQ_LWC_c64624/f1p4/2972;i2_LQ_LWC_c68264/f1p…
GO:0016617	4-oxoproline reductase activity	27	69	0.00323266	0.0775204	i1_HQ_LWC_c29561/f3p0/1623;i1_HQ_LWC_c37455/f2p3/1293;i1_LQ_LWC_c10315/f1p19/1718;i1_LQ_LWC_c11146/f1p0/1607;i1_LQ_LWC_c12989/f1p0/1438;i1_LQ_LWC_c14043/f1p0/1413;i1_LQ_LWC_c14200/f1p0/1389;i1_LQ_LWC_c17633/f1p0/1843;i1_LQ_LWC_c19649/f1p0/1700;i1_LQ_LWC_c26835/f1p0/1216;i1_LQ_LWC_c34027/f1p0/1739;i1_LQ_LWC_c39101/f1p0/1339;i1_LQ_LWC_c4598/f1p0/1967;i1_LQ_LWC_c6194/f1p0/1550;i2_HQ_LWC_c2041/f3p3/2…
GO:0016760	cellulose synthase (UDP-forming) activity	63	194	0.00363738	0.0855484	i0_LQ_LWC_c1471/f1p1/724;i1_LQ_LWC_c12573/f1p3/1895;i1_LQ_LWC_c12729/f1p0/1540;i2_HQ_LWC_c28720/f13p2/2566;i2_HQ_LWC_c53290/f3p1/2609;i2_HQ_LWC_c90266/f2p1/2703;i2_LQ_LWC_c106097/f1p29/3086;i2_LQ_LWC_c12137/f1p30/2367;i2_LQ_LWC_c19342/f1p0/2968;i2_LQ_LWC_c21820/f1p0/2369;i2_LQ_LWC_c23845/f1p19/2840;i2_LQ_LWC_c34143/f1p17/3286;i2_LQ_LWC_c37370/f1p2/2802;i2_LQ_LWC_c49613/f1p3/2565;i2_LQ_LWC_c54913/…
GO:0016492	G-protein coupled neurotensin receptor activity	153	530	0.00382156	0.0881844	i0_LQ_LWC_c1604/f1p0/1002;i1_HQ_LWC_c1497/f4p0/1573;i1_HQ_LWC_c19664/f2p2/1560;i1_HQ_LWC_c22536/f2p5/1949;i1_HQ_LWC_c22558/f4p0/1695;i1_HQ_LWC_c2648/f5p0/1751;i1_HQ_LWC_c27550/f8p0/1521;i1_HQ_LWC_c29516/f3p0/1995;i1_HQ_LWC_c37294/f3p0/1311;i1_HQ_LWC_c37448/f2p4/1393;i1_HQ_LWC_c4433/f2p0/1515;i1_HQ_LWC_c4742/f2p0/1496;i1_HQ_LWC_c4960/f2p1/1728;i1_LQ_LWC_c10261/f1p0/1932;i1_LQ_LWC_c12481/f1p0/1649;…
GO:0016762	xyloglucan:xyloglucosyl transferase activity	8	13	0.00405271	0.0917864	i1_HQ_LWC_c25625/f3p0/1334;i1_HQ_LWC_c2591/f2p2/1592;i1_LQ_LWC_c14233/f1p0/1191;i1_LQ_LWC_c26784/f1p1/1252;i1_LQ_LWC_c35236/f1p4/1523;i1_LQ_LWC_c38296/f1p0/1290;i1_LQ_LWC_c38404/f1p0/1243;i2_LQ_LWC_c55158/f1p1/2185
GO:0022843	voltage-gated cation channel activity	43	125	0.00473177	0.103535	i1_HQ_LWC_c12720/f2p1/1752;i1_HQ_LWC_c1544/f10p0/1915;i1_HQ_LWC_c2031/f12p1/1804;i1_HQ_LWC_c22201/f2p0/1596;i1_HQ_LWC_c22551/f2p0/1745;i1_HQ_LWC_c2282/f3p0/1905;i1_HQ_LWC_c39301/f5p4/1817;i1_HQ_LWC_c6241/f2p0/1850;i1_LQ_LWC_c12141/f1p1/1716;i1_LQ_LWC_c12796/f1p7/1882;i1_LQ_LWC_c19728/f1p0/1857;i1_LQ_LWC_c20215/f1p0/1930;i1_LQ_LWC_c21688/f1p0/1801;i1_LQ_LWC_c21976/f1p0/1639;i1_LQ_LWC_c23396/f1p7/1…
GO:0008238	exopeptidase activity	77	247	0.00474078	0.103535	i1_HQ_LWC_c10664/f2p10/1658;i1_HQ_LWC_c11145/f4p3/1837;i1_HQ_LWC_c16436/f2p0/1621;i1_HQ_LWC_c16561/f3p0/1968;i1_HQ_LWC_c2572/f4p0/1674;i1_HQ_LWC_c27721/f2p0/1379;i1_HQ_LWC_c29677/f2p0/1823;i1_HQ_LWC_c37239/f4p2/1310;i1_HQ_LWC_c39261/f10p0/1996;i1_HQ_LWC_c8258/f2p0/1790;i1_LQ_LWC_c10203/f1p1/1816;i1_LQ_LWC_c11548/f1p4/1559;i1_LQ_LWC_c12176/f1p9/1989;i1_LQ_LWC_c12698/f1p0/1811;i1_LQ_LWC_c20216/f1p0…
GO:0030599	pectinesterase activity	10	19	0.00611487	0.129023	i1_HQ_LWC_c16752/f7p0/1952;i1_LQ_LWC_c14232/f1p0/1284;i1_LQ_LWC_c35448/f1p1/1970;i2_HQ_LWC_c17469/f2p1/2527;i2_HQ_LWC_c56904/f2p1/2047;i2_LQ_LWC_c17666/f1p0/2630;i2_LQ_LWC_c27979/f1p1/2071;i2_LQ_LWC_c28765/f3p0/2126;i2_LQ_LWC_c75407/f1p0/2061;i2_LQ_LWC_c94605/f1p1/2086
GO:0016627	oxidoreductase activity, acting on the CH-CH group of donors	58	180	0.00611882	0.129023	i1_HQ_LWC_c10683/f2p0/1809;i1_HQ_LWC_c1414/f14p0/1710;i1_HQ_LWC_c1865/f10p0/1846;i1_HQ_LWC_c2186/f4p2/1920;i1_HQ_LWC_c27811/f8p0/1952;i1_HQ_LWC_c3289/f2p0/1909;i1_HQ_LWC_c39612/f6p3/1217;i1_HQ_LWC_c6642/f2p21/1895;i1_LQ_LWC_c12611/f1p4/1687;i1_LQ_LWC_c14107/f1p0/1424;i1_LQ_LWC_c14190/f1p2/1349;i1_LQ_LWC_c14493/f1p0/1188;i1_LQ_LWC_c17967/f1p0/1637;i1_LQ_LWC_c20057/f1p1/1421;i1_LQ_LWC_c23078/f1p1/1…
GO:0015267	channel activity	157	557	0.00885407	0.179791	i0_LQ_LWC_c177/f2p0/790;i1_HQ_LWC_c12720/f2p1/1752;i1_HQ_LWC_c1544/f10p0/1915;i1_HQ_LWC_c2031/f12p1/1804;i1_HQ_LWC_c22201/f2p0/1596;i1_HQ_LWC_c22551/f2p0/1745;i1_HQ_LWC_c2282/f3p0/1905;i1_HQ_LWC_c29767/f2p0/1929;i1_HQ_LWC_c37169/f5p2/1289;i1_HQ_LWC_c39301/f5p4/1817;i1_HQ_LWC_c39725/f36p13/1241;i1_HQ_LWC_c6219/f2p0/1871;i1_HQ_LWC_c6241/f2p0/1850;i1_HQ_LWC_c8892/f2p11/1711;i1_HQ_LWC_c9655/f4p0/1692…
GO:0022803	passive transmembrane transporter activity	157	557	0.00885407	0.179791	i0_LQ_LWC_c177/f2p0/790;i1_HQ_LWC_c12720/f2p1/1752;i1_HQ_LWC_c1544/f10p0/1915;i1_HQ_LWC_c2031/f12p1/1804;i1_HQ_LWC_c22201/f2p0/1596;i1_HQ_LWC_c22551/f2p0/1745;i1_HQ_LWC_c2282/f3p0/1905;i1_HQ_LWC_c29767/f2p0/1929;i1_HQ_LWC_c37169/f5p2/1289;i1_HQ_LWC_c39301/f5p4/1817;i1_HQ_LWC_c39725/f36p13/1241;i1_HQ_LWC_c6219/f2p0/1871;i1_HQ_LWC_c6241/f2p0/1850;i1_HQ_LWC_c8892/f2p11/1711;i1_HQ_LWC_c9655/f4p0/1692…
GO:0003854	3-beta-hydroxy-delta5-steroid dehydrogenase activity	54	169	0.00950668	0.179791	i1_HQ_LWC_c1986/f7p1/1942;i1_HQ_LWC_c20594/f2p0/1612;i1_HQ_LWC_c37221/f4p0/1314;i1_HQ_LWC_c37355/f3p4/1336;i1_HQ_LWC_c37455/f2p3/1293;i1_HQ_LWC_c37536/f2p2/1280;i1_HQ_LWC_c39612/f6p3/1217;i1_HQ_LWC_c39709/f2p1/1519;i1_HQ_LWC_c39805/f3p0/1457;i1_HQ_LWC_c5984/f4p0/1699;i1_LQ_LWC_c10315/f1p19/1718;i1_LQ_LWC_c10445/f1p0/1925;i1_LQ_LWC_c13378/f1p0/1107;i1_LQ_LWC_c14043/f1p0/1413;i1_LQ_LWC_c14200/f1p0/…
GO:0016229	steroid dehydrogenase activity	54	169	0.00950668	0.179791	i1_HQ_LWC_c1986/f7p1/1942;i1_HQ_LWC_c20594/f2p0/1612;i1_HQ_LWC_c37221/f4p0/1314;i1_HQ_LWC_c37355/f3p4/1336;i1_HQ_LWC_c37455/f2p3/1293;i1_HQ_LWC_c37536/f2p2/1280;i1_HQ_LWC_c39612/f6p3/1217;i1_HQ_LWC_c39709/f2p1/1519;i1_HQ_LWC_c39805/f3p0/1457;i1_HQ_LWC_c5984/f4p0/1699;i1_LQ_LWC_c10315/f1p19/1718;i1_LQ_LWC_c10445/f1p0/1925;i1_LQ_LWC_c13378/f1p0/1107;i1_LQ_LWC_c14043/f1p0/1413;i1_LQ_LWC_c14200/f1p0/…
GO:0033764	steroid dehydrogenase activity, acting on the CH-OH group of donors, NAD or NADP as acceptor	54	169	0.00950668	0.179791	i1_HQ_LWC_c1986/f7p1/1942;i1_HQ_LWC_c20594/f2p0/1612;i1_HQ_LWC_c37221/f4p0/1314;i1_HQ_LWC_c37355/f3p4/1336;i1_HQ_LWC_c37455/f2p3/1293;i1_HQ_LWC_c37536/f2p2/1280;i1_HQ_LWC_c39612/f6p3/1217;i1_HQ_LWC_c39709/f2p1/1519;i1_HQ_LWC_c39805/f3p0/1457;i1_HQ_LWC_c5984/f4p0/1699;i1_LQ_LWC_c10315/f1p19/1718;i1_LQ_LWC_c10445/f1p0/1925;i1_LQ_LWC_c13378/f1p0/1107;i1_LQ_LWC_c14043/f1p0/1413;i1_LQ_LWC_c14200/f1p0/…
GO:0045735	nutrient reservoir activity	10	20	0.00965053	0.179791	i0_LQ_LWC_c1683/f1p0/900;i1_HQ_LWC_c2512/f5p5/1664;i1_LQ_LWC_c13486/f1p0/1163;i1_LQ_LWC_c14157/f1p0/1231;i1_LQ_LWC_c34005/f1p0/1830;i1_LQ_LWC_c39166/f1p1/1387;i1_LQ_LWC_c42249/f1p0/1079;i1_LQ_LWC_c42513/f1p0/1024;i1_LQ_LWC_c6657/f1p0/1519;i2_HQ_LWC_c50555/f2p0/2197
GO:0004601	peroxidase activity	36	105	0.00970057	0.179791	i0_LQ_LWC_c2002/f1p0/965;i1_HQ_LWC_c14501/f2p0/1439;i1_HQ_LWC_c1721/f3p0/1934;i1_HQ_LWC_c18827/f2p0/1833;i1_HQ_LWC_c37163/f5p0/1329;i1_HQ_LWC_c37413/f2p0/1114;i1_HQ_LWC_c3940/f2p1/1475;i1_HQ_LWC_c40231/f3p0/1461;i1_LQ_LWC_c10587/f1p8/1600;i1_LQ_LWC_c13144/f1p4/1256;i1_LQ_LWC_c13218/f1p0/1219;i1_LQ_LWC_c13586/f1p0/1319;i1_LQ_LWC_c13771/f1p1/1329;i1_LQ_LWC_c14441/f1p0/1436;i1_LQ_LWC_c25691/f2p0/128…
GO:0005216	ion channel activity	156	555	0.0100385	0.179791	i0_LQ_LWC_c177/f2p0/790;i1_HQ_LWC_c12720/f2p1/1752;i1_HQ_LWC_c1544/f10p0/1915;i1_HQ_LWC_c2031/f12p1/1804;i1_HQ_LWC_c22201/f2p0/1596;i1_HQ_LWC_c22551/f2p0/1745;i1_HQ_LWC_c2282/f3p0/1905;i1_HQ_LWC_c29767/f2p0/1929;i1_HQ_LWC_c37169/f5p2/1289;i1_HQ_LWC_c39301/f5p4/1817;i1_HQ_LWC_c39725/f36p13/1241;i1_HQ_LWC_c6219/f2p0/1871;i1_HQ_LWC_c6241/f2p0/1850;i1_HQ_LWC_c8892/f2p11/1711;i1_HQ_LWC_c9655/f4p0/1692…
GO:0022838	substrate-specific channel activity	156	555	0.0100385	0.179791	i0_LQ_LWC_c177/f2p0/790;i1_HQ_LWC_c12720/f2p1/1752;i1_HQ_LWC_c1544/f10p0/1915;i1_HQ_LWC_c2031/f12p1/1804;i1_HQ_LWC_c22201/f2p0/1596;i1_HQ_LWC_c22551/f2p0/1745;i1_HQ_LWC_c2282/f3p0/1905;i1_HQ_LWC_c29767/f2p0/1929;i1_HQ_LWC_c37169/f5p2/1289;i1_HQ_LWC_c39301/f5p4/1817;i1_HQ_LWC_c39725/f36p13/1241;i1_HQ_LWC_c6219/f2p0/1871;i1_HQ_LWC_c6241/f2p0/1850;i1_HQ_LWC_c8892/f2p11/1711;i1_HQ_LWC_c9655/f4p0/1692…
GO:0043548	phosphatidylinositol 3-kinase binding	11	23	0.0101253	0.179791	i1_LQ_LWC_c21258/f1p2/1815;i2_HQ_LWC_c36649/f4p1/2952;i2_HQ_LWC_c6512/f2p0/2231;i2_HQ_LWC_c8004/f2p1/2677;i2_LQ_LWC_c53927/f1p2/2156;i3_HQ_LWC_c11568/f2p0/3473;i3_LQ_LWC_c10874/f1p0/3570;i3_LQ_LWC_c20165/f1p0/3230;i3_LQ_LWC_c21878/f1p1/3731;i3_LQ_LWC_c24743/f1p0/3289;i3_LQ_LWC_c36268/f1p0/3375
GO:0000140	acylglycerone-phosphate reductase activity	5	7	0.0102905	0.179791	i1_HQ_LWC_c40259/f3p0/1937;i1_LQ_LWC_c18113/f1p0/1934;i1_LQ_LWC_c5436/f1p18/1559;i2_LQ_LWC_c66285/f1p1/2164;i3_LQ_LWC_c19241/f1p2/3813
GO:0042030	ATPase inhibitor activity	5	7	0.0102905	0.179791	i0_HQ_LWC_c233/f2p0/747;i2_LQ_LWC_c103830/f1p0/2926;i2_LQ_LWC_c3759/f1p4/2720;i2_LQ_LWC_c83896/f1p0/2675;i5_LQ_LWC_c4838/f1p0/5594
GO:0001871	pattern binding	58	185	0.0113191	0.192267	i1_HQ_LWC_c18500/f3p26/1636;i1_LQ_LWC_c11613/f1p0/1555;i1_LQ_LWC_c24947/f1p3/1518;i1_LQ_LWC_c30387/f1p0/1645;i1_LQ_LWC_c41006/f1p0/1217;i2_HQ_LWC_c20240/f2p0/2437;i2_HQ_LWC_c20471/f3p1/2460;i2_HQ_LWC_c21382/f2p0/2336;i2_HQ_LWC_c2335/f7p3/2634;i2_HQ_LWC_c2701/f6p1/2397;i2_HQ_LWC_c3591/f2p3/2430;i2_HQ_LWC_c37977/f2p0/2456;i2_HQ_LWC_c43834/f37p5/2299;i2_HQ_LWC_c46728/f10p1/2547;i2_HQ_LWC_c51100/f3p0…
GO:0030247	polysaccharide binding	58	185	0.0113191	0.192267	i1_HQ_LWC_c18500/f3p26/1636;i1_LQ_LWC_c11613/f1p0/1555;i1_LQ_LWC_c24947/f1p3/1518;i1_LQ_LWC_c30387/f1p0/1645;i1_LQ_LWC_c41006/f1p0/1217;i2_HQ_LWC_c20240/f2p0/2437;i2_HQ_LWC_c20471/f3p1/2460;i2_HQ_LWC_c21382/f2p0/2336;i2_HQ_LWC_c2335/f7p3/2634;i2_HQ_LWC_c2701/f6p1/2397;i2_HQ_LWC_c3591/f2p3/2430;i2_HQ_LWC_c37977/f2p0/2456;i2_HQ_LWC_c43834/f37p5/2299;i2_HQ_LWC_c46728/f10p1/2547;i2_HQ_LWC_c51100/f3p0…
GO:0004499	N,N-dimethylaniline monooxygenase activity	17	42	0.0120675	0.202172	i1_HQ_LWC_c10683/f2p0/1809;i1_LQ_LWC_c12611/f1p4/1687;i1_LQ_LWC_c14493/f1p0/1188;i1_LQ_LWC_c21531/f1p0/1916;i1_LQ_LWC_c24816/f1p0/1924;i1_LQ_LWC_c31444/f1p0/1667;i1_LQ_LWC_c34989/f1p37/1569;i1_LQ_LWC_c35885/f1p0/1813;i1_LQ_LWC_c6010/f1p0/1996;i1_LQ_LWC_c6344/f1p8/1832;i2_LQ_LWC_c37785/f1p0/2185;i4_HQ_LWC_c29823/f2p0/4934;i4_LQ_LWC_c22676/f1p13/4751;i5_LQ_LWC_c10761/f1p1/5089;i6_LQ_LWC_c307/f1p0/6…
GO:0004616	phosphogluconate dehydrogenase (decarboxylating) activity	35	103	0.0123523	0.204147	i1_HQ_LWC_c14913/f10p0/1480;i1_HQ_LWC_c29561/f3p0/1623;i1_HQ_LWC_c39258/f11p0/1632;i1_HQ_LWC_c39839/f52p0/1911;i1_HQ_LWC_c40408/f3p0/1977;i1_LQ_LWC_c11137/f1p2/1941;i1_LQ_LWC_c17698/f1p0/1813;i1_LQ_LWC_c19669/f1p1/2014;i1_LQ_LWC_c23400/f1p0/1907;i1_LQ_LWC_c23773/f2p0/2023;i1_LQ_LWC_c24729/f1p0/1744;i1_LQ_LWC_c27215/f1p0/1261;i1_LQ_LWC_c35253/f1p0/1566;i1_LQ_LWC_c36396/f1p1/1473;i1_LQ_LWC_c36811/f…
GO:0004561	alpha-N-acetylglucosaminidase activity	3	3	0.0134547	0.205689	i1_LQ_LWC_c30818/f1p0/1778;i1_LQ_LWC_c7859/f1p10/1760;i2_LQ_LWC_c38980/f1p0/2469
GO:0004779	sulfate adenylyltransferase activity	3	3	0.0134547	0.205689	i1_LQ_LWC_c19938/f1p0/1913;i1_LQ_LWC_c6284/f1p1/1979;i2_HQ_LWC_c13487/f2p4/2094
GO:0004781	sulfate adenylyltransferase (ATP) activity	3	3	0.0134547	0.205689	i1_LQ_LWC_c19938/f1p0/1913;i1_LQ_LWC_c6284/f1p1/1979;i2_HQ_LWC_c13487/f2p4/2094
GO:0004800	thyroxine 5'-deiodinase activity	3	3	0.0134547	0.205689	i0_HQ_LWC_c254/f2p0/660;i2_HQ_LWC_c8945/f4p2/2655;i2_LQ_LWC_c54299/f1p2/2288
GO:0004858	dUTP pyrophosphatase inhibitor activity	3	3	0.0134547	0.205689	i1_HQ_LWC_c16752/f7p0/1952;i1_LQ_LWC_c35448/f1p1/1970;i2_LQ_LWC_c107578/f1p5/2805
GO:0015929	hexosaminidase activity	3	3	0.0134547	0.205689	i1_LQ_LWC_c30818/f1p0/1778;i1_LQ_LWC_c7859/f1p10/1760;i2_LQ_LWC_c38980/f1p0/2469
GO:0004807	triose-phosphate isomerase activity	6	10	0.0153956	0.226854	i1_LQ_LWC_c35474/f1p1/1468;i3_HQ_LWC_c33897/f2p0/3601;i3_LQ_LWC_c14813/f1p0/3113;i3_LQ_LWC_c24516/f1p0/3623;i3_LQ_LWC_c6412/f1p0/3395;i4_LQ_LWC_c16295/f1p0/4131
GO:0016843	amine-lyase activity	6	10	0.0153956	0.226854	i1_HQ_LWC_c1263/f17p0/1915;i1_HQ_LWC_c1974/f7p0/1613;i1_LQ_LWC_c21663/f1p0/1478;i2_LQ_LWC_c3166/f1p1/2644;i2_LQ_LWC_c64280/f1p5/3480;i3_LQ_LWC_c24231/f1p1/3378
GO:0016844	strictosidine synthase activity	6	10	0.0153956	0.226854	i1_HQ_LWC_c1263/f17p0/1915;i1_HQ_LWC_c1974/f7p0/1613;i1_LQ_LWC_c21663/f1p0/1478;i2_LQ_LWC_c3166/f1p1/2644;i2_LQ_LWC_c64280/f1p5/3480;i3_LQ_LWC_c24231/f1p1/3378
GO:0003825	alpha,alpha-trehalose-phosphate synthase (UDP-forming) activity	103	359	0.017971	0.261649	i1_HQ_LWC_c1702/f6p0/1726;i1_HQ_LWC_c1897/f6p0/1954;i1_HQ_LWC_c20779/f2p0/1916;i1_HQ_LWC_c2476/f4p0/1753;i1_HQ_LWC_c29515/f3p0/1727;i1_HQ_LWC_c37428/f2p1/1269;i1_HQ_LWC_c39612/f6p3/1217;i1_HQ_LWC_c6996/f2p2/2026;i1_HQ_LWC_c8780/f2p0/1791;i1_LQ_LWC_c10805/f1p0/1671;i1_LQ_LWC_c11182/f1p0/1954;i1_LQ_LWC_c12098/f1p0/1480;i1_LQ_LWC_c13146/f1p0/1111;i1_LQ_LWC_c14082/f1p0/1206;i1_LQ_LWC_c19611/f1p0/1582…
GO:0015297	antiporter activity	79	268	0.0184816	0.263497	i1_HQ_LWC_c11094/f2p7/1986;i1_HQ_LWC_c16743/f2p2/1851;i1_HQ_LWC_c1932/f8p0/2001;i1_HQ_LWC_c27555/f7p0/1834;i1_HQ_LWC_c29647/f2p0/1839;i1_HQ_LWC_c39536/f3p0/1919;i1_HQ_LWC_c4567/f3p0/1827;i1_HQ_LWC_c6165/f3p0/1811;i1_HQ_LWC_c6620/f3p1/1828;i1_LQ_LWC_c10941/f1p3/1812;i1_LQ_LWC_c12221/f1p0/1842;i1_LQ_LWC_c13830/f1p0/1380;i1_LQ_LWC_c19794/f1p0/1498;i1_LQ_LWC_c21557/f1p6/1626;i1_LQ_LWC_c22697/f1p7/163…
GO:0030977	taurine binding	7	13	0.0185288	0.263497	i1_LQ_LWC_c24319/f1p28/1532;i2_HQ_LWC_c17184/f2p3/2159;i2_LQ_LWC_c106059/f1p8/2699;i2_LQ_LWC_c107014/f1p5/2243;i2_LQ_LWC_c11511/f1p0/2183;i2_LQ_LWC_c72014/f1p3/2192;i5_LQ_LWC_c3130/f1p3/5302
GO:0030145	manganese ion binding	11	25	0.0207617	0.283411	i1_LQ_LWC_c20320/f1p1/1695;i2_HQ_LWC_c96413/f15p2/2159;i2_LQ_LWC_c25974/f1p1/2730;i2_LQ_LWC_c34663/f1p2/2201;i2_LQ_LWC_c51484/f1p0/2909;i2_LQ_LWC_c64657/f1p0/2584;i3_HQ_LWC_c2541/f12p1/3519;i3_HQ_LWC_c4258/f3p1/3361;i3_LQ_LWC_c12670/f1p11/3202;i3_LQ_LWC_c19753/f1p0/3438;i3_LQ_LWC_c44963/f1p0/3002
GO:0004564	beta-fructofuranosidase activity	9	19	0.0209871	0.283411	i1_HQ_LWC_c8652/f3p0/1565;i2_HQ_LWC_c115513/f11p0/2739;i2_HQ_LWC_c22399/f2p2/2308;i2_HQ_LWC_c31041/f3p5/2906;i2_HQ_LWC_c65003/f2p0/2685;i2_LQ_LWC_c24173/f1p5/2316;i2_LQ_LWC_c40013/f1p5/2480;i2_LQ_LWC_c94072/f1p0/2068;i3_LQ_LWC_c24884/f1p1/3335
GO:0099600	transmembrane receptor activity	195	720	0.0210163	0.283411	i0_LQ_LWC_c1604/f1p0/1002;i0_LQ_LWC_c177/f2p0/790;i1_HQ_LWC_c1497/f4p0/1573;i1_HQ_LWC_c19664/f2p2/1560;i1_HQ_LWC_c22536/f2p5/1949;i1_HQ_LWC_c22558/f4p0/1695;i1_HQ_LWC_c2648/f5p0/1751;i1_HQ_LWC_c27550/f8p0/1521;i1_HQ_LWC_c29516/f3p0/1995;i1_HQ_LWC_c37294/f3p0/1311;i1_HQ_LWC_c37448/f2p4/1393;i1_HQ_LWC_c4433/f2p0/1515;i1_HQ_LWC_c4742/f2p0/1496;i1_HQ_LWC_c4960/f2p1/1728;i1_HQ_LWC_c6219/f2p0/1871;i1_H…
GO:0004143	diacylglycerol kinase activity	10	22	0.0210878	0.283411	i1_HQ_LWC_c39334/f8p0/1949;i1_LQ_LWC_c32593/f1p0/1863;i1_LQ_LWC_c33177/f1p0/1939;i2_HQ_LWC_c10216/f4p0/2757;i2_LQ_LWC_c13933/f1p2/2005;i2_LQ_LWC_c8604/f1p1/2551;i3_LQ_LWC_c3331/f1p0/3240;i4_LQ_LWC_c25331/f1p1/4470;i5_LQ_LWC_c8117/f1p0/5191;i6_LQ_LWC_c361/f1p0/6370
GO:0051920	peroxiredoxin activity	10	22	0.0210878	0.283411	i1_HQ_LWC_c3940/f2p1/1475;i1_LQ_LWC_c27206/f1p0/1393;i1_LQ_LWC_c37590/f1p0/1382;i1_LQ_LWC_c38069/f1p0/1104;i2_LQ_LWC_c108173/f1p0/2257;i2_LQ_LWC_c13360/f4p0/2124;i2_LQ_LWC_c37735/f1p0/2262;i3_LQ_LWC_c34069/f1p1/3642;i3_LQ_LWC_c4608/f1p13/3988;i3_LQ_LWC_c6293/f1p8/4014
GO:0004500	dopamine beta-monooxygenase activity	5	8	0.0220828	0.291413	i1_LQ_LWC_c14493/f1p0/1188;i1_LQ_LWC_c21531/f1p0/1916;i1_LQ_LWC_c24816/f1p0/1924;i1_LQ_LWC_c6344/f1p8/1832;i4_HQ_LWC_c29823/f2p0/4934
GO:0052689	carboxylic ester hydrolase activity	40	125	0.0224333	0.291413	i0_LQ_LWC_c1272/f1p11/652;i0_LQ_LWC_c1936/f1p0/976;i1_HQ_LWC_c11654/f2p0/1520;i1_HQ_LWC_c16752/f7p0/1952;i1_LQ_LWC_c14149/f1p2/1443;i1_LQ_LWC_c14232/f1p0/1284;i1_LQ_LWC_c23529/f1p0/1967;i1_LQ_LWC_c24977/f1p0/1449;i1_LQ_LWC_c35448/f1p1/1970;i1_LQ_LWC_c7844/f1p0/2001;i2_HQ_LWC_c115578/f5p4/2124;i2_HQ_LWC_c17469/f2p1/2527;i2_HQ_LWC_c56904/f2p1/2047;i2_HQ_LWC_c59752/f15p1/2254;i2_LQ_LWC_c17666/f1p0/2…
GO:0015018	galactosylgalactosylxylosylprotein 3-beta-glucuronosyltransferase activity	15	38	0.0227575	0.291413	i1_HQ_LWC_c4291/f3p9/1814;i1_LQ_LWC_c14190/f1p2/1349;i2_HQ_LWC_c111703/f2p2/2077;i2_HQ_LWC_c98591/f12p1/2064;i2_LQ_LWC_c129781/f1p2/2024;i2_LQ_LWC_c2404/f19p4/2303;i2_LQ_LWC_c25506/f1p0/2352;i2_LQ_LWC_c35941/f1p3/2291;i2_LQ_LWC_c37726/f1p0/2531;i2_LQ_LWC_c48336/f1p2/2378;i2_LQ_LWC_c83708/f1p0/2757;i3_HQ_LWC_c2173/f2p15/3539;i3_LQ_LWC_c35327/f1p0/3370;i3_LQ_LWC_c8607/f1p4/3378;i4_LQ_LWC_c15542/f1p…
GO:0015020	glucuronosyltransferase activity	15	38	0.0227575	0.291413	i1_HQ_LWC_c4291/f3p9/1814;i1_LQ_LWC_c14190/f1p2/1349;i2_HQ_LWC_c111703/f2p2/2077;i2_HQ_LWC_c98591/f12p1/2064;i2_LQ_LWC_c129781/f1p2/2024;i2_LQ_LWC_c2404/f19p4/2303;i2_LQ_LWC_c25506/f1p0/2352;i2_LQ_LWC_c35941/f1p3/2291;i2_LQ_LWC_c37726/f1p0/2531;i2_LQ_LWC_c48336/f1p2/2378;i2_LQ_LWC_c83708/f1p0/2757;i3_HQ_LWC_c2173/f2p15/3539;i3_LQ_LWC_c35327/f1p0/3370;i3_LQ_LWC_c8607/f1p4/3378;i4_LQ_LWC_c15542/f1p…
GO:0004888	transmembrane signaling receptor activity	188	694	0.0228746	0.291413	i0_LQ_LWC_c1604/f1p0/1002;i0_LQ_LWC_c177/f2p0/790;i1_HQ_LWC_c1497/f4p0/1573;i1_HQ_LWC_c19664/f2p2/1560;i1_HQ_LWC_c22536/f2p5/1949;i1_HQ_LWC_c22558/f4p0/1695;i1_HQ_LWC_c2648/f5p0/1751;i1_HQ_LWC_c27550/f8p0/1521;i1_HQ_LWC_c29516/f3p0/1995;i1_HQ_LWC_c37294/f3p0/1311;i1_HQ_LWC_c37448/f2p4/1393;i1_HQ_LWC_c4433/f2p0/1515;i1_HQ_LWC_c4742/f2p0/1496;i1_HQ_LWC_c4960/f2p1/1728;i1_HQ_LWC_c6219/f2p0/1871;i1_H…
GO:0003857	3-hydroxyacyl-CoA dehydrogenase activity	41	129	0.0235212	0.296561	i1_HQ_LWC_c10683/f2p0/1809;i1_HQ_LWC_c16289/f5p0/1986;i1_HQ_LWC_c1865/f10p0/1846;i1_HQ_LWC_c27811/f8p0/1952;i1_HQ_LWC_c29561/f3p0/1623;i1_HQ_LWC_c39839/f52p0/1911;i1_HQ_LWC_c5984/f4p0/1699;i1_LQ_LWC_c10307/f1p0/1589;i1_LQ_LWC_c12611/f1p4/1687;i1_LQ_LWC_c14082/f1p0/1206;i1_LQ_LWC_c14107/f1p0/1424;i1_LQ_LWC_c26812/f1p0/1381;i1_LQ_LWC_c33713/f1p0/1475;i1_LQ_LWC_c36064/f1p11/1883;i1_LQ_LWC_c36396/f1p…
GO:0004673	protein histidine kinase activity	307	1169	0.0243475	0.303847	i1_HQ_LWC_c12196/f3p0/1984;i1_HQ_LWC_c16268/f3p0/1829;i1_HQ_LWC_c16522/f2p0/1760;i1_HQ_LWC_c21079/f2p5/1821;i1_HQ_LWC_c29729/f2p0/1958;i1_HQ_LWC_c34056/f3p0/1889;i1_HQ_LWC_c39324/f2p0/1657;i1_HQ_LWC_c3954/f2p0/1464;i1_HQ_LWC_c5427/f2p0/1826;i1_HQ_LWC_c6511/f2p0/1841;i1_HQ_LWC_c9165/f2p1/1981;i1_LQ_LWC_c11245/f1p14/1755;i1_LQ_LWC_c12250/f1p0/1597;i1_LQ_LWC_c14068/f1p1/1411;i1_LQ_LWC_c17302/f1p0/15…
GO:0005261	cation channel activity	58	193	0.0268873	0.332153	i0_LQ_LWC_c177/f2p0/790;i1_HQ_LWC_c12720/f2p1/1752;i1_HQ_LWC_c1544/f10p0/1915;i1_HQ_LWC_c2031/f12p1/1804;i1_HQ_LWC_c22201/f2p0/1596;i1_HQ_LWC_c22551/f2p0/1745;i1_HQ_LWC_c2282/f3p0/1905;i1_HQ_LWC_c39301/f5p4/1817;i1_HQ_LWC_c6219/f2p0/1871;i1_HQ_LWC_c6241/f2p0/1850;i1_HQ_LWC_c8892/f2p11/1711;i1_LQ_LWC_c12141/f1p1/1716;i1_LQ_LWC_c12796/f1p7/1882;i1_LQ_LWC_c19728/f1p0/1857;i1_LQ_LWC_c20215/f1p0/1930;…
GO:0005089	Rho guanyl-nucleotide exchange factor activity	9	20	0.0302624	0.365657	i1_LQ_LWC_c12850/f1p0/2000;i1_LQ_LWC_c13383/f1p0/1335;i2_HQ_LWC_c107259/f2p0/2352;i2_HQ_LWC_c2781/f8p1/2302;i2_HQ_LWC_c77830/f4p1/2088;i2_LQ_LWC_c107290/f1p0/2204;i2_LQ_LWC_c26190/f1p3/2193;i2_LQ_LWC_c67278/f1p3/2123;i2_LQ_LWC_c9184/f1p0/2719
GO:0016840	carbon-nitrogen lyase activity	8	17	0.0304033	0.365657	i1_HQ_LWC_c1263/f17p0/1915;i1_HQ_LWC_c1974/f7p0/1613;i1_LQ_LWC_c21663/f1p0/1478;i1_LQ_LWC_c2431/f2p0/1897;i2_LQ_LWC_c3166/f1p1/2644;i2_LQ_LWC_c5267/f1p1/2683;i2_LQ_LWC_c64280/f1p5/3480;i3_LQ_LWC_c24231/f1p1/3378
GO:0015925	galactosidase activity	22	63	0.0304963	0.365657	i1_HQ_LWC_c17867/f2p31/1772;i1_HQ_LWC_c2235/f5p0/1912;i2_HQ_LWC_c22399/f2p2/2308;i2_HQ_LWC_c23769/f4p2/2412;i2_HQ_LWC_c36508/f2p0/2811;i2_HQ_LWC_c6518/f2p0/2762;i2_LQ_LWC_c10446/f1p0/2188;i2_LQ_LWC_c104639/f1p4/2716;i2_LQ_LWC_c105210/f1p2/2169;i2_LQ_LWC_c22857/f1p4/2761;i2_LQ_LWC_c24173/f1p5/2316;i2_LQ_LWC_c40013/f1p5/2480;i2_LQ_LWC_c48293/f1p4/2864;i2_LQ_LWC_c64624/f1p4/2972;i2_LQ_LWC_c68264/f1p…
GO:0005338	nucleotide-sugar transmembrane transporter activity	4	6	0.0315431	0.370934	i1_HQ_LWC_c27639/f6p0/1594;i1_LQ_LWC_c30463/f1p0/1772;i1_LQ_LWC_c36015/f1p0/1919;i2_LQ_LWC_c49707/f1p0/2096
GO:0010309	acireductone dioxygenase [iron(II)-requiring] activity	4	6	0.0315431	0.370934	i0_LQ_LWC_c1683/f1p0/900;i1_HQ_LWC_c2512/f5p5/1664;i1_LQ_LWC_c14157/f1p0/1231;i1_LQ_LWC_c22808/f1p3/1774
GO:0016761	cellulose synthase (GDP-forming) activity	39	125	0.035331	0.410576	i0_LQ_LWC_c1471/f1p1/724;i1_LQ_LWC_c12573/f1p3/1895;i1_LQ_LWC_c12729/f1p0/1540;i2_HQ_LWC_c90266/f2p1/2703;i2_LQ_LWC_c106097/f1p29/3086;i2_LQ_LWC_c21820/f1p0/2369;i2_LQ_LWC_c23845/f1p19/2840;i2_LQ_LWC_c37370/f1p2/2802;i2_LQ_LWC_c49613/f1p3/2565;i2_LQ_LWC_c54913/f1p62/3008;i2_LQ_LWC_c67687/f1p37/2897;i3_HQ_LWC_c22652/f2p0/3950;i3_HQ_LWC_c42101/f2p0/3372;i3_HQ_LWC_c9505/f2p6/3462;i3_HQ_LWC_c9929/f5p…
GO:0046527	glucosyltransferase activity	232	878	0.0355855	0.410576	i0_LQ_LWC_c1471/f1p1/724;i1_HQ_LWC_c16722/f3p5/1678;i1_HQ_LWC_c1702/f6p0/1726;i1_HQ_LWC_c1897/f6p0/1954;i1_HQ_LWC_c20779/f2p0/1916;i1_HQ_LWC_c2304/f4p1/1764;i1_HQ_LWC_c2460/f2p0/1692;i1_HQ_LWC_c2476/f4p0/1753;i1_HQ_LWC_c2521/f6p0/1759;i1_HQ_LWC_c29515/f3p0/1727;i1_HQ_LWC_c36865/f16p0/1378;i1_HQ_LWC_c37428/f2p1/1269;i1_HQ_LWC_c3786/f2p17/1709;i1_HQ_LWC_c39571/f2p0/1388;i1_HQ_LWC_c39612/f6p3/1217;i…
GO:0016747	transferase activity, transferring acyl groups other than amino-acyl groups	152	561	0.0369218	0.422012	i0_HQ_LWC_c254/f2p0/660;i0_LQ_LWC_c368/f1p0/854;i1_HQ_LWC_c1424/f8p0/1555;i1_HQ_LWC_c14941/f3p0/1438;i1_HQ_LWC_c16436/f2p0/1621;i1_HQ_LWC_c16700/f2p0/1787;i1_HQ_LWC_c16742/f2p0/1622;i1_HQ_LWC_c1771/f4p5/1854;i1_HQ_LWC_c18052/f2p0/1547;i1_HQ_LWC_c18545/f2p0/1773;i1_HQ_LWC_c18773/f5p2/1920;i1_HQ_LWC_c19796/f2p5/1707;i1_HQ_LWC_c21770/f2p4/1474;i1_HQ_LWC_c2380/f16p2/1788;i1_HQ_LWC_c25651/f2p4/1378;i1…
GO:0005244	voltage-gated ion channel activity	49	163	0.0389484	0.437008	i1_HQ_LWC_c12720/f2p1/1752;i1_HQ_LWC_c1544/f10p0/1915;i1_HQ_LWC_c2031/f12p1/1804;i1_HQ_LWC_c22201/f2p0/1596;i1_HQ_LWC_c22551/f2p0/1745;i1_HQ_LWC_c2282/f3p0/1905;i1_HQ_LWC_c39301/f5p4/1817;i1_HQ_LWC_c6241/f2p0/1850;i1_LQ_LWC_c12141/f1p1/1716;i1_LQ_LWC_c12796/f1p7/1882;i1_LQ_LWC_c19728/f1p0/1857;i1_LQ_LWC_c20215/f1p0/1930;i1_LQ_LWC_c21688/f1p0/1801;i1_LQ_LWC_c21976/f1p0/1639;i1_LQ_LWC_c23396/f1p7/1…
GO:0022832	voltage-gated channel activity	49	163	0.0389484	0.437008	i1_HQ_LWC_c12720/f2p1/1752;i1_HQ_LWC_c1544/f10p0/1915;i1_HQ_LWC_c2031/f12p1/1804;i1_HQ_LWC_c22201/f2p0/1596;i1_HQ_LWC_c22551/f2p0/1745;i1_HQ_LWC_c2282/f3p0/1905;i1_HQ_LWC_c39301/f5p4/1817;i1_HQ_LWC_c6241/f2p0/1850;i1_LQ_LWC_c12141/f1p1/1716;i1_LQ_LWC_c12796/f1p7/1882;i1_LQ_LWC_c19728/f1p0/1857;i1_LQ_LWC_c20215/f1p0/1930;i1_LQ_LWC_c21688/f1p0/1801;i1_LQ_LWC_c21976/f1p0/1639;i1_LQ_LWC_c23396/f1p7/1…
GO:0016715	oxidoreductase activity, acting on paired donors, with incorporation or reduction of molecular oxygen, reduced ascorbate as one donor, and incorporation of one atom of oxygen	5	9	0.0400594	0.445388	i1_LQ_LWC_c14493/f1p0/1188;i1_LQ_LWC_c21531/f1p0/1916;i1_LQ_LWC_c24816/f1p0/1924;i1_LQ_LWC_c6344/f1p8/1832;i4_HQ_LWC_c29823/f2p0/4934
GO:0016624	oxidoreductase activity, acting on the aldehyde or oxo group of donors, disulfide as acceptor	16	44	0.0416804	0.459235	i1_HQ_LWC_c1702/f6p0/1726;i1_HQ_LWC_c7122/f4p0/1994;i1_LQ_LWC_c10305/f1p0/1482;i1_LQ_LWC_c17522/f1p0/1444;i1_LQ_LWC_c24319/f1p28/1532;i1_LQ_LWC_c25144/f1p0/1570;i1_LQ_LWC_c9769/f1p3/2002;i2_HQ_LWC_c11553/f5p0/2427;i2_LQ_LWC_c104958/f1p0/2115;i2_LQ_LWC_c106059/f1p8/2699;i2_LQ_LWC_c11511/f1p0/2183;i2_LQ_LWC_c27534/f1p1/2032;i2_LQ_LWC_c6373/f1p1/2829;i3_HQ_LWC_c31702/f6p0/3513;i3_LQ_LWC_c12311/f1p2/…
GO:0070569	uridylyltransferase activity	13	34	0.0425899	0.465066	i1_HQ_LWC_c414/f22p0/1819;i1_HQ_LWC_c5708/f2p6/1935;i1_LQ_LWC_c23397/f2p42/1903;i1_LQ_LWC_c24722/f1p23/1608;i1_LQ_LWC_c31480/f1p0/1997;i1_LQ_LWC_c36305/f1p0/1421;i2_HQ_LWC_c31209/f3p0/2967;i2_LQ_LWC_c25099/f1p0/2135;i2_LQ_LWC_c46945/f1p7/2128;i2_LQ_LWC_c83486/f1p3/2024;i2_LQ_LWC_c86877/f1p6/2246;i3_LQ_LWC_c20843/f1p3/3827;i3_LQ_LWC_c35540/f1p0/3314
GO:0004358	glutamate N-acetyltransferase activity	3	4	0.0442203	0.466872	i1_LQ_LWC_c34677/f1p4/1955;i1_LQ_LWC_c38262/f1p0/1939;i2_LQ_LWC_c32485/f1p0/2355
GO:0005214	structural constituent of chitin-based cuticle	3	4	0.0442203	0.466872	i0_HQ_LWC_c237/f2p0/908;i1_HQ_LWC_c21238/f2p0/1984;i2_HQ_LWC_c35346/f2p0/2216
GO:0008609	alkylglycerone-phosphate synthase activity	3	4	0.0442203	0.466872	i2_LQ_LWC_c27962/f1p0/2042;i3_HQ_LWC_c2461/f2p2/3528;i3_LQ_LWC_c27681/f1p9/3749
GO:0004575	sucrose alpha-glucosidase activity	7	15	0.0442822	0.466872	i2_HQ_LWC_c22399/f2p2/2308;i2_HQ_LWC_c31041/f3p5/2906;i2_HQ_LWC_c65003/f2p0/2685;i2_LQ_LWC_c24173/f1p5/2316;i2_LQ_LWC_c40013/f1p5/2480;i2_LQ_LWC_c94072/f1p0/2068;i3_LQ_LWC_c24884/f1p1/3335
GO:0016645	oxidoreductase activity, acting on the CH-NH group of donors	23	69	0.0461452	0.482356	i0_LQ_LWC_c1485/f1p2/902;i1_HQ_LWC_c1865/f10p0/1846;i1_HQ_LWC_c6996/f2p2/2026;i1_LQ_LWC_c13063/f1p2/1436;i1_LQ_LWC_c24355/f1p0/1828;i1_LQ_LWC_c32135/f1p0/1918;i1_LQ_LWC_c33713/f1p0/1475;i1_LQ_LWC_c35307/f1p0/1632;i2_HQ_LWC_c43243/f18p4/2285;i2_HQ_LWC_c77356/f3p8/2098;i2_LQ_LWC_c102703/f1p2/2714;i2_LQ_LWC_c11265/f1p2/2211;i2_LQ_LWC_c24439/f1p1/2335;i2_LQ_LWC_c25043/f1p1/2471;i2_LQ_LWC_c31503/f1p1/…
GO:0016709	oxidoreductase activity, acting on paired donors, with incorporation or reduction of molecular oxygen, NAD(P)H as one donor, and incorporation of one atom of oxygen	21	62	0.0468142	0.485202	i1_HQ_LWC_c10683/f2p0/1809;i1_LQ_LWC_c12611/f1p4/1687;i1_LQ_LWC_c14493/f1p0/1188;i1_LQ_LWC_c21531/f1p0/1916;i1_LQ_LWC_c24816/f1p0/1924;i1_LQ_LWC_c3064/f1p34/1471;i1_LQ_LWC_c31444/f1p0/1667;i1_LQ_LWC_c34989/f1p37/1569;i1_LQ_LWC_c35885/f1p0/1813;i1_LQ_LWC_c6010/f1p0/1996;i1_LQ_LWC_c6344/f1p8/1832;i1_LQ_LWC_c6717/f1p4/1969;i2_LQ_LWC_c108730/f1p8/2689;i2_LQ_LWC_c37785/f1p0/2185;i2_LQ_LWC_c75196/f1p0/…
GO:0016301	kinase activity	970	3900	0.0479502	0.492799	i0_HQ_LWC_c245/f2p0/549;i0_LQ_LWC_c1553/f1p3/928;i0_LQ_LWC_c2122/f1p2/701;i0_LQ_LWC_c342/f1p0/873;i1_HQ_LWC_c12196/f3p0/1984;i1_HQ_LWC_c13327/f5p0/1457;i1_HQ_LWC_c1514/f9p0/1972;i1_HQ_LWC_c16268/f3p0/1829;i1_HQ_LWC_c16522/f2p0/1760;i1_HQ_LWC_c16796/f3p1/1744;i1_HQ_LWC_c16802/f2p4/1683;i1_HQ_LWC_c18263/f2p0/1853;i1_HQ_LWC_c19286/f2p0/1913;i1_HQ_LWC_c21079/f2p5/1821;i1_HQ_LWC_c25516/f4p0/1352;i1_HQ…
GO:0004140	dephospho-CoA kinase activity	11	28	0.0493791	0.503255	i0_LQ_LWC_c1553/f1p3/928;i1_HQ_LWC_c4790/f3p13/1953;i1_LQ_LWC_c18778/f1p0/1917;i2_HQ_LWC_c57129/f2p0/2020;i2_LQ_LWC_c27221/f1p0/2038;i2_LQ_LWC_c37910/f1p2/2302;i2_LQ_LWC_c55242/f1p2/2851;i2_LQ_LWC_c59187/f1p2/2026;i2_LQ_LWC_c6148/f1p2/2877;i2_LQ_LWC_c83657/f1p0/2131;i4_LQ_LWC_c41240/f1p0/4036
GO:0043115	precorrin-2 dehydrogenase activity	22	66	0.0503495	0.504857	i1_HQ_LWC_c10683/f2p0/1809;i1_HQ_LWC_c1414/f14p0/1710;i1_HQ_LWC_c1865/f10p0/1846;i1_HQ_LWC_c27811/f8p0/1952;i1_LQ_LWC_c12611/f1p4/1687;i1_LQ_LWC_c14107/f1p0/1424;i1_LQ_LWC_c14493/f1p0/1188;i1_LQ_LWC_c33713/f1p0/1475;i1_LQ_LWC_c34749/f1p3/1581;i1_LQ_LWC_c35885/f1p0/1813;i1_LQ_LWC_c6344/f1p8/1832;i2_HQ_LWC_c77356/f3p8/2098;i2_LQ_LWC_c12652/f1p1/2244;i2_LQ_LWC_c18204/f1p0/2966;i2_LQ_LWC_c37785/f1p0/…
GO:0016879	ligase activity, forming carbon-nitrogen bonds	49	166	0.0522434	0.504857	i1_HQ_LWC_c14899/f5p0/1785;i1_HQ_LWC_c27680/f3p0/1509;i1_HQ_LWC_c35840/f2p0/1660;i1_HQ_LWC_c4790/f3p13/1953;i1_HQ_LWC_c6643/f3p0/1744;i1_LQ_LWC_c19894/f1p0/2226;i1_LQ_LWC_c21164/f1p0/2009;i1_LQ_LWC_c27195/f1p0/1179;i1_LQ_LWC_c3627/f1p0/1496;i1_LQ_LWC_c36526/f1p1/1862;i1_LQ_LWC_c38069/f1p0/1104;i1_LQ_LWC_c8061/f1p17/1916;i2_HQ_LWC_c127763/f21p8/2342;i2_HQ_LWC_c16888/f2p2/2501;i2_HQ_LWC_c21273/f2p1…
GO:0015144	carbohydrate transmembrane transporter activity	28	88	0.0531167	0.504857	i0_LQ_LWC_c497/f1p0/899;i1_HQ_LWC_c40259/f3p0/1937;i1_HQ_LWC_c8863/f3p0/1781;i1_LQ_LWC_c18113/f1p0/1934;i1_LQ_LWC_c18398/f1p4/1394;i1_LQ_LWC_c20048/f1p0/1461;i1_LQ_LWC_c20998/f1p2/1841;i1_LQ_LWC_c21224/f1p0/1524;i1_LQ_LWC_c22305/f1p0/1917;i1_LQ_LWC_c25901/f1p1/1369;i1_LQ_LWC_c3233/f1p0/1748;i1_LQ_LWC_c4386/f1p3/1923;i1_LQ_LWC_c5436/f1p18/1559;i2_HQ_LWC_c22159/f3p0/2359;i2_HQ_LWC_c78190/f13p3/2124…
GO:1901476	carbohydrate transporter activity	28	88	0.0531167	0.504857	i0_LQ_LWC_c497/f1p0/899;i1_HQ_LWC_c40259/f3p0/1937;i1_HQ_LWC_c8863/f3p0/1781;i1_LQ_LWC_c18113/f1p0/1934;i1_LQ_LWC_c18398/f1p4/1394;i1_LQ_LWC_c20048/f1p0/1461;i1_LQ_LWC_c20998/f1p2/1841;i1_LQ_LWC_c21224/f1p0/1524;i1_LQ_LWC_c22305/f1p0/1917;i1_LQ_LWC_c25901/f1p1/1369;i1_LQ_LWC_c3233/f1p0/1748;i1_LQ_LWC_c4386/f1p3/1923;i1_LQ_LWC_c5436/f1p18/1559;i2_HQ_LWC_c22159/f3p0/2359;i2_HQ_LWC_c78190/f13p3/2124…
GO:0016799	hydrolase activity, hydrolyzing N-glycosyl compounds	21	63	0.0549732	0.504857	i1_HQ_LWC_c13037/f2p8/1348;i1_HQ_LWC_c2413/f5p5/1819;i1_LQ_LWC_c19190/f1p0/1406;i1_LQ_LWC_c24895/f1p0/1506;i1_LQ_LWC_c32216/f1p1/1440;i1_LQ_LWC_c39451/f5p0/1474;i2_HQ_LWC_c100251/f2p5/2350;i2_HQ_LWC_c17469/f2p1/2527;i2_HQ_LWC_c32079/f3p0/2413;i2_HQ_LWC_c59903/f28p8/2487;i2_HQ_LWC_c65257/f3p0/2976;i2_LQ_LWC_c102340/f1p0/2241;i2_LQ_LWC_c108873/f1p0/2127;i2_LQ_LWC_c18547/f4p0/2259;i2_LQ_LWC_c94605/f…
GO:0008168	methyltransferase activity	154	577	0.0558882	0.504857	i1_HQ_LWC_c10881/f5p0/1483;i1_HQ_LWC_c11747/f5p58/1660;i1_HQ_LWC_c12919/f5p0/1450;i1_HQ_LWC_c25675/f2p1/1242;i1_HQ_LWC_c27533/f6p0/1810;i1_HQ_LWC_c27679/f2p0/1562;i1_HQ_LWC_c29528/f3p0/1532;i1_HQ_LWC_c37500/f2p0/1223;i1_HQ_LWC_c40074/f10p0/1143;i1_HQ_LWC_c7749/f8p0/1773;i1_LQ_LWC_c11270/f1p6/1982;i1_LQ_LWC_c11734/f1p0/1935;i1_LQ_LWC_c13063/f1p2/1436;i1_LQ_LWC_c13485/f1p0/1171;i1_LQ_LWC_c13939/f1p…
GO:0004169	dolichyl-phosphate-mannose-protein mannosyltransferase activity	2	2	0.0565748	0.504857	i2_LQ_LWC_c20567/f1p0/2132;i2_LQ_LWC_c67051/f1p0/2148
GO:0004417	hydroxyethylthiazole kinase activity	2	2	0.0565748	0.504857	i1_LQ_LWC_c18879/f1p0/1627;i1_LQ_LWC_c19780/f1p0/1422
GO:0008115	sarcosine oxidase activity	2	2	0.0565748	0.504857	i2_LQ_LWC_c102703/f1p2/2714;i2_LQ_LWC_c11265/f1p2/2211
GO:0009002	serine-type D-Ala-D-Ala carboxypeptidase activity	2	2	0.0565748	0.504857	i1_HQ_LWC_c16436/f2p0/1621;i2_LQ_LWC_c86693/f1p2/2164
GO:0015093	ferrous iron transmembrane transporter activity	2	2	0.0565748	0.504857	i2_HQ_LWC_c77567/f4p2/2271;i3_HQ_LWC_c3495/f2p12/3374
GO:0016647	oxidoreductase activity, acting on the CH-NH group of donors, oxygen as acceptor	2	2	0.0565748	0.504857	i2_LQ_LWC_c102703/f1p2/2714;i2_LQ_LWC_c11265/f1p2/2211
GO:0047429	nucleoside-triphosphate diphosphatase activity	2	2	0.0565748	0.504857	i2_LQ_LWC_c51709/f1p0/2928;i3_LQ_LWC_c30102/f1p0/3037
GO:0047487	oligogalacturonide lyase activity	2	2	0.0565748	0.504857	i2_HQ_LWC_c98647/f82p8/2480;i2_LQ_LWC_c103589/f1p7/2370
GO:0047488	heparin lyase activity	2	2	0.0565748	0.504857	i2_HQ_LWC_c98647/f82p8/2480;i2_LQ_LWC_c103589/f1p7/2370
GO:0051499	D-aminoacyl-tRNA deacylase activity	2	2	0.0565748	0.504857	i2_LQ_LWC_c84976/f1p1/2189;i3_LQ_LWC_c13460/f1p0/3153
GO:0051500	D-tyrosyl-tRNA(Tyr) deacylase activity	2	2	0.0565748	0.504857	i2_LQ_LWC_c84976/f1p1/2189;i3_LQ_LWC_c13460/f1p0/3153
GO:0016746	transferase activity, transferring acyl groups	182	689	0.0569667	0.504857	i0_HQ_LWC_c254/f2p0/660;i0_LQ_LWC_c368/f1p0/854;i1_HQ_LWC_c1424/f8p0/1555;i1_HQ_LWC_c14728/f14p0/1943;i1_HQ_LWC_c14941/f3p0/1438;i1_HQ_LWC_c16175/f4p0/1915;i1_HQ_LWC_c16436/f2p0/1621;i1_HQ_LWC_c16700/f2p0/1787;i1_HQ_LWC_c16742/f2p0/1622;i1_HQ_LWC_c1771/f4p5/1854;i1_HQ_LWC_c18052/f2p0/1547;i1_HQ_LWC_c18545/f2p0/1773;i1_HQ_LWC_c18773/f5p2/1920;i1_HQ_LWC_c19796/f2p5/1707;i1_HQ_LWC_c21770/f2p4/1474;i…
GO:0004650	polygalacturonase activity	12	32	0.0580385	0.510655	i1_LQ_LWC_c31528/f1p0/1911;i1_LQ_LWC_c31721/f1p0/1994;i1_LQ_LWC_c33351/f1p0/1842;i1_LQ_LWC_c3522/f1p0/1610;i2_HQ_LWC_c46554/f3p1/2356;i2_HQ_LWC_c71318/f2p0/2157;i2_HQ_LWC_c81668/f2p1/2136;i2_LQ_LWC_c38765/f1p0/2814;i2_LQ_LWC_c41619/f1p0/2056;i2_LQ_LWC_c66025/f1p1/2556;i2_LQ_LWC_c6623/f1p1/2186;i2_LQ_LWC_c69331/f1p1/2266
GO:0004141	dethiobiotin synthase activity	4	7	0.0598797	0.513126	i1_HQ_LWC_c4790/f3p13/1953;i2_HQ_LWC_c57129/f2p0/2020;i2_LQ_LWC_c37910/f1p2/2302;i4_LQ_LWC_c41240/f1p0/4036
GO:0008984	protein-glutamate methylesterase activity	4	7	0.0598797	0.513126	i1_LQ_LWC_c7844/f1p0/2001;i2_HQ_LWC_c115578/f5p4/2124;i2_LQ_LWC_c4789/f2p4/2165;i2_LQ_LWC_c8420/f2p3/2111
GO:0051723	protein methylesterase activity	4	7	0.0598797	0.513126	i1_LQ_LWC_c7844/f1p0/2001;i2_HQ_LWC_c115578/f5p4/2124;i2_LQ_LWC_c4789/f2p4/2165;i2_LQ_LWC_c8420/f2p3/2111
GO:0004363	glutathione synthase activity	8	19	0.0599976	0.513126	i1_HQ_LWC_c14899/f5p0/1785;i1_HQ_LWC_c6643/f3p0/1744;i2_HQ_LWC_c7146/f7p0/2584;i2_LQ_LWC_c23986/f1p0/2196;i2_LQ_LWC_c27061/f1p0/2042;i2_LQ_LWC_c37954/f1p2/2215;i2_LQ_LWC_c63547/f2p0/2289;i2_LQ_LWC_c71353/f1p0/2654
GO:0005126	cytokine receptor binding	7	16	0.0629811	0.527574	i0_LQ_LWC_c1087/f1p20/375;i2_HQ_LWC_c100922/f2p1/2635;i2_HQ_LWC_c77476/f5p0/2221;i3_LQ_LWC_c11537/f1p0/3343;i3_LQ_LWC_c19142/f1p11/3230;i3_LQ_LWC_c25835/f1p3/3582;i4_LQ_LWC_c34696/f1p0/4230
GO:0015099	nickel cation transmembrane transporter activity	7	16	0.0629811	0.527574	i1_HQ_LWC_c1635/f4p0/1683;i1_HQ_LWC_c23697/f2p0/1880;i1_LQ_LWC_c22336/f1p0/1878;i2_HQ_LWC_c127504/f13p1/2283;i2_LQ_LWC_c49178/f1p3/2834;i2_LQ_LWC_c6674/f7p0/2881;i2_LQ_LWC_c70879/f1p1/2445
GO:0090599	alpha-glucosidase activity	7	16	0.0629811	0.527574	i2_HQ_LWC_c22399/f2p2/2308;i2_HQ_LWC_c31041/f3p5/2906;i2_HQ_LWC_c65003/f2p0/2685;i2_LQ_LWC_c24173/f1p5/2316;i2_LQ_LWC_c40013/f1p5/2480;i2_LQ_LWC_c94072/f1p0/2068;i3_LQ_LWC_c24884/f1p1/3335
GO:0008758	UDP-2,3-diacylglucosamine hydrolase activity	5	10	0.0647231	0.537691	i1_HQ_LWC_c27679/f2p0/1562;i1_LQ_LWC_c14212/f1p0/1315;i1_LQ_LWC_c36470/f1p2/1454;i2_HQ_LWC_c1001/f60p3/2365;i2_LQ_LWC_c36000/f1p1/2118
GO:0022836	gated channel activity	80	288	0.0650681	0.537691	i0_LQ_LWC_c177/f2p0/790;i1_HQ_LWC_c12720/f2p1/1752;i1_HQ_LWC_c1544/f10p0/1915;i1_HQ_LWC_c2031/f12p1/1804;i1_HQ_LWC_c22201/f2p0/1596;i1_HQ_LWC_c22551/f2p0/1745;i1_HQ_LWC_c2282/f3p0/1905;i1_HQ_LWC_c39301/f5p4/1817;i1_HQ_LWC_c6219/f2p0/1871;i1_HQ_LWC_c6241/f2p0/1850;i1_HQ_LWC_c8892/f2p11/1711;i1_LQ_LWC_c12141/f1p1/1716;i1_LQ_LWC_c12796/f1p7/1882;i1_LQ_LWC_c19728/f1p0/1857;i1_LQ_LWC_c20215/f1p0/1930;…
GO:0031406	carboxylic acid binding	39	131	0.0682038	0.556089	i1_HQ_LWC_c16321/f3p0/1811;i1_HQ_LWC_c37455/f2p3/1293;i1_HQ_LWC_c37539/f2p0/1302;i1_HQ_LWC_c39270/f8p0/1830;i1_LQ_LWC_c12160/f1p2/1975;i1_LQ_LWC_c13919/f1p0/1148;i1_LQ_LWC_c20713/f1p0/1415;i1_LQ_LWC_c22152/f1p50/1840;i1_LQ_LWC_c24729/f1p0/1744;i1_LQ_LWC_c2986/f1p0/1627;i1_LQ_LWC_c31588/f1p0/1934;i1_LQ_LWC_c32922/f1p0/1848;i1_LQ_LWC_c5831/f1p0/1544;i1_LQ_LWC_c8556/f1p0/1960;i1_LQ_LWC_c8907/f1p0/15…
GO:0043177	organic acid binding	39	131	0.0682038	0.556089	i1_HQ_LWC_c16321/f3p0/1811;i1_HQ_LWC_c37455/f2p3/1293;i1_HQ_LWC_c37539/f2p0/1302;i1_HQ_LWC_c39270/f8p0/1830;i1_LQ_LWC_c12160/f1p2/1975;i1_LQ_LWC_c13919/f1p0/1148;i1_LQ_LWC_c20713/f1p0/1415;i1_LQ_LWC_c22152/f1p50/1840;i1_LQ_LWC_c24729/f1p0/1744;i1_LQ_LWC_c2986/f1p0/1627;i1_LQ_LWC_c31588/f1p0/1934;i1_LQ_LWC_c32922/f1p0/1848;i1_LQ_LWC_c5831/f1p0/1544;i1_LQ_LWC_c8556/f1p0/1960;i1_LQ_LWC_c8907/f1p0/15…
GO:0005215	transporter activity	879	3546	0.0728262	0.589844	i0_HQ_LWC_c245/f2p0/549;i0_HQ_LWC_c87/f4p0/776;i0_LQ_LWC_c1176/f1p0/678;i0_LQ_LWC_c1199/f1p0/891;i0_LQ_LWC_c1359/f1p0/734;i0_LQ_LWC_c1382/f1p2/958;i0_LQ_LWC_c162/f2p0/603;i0_LQ_LWC_c169/f2p0/546;i0_LQ_LWC_c1744/f1p5/501;i0_LQ_LWC_c177/f2p0/790;i0_LQ_LWC_c1968/f1p1/872;i0_LQ_LWC_c2126/f1p1/581;i0_LQ_LWC_c263/f2p0/733;i0_LQ_LWC_c497/f1p0/899;i0_LQ_LWC_c863/f1p0/579;i0_LQ_LWC_c988/f1p0/635;i10_LQ_LW…
GO:0016597	amino acid binding	38	128	0.0736696	0.590999	i1_HQ_LWC_c16321/f3p0/1811;i1_HQ_LWC_c37455/f2p3/1293;i1_HQ_LWC_c37539/f2p0/1302;i1_HQ_LWC_c39270/f8p0/1830;i1_LQ_LWC_c12160/f1p2/1975;i1_LQ_LWC_c13919/f1p0/1148;i1_LQ_LWC_c20713/f1p0/1415;i1_LQ_LWC_c22152/f1p50/1840;i1_LQ_LWC_c24729/f1p0/1744;i1_LQ_LWC_c2986/f1p0/1627;i1_LQ_LWC_c31588/f1p0/1934;i1_LQ_LWC_c32922/f1p0/1848;i1_LQ_LWC_c5831/f1p0/1544;i1_LQ_LWC_c8556/f1p0/1960;i1_LQ_LWC_c8907/f1p0/15…
GO:0008839	4-hydroxy-tetrahydrodipicolinate reductase	9	23	0.0739353	0.590999	i1_HQ_LWC_c2186/f4p2/1920;i1_HQ_LWC_c39612/f6p3/1217;i1_LQ_LWC_c20057/f1p1/1421;i1_LQ_LWC_c26762/f1p0/1161;i1_LQ_LWC_c35344/f1p5/1918;i1_LQ_LWC_c37290/f3p0/1277;i1_LQ_LWC_c4203/f1p5/1801;i1_LQ_LWC_c42210/f1p0/1062;i1_LQ_LWC_c42285/f1p13/1032
GO:0016741	transferase activity, transferring one-carbon groups	172	656	0.0772714	0.613656	i0_LQ_LWC_c1553/f1p3/928;i1_HQ_LWC_c10881/f5p0/1483;i1_HQ_LWC_c11747/f5p58/1660;i1_HQ_LWC_c12919/f5p0/1450;i1_HQ_LWC_c25675/f2p1/1242;i1_HQ_LWC_c27533/f6p0/1810;i1_HQ_LWC_c27679/f2p0/1562;i1_HQ_LWC_c29528/f3p0/1532;i1_HQ_LWC_c37500/f2p0/1223;i1_HQ_LWC_c40074/f10p0/1143;i1_HQ_LWC_c7749/f8p0/1773;i1_LQ_LWC_c11270/f1p6/1982;i1_LQ_LWC_c11734/f1p0/1935;i1_LQ_LWC_c13063/f1p2/1436;i1_LQ_LWC_c13485/f1p0/…
GO:0015631	tubulin binding	90	330	0.0779524	0.61507	i0_LQ_LWC_c960/f1p0/910;i1_HQ_LWC_c25810/f2p0/1237;i1_LQ_LWC_c10271/f1p0/1806;i1_LQ_LWC_c11296/f1p3/1769;i1_LQ_LWC_c42096/f1p0/1066;i2_HQ_LWC_c127720/f114p10/2109;i2_HQ_LWC_c17405/f5p1/2282;i2_HQ_LWC_c2134/f5p1/2815;i2_HQ_LWC_c3298/f2p0/2694;i2_HQ_LWC_c39995/f2p1/3002;i2_HQ_LWC_c46877/f2p5/2792;i2_HQ_LWC_c86101/f2p5/2974;i2_LQ_LWC_c107202/f1p3/2381;i2_LQ_LWC_c10721/f1p1/2859;i2_LQ_LWC_c11059/f1p4…
GO:0004566	beta-glucuronidase activity	8	20	0.0798211	0.621791	i1_HQ_LWC_c17867/f2p31/1772;i2_HQ_LWC_c23769/f4p2/2412;i2_HQ_LWC_c36508/f2p0/2811;i2_LQ_LWC_c104639/f1p4/2716;i2_LQ_LWC_c22857/f1p4/2761;i2_LQ_LWC_c64624/f1p4/2972;i2_LQ_LWC_c68264/f1p0/2209;i4_LQ_LWC_c16587/f1p0/4130
GO:0004619	phosphoglycerate mutase activity	8	20	0.0798211	0.621791	i1_HQ_LWC_c29515/f3p0/1727;i1_LQ_LWC_c34445/f1p0/1846;i1_LQ_LWC_c8805/f1p4/1791;i2_HQ_LWC_c96413/f15p2/2159;i2_LQ_LWC_c34663/f1p2/2201;i2_LQ_LWC_c50448/f1p5/2087;i3_LQ_LWC_c3447/f1p4/3472;i3_LQ_LWC_c35057/f1p0/3756
GO:0015238	drug transmembrane transporter activity	21	66	0.0853151	0.656228	i1_HQ_LWC_c11094/f2p7/1986;i1_HQ_LWC_c27555/f7p0/1834;i1_HQ_LWC_c6620/f3p1/1828;i1_LQ_LWC_c22697/f1p7/1634;i1_LQ_LWC_c4242/f1p10/1745;i2_HQ_LWC_c115561/f2p6/2178;i2_HQ_LWC_c116006/f6p3/2108;i2_HQ_LWC_c2922/f9p2/2327;i2_LQ_LWC_c14127/f1p6/2069;i2_LQ_LWC_c22946/f1p2/2070;i2_LQ_LWC_c36038/f1p2/2436;i2_LQ_LWC_c41205/f2p0/2209;i2_LQ_LWC_c4400/f1p3/2293;i2_LQ_LWC_c50364/f1p5/2425;i2_LQ_LWC_c58186/f1p6/…
GO:0090484	drug transporter activity	21	66	0.0853151	0.656228	i1_HQ_LWC_c11094/f2p7/1986;i1_HQ_LWC_c27555/f7p0/1834;i1_HQ_LWC_c6620/f3p1/1828;i1_LQ_LWC_c22697/f1p7/1634;i1_LQ_LWC_c4242/f1p10/1745;i2_HQ_LWC_c115561/f2p6/2178;i2_HQ_LWC_c116006/f6p3/2108;i2_HQ_LWC_c2922/f9p2/2327;i2_LQ_LWC_c14127/f1p6/2069;i2_LQ_LWC_c22946/f1p2/2070;i2_LQ_LWC_c36038/f1p2/2436;i2_LQ_LWC_c41205/f2p0/2209;i2_LQ_LWC_c4400/f1p3/2293;i2_LQ_LWC_c50364/f1p5/2425;i2_LQ_LWC_c58186/f1p6/…
GO:0003951	NAD+ kinase activity	10	27	0.0861823	0.658756	i1_HQ_LWC_c39334/f8p0/1949;i1_LQ_LWC_c30992/f1p0/2062;i2_HQ_LWC_c116528/f9p1/2189;i2_HQ_LWC_c59752/f15p1/2254;i2_LQ_LWC_c10584/f1p1/2481;i2_LQ_LWC_c21606/f1p1/2137;i2_LQ_LWC_c24569/f1p1/2602;i2_LQ_LWC_c51697/f1p1/2081;i2_LQ_LWC_c71194/f1p1/2952;i3_LQ_LWC_c21523/f1p0/3360
GO:0016646	oxidoreductase activity, acting on the CH-NH group of donors, NAD or NADP as acceptor	14	41	0.0879661	0.665827	i0_LQ_LWC_c1485/f1p2/902;i1_HQ_LWC_c1865/f10p0/1846;i1_LQ_LWC_c32135/f1p0/1918;i1_LQ_LWC_c33713/f1p0/1475;i2_HQ_LWC_c43243/f18p4/2285;i2_HQ_LWC_c77356/f3p8/2098;i2_LQ_LWC_c24439/f1p1/2335;i2_LQ_LWC_c31503/f1p1/2842;i2_LQ_LWC_c40166/f1p0/2170;i2_LQ_LWC_c6836/f1p1/2692;i2_LQ_LWC_c9177/f1p10/3143;i3_LQ_LWC_c14208/f1p4/3049;i3_LQ_LWC_c22497/f1p0/3622;i4_LQ_LWC_c33207/f1p0/4131
GO:0047746	chlorophyllase activity	12	34	0.088245	0.665827	i0_LQ_LWC_c1272/f1p11/652;i1_HQ_LWC_c11654/f2p0/1520;i1_LQ_LWC_c14149/f1p2/1443;i1_LQ_LWC_c23529/f1p0/1967;i1_LQ_LWC_c24977/f1p0/1449;i2_LQ_LWC_c18562/f1p4/2746;i2_LQ_LWC_c4617/f1p0/2996;i2_LQ_LWC_c86826/f1p0/2462;i3_HQ_LWC_c9370/f2p0/3186;i3_LQ_LWC_c13627/f1p3/3905;i3_LQ_LWC_c21460/f2p0/3107;i3_LQ_LWC_c6861/f1p0/3879
GO:0003922	GMP synthase (glutamine-hydrolyzing) activity	3	5	0.0911189	0.665827	i1_LQ_LWC_c8061/f1p17/1916;i2_HQ_LWC_c7179/f5p1/2136;i2_LQ_LWC_c66055/f1p2/2594
GO:0016503	pheromone receptor activity	3	5	0.0911189	0.665827	i2_HQ_LWC_c28906/f51p0/2088;i2_LQ_LWC_c36421/f1p0/2617;i2_LQ_LWC_c75474/f1p0/2061
GO:0033743	peptide-methionine (R)-S-oxide reductase activity	3	5	0.0911189	0.665827	i0_LQ_LWC_c310/f1p0/711;i0_LQ_LWC_c817/f1p0/890;i2_LQ_LWC_c25373/f1p0/2448
GO:0004356	glutamate-ammonia ligase activity	6	14	0.0914628	0.665827	i1_HQ_LWC_c27680/f3p0/1509;i1_LQ_LWC_c21164/f1p0/2009;i1_LQ_LWC_c27195/f1p0/1179;i1_LQ_LWC_c3627/f1p0/1496;i1_LQ_LWC_c36526/f1p1/1862;i2_LQ_LWC_c70102/f1p3/2182
GO:0016211	ammonia ligase activity	6	14	0.0914628	0.665827	i1_HQ_LWC_c27680/f3p0/1509;i1_LQ_LWC_c21164/f1p0/2009;i1_LQ_LWC_c27195/f1p0/1179;i1_LQ_LWC_c3627/f1p0/1496;i1_LQ_LWC_c36526/f1p1/1862;i2_LQ_LWC_c70102/f1p3/2182
GO:0016880	acid-ammonia (or amide) ligase activity	6	14	0.0914628	0.665827	i1_HQ_LWC_c27680/f3p0/1509;i1_LQ_LWC_c21164/f1p0/2009;i1_LQ_LWC_c27195/f1p0/1179;i1_LQ_LWC_c3627/f1p0/1496;i1_LQ_LWC_c36526/f1p1/1862;i2_LQ_LWC_c70102/f1p3/2182
GO:0003919	FMN adenylyltransferase activity	5	11	0.0960548	0.690643	i2_LQ_LWC_c106829/f1p0/2109;i2_LQ_LWC_c47774/f1p0/2729;i2_LQ_LWC_c53403/f1p0/2347;i3_LQ_LWC_c23110/f1p0/3481;i4_LQ_LWC_c23560/f1p26/4952
GO:0004806	triglyceride lipase activity	5	11	0.0960548	0.690643	i3_HQ_LWC_c33897/f2p0/3601;i3_LQ_LWC_c14813/f1p0/3113;i3_LQ_LWC_c24516/f1p0/3623;i3_LQ_LWC_c6412/f1p0/3395;i4_LQ_LWC_c16295/f1p0/4131
GO:0004664	prephenate dehydratase activity	4	8	0.0976767	0.690643	i1_HQ_LWC_c39270/f8p0/1830;i1_LQ_LWC_c23078/f1p1/1682;i1_LQ_LWC_c34238/f1p2/1616;i1_LQ_LWC_c9217/f1p0/1794
GO:0035650	AP-1 adaptor complex binding	4	8	0.0976767	0.690643	i1_LQ_LWC_c6731/f1p4/1939;i2_HQ_LWC_c127829/f3p5/2314;i2_HQ_LWC_c16804/f6p5/2646;i4_LQ_LWC_c29258/f1p0/4550
GO:0004252	serine-type endopeptidase activity	71	259	0.0976952	0.690643	i1_HQ_LWC_c10664/f2p10/1658;i1_HQ_LWC_c14939/f5p0/1494;i1_LQ_LWC_c11548/f1p4/1559;i1_LQ_LWC_c17989/f1p1/1587;i1_LQ_LWC_c20603/f1p0/1585;i1_LQ_LWC_c21909/f1p39/1954;i1_LQ_LWC_c26564/f1p0/1288;i1_LQ_LWC_c26799/f1p0/1378;i1_LQ_LWC_c33537/f1p0/1598;i1_LQ_LWC_c3634/f1p1/1763;i1_LQ_LWC_c4370/f1p0/1742;i1_LQ_LWC_c4680/f1p9/1773;i2_HQ_LWC_c12236/f3p0/2748;i2_HQ_LWC_c14962/f17p2/2665;i2_HQ_LWC_c17451/f2p0…
GO:0016884	carbon-nitrogen ligase activity, with glutamine as amido-N-donor	16	49	0.101035	0.710151	i1_LQ_LWC_c19894/f1p0/2226;i1_LQ_LWC_c38069/f1p0/1104;i1_LQ_LWC_c8061/f1p17/1916;i2_HQ_LWC_c38761/f2p2/2441;i2_HQ_LWC_c55065/f3p1/2262;i2_HQ_LWC_c7179/f5p1/2136;i2_LQ_LWC_c21606/f1p1/2137;i2_LQ_LWC_c51697/f1p1/2081;i2_LQ_LWC_c65028/f1p3/2144;i2_LQ_LWC_c66055/f1p2/2594;i2_LQ_LWC_c69026/f1p2/2204;i2_LQ_LWC_c71194/f1p1/2952;i2_LQ_LWC_c71688/f1p1/2368;i3_LQ_LWC_c4608/f1p13/3988;i4_HQ_LWC_c1993/f5p4/4…
GO:0005213	structural constituent of chorion	8	21	0.103067	0.7162	i0_HQ_LWC_c237/f2p0/908;i1_HQ_LWC_c21238/f2p0/1984;i1_HQ_LWC_c37424/f2p0/1351;i1_LQ_LWC_c35932/f1p0/1829;i2_HQ_LWC_c35346/f2p0/2216;i2_LQ_LWC_c19653/f3p3/2508;i2_LQ_LWC_c34570/f2p1/2272;i2_LQ_LWC_c6634/f1p1/2102
GO:0016846	carbon-sulfur lyase activity	8	21	0.103067	0.7162	i1_HQ_LWC_c39301/f5p4/1817;i1_LQ_LWC_c16608/f2p0/1643;i1_LQ_LWC_c7997/f1p11/1739;i2_HQ_LWC_c11848/f5p1/2570;i2_HQ_LWC_c128046/f10p4/2060;i2_LQ_LWC_c103317/f1p1/2574;i2_LQ_LWC_c43024/f1p1/2020;i3_LQ_LWC_c19027/f1p15/3703
GO:0016667	oxidoreductase activity, acting on a sulfur group of donors	17	53	0.10671	0.737326	i0_LQ_LWC_c310/f1p0/711;i0_LQ_LWC_c598/f1p0/609;i0_LQ_LWC_c817/f1p0/890;i1_HQ_LWC_c2648/f5p0/1751;i1_HQ_LWC_c27826/f4p0/1967;i1_HQ_LWC_c7445/f3p0/1620;i1_LQ_LWC_c24084/f1p11/1455;i1_LQ_LWC_c42409/f1p0/1042;i1_LQ_LWC_c7394/f1p7/1900;i2_LQ_LWC_c25373/f1p0/2448;i2_LQ_LWC_c35813/f1p0/2240;i2_LQ_LWC_c70073/f1p0/2425;i2_LQ_LWC_c71824/f1p0/2470;i2_LQ_LWC_c81957/f1p3/2887;i3_LQ_LWC_c5633/f1p13/4054;i4_LQ…
GO:0003700	transcription factor activity, sequence-specific DNA binding	185	717	0.108823	0.747699	i0_LQ_LWC_c803/f1p0/877;i0_LQ_LWC_c960/f1p0/910;i1_HQ_LWC_c11361/f2p7/1935;i1_HQ_LWC_c12741/f3p0/1837;i1_HQ_LWC_c13033/f2p0/1409;i1_HQ_LWC_c1499/f8p0/1828;i1_HQ_LWC_c16237/f3p0/1669;i1_HQ_LWC_c16298/f4p0/1866;i1_HQ_LWC_c16538/f3p0/1764;i1_HQ_LWC_c16703/f3p3/1604;i1_HQ_LWC_c16728/f8p0/1595;i1_HQ_LWC_c2213/f2p0/1493;i1_HQ_LWC_c2235/f5p0/1912;i1_HQ_LWC_c24104/f2p8/1933;i1_HQ_LWC_c2440/f3p1/1840;i1_H…
GO:0004497	monooxygenase activity	48	171	0.110861	0.75745	i0_LQ_LWC_c1816/f1p0/463;i1_HQ_LWC_c10683/f2p0/1809;i1_HQ_LWC_c14970/f3p0/1516;i1_HQ_LWC_c25815/f2p5/1363;i1_HQ_LWC_c39279/f10p0/1936;i1_HQ_LWC_c39825/f48p1/1852;i1_LQ_LWC_c12611/f1p4/1687;i1_LQ_LWC_c14493/f1p0/1188;i1_LQ_LWC_c21531/f1p0/1916;i1_LQ_LWC_c24816/f1p0/1924;i1_LQ_LWC_c3064/f1p34/1471;i1_LQ_LWC_c31444/f1p0/1667;i1_LQ_LWC_c34989/f1p37/1569;i1_LQ_LWC_c35885/f1p0/1813;i1_LQ_LWC_c41350/f1p…
GO:0003887	DNA-directed DNA polymerase activity	30	102	0.112822	0.766561	i1_LQ_LWC_c24175/f1p1/1634;i1_LQ_LWC_c35776/f1p0/1704;i1_LQ_LWC_c42135/f1p8/1072;i2_LQ_LWC_c10419/f1p60/2786;i2_LQ_LWC_c107242/f1p3/2485;i2_LQ_LWC_c17997/f1p0/2561;i2_LQ_LWC_c32003/f1p0/2455;i2_LQ_LWC_c34899/f1p4/2618;i2_LQ_LWC_c36876/f1p9/2142;i2_LQ_LWC_c39209/f1p2/2197;i2_LQ_LWC_c4101/f1p4/2926;i2_LQ_LWC_c42360/f1p1/2074;i2_LQ_LWC_c46878/f1p5/2271;i2_LQ_LWC_c53823/f4p2/2925;i2_LQ_LWC_c66380/f1p…
GO:0008194	UDP-glycosyltransferase activity	239	938	0.116376	0.779731	i0_LQ_LWC_c1471/f1p1/724;i1_HQ_LWC_c16512/f2p0/1735;i1_HQ_LWC_c16667/f2p0/1758;i1_HQ_LWC_c1702/f6p0/1726;i1_HQ_LWC_c17616/f2p0/2013;i1_HQ_LWC_c1876/f3p0/1865;i1_HQ_LWC_c1897/f6p0/1954;i1_HQ_LWC_c2069/f6p1/1849;i1_HQ_LWC_c20779/f2p0/1916;i1_HQ_LWC_c2476/f4p0/1753;i1_HQ_LWC_c29515/f3p0/1727;i1_HQ_LWC_c36865/f16p0/1378;i1_HQ_LWC_c37428/f2p1/1269;i1_HQ_LWC_c39571/f2p0/1388;i1_HQ_LWC_c39612/f6p3/1217;…
GO:0003950	NAD+ ADP-ribosyltransferase activity	16	50	0.117165	0.779731	i1_HQ_LWC_c1796/f3p0/1893;i1_LQ_LWC_c33460/f1p3/1941;i2_HQ_LWC_c116647/f13p4/2488;i2_LQ_LWC_c104131/f1p4/2427;i2_LQ_LWC_c10707/f1p3/2308;i2_LQ_LWC_c52272/f1p7/2216;i2_LQ_LWC_c95880/f1p5/2267;i3_HQ_LWC_c17618/f3p1/3271;i3_LQ_LWC_c11947/f1p4/3776;i3_LQ_LWC_c12623/f1p0/3601;i3_LQ_LWC_c21523/f1p0/3360;i3_LQ_LWC_c21582/f1p3/3760;i3_LQ_LWC_c26827/f1p0/3259;i3_LQ_LWC_c35290/f1p0/3827;i4_LQ_LWC_c15932/f1…
GO:0004003	ATP-dependent DNA helicase activity	11	32	0.11731	0.779731	i1_HQ_LWC_c6219/f2p0/1871;i1_HQ_LWC_c8892/f2p11/1711;i1_LQ_LWC_c11196/f1p2/1905;i1_LQ_LWC_c6055/f1p0/1934;i1_LQ_LWC_c6604/f1p8/1778;i2_LQ_LWC_c107565/f1p9/2273;i2_LQ_LWC_c24817/f1p0/2481;i2_LQ_LWC_c32478/f1p3/2604;i2_LQ_LWC_c47821/f1p4/2658;i3_LQ_LWC_c24712/f1p2/3692;i5_LQ_LWC_c9230/f1p0/5261
GO:0016744	transferase activity, transferring aldehyde or ketonic groups	11	32	0.11731	0.779731	i1_HQ_LWC_c1702/f6p0/1726;i1_HQ_LWC_c7122/f4p0/1994;i1_LQ_LWC_c10305/f1p0/1482;i1_LQ_LWC_c24319/f1p28/1532;i1_LQ_LWC_c25144/f1p0/1570;i2_LQ_LWC_c106059/f1p8/2699;i2_LQ_LWC_c11511/f1p0/2183;i2_LQ_LWC_c13998/f1p9/2115;i2_LQ_LWC_c51669/f1p6/3182;i2_LQ_LWC_c6373/f1p1/2829;i9_LQ_LWC_c146/f1p0/10068
GO:0004015	adenosylmethionine-8-amino-7-oxononanoate transaminase activity	6	15	0.122916	0.795617	i2_HQ_LWC_c132912/f7p0/2060;i2_HQ_LWC_c59945/f2p9/2057;i2_HQ_LWC_c96190/f5p5/2130;i2_LQ_LWC_c116856/f28p12/2059;i2_LQ_LWC_c20276/f1p18/2039;i2_LQ_LWC_c69164/f1p22/2165
GO:0004764	shikimate 3-dehydrogenase (NADP+) activity	6	15	0.122916	0.795617	i1_HQ_LWC_c16289/f5p0/1986;i1_LQ_LWC_c10261/f1p0/1932;i1_LQ_LWC_c23773/f2p0/2023;i2_HQ_LWC_c111007/f5p4/2041;i2_HQ_LWC_c92382/f2p4/2067;i5_LQ_LWC_c6162/f1p0/5953
GO:0034061	DNA polymerase activity	32	111	0.128508	0.795617	i1_HQ_LWC_c39357/f3p35/2012;i1_LQ_LWC_c24175/f1p1/1634;i1_LQ_LWC_c35776/f1p0/1704;i1_LQ_LWC_c42135/f1p8/1072;i2_LQ_LWC_c10419/f1p60/2786;i2_LQ_LWC_c107242/f1p3/2485;i2_LQ_LWC_c17997/f1p0/2561;i2_LQ_LWC_c32003/f1p0/2455;i2_LQ_LWC_c34899/f1p4/2618;i2_LQ_LWC_c36876/f1p9/2142;i2_LQ_LWC_c39209/f1p2/2197;i2_LQ_LWC_c4101/f1p4/2926;i2_LQ_LWC_c42360/f1p1/2074;i2_LQ_LWC_c46878/f1p5/2271;i2_LQ_LWC_c53823/f4…
GO:0004488	methylenetetrahydrofolate dehydrogenase (NADP+) activity	10	29	0.129596	0.795617	i0_LQ_LWC_c1485/f1p2/902;i1_HQ_LWC_c1865/f10p0/1846;i1_LQ_LWC_c32135/f1p0/1918;i1_LQ_LWC_c33713/f1p0/1475;i2_HQ_LWC_c77356/f3p8/2098;i2_LQ_LWC_c40166/f1p0/2170;i2_LQ_LWC_c9177/f1p10/3143;i3_LQ_LWC_c14208/f1p4/3049;i3_LQ_LWC_c22497/f1p0/3622;i4_LQ_LWC_c33207/f1p0/4131
GO:0001071	nucleic acid binding transcription factor activity	185	722	0.130212	0.795617	i0_LQ_LWC_c803/f1p0/877;i0_LQ_LWC_c960/f1p0/910;i1_HQ_LWC_c11361/f2p7/1935;i1_HQ_LWC_c12741/f3p0/1837;i1_HQ_LWC_c13033/f2p0/1409;i1_HQ_LWC_c1499/f8p0/1828;i1_HQ_LWC_c16237/f3p0/1669;i1_HQ_LWC_c16298/f4p0/1866;i1_HQ_LWC_c16538/f3p0/1764;i1_HQ_LWC_c16703/f3p3/1604;i1_HQ_LWC_c16728/f8p0/1595;i1_HQ_LWC_c2213/f2p0/1493;i1_HQ_LWC_c2235/f5p0/1912;i1_HQ_LWC_c24104/f2p8/1933;i1_HQ_LWC_c2440/f3p1/1840;i1_H…
GO:0070566	adenylyltransferase activity	19	62	0.132323	0.795617	i1_LQ_LWC_c19938/f1p0/1913;i1_LQ_LWC_c6284/f1p1/1979;i1_LQ_LWC_c8061/f1p17/1916;i2_HQ_LWC_c13487/f2p4/2094;i2_HQ_LWC_c7179/f5p1/2136;i2_LQ_LWC_c102127/f1p3/2992;i2_LQ_LWC_c106829/f1p0/2109;i2_LQ_LWC_c10748/f1p0/2421;i2_LQ_LWC_c40053/f1p0/2242;i2_LQ_LWC_c47774/f1p0/2729;i2_LQ_LWC_c53403/f1p0/2347;i3_HQ_LWC_c2108/f5p2/3240;i3_LQ_LWC_c23110/f1p0/3481;i3_LQ_LWC_c9525/f1p26/3687;i3_LQ_LWC_c9707/f1p2/3…
GO:0004651	polynucleotide 5'-phosphatase activity	5	12	0.133582	0.795617	i1_LQ_LWC_c31528/f1p0/1911;i2_HQ_LWC_c46554/f3p1/2356;i2_HQ_LWC_c81668/f2p1/2136;i2_LQ_LWC_c6623/f1p1/2186;i2_LQ_LWC_c69331/f1p1/2266
GO:0098518	polynucleotide phosphatase activity	5	12	0.133582	0.795617	i1_LQ_LWC_c31528/f1p0/1911;i2_HQ_LWC_c46554/f3p1/2356;i2_HQ_LWC_c81668/f2p1/2136;i2_LQ_LWC_c6623/f1p1/2186;i2_LQ_LWC_c69331/f1p1/2266
GO:0016868	intramolecular transferase activity, phosphotransferases	13	40	0.134689	0.795617	i1_HQ_LWC_c29515/f3p0/1727;i1_LQ_LWC_c34445/f1p0/1846;i1_LQ_LWC_c8805/f1p4/1791;i2_HQ_LWC_c115956/f6p3/2132;i2_HQ_LWC_c41098/f2p0/2018;i2_HQ_LWC_c96413/f15p2/2159;i2_LQ_LWC_c22045/f1p3/2790;i2_LQ_LWC_c34663/f1p2/2201;i2_LQ_LWC_c50448/f1p5/2087;i2_LQ_LWC_c68333/f1p3/2399;i2_LQ_LWC_c69492/f1p1/2331;i3_LQ_LWC_c3447/f1p4/3472;i3_LQ_LWC_c35057/f1p0/3756
GO:0048038	quinone binding	11	33	0.1399	0.795617	i1_LQ_LWC_c5940/f1p0/1995;i2_HQ_LWC_c15093/f8p1/2718;i2_HQ_LWC_c16980/f3p5/2375;i2_HQ_LWC_c2074/f18p7/2206;i2_HQ_LWC_c52406/f2p1/2642;i2_HQ_LWC_c7644/f3p7/2326;i2_LQ_LWC_c11351/f3p2/2957;i2_LQ_LWC_c7872/f15p2/2851;i3_LQ_LWC_c35308/f1p1/3755;i4_HQ_LWC_c5336/f2p0/4618;i5_LQ_LWC_c2273/f1p1/5200
GO:0004197	cysteine-type endopeptidase activity	17	55	0.140047	0.795617	i1_HQ_LWC_c19846/f3p0/1413;i1_HQ_LWC_c27721/f2p0/1379;i1_HQ_LWC_c28120/f5p0/1425;i1_LQ_LWC_c22275/f1p0/1920;i1_LQ_LWC_c31623/f1p11/1493;i1_LQ_LWC_c36343/f1p0/1595;i2_HQ_LWC_c33229/f2p1/2136;i2_HQ_LWC_c59518/f31p1/2641;i2_HQ_LWC_c7131/f3p0/2159;i2_HQ_LWC_c92212/f3p0/2057;i2_LQ_LWC_c104726/f1p9/2440;i2_LQ_LWC_c11526/f1p2/2126;i2_LQ_LWC_c24534/f1p4/2265;i2_LQ_LWC_c32209/f1p1/2590;i2_LQ_LWC_c66402/f1…
GO:0000334	3-hydroxyanthranilate 3,4-dioxygenase activity	2	3	0.142815	0.795617	i1_HQ_LWC_c2512/f5p5/1664;i1_LQ_LWC_c14157/f1p0/1231
GO:0004411	homogentisate 1,2-dioxygenase activity	2	3	0.142815	0.795617	i2_LQ_LWC_c32964/f1p1/2588;i2_LQ_LWC_c70013/f1p1/2946
GO:0004635	phosphoribosyl-AMP cyclohydrolase activity	2	3	0.142815	0.795617	i2_LQ_LWC_c33783/f1p0/2391;i2_LQ_LWC_c51709/f1p0/2928
GO:0004636	phosphoribosyl-ATP diphosphatase activity	2	3	0.142815	0.795617	i2_LQ_LWC_c33783/f1p0/2391;i2_LQ_LWC_c51709/f1p0/2928
GO:0004931	extracellular ATP-gated cation channel activity	2	3	0.142815	0.795617	i0_LQ_LWC_c177/f2p0/790;i2_HQ_LWC_c38061/f2p2/2768
GO:0005246	calcium channel regulator activity	2	3	0.142815	0.795617	i2_LQ_LWC_c3759/f1p4/2720;i5_LQ_LWC_c4838/f1p0/5594
GO:0005275	amine transmembrane transporter activity	2	3	0.142815	0.795617	i2_LQ_LWC_c52736/f1p8/2669;i5_LQ_LWC_c6942/f1p0/5728
GO:0008949	oxalyl-CoA decarboxylase activity	2	3	0.142815	0.795617	i1_LQ_LWC_c4755/f1p5/2000;i2_HQ_LWC_c100833/f2p2/2464
GO:0015101	organic cation transmembrane transporter activity	2	3	0.142815	0.795617	i2_LQ_LWC_c52736/f1p8/2669;i5_LQ_LWC_c6942/f1p0/5728
GO:0015665	alcohol transmembrane transporter activity	2	3	0.142815	0.795617	i2_LQ_LWC_c52736/f1p8/2669;i5_LQ_LWC_c6942/f1p0/5728
GO:0034228	ethanolamine transmembrane transporter activity	2	3	0.142815	0.795617	i2_LQ_LWC_c52736/f1p8/2669;i5_LQ_LWC_c6942/f1p0/5728
GO:0035004	phosphatidylinositol 3-kinase activity	2	3	0.142815	0.795617	i0_HQ_LWC_c245/f2p0/549;i1_LQ_LWC_c26759/f1p0/1300
GO:0035381	ATP-gated ion channel activity	2	3	0.142815	0.795617	i0_LQ_LWC_c177/f2p0/790;i2_HQ_LWC_c38061/f2p2/2768
GO:0046848	hydroxyapatite binding	2	3	0.142815	0.795617	i2_LQ_LWC_c102367/f1p6/2480;i5_LQ_LWC_c6195/f1p0/5581
GO:0046934	phosphatidylinositol-4,5-bisphosphate 3-kinase activity	2	3	0.142815	0.795617	i0_HQ_LWC_c245/f2p0/549;i1_LQ_LWC_c26759/f1p0/1300
GO:0051921	adenosylcobyric acid synthase (glutamine-hydrolyzing) activity	2	3	0.142815	0.795617	i1_LQ_LWC_c38069/f1p0/1104;i3_LQ_LWC_c4608/f1p13/3988
GO:0052813	phosphatidylinositol bisphosphate kinase activity	2	3	0.142815	0.795617	i0_HQ_LWC_c245/f2p0/549;i1_LQ_LWC_c26759/f1p0/1300
GO:0008092	cytoskeletal protein binding	154	599	0.143289	0.795617	i0_HQ_LWC_c154/f3p0/870;i0_LQ_LWC_c960/f1p0/910;i1_HQ_LWC_c22704/f2p4/1889;i1_HQ_LWC_c2361/f10p26/1974;i1_HQ_LWC_c25810/f2p0/1237;i1_LQ_LWC_c10101/f1p0/1641;i1_LQ_LWC_c10271/f1p0/1806;i1_LQ_LWC_c10628/f1p0/1621;i1_LQ_LWC_c11296/f1p3/1769;i1_LQ_LWC_c11805/f1p3/1997;i1_LQ_LWC_c13477/f1p0/1162;i1_LQ_LWC_c14474/f1p0/1228;i1_LQ_LWC_c17753/f1p0/1863;i1_LQ_LWC_c18212/f1p8/1578;i1_LQ_LWC_c20136/f1p1/1918…
GO:0003855	3-dehydroquinate dehydratase activity	7	19	0.143362	0.795617	i1_HQ_LWC_c16289/f5p0/1986;i1_LQ_LWC_c10261/f1p0/1932;i1_LQ_LWC_c11954/f1p1/1795;i1_LQ_LWC_c21301/f1p0/1679;i1_LQ_LWC_c23773/f2p0/2023;i2_HQ_LWC_c92382/f2p4/2067;i2_LQ_LWC_c53472/f1p2/2906
GO:0031072	heat shock protein binding	7	19	0.143362	0.795617	i0_LQ_LWC_c1816/f1p0/463;i0_LQ_LWC_c1824/f1p6/661;i0_LQ_LWC_c395/f1p0/851;i1_HQ_LWC_c2778/f2p0/1997;i1_LQ_LWC_c33373/f1p1/1950;i2_HQ_LWC_c92492/f2p2/2086;i2_LQ_LWC_c24696/f1p0/2109
GO:0015932	nucleobase-containing compound transmembrane transporter activity	9	26	0.143505	0.795617	i1_HQ_LWC_c27639/f6p0/1594;i1_HQ_LWC_c27667/f6p0/1800;i1_LQ_LWC_c30463/f1p0/1772;i1_LQ_LWC_c36015/f1p0/1919;i2_HQ_LWC_c17194/f2p2/2592;i2_LQ_LWC_c32882/f1p4/2160;i2_LQ_LWC_c49707/f1p0/2096;i2_LQ_LWC_c57011/f2p2/2089;i3_LQ_LWC_c44903/f1p0/3030
GO:0045183	translation factor activity, non-nucleic acid binding	9	26	0.143505	0.795617	i2_LQ_LWC_c103363/f1p0/2962;i2_LQ_LWC_c121025/f1p0/2312;i2_LQ_LWC_c18871/f1p0/3006;i2_LQ_LWC_c33258/f1p2/2983;i2_LQ_LWC_c71903/f1p0/2779;i3_LQ_LWC_c25182/f1p0/3249;i3_LQ_LWC_c28075/f1p0/3086;i3_LQ_LWC_c5121/f1p0/3138;i5_LQ_LWC_c5131/f1p2/5221
GO:0004489	methylenetetrahydrofolate reductase (NAD(P)H) activity	4	9	0.143771	0.795617	i2_HQ_LWC_c43243/f18p4/2285;i2_LQ_LWC_c9177/f1p10/3143;i3_LQ_LWC_c14208/f1p4/3049;i3_LQ_LWC_c22497/f1p0/3622
GO:0004665	prephenate dehydrogenase (NADP+) activity	4	9	0.143771	0.795617	i1_LQ_LWC_c23078/f1p1/1682;i1_LQ_LWC_c27215/f1p0/1261;i1_LQ_LWC_c34238/f1p2/1616;i1_LQ_LWC_c4486/f1p0/1774
GO:0016882	cyclo-ligase activity	4	9	0.143771	0.795617	i1_HQ_LWC_c4790/f3p13/1953;i2_HQ_LWC_c57129/f2p0/2020;i2_LQ_LWC_c37910/f1p2/2302;i4_LQ_LWC_c41240/f1p0/4036
GO:0031419	cobalamin binding	4	9	0.143771	0.795617	i1_LQ_LWC_c10261/f1p0/1932;i1_LQ_LWC_c23773/f2p0/2023;i2_LQ_LWC_c67051/f1p0/2148;i2_LQ_LWC_c9391/f1p9/2720
GO:0015098	molybdate ion transmembrane transporter activity	12	37	0.148738	0.815558	i1_HQ_LWC_c23697/f2p0/1880;i1_LQ_LWC_c21514/f1p1/1753;i1_LQ_LWC_c22336/f1p0/1878;i1_LQ_LWC_c25206/f1p0/1467;i1_LQ_LWC_c4667/f1p0/1654;i1_LQ_LWC_c5712/f1p0/1622;i2_HQ_LWC_c127504/f13p1/2283;i2_LQ_LWC_c10857/f1p3/2667;i2_LQ_LWC_c49178/f1p3/2834;i2_LQ_LWC_c70879/f1p1/2445;i2_LQ_LWC_c87466/f1p0/2174;i3_LQ_LWC_c21156/f1p0/4033
GO:0016298	lipase activity	19	63	0.149171	0.815558	i1_HQ_LWC_c13037/f2p8/1348;i1_LQ_LWC_c39451/f5p0/1474;i2_HQ_LWC_c59752/f15p1/2254;i2_HQ_LWC_c96413/f15p2/2159;i2_LQ_LWC_c102486/f1p0/2490;i2_LQ_LWC_c105616/f1p1/2415;i2_LQ_LWC_c108577/f1p2/2394;i2_LQ_LWC_c17207/f3p1/2343;i2_LQ_LWC_c32368/f1p7/3011;i2_LQ_LWC_c50448/f1p5/2087;i2_LQ_LWC_c51782/f1p1/2484;i2_LQ_LWC_c66005/f1p1/2209;i2_LQ_LWC_c71270/f1p3/2260;i3_HQ_LWC_c33897/f2p0/3601;i3_LQ_LWC_c14813…
GO:0004869	cysteine-type endopeptidase inhibitor activity	3	6	0.150695	0.815558	i0_LQ_LWC_c2178/f1p1/433;i2_LQ_LWC_c33743/f1p0/2562;i2_LQ_LWC_c85376/f1p0/2086
GO:0048039	ubiquinone binding	3	6	0.150695	0.815558	i2_HQ_LWC_c2074/f18p7/2206;i4_HQ_LWC_c5336/f2p0/4618;i5_LQ_LWC_c2273/f1p1/5200
GO:0016701	oxidoreductase activity, acting on single donors with incorporation of molecular oxygen	39	140	0.150708	0.815558	i0_LQ_LWC_c1683/f1p0/900;i1_HQ_LWC_c14970/f3p0/1516;i1_HQ_LWC_c2512/f5p5/1664;i1_HQ_LWC_c25815/f2p5/1363;i1_HQ_LWC_c39279/f10p0/1936;i1_HQ_LWC_c39825/f48p1/1852;i1_LQ_LWC_c14157/f1p0/1231;i1_LQ_LWC_c22808/f1p3/1774;i1_LQ_LWC_c41350/f1p0/1903;i1_LQ_LWC_c4222/f1p0/1713;i1_LQ_LWC_c7296/f1p5/2004;i2_HQ_LWC_c10704/f4p1/2315;i2_HQ_LWC_c127720/f114p10/2109;i2_HQ_LWC_c17034/f3p2/2516;i2_HQ_LWC_c43473/f17…
GO:0016775	phosphotransferase activity, nitrogenous group as acceptor	311	1242	0.153229	0.825544	i1_HQ_LWC_c12196/f3p0/1984;i1_HQ_LWC_c16268/f3p0/1829;i1_HQ_LWC_c16522/f2p0/1760;i1_HQ_LWC_c21079/f2p5/1821;i1_HQ_LWC_c29729/f2p0/1958;i1_HQ_LWC_c34056/f3p0/1889;i1_HQ_LWC_c39324/f2p0/1657;i1_HQ_LWC_c3954/f2p0/1464;i1_HQ_LWC_c5427/f2p0/1826;i1_HQ_LWC_c6511/f2p0/1841;i1_HQ_LWC_c9165/f2p1/1981;i1_LQ_LWC_c11245/f1p14/1755;i1_LQ_LWC_c12250/f1p0/1597;i1_LQ_LWC_c14068/f1p1/1411;i1_LQ_LWC_c17302/f1p0/15…
GO:0008649	rRNA methyltransferase activity	6	16	0.158878	0.844815	i1_HQ_LWC_c40074/f10p0/1143;i1_LQ_LWC_c19232/f1p0/1449;i1_LQ_LWC_c32487/f1p0/1547;i1_LQ_LWC_c38145/f1p5/1337;i1_LQ_LWC_c7403/f1p0/1930;i3_HQ_LWC_c41453/f10p0/3120
GO:0010277	chlorophyllide a oxygenase [overall] activity	6	16	0.158878	0.844815	i1_HQ_LWC_c39279/f10p0/1936;i1_HQ_LWC_c39825/f48p1/1852;i1_LQ_LWC_c41350/f1p0/1903;i2_HQ_LWC_c127720/f114p10/2109;i2_LQ_LWC_c67619/f1p1/2485;i2_LQ_LWC_c68442/f1p1/2582
GO:0019002	GMP binding	6	16	0.158878	0.844815	i1_LQ_LWC_c32288/f1p0/1718;i2_HQ_LWC_c129475/f4p6/2702;i3_LQ_LWC_c18841/f1p1/4023;i3_LQ_LWC_c5994/f1p0/3957;i4_LQ_LWC_c19422/f1p5/4367;i4_LQ_LWC_c7070/f1p0/4343
GO:0016763	transferase activity, transferring pentosyl groups	24	83	0.165596	0.845614	i1_HQ_LWC_c1796/f3p0/1893;i1_HQ_LWC_c2861/f2p6/1872;i1_LQ_LWC_c10322/f1p0/1900;i1_LQ_LWC_c26784/f1p1/1252;i1_LQ_LWC_c33460/f1p3/1941;i1_LQ_LWC_c35236/f1p4/1523;i1_LQ_LWC_c38296/f1p0/1290;i1_LQ_LWC_c8397/f1p45/1578;i2_HQ_LWC_c116647/f13p4/2488;i2_HQ_LWC_c92549/f2p2/2067;i2_LQ_LWC_c104131/f1p4/2427;i2_LQ_LWC_c10707/f1p3/2308;i2_LQ_LWC_c46878/f1p5/2271;i2_LQ_LWC_c52272/f1p7/2216;i2_LQ_LWC_c95880/f1p…
GO:0005088	Ras guanyl-nucleotide exchange factor activity	12	38	0.172768	0.845614	i1_LQ_LWC_c12850/f1p0/2000;i1_LQ_LWC_c13383/f1p0/1335;i2_HQ_LWC_c107259/f2p0/2352;i2_HQ_LWC_c2781/f8p1/2302;i2_HQ_LWC_c77830/f4p1/2088;i2_LQ_LWC_c107290/f1p0/2204;i2_LQ_LWC_c26190/f1p3/2193;i2_LQ_LWC_c67278/f1p3/2123;i2_LQ_LWC_c9184/f1p0/2719;i4_HQ_LWC_c19101/f2p1/4767;i5_LQ_LWC_c3222/f1p0/5753;i5_LQ_LWC_c6985/f1p1/5185
GO:0008169	C-methyltransferase activity	37	134	0.172904	0.845614	i1_HQ_LWC_c11747/f5p58/1660;i1_HQ_LWC_c25675/f2p1/1242;i1_HQ_LWC_c27533/f6p0/1810;i1_HQ_LWC_c7749/f8p0/1773;i1_LQ_LWC_c11734/f1p0/1935;i1_LQ_LWC_c13063/f1p2/1436;i1_LQ_LWC_c13485/f1p0/1171;i1_LQ_LWC_c13939/f1p1/1354;i1_LQ_LWC_c19232/f1p0/1449;i1_LQ_LWC_c25198/f1p3/1536;i1_LQ_LWC_c25830/f1p1/1303;i1_LQ_LWC_c35307/f1p0/1632;i1_LQ_LWC_c36788/f1p0/1930;i1_LQ_LWC_c38160/f1p4/1155;i1_LQ_LWC_c8287/f1p0/…
GO:0016671	oxidoreductase activity, acting on a sulfur group of donors, disulfide as acceptor	5	13	0.176487	0.845614	i0_LQ_LWC_c310/f1p0/711;i0_LQ_LWC_c817/f1p0/890;i2_LQ_LWC_c25373/f1p0/2448;i2_LQ_LWC_c70073/f1p0/2425;i2_LQ_LWC_c71824/f1p0/2470
GO:0042625	ATPase coupled ion transmembrane transporter activity	7	20	0.177576	0.845614	i0_HQ_LWC_c245/f2p0/549;i1_LQ_LWC_c26759/f1p0/1300;i2_LQ_LWC_c133821/f1p0/2023;i2_LQ_LWC_c52900/f1p0/2619;i3_HQ_LWC_c1746/f13p8/3308;i3_HQ_LWC_c17678/f3p0/3244;i3_HQ_LWC_c5534/f2p1/3470
GO:0016772	transferase activity, transferring phosphorus-containing groups	1152	4737	0.181746	0.845614	i0_HQ_LWC_c245/f2p0/549;i0_HQ_LWC_c273/f2p0/803;i0_LQ_LWC_c1553/f1p3/928;i0_LQ_LWC_c2122/f1p2/701;i0_LQ_LWC_c342/f1p0/873;i0_LQ_LWC_c428/f1p0/983;i1_HQ_LWC_c12196/f3p0/1984;i1_HQ_LWC_c13327/f5p0/1457;i1_HQ_LWC_c1514/f9p0/1972;i1_HQ_LWC_c16182/f5p0/1593;i1_HQ_LWC_c16268/f3p0/1829;i1_HQ_LWC_c16522/f2p0/1760;i1_HQ_LWC_c16796/f3p1/1744;i1_HQ_LWC_c16802/f2p4/1683;i1_HQ_LWC_c18263/f2p0/1853;i1_HQ_LWC_c…
GO:0003993	acid phosphatase activity	10	31	0.182619	0.845614	i1_HQ_LWC_c39513/f6p0/1948;i1_LQ_LWC_c17825/f1p0/1948;i1_LQ_LWC_c6474/f1p2/1853;i2_LQ_LWC_c102192/f1p0/2262;i2_LQ_LWC_c27018/f1p0/2117;i2_LQ_LWC_c75589/f1p0/2027;i2_LQ_LWC_c82428/f1p2/2264;i4_HQ_LWC_c2193/f3p6/4838;i4_LQ_LWC_c15454/f1p0/4156;i5_LQ_LWC_c7906/f1p0/5308
GO:0008484	sulfuric ester hydrolase activity	10	31	0.182619	0.845614	i1_HQ_LWC_c2476/f4p0/1753;i1_HQ_LWC_c2817/f3p0/1753;i1_LQ_LWC_c10082/f1p0/1746;i1_LQ_LWC_c29832/f1p0/1535;i2_LQ_LWC_c114234/f1p0/2074;i2_LQ_LWC_c123393/f2p2/2044;i2_LQ_LWC_c17508/f1p2/2494;i2_LQ_LWC_c46915/f1p13/2357;i2_LQ_LWC_c94178/f1p2/2104;i3_LQ_LWC_c13979/f1p0/3065
GO:0004872	receptor activity	221	880	0.184643	0.845614	i0_LQ_LWC_c1604/f1p0/1002;i0_LQ_LWC_c177/f2p0/790;i0_LQ_LWC_c342/f1p0/873;i1_HQ_LWC_c1497/f4p0/1573;i1_HQ_LWC_c19664/f2p2/1560;i1_HQ_LWC_c22536/f2p5/1949;i1_HQ_LWC_c22558/f4p0/1695;i1_HQ_LWC_c2648/f5p0/1751;i1_HQ_LWC_c27550/f8p0/1521;i1_HQ_LWC_c29516/f3p0/1995;i1_HQ_LWC_c37294/f3p0/1311;i1_HQ_LWC_c37448/f2p4/1393;i1_HQ_LWC_c4433/f2p0/1515;i1_HQ_LWC_c4742/f2p0/1496;i1_HQ_LWC_c4960/f2p1/1728;i1_HQ_…
GO:0060089	molecular transducer activity	221	880	0.184643	0.845614	i0_LQ_LWC_c1604/f1p0/1002;i0_LQ_LWC_c177/f2p0/790;i0_LQ_LWC_c342/f1p0/873;i1_HQ_LWC_c1497/f4p0/1573;i1_HQ_LWC_c19664/f2p2/1560;i1_HQ_LWC_c22536/f2p5/1949;i1_HQ_LWC_c22558/f4p0/1695;i1_HQ_LWC_c2648/f5p0/1751;i1_HQ_LWC_c27550/f8p0/1521;i1_HQ_LWC_c29516/f3p0/1995;i1_HQ_LWC_c37294/f3p0/1311;i1_HQ_LWC_c37448/f2p4/1393;i1_HQ_LWC_c4433/f2p0/1515;i1_HQ_LWC_c4742/f2p0/1496;i1_HQ_LWC_c4960/f2p1/1728;i1_HQ_…
GO:0015298	solute:cation antiporter activity	41	151	0.188973	0.845614	i1_HQ_LWC_c11094/f2p7/1986;i1_HQ_LWC_c16743/f2p2/1851;i1_HQ_LWC_c27555/f7p0/1834;i1_HQ_LWC_c39536/f3p0/1919;i1_LQ_LWC_c13830/f1p0/1380;i1_LQ_LWC_c19794/f1p0/1498;i1_LQ_LWC_c4143/f1p0/1996;i1_LQ_LWC_c4242/f1p10/1745;i2_HQ_LWC_c10902/f3p4/2244;i2_HQ_LWC_c115489/f2p2/2315;i2_HQ_LWC_c116496/f3p2/2355;i2_HQ_LWC_c12038/f5p2/2202;i2_HQ_LWC_c126870/f3p1/2639;i2_HQ_LWC_c1576/f23p2/2310;i2_HQ_LWC_c77567/f4…
GO:0008661	1-deoxy-D-xylulose-5-phosphate synthase activity	8	24	0.191912	0.845614	i1_HQ_LWC_c1702/f6p0/1726;i1_HQ_LWC_c7122/f4p0/1994;i1_LQ_LWC_c10305/f1p0/1482;i1_LQ_LWC_c24319/f1p28/1532;i1_LQ_LWC_c25144/f1p0/1570;i2_LQ_LWC_c106059/f1p8/2699;i2_LQ_LWC_c11511/f1p0/2183;i2_LQ_LWC_c6373/f1p1/2829
GO:0008982	protein-N(PI)-phosphohistidine-sugar phosphotransferase activity	8	24	0.191912	0.845614	i2_HQ_LWC_c78190/f13p3/2124;i2_LQ_LWC_c106186/f1p2/2542;i2_LQ_LWC_c112529/f1p3/2060;i2_LQ_LWC_c133813/f1p3/2022;i2_LQ_LWC_c33180/f1p19/2805;i2_LQ_LWC_c41944/f1p3/2079;i4_LQ_LWC_c19500/f1p0/4455;i5_LQ_LWC_c8305/f1p3/5298
GO:0005381	iron ion transmembrane transporter activity	6	17	0.198746	0.845614	i1_LQ_LWC_c42389/f1p0/1051;i2_HQ_LWC_c77567/f4p2/2271;i2_HQ_LWC_c96201/f3p0/2104;i2_LQ_LWC_c52976/f1p0/2961;i2_LQ_LWC_c6304/f3p4/2725;i3_HQ_LWC_c3495/f2p12/3374
GO:0015215	nucleotide transmembrane transporter activity	6	17	0.198746	0.845614	i1_HQ_LWC_c27639/f6p0/1594;i1_LQ_LWC_c30463/f1p0/1772;i1_LQ_LWC_c36015/f1p0/1919;i2_LQ_LWC_c32882/f1p4/2160;i2_LQ_LWC_c49707/f1p0/2096;i2_LQ_LWC_c57011/f2p2/2089
GO:0015605	organophosphate ester transmembrane transporter activity	6	17	0.198746	0.845614	i1_HQ_LWC_c27639/f6p0/1594;i1_LQ_LWC_c30463/f1p0/1772;i1_LQ_LWC_c36015/f1p0/1919;i2_LQ_LWC_c32882/f1p4/2160;i2_LQ_LWC_c49707/f1p0/2096;i2_LQ_LWC_c57011/f2p2/2089
GO:0070009	serine-type aminopeptidase activity	6	17	0.198746	0.845614	i1_HQ_LWC_c10664/f2p10/1658;i1_LQ_LWC_c11548/f1p4/1559;i1_LQ_LWC_c33537/f1p0/1598;i1_LQ_LWC_c4680/f1p9/1773;i2_LQ_LWC_c108083/f1p4/2729;i2_LQ_LWC_c25103/f1p1/2283
GO:0008233	peptidase activity	316	1274	0.201301	0.845614	i0_HQ_LWC_c144/f3p0/960;i1_HQ_LWC_c10664/f2p10/1658;i1_HQ_LWC_c11145/f4p3/1837;i1_HQ_LWC_c14939/f5p0/1494;i1_HQ_LWC_c14960/f3p0/1405;i1_HQ_LWC_c16436/f2p0/1621;i1_HQ_LWC_c16561/f3p0/1968;i1_HQ_LWC_c1695/f9p0/1986;i1_HQ_LWC_c1836/f7p0/1727;i1_HQ_LWC_c19846/f3p0/1413;i1_HQ_LWC_c2069/f6p1/1849;i1_HQ_LWC_c21770/f2p4/1474;i1_HQ_LWC_c25165/f3p0/1983;i1_HQ_LWC_c2572/f4p0/1674;i1_HQ_LWC_c27580/f18p0/1937…
GO:0045182	translation regulator activity	18	62	0.203182	0.845614	i1_LQ_LWC_c30941/f1p0/1792;i2_HQ_LWC_c2135/f13p2/2315;i2_HQ_LWC_c21908/f4p1/2528;i2_HQ_LWC_c63583/f2p5/2384;i2_LQ_LWC_c103363/f1p0/2962;i2_LQ_LWC_c106546/f1p2/2195;i2_LQ_LWC_c121025/f1p0/2312;i2_LQ_LWC_c18871/f1p0/3006;i2_LQ_LWC_c33258/f1p2/2983;i2_LQ_LWC_c54353/f3p0/2505;i2_LQ_LWC_c71903/f1p0/2779;i3_LQ_LWC_c25182/f1p0/3249;i3_LQ_LWC_c27894/f1p0/3413;i3_LQ_LWC_c28075/f1p0/3086;i3_LQ_LWC_c5121/f1…
GO:0004198	calcium-dependent cysteine-type endopeptidase activity	9	28	0.203211	0.845614	i1_HQ_LWC_c28120/f5p0/1425;i1_LQ_LWC_c22275/f1p0/1920;i1_LQ_LWC_c31623/f1p11/1493;i2_HQ_LWC_c92212/f3p0/2057;i2_LQ_LWC_c104726/f1p9/2440;i2_LQ_LWC_c11526/f1p2/2126;i2_LQ_LWC_c24534/f1p4/2265;i2_LQ_LWC_c70323/f1p2/2846;i3_LQ_LWC_c4218/f1p29/3084
GO:0004435	phosphatidylinositol phospholipase C activity	9	28	0.203211	0.845614	i1_HQ_LWC_c13037/f2p8/1348;i1_LQ_LWC_c39451/f5p0/1474;i2_LQ_LWC_c105616/f1p1/2415;i2_LQ_LWC_c108577/f1p2/2394;i2_LQ_LWC_c17207/f3p1/2343;i2_LQ_LWC_c32368/f1p7/3011;i2_LQ_LWC_c51782/f1p1/2484;i2_LQ_LWC_c66005/f1p1/2209;i2_LQ_LWC_c71270/f1p3/2260
GO:0004629	phospholipase C activity	9	28	0.203211	0.845614	i1_HQ_LWC_c13037/f2p8/1348;i1_LQ_LWC_c39451/f5p0/1474;i2_LQ_LWC_c105616/f1p1/2415;i2_LQ_LWC_c108577/f1p2/2394;i2_LQ_LWC_c17207/f3p1/2343;i2_LQ_LWC_c32368/f1p7/3011;i2_LQ_LWC_c51782/f1p1/2484;i2_LQ_LWC_c66005/f1p1/2209;i2_LQ_LWC_c71270/f1p3/2260
GO:0015035	protein disulfide oxidoreductase activity	9	28	0.203211	0.845614	i0_LQ_LWC_c598/f1p0/609;i1_HQ_LWC_c27826/f4p0/1967;i1_HQ_LWC_c7445/f3p0/1620;i1_LQ_LWC_c24084/f1p11/1455;i1_LQ_LWC_c42409/f1p0/1042;i1_LQ_LWC_c7394/f1p7/1900;i2_LQ_LWC_c35813/f1p0/2240;i2_LQ_LWC_c81957/f1p3/2887;i3_LQ_LWC_c5633/f1p13/4054
GO:0015036	disulfide oxidoreductase activity	9	28	0.203211	0.845614	i0_LQ_LWC_c598/f1p0/609;i1_HQ_LWC_c27826/f4p0/1967;i1_HQ_LWC_c7445/f3p0/1620;i1_LQ_LWC_c24084/f1p11/1455;i1_LQ_LWC_c42409/f1p0/1042;i1_LQ_LWC_c7394/f1p7/1900;i2_LQ_LWC_c35813/f1p0/2240;i2_LQ_LWC_c81957/f1p3/2887;i3_LQ_LWC_c5633/f1p13/4054
GO:0022821	potassium ion antiporter activity	9	28	0.203211	0.845614	i1_LQ_LWC_c13830/f1p0/1380;i2_HQ_LWC_c10902/f3p4/2244;i2_LQ_LWC_c17918/f1p3/2622;i2_LQ_LWC_c24828/f1p3/2542;i2_LQ_LWC_c32341/f1p6/2457;i2_LQ_LWC_c50069/f1p2/2663;i2_LQ_LWC_c71112/f2p9/2851;i3_HQ_LWC_c20378/f2p20/3183;i3_LQ_LWC_c5955/f1p2/3438
GO:0003779	actin binding	56	212	0.204593	0.845614	i0_HQ_LWC_c154/f3p0/870;i1_HQ_LWC_c22704/f2p4/1889;i1_HQ_LWC_c2361/f10p26/1974;i1_LQ_LWC_c10628/f1p0/1621;i1_LQ_LWC_c13477/f1p0/1162;i1_LQ_LWC_c14474/f1p0/1228;i1_LQ_LWC_c18212/f1p8/1578;i1_LQ_LWC_c21210/f1p2/1618;i1_LQ_LWC_c23897/f1p7/1980;i1_LQ_LWC_c33856/f1p0/1572;i1_LQ_LWC_c35932/f1p0/1829;i1_LQ_LWC_c38832/f1p33/1190;i1_LQ_LWC_c4203/f1p5/1801;i1_LQ_LWC_c42098/f1p0/1060;i1_LQ_LWC_c4536/f1p0/18…
GO:0005230	extracellular ligand-gated ion channel activity	13	43	0.204704	0.845614	i0_LQ_LWC_c177/f2p0/790;i2_HQ_LWC_c38061/f2p2/2768;i2_LQ_LWC_c55034/f1p0/2977;i3_HQ_LWC_c1964/f8p0/3246;i3_HQ_LWC_c41399/f2p0/3966;i3_HQ_LWC_c8332/f4p0/3466;i3_LQ_LWC_c10145/f1p0/3663;i3_LQ_LWC_c10270/f1p0/3501;i3_LQ_LWC_c18240/f1p0/3262;i3_LQ_LWC_c19765/f1p0/3533;i3_LQ_LWC_c34571/f1p6/3278;i3_LQ_LWC_c34590/f1p4/3538;i3_LQ_LWC_c35263/f1p1/3574
GO:2001070	starch binding	13	43	0.204704	0.845614	i1_LQ_LWC_c11613/f1p0/1555;i1_LQ_LWC_c24947/f1p3/1518;i1_LQ_LWC_c41006/f1p0/1217;i2_HQ_LWC_c60512/f7p0/2139;i2_HQ_LWC_c6119/f4p0/2138;i3_LQ_LWC_c33980/f1p0/3938;i4_HQ_LWC_c1178/f8p0/4940;i4_LQ_LWC_c11736/f1p20/5013;i4_LQ_LWC_c25001/f1p0/4847;i4_LQ_LWC_c30218/f1p0/4733;i4_LQ_LWC_c36811/f1p0/4319;i4_LQ_LWC_c9447/f1p0/4737;i7_LQ_LWC_c192/f1p0/7698
GO:0016866	intramolecular transferase activity	20	70	0.209102	0.845614	i0_LQ_LWC_c1351/f1p0/817;i1_HQ_LWC_c29515/f3p0/1727;i1_LQ_LWC_c12837/f1p2/1666;i1_LQ_LWC_c34445/f1p0/1846;i1_LQ_LWC_c6422/f1p0/1905;i1_LQ_LWC_c8805/f1p4/1791;i2_HQ_LWC_c115956/f6p3/2132;i2_HQ_LWC_c41098/f2p0/2018;i2_HQ_LWC_c6408/f8p1/2282;i2_HQ_LWC_c96413/f15p2/2159;i2_HQ_LWC_c9965/f3p1/2256;i2_LQ_LWC_c19651/f1p0/2856;i2_LQ_LWC_c20903/f4p1/2490;i2_LQ_LWC_c22045/f1p3/2790;i2_LQ_LWC_c34663/f1p2/220…
GO:0004470	malic enzyme activity	14	47	0.209966	0.845614	i2_HQ_LWC_c115609/f12p0/2230;i2_HQ_LWC_c28395/f51p6/2379;i2_HQ_LWC_c77634/f28p0/2179;i2_HQ_LWC_c84920/f2p7/2155;i2_LQ_LWC_c106164/f1p8/2351;i2_LQ_LWC_c106492/f1p6/2615;i2_LQ_LWC_c25009/f1p4/2189;i2_LQ_LWC_c3240/f1p8/2293;i2_LQ_LWC_c39029/f1p3/2516;i2_LQ_LWC_c39981/f1p2/2188;i2_LQ_LWC_c7192/f1p4/2590;i2_LQ_LWC_c72252/f1p3/2495;i2_LQ_LWC_c75764/f1p8/2033;i4_LQ_LWC_c7929/f1p0/4320
GO:0004471	malate dehydrogenase (decarboxylating) (NAD+) activity	14	47	0.209966	0.845614	i2_HQ_LWC_c115609/f12p0/2230;i2_HQ_LWC_c28395/f51p6/2379;i2_HQ_LWC_c77634/f28p0/2179;i2_HQ_LWC_c84920/f2p7/2155;i2_LQ_LWC_c106164/f1p8/2351;i2_LQ_LWC_c106492/f1p6/2615;i2_LQ_LWC_c25009/f1p4/2189;i2_LQ_LWC_c3240/f1p8/2293;i2_LQ_LWC_c39029/f1p3/2516;i2_LQ_LWC_c39981/f1p2/2188;i2_LQ_LWC_c7192/f1p4/2590;i2_LQ_LWC_c72252/f1p3/2495;i2_LQ_LWC_c75764/f1p8/2033;i4_LQ_LWC_c7929/f1p0/4320
GO:0005231	excitatory extracellular ligand-gated ion channel activity	10	32	0.212305	0.845614	i0_LQ_LWC_c177/f2p0/790;i2_HQ_LWC_c38061/f2p2/2768;i3_HQ_LWC_c41399/f2p0/3966;i3_HQ_LWC_c8332/f4p0/3466;i3_LQ_LWC_c10145/f1p0/3663;i3_LQ_LWC_c10270/f1p0/3501;i3_LQ_LWC_c18240/f1p0/3262;i3_LQ_LWC_c19765/f1p0/3533;i3_LQ_LWC_c34571/f1p6/3278;i3_LQ_LWC_c35263/f1p1/3574
GO:0009055	electron carrier activity	37	137	0.213812	0.845614	i0_HQ_LWC_c293/f2p0/939;i0_LQ_LWC_c1018/f1p0/573;i0_LQ_LWC_c169/f2p0/546;i0_LQ_LWC_c1744/f1p5/501;i0_LQ_LWC_c2126/f1p1/581;i0_LQ_LWC_c545/f1p0/858;i0_LQ_LWC_c849/f1p4/581;i0_LQ_LWC_c863/f1p0/579;i0_LQ_LWC_c905/f1p0/872;i1_HQ_LWC_c2778/f2p0/1997;i1_HQ_LWC_c7445/f3p0/1620;i1_LQ_LWC_c13083/f1p1/1262;i1_LQ_LWC_c13763/f1p0/1298;i1_LQ_LWC_c13900/f1p1/1328;i1_LQ_LWC_c14199/f1p0/1119;i1_LQ_LWC_c24084/f1p…
GO:0005509	calcium ion binding	120	472	0.214699	0.845614	i0_HQ_LWC_c132/f3p0/704;i0_HQ_LWC_c273/f2p0/803;i0_LQ_LWC_c1308/f1p0/859;i0_LQ_LWC_c2030/f1p0/945;i0_LQ_LWC_c363/f1p0/686;i0_LQ_LWC_c868/f1p0/603;i1_HQ_LWC_c2282/f3p0/1905;i1_HQ_LWC_c2483/f2p14/1710;i1_HQ_LWC_c25705/f2p0/1369;i1_HQ_LWC_c29715/f2p0/1738;i1_HQ_LWC_c4156/f5p7/1621;i1_HQ_LWC_c835/f15p0/1613;i1_LQ_LWC_c13428/f1p0/1258;i1_LQ_LWC_c16917/f1p2/1565;i1_LQ_LWC_c20974/f1p2/1404;i1_LQ_LWC_c21…
GO:0005337	nucleoside transmembrane transporter activity	7	21	0.21483	0.845614	i1_HQ_LWC_c27639/f6p0/1594;i1_HQ_LWC_c27667/f6p0/1800;i1_LQ_LWC_c30463/f1p0/1772;i1_LQ_LWC_c36015/f1p0/1919;i2_LQ_LWC_c32882/f1p4/2160;i2_LQ_LWC_c49707/f1p0/2096;i2_LQ_LWC_c57011/f2p2/2089
GO:0019842	vitamin binding	24	86	0.217496	0.845614	i1_HQ_LWC_c1702/f6p0/1726;i1_HQ_LWC_c7122/f4p0/1994;i1_LQ_LWC_c10261/f1p0/1932;i1_LQ_LWC_c10305/f1p0/1482;i1_LQ_LWC_c23773/f2p0/2023;i1_LQ_LWC_c24319/f1p28/1532;i1_LQ_LWC_c25144/f1p0/1570;i1_LQ_LWC_c32922/f1p0/1848;i2_HQ_LWC_c17184/f2p3/2159;i2_HQ_LWC_c5925/f3p2/2209;i2_LQ_LWC_c106059/f1p8/2699;i2_LQ_LWC_c107014/f1p5/2243;i2_LQ_LWC_c11511/f1p0/2183;i2_LQ_LWC_c20765/f1p2/2420;i2_LQ_LWC_c27534/f1p1…
GO:0003952	NAD+ synthase (glutamine-hydrolyzing) activity	3	7	0.218806	0.845614	i2_LQ_LWC_c21606/f1p1/2137;i2_LQ_LWC_c51697/f1p1/2081;i2_LQ_LWC_c71194/f1p1/2952
GO:0004146	dihydrofolate reductase activity	3	7	0.218806	0.845614	i2_LQ_LWC_c24439/f1p1/2335;i2_LQ_LWC_c31503/f1p1/2842;i2_LQ_LWC_c6836/f1p1/2692
GO:0004560	alpha-L-fucosidase activity	3	7	0.218806	0.845614	i1_LQ_LWC_c30818/f1p0/1778;i1_LQ_LWC_c7859/f1p10/1760;i2_LQ_LWC_c38980/f1p0/2469
GO:0008915	lipid-A-disaccharide synthase activity	3	7	0.218806	0.845614	i1_HQ_LWC_c2069/f6p1/1849;i1_LQ_LWC_c30470/f1p0/1996;i2_LQ_LWC_c113907/f1p2/2057
GO:0015928	fucosidase activity	3	7	0.218806	0.845614	i1_LQ_LWC_c30818/f1p0/1778;i1_LQ_LWC_c7859/f1p10/1760;i2_LQ_LWC_c38980/f1p0/2469
GO:0016210	naringenin-chalcone synthase activity	5	14	0.223723	0.845614	i0_HQ_LWC_c254/f2p0/660;i1_LQ_LWC_c23106/f1p11/1686;i2_LQ_LWC_c38686/f1p3/2058;i2_LQ_LWC_c4130/f1p0/2293;i3_HQ_LWC_c31727/f6p0/3734
GO:0008172	S-methyltransferase activity	18	63	0.224787	0.845614	i1_HQ_LWC_c10881/f5p0/1483;i1_LQ_LWC_c11270/f1p6/1982;i1_LQ_LWC_c19062/f1p0/2013;i1_LQ_LWC_c21061/f1p8/1427;i1_LQ_LWC_c23231/f1p0/1447;i2_HQ_LWC_c128271/f30p6/2778;i2_HQ_LWC_c18701/f2p1/2714;i2_HQ_LWC_c28705/f8p1/2736;i2_HQ_LWC_c96743/f3p0/2711;i2_LQ_LWC_c102386/f1p11/2554;i2_LQ_LWC_c103766/f1p4/2639;i2_LQ_LWC_c105181/f1p30/2935;i2_LQ_LWC_c33134/f1p1/2722;i2_LQ_LWC_c52937/f1p22/2859;i2_LQ_LWC_c69…
GO:0016765	transferase activity, transferring alkyl or aryl (other than methyl) groups	32	118	0.226139	0.845614	i1_HQ_LWC_c14499/f6p0/1460;i1_HQ_LWC_c16545/f2p0/1748;i1_HQ_LWC_c16618/f2p0/1809;i1_HQ_LWC_c25815/f2p5/1363;i1_HQ_LWC_c40234/f113p0/1677;i1_HQ_LWC_c9767/f5p0/1723;i1_LQ_LWC_c19780/f1p0/1422;i1_LQ_LWC_c21457/f1p2/1819;i1_LQ_LWC_c22266/f1p0/1683;i1_LQ_LWC_c23426/f1p0/1636;i1_LQ_LWC_c23857/f1p4/1510;i1_LQ_LWC_c35104/f1p0/1673;i1_LQ_LWC_c36660/f1p0/1691;i1_LQ_LWC_c37483/f1p1/1218;i1_LQ_LWC_c37897/f1p…
GO:0009378	four-way junction helicase activity	114	449	0.226185	0.845614	i1_HQ_LWC_c8892/f2p11/1711;i1_LQ_LWC_c10356/f1p0/1783;i1_LQ_LWC_c11196/f1p2/1905;i1_LQ_LWC_c11448/f1p0/1992;i1_LQ_LWC_c20286/f1p0/1887;i1_LQ_LWC_c21457/f1p2/1819;i1_LQ_LWC_c23722/f1p0/1679;i1_LQ_LWC_c23841/f1p0/1594;i1_LQ_LWC_c24908/f1p3/1895;i1_LQ_LWC_c27107/f1p3/1384;i1_LQ_LWC_c32628/f1p3/1928;i1_LQ_LWC_c3654/f2p0/1821;i1_LQ_LWC_c5910/f1p0/1534;i1_LQ_LWC_c6055/f1p0/1934;i1_LQ_LWC_c6490/f1p0/194…
GO:0008273	calcium, potassium:sodium antiporter activity	8	25	0.226942	0.845614	i1_LQ_LWC_c13830/f1p0/1380;i2_HQ_LWC_c10902/f3p4/2244;i2_LQ_LWC_c17918/f1p3/2622;i2_LQ_LWC_c24828/f1p3/2542;i2_LQ_LWC_c32341/f1p6/2457;i2_LQ_LWC_c50069/f1p2/2663;i2_LQ_LWC_c71112/f2p9/2851;i3_LQ_LWC_c5955/f1p2/3438
GO:0015368	calcium:cation antiporter activity	8	25	0.226942	0.845614	i1_LQ_LWC_c13830/f1p0/1380;i2_HQ_LWC_c10902/f3p4/2244;i2_LQ_LWC_c17918/f1p3/2622;i2_LQ_LWC_c24828/f1p3/2542;i2_LQ_LWC_c32341/f1p6/2457;i2_LQ_LWC_c50069/f1p2/2663;i2_LQ_LWC_c71112/f2p9/2851;i3_LQ_LWC_c5955/f1p2/3438
GO:0016641	oxidoreductase activity, acting on the CH-NH2 group of donors, oxygen as acceptor	8	25	0.226942	0.845614	i2_HQ_LWC_c15093/f8p1/2718;i2_HQ_LWC_c16980/f3p5/2375;i2_HQ_LWC_c52406/f2p1/2642;i2_HQ_LWC_c7644/f3p7/2326;i2_LQ_LWC_c11351/f3p2/2957;i2_LQ_LWC_c7872/f15p2/2851;i3_LQ_LWC_c35308/f1p1/3755;i3_LQ_LWC_c37592/f1p0/3683
GO:0022857	transmembrane transporter activity	788	3239	0.229481	0.845614	i0_HQ_LWC_c245/f2p0/549;i0_HQ_LWC_c87/f4p0/776;i0_LQ_LWC_c1176/f1p0/678;i0_LQ_LWC_c1199/f1p0/891;i0_LQ_LWC_c1359/f1p0/734;i0_LQ_LWC_c1382/f1p2/958;i0_LQ_LWC_c162/f2p0/603;i0_LQ_LWC_c169/f2p0/546;i0_LQ_LWC_c1744/f1p5/501;i0_LQ_LWC_c177/f2p0/790;i0_LQ_LWC_c1968/f1p1/872;i0_LQ_LWC_c263/f2p0/733;i0_LQ_LWC_c497/f1p0/899;i0_LQ_LWC_c863/f1p0/579;i0_LQ_LWC_c988/f1p0/635;i10_LQ_LWC_c18/f1p0/10639;i13_LQ_L…
GO:0004177	aminopeptidase activity	13	44	0.231078	0.845614	i1_HQ_LWC_c10664/f2p10/1658;i1_LQ_LWC_c11548/f1p4/1559;i1_LQ_LWC_c20320/f1p1/1695;i1_LQ_LWC_c33537/f1p0/1598;i1_LQ_LWC_c4680/f1p9/1773;i2_LQ_LWC_c108083/f1p4/2729;i2_LQ_LWC_c25103/f1p1/2283;i2_LQ_LWC_c51484/f1p0/2909;i2_LQ_LWC_c64657/f1p0/2584;i3_HQ_LWC_c2541/f12p1/3519;i3_LQ_LWC_c12670/f1p11/3202;i3_LQ_LWC_c13906/f1p5/3021;i3_LQ_LWC_c19753/f1p0/3438
GO:0010181	FMN binding	13	44	0.231078	0.845614	i0_LQ_LWC_c1604/f1p0/1002;i1_HQ_LWC_c4960/f2p1/1728;i1_LQ_LWC_c27088/f1p0/1218;i1_LQ_LWC_c33482/f1p0/1669;i1_LQ_LWC_c35331/f1p0/1417;i2_LQ_LWC_c107015/f1p4/2614;i2_LQ_LWC_c13472/f1p0/2036;i2_LQ_LWC_c75690/f1p5/2027;i3_HQ_LWC_c2687/f3p7/3430;i3_LQ_LWC_c7312/f1p0/3446;i4_HQ_LWC_c17028/f15p0/4746;i4_LQ_LWC_c19957/f1p5/4506;i4_LQ_LWC_c4212/f1p0/4635
GO:0032403	protein complex binding	148	589	0.233938	0.845614	i0_LQ_LWC_c342/f1p0/873;i0_LQ_LWC_c960/f1p0/910;i1_HQ_LWC_c25699/f2p0/1281;i1_HQ_LWC_c25810/f2p0/1237;i1_HQ_LWC_c37233/f4p26/1178;i1_HQ_LWC_c6276/f2p0/1746;i1_LQ_LWC_c10271/f1p0/1806;i1_LQ_LWC_c10556/f1p0/1985;i1_LQ_LWC_c11296/f1p3/1769;i1_LQ_LWC_c20136/f1p1/1918;i1_LQ_LWC_c21210/f1p2/1618;i1_LQ_LWC_c24086/f1p8/1981;i1_LQ_LWC_c26485/f1p0/1187;i1_LQ_LWC_c34579/f1p7/1841;i1_LQ_LWC_c42096/f1p0/1066;…
GO:0000257	nitrilase activity	1	1	0.237866	0.845614	i0_LQ_LWC_c1954/f1p0/894
GO:0001664	G-protein coupled receptor binding	1	1	0.237866	0.845614	i1_LQ_LWC_c42576/f1p3/1057
GO:0003726	double-stranded RNA adenosine deaminase activity	1	1	0.237866	0.845614	i3_LQ_LWC_c39887/f1p1/3026
GO:0003884	D-amino-acid oxidase activity	1	1	0.237866	0.845614	i3_LQ_LWC_c37592/f1p0/3683
GO:0004037	allantoicase activity	1	1	0.237866	0.845614	i0_LQ_LWC_c1954/f1p0/894
GO:0004109	coproporphyrinogen oxidase activity	1	1	0.237866	0.845614	i1_LQ_LWC_c6029/f1p1/1642
GO:0004400	histidinol-phosphate transaminase activity	1	1	0.237866	0.845614	i1_HQ_LWC_c6342/f3p0/1770
GO:0004798	thymidylate kinase activity	1	1	0.237866	0.845614	i2_LQ_LWC_c106563/f1p0/2984
GO:0004838	L-tyrosine:2-oxoglutarate aminotransferase activity	1	1	0.237866	0.845614	i2_LQ_LWC_c108522/f1p0/2274
GO:0005095	GTPase inhibitor activity	1	1	0.237866	0.845614	i2_LQ_LWC_c7333/f1p1/2129
GO:0005129	granulocyte macrophage colony-stimulating factor receptor binding	1	1	0.237866	0.845614	i2_HQ_LWC_c77476/f5p0/2221
GO:0005173	stem cell factor receptor binding	1	1	0.237866	0.845614	i2_HQ_LWC_c100922/f2p1/2635
GO:0005174	CD40 receptor binding	1	1	0.237866	0.845614	i2_HQ_LWC_c100922/f2p1/2635
GO:0005518	collagen binding	1	1	0.237866	0.845614	i2_LQ_LWC_c4058/f1p0/2362
GO:0008116	prostaglandin-I synthase activity	1	1	0.237866	0.845614	i2_LQ_LWC_c11265/f1p2/2211
GO:0008144	drug binding	1	1	0.237866	0.845614	i2_LQ_LWC_c70370/f1p3/2519
GO:0008658	penicillin binding	1	1	0.237866	0.845614	i2_LQ_LWC_c70370/f1p3/2519
GO:0008659	(3R)-hydroxymyristoyl-[acyl-carrier-protein] dehydratase activity	1	1	0.237866	0.845614	i2_LQ_LWC_c70370/f1p3/2519
GO:0009540	zeaxanthin epoxidase [overall] activity	1	1	0.237866	0.845614	i1_LQ_LWC_c6717/f1p4/1969
GO:0015129	lactate transmembrane transporter activity	1	1	0.237866	0.845614	i1_LQ_LWC_c3727/f1p0/1811
GO:0015197	peptide transporter activity	1	1	0.237866	0.845614	i2_HQ_LWC_c31259/f2p0/2666
GO:0015198	oligopeptide transporter activity	1	1	0.237866	0.845614	i2_HQ_LWC_c31259/f2p0/2666
GO:0015558	p-aminobenzoyl-glutamate uptake transmembrane transporter activity	1	1	0.237866	0.845614	i2_HQ_LWC_c31259/f2p0/2666
GO:0015563	uptake transmembrane transporter activity	1	1	0.237866	0.845614	i2_HQ_LWC_c31259/f2p0/2666
GO:0015569	p-aminobenzoyl-glutamate transmembrane transporter activity	1	1	0.237866	0.845614	i2_HQ_LWC_c31259/f2p0/2666
GO:0016815	hydrolase activity, acting on carbon-nitrogen (but not peptide) bonds, in nitriles	1	1	0.237866	0.845614	i0_LQ_LWC_c1954/f1p0/894
GO:0017110	nucleoside-diphosphatase activity	1	1	0.237866	0.845614	i3_HQ_LWC_c1796/f7p0/3408
GO:0031854	orexigenic neuropeptide QRFP receptor binding	1	1	0.237866	0.845614	i1_LQ_LWC_c42576/f1p3/1057
GO:0032813	tumor necrosis factor receptor superfamily binding	1	1	0.237866	0.845614	i2_HQ_LWC_c100922/f2p1/2635
GO:0033293	monocarboxylic acid binding	1	1	0.237866	0.845614	i2_LQ_LWC_c70370/f1p3/2519
GO:0034069	aminoglycoside N-acetyltransferase activity	1	1	0.237866	0.845614	i1_LQ_LWC_c18571/f1p0/1738
GO:0035673	oligopeptide transmembrane transporter activity	1	1	0.237866	0.845614	i2_HQ_LWC_c31259/f2p0/2666
GO:0042263	neuropeptide F receptor activity	1	1	0.237866	0.845614	i2_LQ_LWC_c22668/f1p1/2948
GO:0042287	MHC protein binding	1	1	0.237866	0.845614	i3_LQ_LWC_c13578/f1p0/3179
GO:0042289	MHC class II protein binding	1	1	0.237866	0.845614	i3_LQ_LWC_c13578/f1p0/3179
GO:0042936	dipeptide transporter activity	1	1	0.237866	0.845614	i2_HQ_LWC_c31259/f2p0/2666
GO:0045133	2,3-dihydroxybenzoate 3,4-dioxygenase activity	1	1	0.237866	0.845614	i2_LQ_LWC_c52547/f1p0/2286
GO:0046353	aminoglycoside 3-N-acetyltransferase activity	1	1	0.237866	0.845614	i1_LQ_LWC_c18571/f1p0/1738
GO:0046559	alpha-glucuronidase activity	1	1	0.237866	0.845614	i4_LQ_LWC_c13602/f1p0/4859
GO:0047605	acetolactate decarboxylase activity	1	1	0.237866	0.845614	i1_LQ_LWC_c13888/f1p0/1202
GO:0047869	dimethylpropiothetin dethiomethylase activity	1	1	0.237866	0.845614	i3_LQ_LWC_c19027/f1p15/3703
GO:0050504	mannosyl-3-phosphoglycerate synthase activity	1	1	0.237866	0.845614	i2_LQ_LWC_c48415/f1p3/2905
GO:0050525	cutinase activity	1	1	0.237866	0.845614	i3_LQ_LWC_c24798/f1p46/3736
GO:0070547	L-tyrosine aminotransferase activity	1	1	0.237866	0.845614	i2_LQ_LWC_c108522/f1p0/2274
GO:0071855	neuropeptide receptor binding	1	1	0.237866	0.845614	i1_LQ_LWC_c42576/f1p3/1057
GO:0071916	dipeptide transmembrane transporter activity	1	1	0.237866	0.845614	i2_HQ_LWC_c31259/f2p0/2666
GO:1904680	peptide transmembrane transporter activity	1	1	0.237866	0.845614	i2_HQ_LWC_c31259/f2p0/2666
GO:0004656	procollagen-proline 4-dioxygenase activity	2	4	0.24141	0.845614	i2_LQ_LWC_c90384/f1p1/2454;i3_LQ_LWC_c31059/f1p0/3112
GO:0004784	superoxide dismutase activity	2	4	0.24141	0.845614	i1_LQ_LWC_c42429/f1p0/1061;i2_HQ_LWC_c7659/f3p1/2700
GO:0004815	aspartate-tRNA ligase activity	2	4	0.24141	0.845614	i2_LQ_LWC_c65664/f1p0/2145;i2_LQ_LWC_c87917/f1p0/2784
GO:0004834	tryptophan synthase activity	2	4	0.24141	0.845614	i1_HQ_LWC_c25815/f2p5/1363;i1_LQ_LWC_c4222/f1p0/1713
GO:0005094	Rho GDP-dissociation inhibitor activity	2	4	0.24141	0.845614	i1_HQ_LWC_c11361/f2p7/1935;i2_LQ_LWC_c7333/f1p1/2129
GO:0008240	tripeptidyl-peptidase activity	2	4	0.24141	0.845614	i2_LQ_LWC_c108083/f1p4/2729;i2_LQ_LWC_c25103/f1p1/2283
GO:0008990	rRNA (guanine-N2-)-methyltransferase activity	2	4	0.24141	0.845614	i1_LQ_LWC_c32487/f1p0/1547;i1_LQ_LWC_c38145/f1p5/1337
GO:0016435	rRNA (guanine) methyltransferase activity	2	4	0.24141	0.845614	i1_LQ_LWC_c32487/f1p0/1547;i1_LQ_LWC_c38145/f1p5/1337
GO:0016721	oxidoreductase activity, acting on superoxide radicals as acceptor	2	4	0.24141	0.845614	i1_LQ_LWC_c42429/f1p0/1061;i2_HQ_LWC_c7659/f3p1/2700
GO:0016867	intramolecular transferase activity, transferring acyl groups	2	4	0.24141	0.845614	i0_LQ_LWC_c1351/f1p0/817;i2_LQ_LWC_c20903/f4p1/2490
GO:0019798	procollagen-proline dioxygenase activity	2	4	0.24141	0.845614	i2_LQ_LWC_c90384/f1p1/2454;i3_LQ_LWC_c31059/f1p0/3112
GO:0031543	peptidyl-proline dioxygenase activity	2	4	0.24141	0.845614	i2_LQ_LWC_c90384/f1p1/2454;i3_LQ_LWC_c31059/f1p0/3112
GO:0031545	peptidyl-proline 4-dioxygenase activity	2	4	0.24141	0.845614	i2_LQ_LWC_c90384/f1p1/2454;i3_LQ_LWC_c31059/f1p0/3112
GO:0046962	sodium-transporting ATPase activity, rotational mechanism	2	4	0.24141	0.845614	i3_HQ_LWC_c1746/f13p8/3308;i3_HQ_LWC_c5534/f2p1/3470
GO:0003905	alkylbase DNA N-glycosylase activity	6	18	0.241795	0.845614	i1_HQ_LWC_c13037/f2p8/1348;i1_HQ_LWC_c2413/f5p5/1819;i1_LQ_LWC_c24895/f1p0/1506;i1_LQ_LWC_c32216/f1p1/1440;i1_LQ_LWC_c39451/f5p0/1474;i2_HQ_LWC_c32079/f3p0/2413
GO:0008725	DNA-3-methyladenine glycosylase activity	6	18	0.241795	0.845614	i1_HQ_LWC_c13037/f2p8/1348;i1_HQ_LWC_c2413/f5p5/1819;i1_LQ_LWC_c24895/f1p0/1506;i1_LQ_LWC_c32216/f1p1/1440;i1_LQ_LWC_c39451/f5p0/1474;i2_HQ_LWC_c32079/f3p0/2413
GO:0043733	DNA-3-methylbase glycosylase activity	6	18	0.241795	0.845614	i1_HQ_LWC_c13037/f2p8/1348;i1_HQ_LWC_c2413/f5p5/1819;i1_LQ_LWC_c24895/f1p0/1506;i1_LQ_LWC_c32216/f1p1/1440;i1_LQ_LWC_c39451/f5p0/1474;i2_HQ_LWC_c32079/f3p0/2413
GO:0044769	ATPase activity, coupled to transmembrane movement of ions, rotational mechanism	6	18	0.241795	0.845614	i0_HQ_LWC_c245/f2p0/549;i1_LQ_LWC_c26759/f1p0/1300;i2_LQ_LWC_c133821/f1p0/2023;i2_LQ_LWC_c52900/f1p0/2619;i3_HQ_LWC_c1746/f13p8/3308;i3_HQ_LWC_c5534/f2p1/3470
GO:0005342	organic acid transmembrane transporter activity	31	115	0.241999	0.845614	i0_LQ_LWC_c497/f1p0/899;i1_LQ_LWC_c18330/f1p8/1716;i1_LQ_LWC_c20425/f1p0/1755;i1_LQ_LWC_c23431/f1p0/2007;i1_LQ_LWC_c23946/f1p0/1777;i1_LQ_LWC_c25045/f1p2/1861;i1_LQ_LWC_c31933/f1p0/1753;i1_LQ_LWC_c3727/f1p0/1811;i1_LQ_LWC_c8348/f1p2/1766;i2_HQ_LWC_c116266/f11p1/2135;i2_HQ_LWC_c123475/f2p0/2052;i2_HQ_LWC_c12486/f2p0/2170;i2_HQ_LWC_c31259/f2p0/2666;i2_HQ_LWC_c64205/f3p1/2186;i2_HQ_LWC_c96395/f3p1/2…
GO:0016702	oxidoreductase activity, acting on single donors with incorporation of molecular oxygen, incorporation of two atoms of oxygen	31	115	0.241999	0.845614	i0_LQ_LWC_c1683/f1p0/900;i1_HQ_LWC_c14970/f3p0/1516;i1_HQ_LWC_c2512/f5p5/1664;i1_LQ_LWC_c14157/f1p0/1231;i1_LQ_LWC_c22808/f1p3/1774;i1_LQ_LWC_c7296/f1p5/2004;i2_HQ_LWC_c10704/f4p1/2315;i2_HQ_LWC_c17034/f3p2/2516;i2_HQ_LWC_c43473/f17p5/2278;i2_HQ_LWC_c55414/f2p0/2121;i2_HQ_LWC_c70521/f2p0/3001;i2_LQ_LWC_c102946/f1p0/2556;i2_LQ_LWC_c103536/f1p11/2598;i2_LQ_LWC_c108708/f1p10/2892;i2_LQ_LWC_c13097/f1…
GO:0046943	carboxylic acid transmembrane transporter activity	31	115	0.241999	0.845614	i0_LQ_LWC_c497/f1p0/899;i1_LQ_LWC_c18330/f1p8/1716;i1_LQ_LWC_c20425/f1p0/1755;i1_LQ_LWC_c23431/f1p0/2007;i1_LQ_LWC_c23946/f1p0/1777;i1_LQ_LWC_c25045/f1p2/1861;i1_LQ_LWC_c31933/f1p0/1753;i1_LQ_LWC_c3727/f1p0/1811;i1_LQ_LWC_c8348/f1p2/1766;i2_HQ_LWC_c116266/f11p1/2135;i2_HQ_LWC_c123475/f2p0/2052;i2_HQ_LWC_c12486/f2p0/2170;i2_HQ_LWC_c31259/f2p0/2666;i2_HQ_LWC_c64205/f3p1/2186;i2_HQ_LWC_c96395/f3p1/2…
GO:0051213	dioxygenase activity	64	248	0.247658	0.862921	i0_LQ_LWC_c1683/f1p0/900;i1_HQ_LWC_c14970/f3p0/1516;i1_HQ_LWC_c16440/f2p0/1804;i1_HQ_LWC_c16591/f3p0/1832;i1_HQ_LWC_c2512/f5p5/1664;i1_HQ_LWC_c27509/f19p0/1855;i1_HQ_LWC_c27549/f9p0/1908;i1_HQ_LWC_c4940/f4p0/1925;i1_HQ_LWC_c6735/f2p0/1881;i1_LQ_LWC_c12582/f1p0/1959;i1_LQ_LWC_c12723/f1p0/1817;i1_LQ_LWC_c12743/f1p0/1917;i1_LQ_LWC_c14157/f1p0/1231;i1_LQ_LWC_c16827/f2p0/1852;i1_LQ_LWC_c18247/f2p0/162…
GO:0008948	oxaloacetate decarboxylase activity	4	11	0.253848	0.881979	i1_LQ_LWC_c4755/f1p5/2000;i2_HQ_LWC_c100833/f2p2/2464;i2_LQ_LWC_c4589/f1p0/2195;i2_LQ_LWC_c49768/f1p0/2375
GO:0008131	primary amine oxidase activity	7	22	0.254583	0.882025	i2_HQ_LWC_c15093/f8p1/2718;i2_HQ_LWC_c16980/f3p5/2375;i2_HQ_LWC_c52406/f2p1/2642;i2_HQ_LWC_c7644/f3p7/2326;i2_LQ_LWC_c11351/f3p2/2957;i2_LQ_LWC_c7872/f15p2/2851;i3_LQ_LWC_c35308/f1p1/3755
GO:0016903	oxidoreductase activity, acting on the aldehyde or oxo group of donors	41	156	0.258179	0.891957	i1_HQ_LWC_c12468/f2p10/1794;i1_HQ_LWC_c1702/f6p0/1726;i1_HQ_LWC_c2186/f4p2/1920;i1_HQ_LWC_c2817/f3p0/1753;i1_HQ_LWC_c39612/f6p3/1217;i1_HQ_LWC_c6276/f2p0/1746;i1_HQ_LWC_c7122/f4p0/1994;i1_LQ_LWC_c10305/f1p0/1482;i1_LQ_LWC_c13378/f1p0/1107;i1_LQ_LWC_c17522/f1p0/1444;i1_LQ_LWC_c21507/f1p0/1826;i1_LQ_LWC_c22045/f1p3/1999;i1_LQ_LWC_c24319/f1p28/1532;i1_LQ_LWC_c25144/f1p0/1570;i1_LQ_LWC_c26762/f1p0/11…
GO:0017025	TBP-class protein binding	8	26	0.264026	0.909586	i1_HQ_LWC_c1766/f9p4/1715;i1_LQ_LWC_c7322/f1p0/1500;i2_HQ_LWC_c69756/f2p3/2577;i2_HQ_LWC_c77475/f5p3/2696;i2_LQ_LWC_c18776/f1p1/1736;i2_LQ_LWC_c43753/f22p3/2535;i2_LQ_LWC_c50523/f1p1/2659;i2_LQ_LWC_c75240/f1p1/2063
GO:0008324	cation transmembrane transporter activity	309	1258	0.26491	0.910071	i0_HQ_LWC_c245/f2p0/549;i0_HQ_LWC_c87/f4p0/776;i0_LQ_LWC_c1176/f1p0/678;i0_LQ_LWC_c1199/f1p0/891;i0_LQ_LWC_c1359/f1p0/734;i0_LQ_LWC_c1382/f1p2/958;i0_LQ_LWC_c162/f2p0/603;i0_LQ_LWC_c169/f2p0/546;i0_LQ_LWC_c1744/f1p5/501;i0_LQ_LWC_c177/f2p0/790;i0_LQ_LWC_c263/f2p0/733;i0_LQ_LWC_c863/f1p0/579;i1_HQ_LWC_c11094/f2p7/1986;i1_HQ_LWC_c12720/f2p1/1752;i1_HQ_LWC_c14010/f3p0/1545;i1_HQ_LWC_c1544/f10p0/1915…
GO:0070011	peptidase activity, acting on L-amino acid peptides	303	1234	0.269474	0.921344	i0_HQ_LWC_c144/f3p0/960;i1_HQ_LWC_c10664/f2p10/1658;i1_HQ_LWC_c11145/f4p3/1837;i1_HQ_LWC_c14939/f5p0/1494;i1_HQ_LWC_c14960/f3p0/1405;i1_HQ_LWC_c16436/f2p0/1621;i1_HQ_LWC_c16561/f3p0/1968;i1_HQ_LWC_c1695/f9p0/1986;i1_HQ_LWC_c1836/f7p0/1727;i1_HQ_LWC_c19846/f3p0/1413;i1_HQ_LWC_c21770/f2p4/1474;i1_HQ_LWC_c25165/f3p0/1983;i1_HQ_LWC_c2572/f4p0/1674;i1_HQ_LWC_c27580/f18p0/1937;i1_HQ_LWC_c27721/f2p0/137…
GO:0004312	fatty acid synthase activity	18	65	0.270748	0.921344	i1_HQ_LWC_c16742/f2p0/1622;i1_LQ_LWC_c19554/f1p0/1975;i1_LQ_LWC_c19608/f1p0/1926;i1_LQ_LWC_c6122/f1p2/1973;i1_LQ_LWC_c6993/f1p9/1726;i1_LQ_LWC_c7269/f1p3/1532;i1_LQ_LWC_c9750/f1p0/1691;i2_HQ_LWC_c74094/f2p8/2213;i2_HQ_LWC_c87627/f2p8/2451;i2_HQ_LWC_c97311/f12p4/2087;i2_LQ_LWC_c116804/f75p6/2213;i2_LQ_LWC_c20953/f1p7/2328;i2_LQ_LWC_c37569/f1p7/2101;i2_LQ_LWC_c50258/f1p5/2467;i2_LQ_LWC_c72111/f1p5/…
GO:0004315	3-oxoacyl-[acyl-carrier-protein] synthase activity	18	65	0.270748	0.921344	i1_HQ_LWC_c16742/f2p0/1622;i1_LQ_LWC_c19554/f1p0/1975;i1_LQ_LWC_c19608/f1p0/1926;i1_LQ_LWC_c6122/f1p2/1973;i1_LQ_LWC_c6993/f1p9/1726;i1_LQ_LWC_c7269/f1p3/1532;i1_LQ_LWC_c9750/f1p0/1691;i2_HQ_LWC_c74094/f2p8/2213;i2_HQ_LWC_c87627/f2p8/2451;i2_HQ_LWC_c97311/f12p4/2087;i2_LQ_LWC_c116804/f75p6/2213;i2_LQ_LWC_c20953/f1p7/2328;i2_LQ_LWC_c37569/f1p7/2101;i2_LQ_LWC_c50258/f1p5/2467;i2_LQ_LWC_c72111/f1p5/…
GO:1901505	carbohydrate derivative transporter activity	9	30	0.271205	0.921344	i0_LQ_LWC_c2126/f1p1/581;i1_HQ_LWC_c27639/f6p0/1594;i1_HQ_LWC_c27667/f6p0/1800;i1_LQ_LWC_c18398/f1p4/1394;i1_LQ_LWC_c30463/f1p0/1772;i1_LQ_LWC_c36015/f1p0/1919;i2_LQ_LWC_c32882/f1p4/2160;i2_LQ_LWC_c49707/f1p0/2096;i2_LQ_LWC_c57011/f2p2/2089
GO:0016162	cellulose 1,4-beta-cellobiosidase activity	5	15	0.274126	0.926121	i1_LQ_LWC_c30045/f1p0/1532;i2_LQ_LWC_c11930/f1p8/2367;i2_LQ_LWC_c12958/f5p6/2131;i2_LQ_LWC_c18044/f1p0/2366;i2_LQ_LWC_c21361/f1p8/2214
GO:0070851	growth factor receptor binding	5	15	0.274126	0.926121	i1_LQ_LWC_c6469/f1p1/1648;i2_HQ_LWC_c77476/f5p0/2221;i3_LQ_LWC_c11537/f1p0/3343;i3_LQ_LWC_c19142/f1p11/3230;i3_LQ_LWC_c36515/f1p0/3273
GO:0035251	UDP-glucosyltransferase activity	193	780	0.275259	0.927387	i0_LQ_LWC_c1471/f1p1/724;i1_HQ_LWC_c1702/f6p0/1726;i1_HQ_LWC_c1897/f6p0/1954;i1_HQ_LWC_c20779/f2p0/1916;i1_HQ_LWC_c2476/f4p0/1753;i1_HQ_LWC_c29515/f3p0/1727;i1_HQ_LWC_c36865/f16p0/1378;i1_HQ_LWC_c37428/f2p1/1269;i1_HQ_LWC_c39571/f2p0/1388;i1_HQ_LWC_c39612/f6p3/1217;i1_HQ_LWC_c6996/f2p2/2026;i1_HQ_LWC_c8780/f2p0/1791;i1_LQ_LWC_c10805/f1p0/1671;i1_LQ_LWC_c11182/f1p0/1954;i1_LQ_LWC_c12098/f1p0/1480;…
GO:0019104	DNA N-glycosylase activity	10	34	0.276778	0.929943	i1_HQ_LWC_c13037/f2p8/1348;i1_HQ_LWC_c2413/f5p5/1819;i1_LQ_LWC_c24895/f1p0/1506;i1_LQ_LWC_c32216/f1p1/1440;i1_LQ_LWC_c39451/f5p0/1474;i2_HQ_LWC_c32079/f3p0/2413;i3_HQ_LWC_c1581/f8p4/3470;i4_HQ_LWC_c2390/f2p19/4822;i4_LQ_LWC_c31701/f1p0/4190;i4_LQ_LWC_c7437/f1p0/4619
GO:0038023	signaling receptor activity	205	830	0.278261	0.932364	i0_LQ_LWC_c1604/f1p0/1002;i0_LQ_LWC_c177/f2p0/790;i1_HQ_LWC_c1497/f4p0/1573;i1_HQ_LWC_c19664/f2p2/1560;i1_HQ_LWC_c22536/f2p5/1949;i1_HQ_LWC_c22558/f4p0/1695;i1_HQ_LWC_c2648/f5p0/1751;i1_HQ_LWC_c27550/f8p0/1521;i1_HQ_LWC_c29516/f3p0/1995;i1_HQ_LWC_c37294/f3p0/1311;i1_HQ_LWC_c37448/f2p4/1393;i1_HQ_LWC_c4433/f2p0/1515;i1_HQ_LWC_c4742/f2p0/1496;i1_HQ_LWC_c4960/f2p1/1728;i1_HQ_LWC_c6219/f2p0/1871;i1_H…
GO:0019829	cation-transporting ATPase activity	6	19	0.287226	0.945582	i0_HQ_LWC_c245/f2p0/549;i1_LQ_LWC_c26759/f1p0/1300;i2_LQ_LWC_c133821/f1p0/2023;i2_LQ_LWC_c52900/f1p0/2619;i3_HQ_LWC_c1746/f13p8/3308;i3_HQ_LWC_c5534/f2p1/3470
GO:0019843	rRNA binding	6	19	0.287226	0.945582	i0_LQ_LWC_c686/f1p0/864;i2_LQ_LWC_c10428/f1p0/2688;i2_LQ_LWC_c13581/f1p0/2016;i3_LQ_LWC_c26926/f1p1/3297;i3_LQ_LWC_c5117/f1p3/3942;i5_LQ_LWC_c10141/f1p2/5037
GO:0003871	5-methyltetrahydropteroyltriglutamate-homocysteine S-methyltransferase activity	13	46	0.287448	0.945582	i2_HQ_LWC_c128271/f30p6/2778;i2_HQ_LWC_c18701/f2p1/2714;i2_HQ_LWC_c28705/f8p1/2736;i2_HQ_LWC_c96743/f3p0/2711;i2_LQ_LWC_c102386/f1p11/2554;i2_LQ_LWC_c103766/f1p4/2639;i2_LQ_LWC_c105181/f1p30/2935;i2_LQ_LWC_c33134/f1p1/2722;i2_LQ_LWC_c52937/f1p22/2859;i2_LQ_LWC_c69502/f1p11/2910;i3_HQ_LWC_c32055/f3p0/3111;i3_LQ_LWC_c5067/f1p0/3134;i5_LQ_LWC_c9874/f1p0/5155
GO:0042085	5-methyltetrahydropteroyltri-L-glutamate-dependent methyltransferase activity	13	46	0.287448	0.945582	i2_HQ_LWC_c128271/f30p6/2778;i2_HQ_LWC_c18701/f2p1/2714;i2_HQ_LWC_c28705/f8p1/2736;i2_HQ_LWC_c96743/f3p0/2711;i2_LQ_LWC_c102386/f1p11/2554;i2_LQ_LWC_c103766/f1p4/2639;i2_LQ_LWC_c105181/f1p30/2935;i2_LQ_LWC_c33134/f1p1/2722;i2_LQ_LWC_c52937/f1p22/2859;i2_LQ_LWC_c69502/f1p11/2910;i3_HQ_LWC_c32055/f3p0/3111;i3_LQ_LWC_c5067/f1p0/3134;i5_LQ_LWC_c9874/f1p0/5155
GO:0071949	FAD binding	40	154	0.289269	0.945582	i1_HQ_LWC_c10683/f2p0/1809;i1_HQ_LWC_c2648/f5p0/1751;i1_HQ_LWC_c27811/f8p0/1952;i1_HQ_LWC_c39222/f11p0/1910;i1_LQ_LWC_c10603/f1p0/1822;i1_LQ_LWC_c11069/f2p3/1751;i1_LQ_LWC_c12611/f1p4/1687;i1_LQ_LWC_c14493/f1p0/1188;i1_LQ_LWC_c24816/f1p0/1924;i1_LQ_LWC_c26583/f1p0/1370;i1_LQ_LWC_c3064/f1p34/1471;i1_LQ_LWC_c34699/f1p0/1833;i1_LQ_LWC_c34989/f1p37/1569;i1_LQ_LWC_c35885/f1p0/1813;i1_LQ_LWC_c3979/f1p5…
GO:0004329	formate-tetrahydrofolate ligase activity	3	8	0.291484	0.945582	i2_HQ_LWC_c127763/f21p8/2342;i4_HQ_LWC_c34877/f2p0/4639;i4_LQ_LWC_c6470/f1p0/4824
GO:0004595	pantetheine-phosphate adenylyltransferase activity	3	8	0.291484	0.945582	i2_LQ_LWC_c102127/f1p3/2992;i2_LQ_LWC_c10748/f1p0/2421;i3_LQ_LWC_c9525/f1p26/3687
GO:0004810	tRNA adenylyltransferase activity	3	8	0.291484	0.945582	i1_LQ_LWC_c8061/f1p17/1916;i2_HQ_LWC_c7179/f5p1/2136;i5_LQ_LWC_c10445/f1p0/5092
GO:0008121	ubiquinol-cytochrome-c reductase activity	3	8	0.291484	0.945582	i2_HQ_LWC_c92400/f2p2/2051;i2_LQ_LWC_c105210/f1p2/2169;i2_LQ_LWC_c47956/f1p2/2266
GO:0016681	oxidoreductase activity, acting on diphenols and related substances as donors, cytochrome as acceptor	3	8	0.291484	0.945582	i2_HQ_LWC_c92400/f2p2/2051;i2_LQ_LWC_c105210/f1p2/2169;i2_LQ_LWC_c47956/f1p2/2266
GO:0031073	cholesterol 26-hydroxylase activity	3	8	0.291484	0.945582	i0_LQ_LWC_c1816/f1p0/463;i2_HQ_LWC_c92492/f2p2/2086;i2_LQ_LWC_c24696/f1p0/2109
GO:1901618	organic hydroxy compound transmembrane transporter activity	3	8	0.291484	0.945582	i1_LQ_LWC_c3727/f1p0/1811;i2_LQ_LWC_c52736/f1p8/2669;i5_LQ_LWC_c6942/f1p0/5728
GO:0004743	pyruvate kinase activity	17	62	0.294033	0.951329	i1_HQ_LWC_c2766/f2p0/1946;i1_LQ_LWC_c36689/f1p1/1999;i2_HQ_LWC_c117594/f7p1/2068;i2_HQ_LWC_c46784/f3p1/2167;i2_HQ_LWC_c7290/f6p1/2223;i2_HQ_LWC_c96422/f18p1/2197;i2_LQ_LWC_c133010/f1p6/2023;i2_LQ_LWC_c23234/f1p0/2627;i2_LQ_LWC_c39281/f1p2/2123;i2_LQ_LWC_c48214/f1p10/2173;i2_LQ_LWC_c51110/f1p10/2258;i2_LQ_LWC_c52830/f1p1/2627;i2_LQ_LWC_c69603/f1p2/2500;i2_LQ_LWC_c87517/f1p11/2423;i3_LQ_LWC_c6207/f…
GO:0015171	amino acid transmembrane transporter activity	22	82	0.296581	0.957042	i1_LQ_LWC_c18330/f1p8/1716;i1_LQ_LWC_c20425/f1p0/1755;i1_LQ_LWC_c23431/f1p0/2007;i1_LQ_LWC_c23946/f1p0/1777;i1_LQ_LWC_c25045/f1p2/1861;i1_LQ_LWC_c31933/f1p0/1753;i1_LQ_LWC_c8348/f1p2/1766;i2_HQ_LWC_c116266/f11p1/2135;i2_HQ_LWC_c123475/f2p0/2052;i2_HQ_LWC_c12486/f2p0/2170;i2_HQ_LWC_c64205/f3p1/2186;i2_HQ_LWC_c96395/f3p1/2168;i2_LQ_LWC_c105109/f1p6/2604;i2_LQ_LWC_c108215/f1p10/2602;i2_LQ_LWC_c13854…
GO:0004576	oligosaccharyl transferase activity	8	27	0.302703	0.971669	i1_LQ_LWC_c24406/f1p1/1673;i2_HQ_LWC_c31041/f3p5/2906;i2_LQ_LWC_c33459/f1p3/2619;i2_LQ_LWC_c37961/f3p5/2143;i2_LQ_LWC_c4647/f1p3/2849;i2_LQ_LWC_c50670/f1p1/2506;i2_LQ_LWC_c5976/f1p1/2663;i2_LQ_LWC_c94072/f1p0/2068
GO:0005234	extracellular-glutamate-gated ion channel activity	8	27	0.302703	0.971669	i3_HQ_LWC_c41399/f2p0/3966;i3_HQ_LWC_c8332/f4p0/3466;i3_LQ_LWC_c10145/f1p0/3663;i3_LQ_LWC_c10270/f1p0/3501;i3_LQ_LWC_c18240/f1p0/3262;i3_LQ_LWC_c19765/f1p0/3533;i3_LQ_LWC_c34571/f1p6/3278;i3_LQ_LWC_c35263/f1p1/3574
GO:0046556	alpha-L-arabinofuranosidase activity	9	31	0.307445	0.984306	i1_LQ_LWC_c8236/f1p0/1817;i2_HQ_LWC_c100251/f2p5/2350;i2_HQ_LWC_c21246/f2p7/2204;i2_LQ_LWC_c25886/f1p3/2452;i2_LQ_LWC_c34582/f1p5/2482;i2_LQ_LWC_c47533/f1p5/2461;i2_LQ_LWC_c52391/f1p4/2201;i4_HQ_LWC_c13218/f2p0/4681;i5_LQ_LWC_c7816/f1p0/5589
GO:0016861	intramolecular oxidoreductase activity, interconverting aldoses and ketoses	10	35	0.310977	0.987145	i1_LQ_LWC_c17828/f1p0/1950;i1_LQ_LWC_c24671/f1p0/1422;i1_LQ_LWC_c35474/f1p1/1468;i2_HQ_LWC_c44699/f20p13/2492;i2_LQ_LWC_c6908/f1p12/2355;i3_HQ_LWC_c33897/f2p0/3601;i3_LQ_LWC_c14813/f1p0/3113;i3_LQ_LWC_c24516/f1p0/3623;i3_LQ_LWC_c6412/f1p0/3395;i4_LQ_LWC_c16295/f1p0/4131
GO:0003896	DNA primase activity	4	12	0.313981	0.987145	i1_HQ_LWC_c2459/f3p0/1963;i1_LQ_LWC_c5901/f1p0/2021;i2_LQ_LWC_c82316/f1p0/2255;i2_LQ_LWC_c9824/f1p1/2391
GO:0004814	arginine-tRNA ligase activity	4	12	0.313981	0.987145	i2_HQ_LWC_c117099/f40p0/2423;i2_LQ_LWC_c65664/f1p0/2145;i2_LQ_LWC_c87917/f1p0/2784;i5_LQ_LWC_c6126/f1p44/5488
GO:0008199	ferric iron binding	4	12	0.313981	0.987145	i1_HQ_LWC_c7188/f3p0/1885;i1_LQ_LWC_c26721/f1p0/1227;i1_LQ_LWC_c42175/f1p3/1043;i2_LQ_LWC_c5662/f2p2/2145
GO:0016743	carboxyl- or carbamoyltransferase activity	4	12	0.313981	0.987145	i2_LQ_LWC_c108938/f1p8/3004;i2_LQ_LWC_c13998/f1p9/2115;i2_LQ_LWC_c51669/f1p6/3182;i9_LQ_LWC_c146/f1p0/10068
GO:0016847	1-aminocyclopropane-1-carboxylate synthase activity	4	12	0.313981	0.987145	i1_LQ_LWC_c7997/f1p11/1739;i2_HQ_LWC_c11848/f5p1/2570;i2_LQ_LWC_c103317/f1p1/2574;i2_LQ_LWC_c43024/f1p1/2020
GO:0017048	Rho GTPase binding	4	12	0.313981	0.987145	i0_LQ_LWC_c960/f1p0/910;i3_LQ_LWC_c7199/f1p0/3493;i4_LQ_LWC_c21188/f1p0/4504;i5_LQ_LWC_c6777/f1p0/5295
GO:0008094	DNA-dependent ATPase activity	13	47	0.317073	0.99431	i1_HQ_LWC_c6219/f2p0/1871;i1_HQ_LWC_c8892/f2p11/1711;i1_LQ_LWC_c11196/f1p2/1905;i1_LQ_LWC_c6055/f1p0/1934;i1_LQ_LWC_c6604/f1p8/1778;i2_LQ_LWC_c107565/f1p9/2273;i2_LQ_LWC_c24817/f1p0/2481;i2_LQ_LWC_c32478/f1p3/2604;i2_LQ_LWC_c47821/f1p4/2658;i3_LQ_LWC_c24712/f1p2/3692;i4_LQ_LWC_c19957/f1p5/4506;i4_LQ_LWC_c4212/f1p0/4635;i5_LQ_LWC_c9230/f1p0/5261
GO:0004618	phosphoglycerate kinase activity	5	16	0.326511	0.999418	i1_HQ_LWC_c13327/f5p0/1457;i1_LQ_LWC_c8805/f1p4/1791;i2_LQ_LWC_c28171/f1p7/2057;i3_LQ_LWC_c35057/f1p0/3756;i4_LQ_LWC_c25791/f1p0/5000
GO:0008379	thioredoxin peroxidase activity	5	16	0.326511	0.999418	i1_HQ_LWC_c3940/f2p1/1475;i1_LQ_LWC_c27206/f1p0/1393;i2_LQ_LWC_c108173/f1p0/2257;i2_LQ_LWC_c13360/f4p0/2124;i2_LQ_LWC_c37735/f1p0/2262
GO:0016706	oxidoreductase activity, acting on paired donors, with incorporation or reduction of molecular oxygen, 2-oxoglutarate as one donor, and incorporation of one atom each of oxygen into both donors	34	132	0.32826	0.999418	i1_HQ_LWC_c16440/f2p0/1804;i1_HQ_LWC_c16591/f3p0/1832;i1_HQ_LWC_c27509/f19p0/1855;i1_HQ_LWC_c27549/f9p0/1908;i1_HQ_LWC_c4940/f4p0/1925;i1_HQ_LWC_c6735/f2p0/1881;i1_LQ_LWC_c12582/f1p0/1959;i1_LQ_LWC_c12723/f1p0/1817;i1_LQ_LWC_c12743/f1p0/1917;i1_LQ_LWC_c16827/f2p0/1852;i1_LQ_LWC_c18247/f2p0/1626;i1_LQ_LWC_c19958/f1p3/1786;i1_LQ_LWC_c20848/f2p0/1790;i1_LQ_LWC_c21987/f1p0/1758;i1_LQ_LWC_c24916/f1p16…
GO:0004866	endopeptidase inhibitor activity	6	20	0.334218	0.999418	i0_LQ_LWC_c1920/f1p2/815;i0_LQ_LWC_c2178/f1p1/433;i0_LQ_LWC_c401/f1p0/591;i1_HQ_LWC_c7475/f3p1/1773;i2_LQ_LWC_c33743/f1p0/2562;i2_LQ_LWC_c85376/f1p0/2086
GO:0016625	oxidoreductase activity, acting on the aldehyde or oxo group of donors, iron-sulfur protein as acceptor	6	20	0.334218	0.999418	i1_LQ_LWC_c17522/f1p0/1444;i1_LQ_LWC_c30387/f1p0/1645;i1_LQ_LWC_c9769/f1p3/2002;i2_LQ_LWC_c8978/f1p4/2670;i3_HQ_LWC_c10614/f2p1/3153;i3_LQ_LWC_c12311/f1p2/3437
GO:0030414	peptidase inhibitor activity	6	20	0.334218	0.999418	i0_LQ_LWC_c1920/f1p2/815;i0_LQ_LWC_c2178/f1p1/433;i0_LQ_LWC_c401/f1p0/591;i1_HQ_LWC_c7475/f3p1/1773;i2_LQ_LWC_c33743/f1p0/2562;i2_LQ_LWC_c85376/f1p0/2086
GO:0061134	peptidase regulator activity	6	20	0.334218	0.999418	i0_LQ_LWC_c1920/f1p2/815;i0_LQ_LWC_c2178/f1p1/433;i0_LQ_LWC_c401/f1p0/591;i1_HQ_LWC_c7475/f3p1/1773;i2_LQ_LWC_c33743/f1p0/2562;i2_LQ_LWC_c85376/f1p0/2086
GO:0061135	endopeptidase regulator activity	6	20	0.334218	0.999418	i0_LQ_LWC_c1920/f1p2/815;i0_LQ_LWC_c2178/f1p1/433;i0_LQ_LWC_c401/f1p0/591;i1_HQ_LWC_c7475/f3p1/1773;i2_LQ_LWC_c33743/f1p0/2562;i2_LQ_LWC_c85376/f1p0/2086
GO:0005200	structural constituent of cytoskeleton	7	24	0.339205	0.999418	i1_HQ_LWC_c16604/f4p0/1974;i2_LQ_LWC_c105256/f1p0/2127;i2_LQ_LWC_c105898/f1p9/2933;i2_LQ_LWC_c36095/f1p12/2957;i2_LQ_LWC_c5973/f1p1/2500;i2_LQ_LWC_c67180/f1p0/2210;i3_LQ_LWC_c10383/f1p16/3306
GO:0071950	FADH2 binding	7	24	0.339205	0.999418	i1_HQ_LWC_c10683/f2p0/1809;i1_HQ_LWC_c39222/f11p0/1910;i1_LQ_LWC_c11069/f2p3/1751;i2_HQ_LWC_c115579/f10p1/2374;i2_HQ_LWC_c127983/f2p3/2082;i2_LQ_LWC_c66178/f1p0/2122;i2_LQ_LWC_c8022/f1p2/2675
GO:0004451	isocitrate lyase activity	2	5	0.341604	0.999418	i1_LQ_LWC_c14198/f1p0/1352;i3_LQ_LWC_c35718/f1p0/3529
GO:0008028	monocarboxylic acid transmembrane transporter activity	2	5	0.341604	0.999418	i0_LQ_LWC_c497/f1p0/899;i1_LQ_LWC_c3727/f1p0/1811
GO:0008113	peptide-methionine (S)-S-oxide reductase activity	2	5	0.341604	0.999418	i2_LQ_LWC_c70073/f1p0/2425;i2_LQ_LWC_c71824/f1p0/2470
GO:0008977	prephenate dehydrogenase activity	2	5	0.341604	0.999418	i1_LQ_LWC_c27215/f1p0/1261;i1_LQ_LWC_c4486/f1p0/1774
GO:0019237	centromeric DNA binding	2	5	0.341604	0.999418	i1_LQ_LWC_c19992/f1p0/1853;i4_LQ_LWC_c29334/f1p0/4784
GO:0019784	NEDD8-specific protease activity	2	5	0.341604	0.999418	i2_HQ_LWC_c1135/f22p3/2528;i2_LQ_LWC_c115504/f4p3/2406
GO:0030507	spectrin binding	2	5	0.341604	0.999418	i1_LQ_LWC_c11805/f1p3/1997;i3_LQ_LWC_c23672/f1p0/3458
GO:0033130	acetylcholine receptor binding	2	5	0.341604	0.999418	i2_LQ_LWC_c35962/f1p4/2176;i4_HQ_LWC_c8406/f2p12/4644
GO:0036442	hydrogen-exporting ATPase activity	2	5	0.341604	0.999418	i3_HQ_LWC_c1746/f13p8/3308;i3_HQ_LWC_c5534/f2p1/3470
GO:0043495	protein anchor	2	5	0.341604	0.999418	i2_LQ_LWC_c35962/f1p4/2176;i4_HQ_LWC_c8406/f2p12/4644
GO:0045301	tRNA-(2-methylthio-N-6-(cis-hydroxy)isopentenyl adenosine)-hydroxylase activity	2	5	0.341604	0.999418	i1_HQ_LWC_c10151/f2p20/1699;i1_LQ_LWC_c8958/f2p0/1735
GO:0046961	proton-transporting ATPase activity, rotational mechanism	2	5	0.341604	0.999418	i3_HQ_LWC_c1746/f13p8/3308;i3_HQ_LWC_c5534/f2p1/3470
GO:0051015	actin filament binding	2	5	0.341604	0.999418	i1_LQ_LWC_c21210/f1p2/1618;i2_LQ_LWC_c6634/f1p1/2102
GO:0051032	nucleic acid transmembrane transporter activity	2	5	0.341604	0.999418	i2_HQ_LWC_c17194/f2p2/2592;i3_LQ_LWC_c44903/f1p0/3030
GO:0051033	RNA transmembrane transporter activity	2	5	0.341604	0.999418	i2_HQ_LWC_c17194/f2p2/2592;i3_LQ_LWC_c44903/f1p0/3030
GO:0052855	ADP-dependent NAD(P)H-hydrate dehydratase activity	2	5	0.341604	0.999418	i1_LQ_LWC_c30887/f1p0/1844;i2_LQ_LWC_c68013/f1p0/2827
GO:0070336	flap-structured DNA binding	2	5	0.341604	0.999418	i2_HQ_LWC_c10537/f6p1/2592;i2_LQ_LWC_c102031/f1p1/2172
GO:0003942	N-acetyl-gamma-glutamyl-phosphate reductase activity	8	28	0.3425	0.999418	i1_HQ_LWC_c12468/f2p10/1794;i1_HQ_LWC_c2186/f4p2/1920;i1_HQ_LWC_c2817/f3p0/1753;i1_HQ_LWC_c6276/f2p0/1746;i1_LQ_LWC_c35344/f1p5/1918;i1_LQ_LWC_c40052/f1p1/1651;i2_LQ_LWC_c25075/f3p5/2542;i2_LQ_LWC_c46915/f1p13/2357
GO:0030976	thiamine pyrophosphate binding	19	72	0.344242	0.999418	i1_HQ_LWC_c1702/f6p0/1726;i1_HQ_LWC_c7122/f4p0/1994;i1_LQ_LWC_c10305/f1p0/1482;i1_LQ_LWC_c24319/f1p28/1532;i1_LQ_LWC_c25144/f1p0/1570;i2_HQ_LWC_c17184/f2p3/2159;i2_HQ_LWC_c5925/f3p2/2209;i2_LQ_LWC_c106059/f1p8/2699;i2_LQ_LWC_c107014/f1p5/2243;i2_LQ_LWC_c11511/f1p0/2183;i2_LQ_LWC_c20765/f1p2/2420;i2_LQ_LWC_c27534/f1p1/2032;i2_LQ_LWC_c39029/f1p3/2516;i2_LQ_LWC_c72014/f1p3/2192;i2_LQ_LWC_c72252/f1p3…
GO:0004970	ionotropic glutamate receptor activity	9	32	0.344673	0.999418	i2_LQ_LWC_c55034/f1p0/2977;i3_HQ_LWC_c1964/f8p0/3246;i3_LQ_LWC_c10145/f1p0/3663;i3_LQ_LWC_c10270/f1p0/3501;i3_LQ_LWC_c18240/f1p0/3262;i3_LQ_LWC_c19765/f1p0/3533;i3_LQ_LWC_c34571/f1p6/3278;i3_LQ_LWC_c34590/f1p4/3538;i3_LQ_LWC_c35263/f1p1/3574
GO:0008066	glutamate receptor activity	9	32	0.344673	0.999418	i2_LQ_LWC_c55034/f1p0/2977;i3_HQ_LWC_c1964/f8p0/3246;i3_LQ_LWC_c10145/f1p0/3663;i3_LQ_LWC_c10270/f1p0/3501;i3_LQ_LWC_c18240/f1p0/3262;i3_LQ_LWC_c19765/f1p0/3533;i3_LQ_LWC_c34571/f1p6/3278;i3_LQ_LWC_c34590/f1p4/3538;i3_LQ_LWC_c35263/f1p1/3574
GO:0004620	phospholipase activity	14	52	0.347241	0.999418	i1_HQ_LWC_c13037/f2p8/1348;i1_LQ_LWC_c39451/f5p0/1474;i2_HQ_LWC_c59752/f15p1/2254;i2_HQ_LWC_c96413/f15p2/2159;i2_LQ_LWC_c102486/f1p0/2490;i2_LQ_LWC_c105616/f1p1/2415;i2_LQ_LWC_c108577/f1p2/2394;i2_LQ_LWC_c17207/f3p1/2343;i2_LQ_LWC_c32368/f1p7/3011;i2_LQ_LWC_c50448/f1p5/2087;i2_LQ_LWC_c51782/f1p1/2484;i2_LQ_LWC_c66005/f1p1/2209;i2_LQ_LWC_c71270/f1p3/2260;i3_LQ_LWC_c3447/f1p4/3472
GO:0005351	sugar:proton symporter activity	12	44	0.347304	0.999418	i1_HQ_LWC_c40259/f3p0/1937;i1_LQ_LWC_c18113/f1p0/1934;i1_LQ_LWC_c18398/f1p4/1394;i1_LQ_LWC_c20048/f1p0/1461;i1_LQ_LWC_c25901/f1p1/1369;i1_LQ_LWC_c5436/f1p18/1559;i2_LQ_LWC_c105501/f1p2/2845;i2_LQ_LWC_c49586/f1p43/2850;i2_LQ_LWC_c52281/f1p2/2628;i2_LQ_LWC_c66285/f1p1/2164;i4_LQ_LWC_c4870/f1p196/4803;i5_LQ_LWC_c4357/f1p4/5412
GO:0015295	solute:proton symporter activity	12	44	0.347304	0.999418	i1_HQ_LWC_c40259/f3p0/1937;i1_LQ_LWC_c18113/f1p0/1934;i1_LQ_LWC_c18398/f1p4/1394;i1_LQ_LWC_c20048/f1p0/1461;i1_LQ_LWC_c25901/f1p1/1369;i1_LQ_LWC_c5436/f1p18/1559;i2_LQ_LWC_c105501/f1p2/2845;i2_LQ_LWC_c49586/f1p43/2850;i2_LQ_LWC_c52281/f1p2/2628;i2_LQ_LWC_c66285/f1p1/2164;i4_LQ_LWC_c4870/f1p196/4803;i5_LQ_LWC_c4357/f1p4/5412
GO:0060590	ATPase regulator activity	12	44	0.347304	0.999418	i0_HQ_LWC_c233/f2p0/747;i1_HQ_LWC_c28058/f2p0/1640;i1_LQ_LWC_c8656/f1p0/1671;i2_LQ_LWC_c103618/f1p1/2976;i2_LQ_LWC_c103830/f1p0/2926;i2_LQ_LWC_c3759/f1p4/2720;i2_LQ_LWC_c83896/f1p0/2675;i3_LQ_LWC_c20854/f1p0/3385;i3_LQ_LWC_c34734/f1p4/3329;i4_HQ_LWC_c31550/f2p0/4302;i5_LQ_LWC_c4838/f1p0/5594;i5_LQ_LWC_c7327/f1p1/5448
GO:0022891	substrate-specific transmembrane transporter activity	589	2443	0.356569	1	i0_HQ_LWC_c245/f2p0/549;i0_HQ_LWC_c87/f4p0/776;i0_LQ_LWC_c1176/f1p0/678;i0_LQ_LWC_c1199/f1p0/891;i0_LQ_LWC_c1359/f1p0/734;i0_LQ_LWC_c1382/f1p2/958;i0_LQ_LWC_c162/f2p0/603;i0_LQ_LWC_c169/f2p0/546;i0_LQ_LWC_c1744/f1p5/501;i0_LQ_LWC_c177/f2p0/790;i0_LQ_LWC_c1968/f1p1/872;i0_LQ_LWC_c263/f2p0/733;i0_LQ_LWC_c497/f1p0/899;i0_LQ_LWC_c863/f1p0/579;i1_HQ_LWC_c11094/f2p7/1986;i1_HQ_LWC_c12265/f3p0/1721;i1_H…
GO:0015276	ligand-gated ion channel activity	27	105	0.356759	1	i0_LQ_LWC_c177/f2p0/790;i1_HQ_LWC_c6219/f2p0/1871;i1_HQ_LWC_c8892/f2p11/1711;i1_LQ_LWC_c27315/f1p0/1215;i1_LQ_LWC_c33134/f1p1/1891;i1_LQ_LWC_c33715/f1p2/1910;i1_LQ_LWC_c35620/f1p0/1520;i2_HQ_LWC_c38061/f2p2/2768;i2_HQ_LWC_c6282/f2p4/2840;i2_LQ_LWC_c104777/f1p0/2377;i2_LQ_LWC_c54776/f1p4/2842;i2_LQ_LWC_c55034/f1p0/2977;i2_LQ_LWC_c67205/f1p1/2497;i2_LQ_LWC_c83169/f1p3/2386;i3_HQ_LWC_c1964/f8p0/3246…
GO:0022834	ligand-gated channel activity	27	105	0.356759	1	i0_LQ_LWC_c177/f2p0/790;i1_HQ_LWC_c6219/f2p0/1871;i1_HQ_LWC_c8892/f2p11/1711;i1_LQ_LWC_c27315/f1p0/1215;i1_LQ_LWC_c33134/f1p1/1891;i1_LQ_LWC_c33715/f1p2/1910;i1_LQ_LWC_c35620/f1p0/1520;i2_HQ_LWC_c38061/f2p2/2768;i2_HQ_LWC_c6282/f2p4/2840;i2_LQ_LWC_c104777/f1p0/2377;i2_LQ_LWC_c54776/f1p4/2842;i2_LQ_LWC_c55034/f1p0/2977;i2_LQ_LWC_c67205/f1p1/2497;i2_LQ_LWC_c83169/f1p3/2386;i3_HQ_LWC_c1964/f8p0/3246…
GO:0008173	RNA methyltransferase activity	25	97	0.35984	1	i1_HQ_LWC_c40074/f10p0/1143;i1_LQ_LWC_c19232/f1p0/1449;i1_LQ_LWC_c32487/f1p0/1547;i1_LQ_LWC_c3497/f1p2/1940;i1_LQ_LWC_c35307/f1p0/1632;i1_LQ_LWC_c35474/f1p1/1468;i1_LQ_LWC_c38145/f1p5/1337;i1_LQ_LWC_c7403/f1p0/1930;i2_HQ_LWC_c96478/f5p1/2099;i2_LQ_LWC_c106256/f1p2/2183;i2_LQ_LWC_c107185/f1p0/2293;i2_LQ_LWC_c11893/f1p1/2409;i2_LQ_LWC_c17729/f1p0/2363;i2_LQ_LWC_c3401/f1p0/2363;i2_LQ_LWC_c34570/f2p1…
GO:0016703	oxidoreductase activity, acting on single donors with incorporation of molecular oxygen, incorporation of one atom of oxygen (internal monooxygenases or internal mixed function oxidases)	23	89	0.362955	1	i1_HQ_LWC_c14970/f3p0/1516;i1_HQ_LWC_c25815/f2p5/1363;i1_HQ_LWC_c39279/f10p0/1936;i1_HQ_LWC_c39825/f48p1/1852;i1_LQ_LWC_c41350/f1p0/1903;i1_LQ_LWC_c4222/f1p0/1713;i2_HQ_LWC_c10704/f4p1/2315;i2_HQ_LWC_c127720/f114p10/2109;i2_HQ_LWC_c17034/f3p2/2516;i2_HQ_LWC_c55414/f2p0/2121;i2_HQ_LWC_c70521/f2p0/3001;i2_LQ_LWC_c108708/f1p10/2892;i2_LQ_LWC_c13097/f1p0/2421;i2_LQ_LWC_c19393/f1p12/2986;i2_LQ_LWC_c24…
GO:0004436	phosphatidylinositol diacylglycerol-lyase activity	3	9	0.36534	1	i2_LQ_LWC_c108577/f1p2/2394;i2_LQ_LWC_c32368/f1p7/3011;i2_LQ_LWC_c66005/f1p1/2209
GO:0004749	ribose phosphate diphosphokinase activity	3	9	0.36534	1	i1_LQ_LWC_c13259/f1p0/1417;i3_LQ_LWC_c13894/f1p6/3074;i3_LQ_LWC_c15031/f1p0/3038
GO:0008373	sialyltransferase activity	3	9	0.36534	1	i1_LQ_LWC_c13054/f1p2/1347;i1_LQ_LWC_c4475/f1p1/1666;i1_LQ_LWC_c9567/f1p0/1698
GO:0008395	steroid hydroxylase activity	3	9	0.36534	1	i0_LQ_LWC_c1816/f1p0/463;i2_HQ_LWC_c92492/f2p2/2086;i2_LQ_LWC_c24696/f1p0/2109
GO:0017005	3'-tyrosyl-DNA phosphodiesterase activity	3	9	0.36534	1	i2_LQ_LWC_c88478/f1p1/2702;i2_LQ_LWC_c9419/f1p0/2122;i2_LQ_LWC_c9923/f1p1/3040
GO:0030169	low-density lipoprotein particle binding	3	9	0.36534	1	i1_LQ_LWC_c33911/f1p0/1585;i2_HQ_LWC_c2359/f9p2/2713;i2_LQ_LWC_c104670/f1p1/2652
GO:0070259	tyrosyl-DNA phosphodiesterase activity	3	9	0.36534	1	i2_LQ_LWC_c88478/f1p1/2702;i2_LQ_LWC_c9419/f1p0/2122;i2_LQ_LWC_c9923/f1p1/3040
GO:0071813	lipoprotein particle binding	3	9	0.36534	1	i1_LQ_LWC_c33911/f1p0/1585;i2_HQ_LWC_c2359/f9p2/2713;i2_LQ_LWC_c104670/f1p1/2652
GO:0071814	protein-lipid complex binding	3	9	0.36534	1	i1_LQ_LWC_c33911/f1p0/1585;i2_HQ_LWC_c2359/f9p2/2713;i2_LQ_LWC_c104670/f1p1/2652
GO:0008514	organic anion transmembrane transporter activity	33	130	0.36641	1	i0_LQ_LWC_c497/f1p0/899;i1_LQ_LWC_c18330/f1p8/1716;i1_LQ_LWC_c20425/f1p0/1755;i1_LQ_LWC_c23431/f1p0/2007;i1_LQ_LWC_c23946/f1p0/1777;i1_LQ_LWC_c25045/f1p2/1861;i1_LQ_LWC_c31933/f1p0/1753;i1_LQ_LWC_c3727/f1p0/1811;i1_LQ_LWC_c8348/f1p2/1766;i2_HQ_LWC_c116266/f11p1/2135;i2_HQ_LWC_c123475/f2p0/2052;i2_HQ_LWC_c12486/f2p0/2170;i2_HQ_LWC_c31259/f2p0/2666;i2_HQ_LWC_c64205/f3p1/2186;i2_HQ_LWC_c96395/f3p1/2…
GO:0022892	substrate-specific transporter activity	605	2513	0.370205	1	i0_HQ_LWC_c245/f2p0/549;i0_HQ_LWC_c87/f4p0/776;i0_LQ_LWC_c1176/f1p0/678;i0_LQ_LWC_c1199/f1p0/891;i0_LQ_LWC_c1359/f1p0/734;i0_LQ_LWC_c1382/f1p2/958;i0_LQ_LWC_c162/f2p0/603;i0_LQ_LWC_c169/f2p0/546;i0_LQ_LWC_c1744/f1p5/501;i0_LQ_LWC_c177/f2p0/790;i0_LQ_LWC_c1968/f1p1/872;i0_LQ_LWC_c2126/f1p1/581;i0_LQ_LWC_c263/f2p0/733;i0_LQ_LWC_c497/f1p0/899;i0_LQ_LWC_c863/f1p0/579;i1_HQ_LWC_c11094/f2p7/1986;i1_HQ_…
GO:0000049	tRNA binding	16	61	0.373867	1	i1_HQ_LWC_c12301/f4p11/1611;i1_HQ_LWC_c1490/f10p0/1982;i1_LQ_LWC_c20807/f1p0/1540;i2_HQ_LWC_c116614/f6p1/2607;i2_HQ_LWC_c59518/f31p1/2641;i2_LQ_LWC_c12276/f1p1/2652;i2_LQ_LWC_c22565/f1p3/2305;i2_LQ_LWC_c23078/f1p1/2786;i2_LQ_LWC_c32209/f1p1/2590;i2_LQ_LWC_c42686/f1p1/2036;i2_LQ_LWC_c52736/f1p8/2669;i3_LQ_LWC_c22320/f1p0/3748;i3_LQ_LWC_c25447/f1p0/3765;i3_LQ_LWC_c36149/f1p0/3671;i4_HQ_LWC_c19126/f…
GO:0005085	guanyl-nucleotide exchange factor activity	16	61	0.373867	1	i10_LQ_LWC_c105/f1p0/10269;i1_LQ_LWC_c12850/f1p0/2000;i1_LQ_LWC_c13383/f1p0/1335;i2_HQ_LWC_c107259/f2p0/2352;i2_HQ_LWC_c2781/f8p1/2302;i2_HQ_LWC_c77830/f4p1/2088;i2_LQ_LWC_c107290/f1p0/2204;i2_LQ_LWC_c26190/f1p3/2193;i2_LQ_LWC_c67278/f1p3/2123;i2_LQ_LWC_c9184/f1p0/2719;i4_HQ_LWC_c1879/f5p2/4682;i4_HQ_LWC_c19101/f2p1/4767;i4_LQ_LWC_c19445/f1p0/4530;i5_HQ_LWC_c1237/f8p0/5761;i5_LQ_LWC_c3222/f1p0/57…
GO:0003883	CTP synthase activity	4	13	0.37509	1	i2_HQ_LWC_c21273/f2p11/2506;i2_HQ_LWC_c4170/f4p2/2625;i2_LQ_LWC_c69630/f1p0/2204;i3_LQ_LWC_c37592/f1p0/3683
GO:0004176	ATP-dependent peptidase activity	4	13	0.37509	1	i1_LQ_LWC_c26921/f1p0/1283;i2_LQ_LWC_c133686/f1p2/2007;i3_LQ_LWC_c13906/f1p5/3021;i3_LQ_LWC_c9917/f1p0/3404
GO:0004420	hydroxymethylglutaryl-CoA reductase (NADPH) activity	4	13	0.37509	1	i2_HQ_LWC_c66852/f2p0/2542;i2_LQ_LWC_c47188/f1p5/2192;i3_HQ_LWC_c12098/f2p0/3320;i4_LQ_LWC_c5166/f1p0/4964
GO:0005201	extracellular matrix structural constituent	4	13	0.37509	1	i2_LQ_LWC_c105256/f1p0/2127;i2_LQ_LWC_c105898/f1p9/2933;i2_LQ_LWC_c36095/f1p12/2957;i2_LQ_LWC_c67180/f1p0/2210
GO:0019238	cyclohydrolase activity	4	13	0.37509	1	i1_HQ_LWC_c22357/f2p0/2011;i2_HQ_LWC_c115577/f3p0/2118;i2_LQ_LWC_c33783/f1p0/2391;i2_LQ_LWC_c51709/f1p0/2928
GO:0043130	ubiquitin binding	4	13	0.37509	1	i1_HQ_LWC_c5820/f2p0/1519;i2_LQ_LWC_c105537/f1p1/2584;i3_LQ_LWC_c24173/f1p5/3723;i4_LQ_LWC_c15920/f1p0/4250
GO:0016881	acid-amino acid ligase activity	15	57	0.375364	1	i1_HQ_LWC_c14899/f5p0/1785;i1_HQ_LWC_c35840/f2p0/1660;i1_HQ_LWC_c6643/f3p0/1744;i2_HQ_LWC_c16888/f2p2/2501;i2_HQ_LWC_c7146/f7p0/2584;i2_HQ_LWC_c81717/f2p2/2835;i2_LQ_LWC_c23986/f1p0/2196;i2_LQ_LWC_c27061/f1p0/2042;i2_LQ_LWC_c33452/f1p3/2208;i2_LQ_LWC_c37954/f1p2/2215;i2_LQ_LWC_c63547/f2p0/2289;i2_LQ_LWC_c71353/f1p0/2654;i3_LQ_LWC_c13430/f1p0/3138;i3_LQ_LWC_c18070/f1p0/3199;i7_HQ_LWC_c11/f5p0/7547
GO:0004594	pantothenate kinase activity	5	17	0.379747	1	i2_LQ_LWC_c102127/f1p3/2992;i2_LQ_LWC_c103618/f1p1/2976;i2_LQ_LWC_c10748/f1p0/2421;i3_LQ_LWC_c31152/f1p0/3074;i3_LQ_LWC_c9525/f1p26/3687
GO:0004617	phosphoglycerate dehydrogenase activity	5	17	0.379747	1	i1_HQ_LWC_c14913/f10p0/1480;i1_LQ_LWC_c11137/f1p2/1941;i1_LQ_LWC_c19669/f1p1/2014;i1_LQ_LWC_c24729/f1p0/1744;i2_HQ_LWC_c26106/f2p10/2407
GO:0008146	sulfotransferase activity	5	17	0.379747	1	i1_LQ_LWC_c17036/f1p0/1657;i1_LQ_LWC_c32972/f1p0/1793;i1_LQ_LWC_c34687/f1p3/1736;i1_LQ_LWC_c3838/f1p1/1928;i4_LQ_LWC_c20966/f1p5/4830
GO:0015172	acidic amino acid transmembrane transporter activity	5	17	0.379747	1	i1_LQ_LWC_c18330/f1p8/1716;i1_LQ_LWC_c25045/f1p2/1861;i2_LQ_LWC_c108215/f1p10/2602;i2_LQ_LWC_c50577/f1p2/2476;i2_LQ_LWC_c53842/f1p2/2584
GO:0016778	diphosphotransferase activity	5	17	0.379747	1	i1_LQ_LWC_c13259/f1p0/1417;i2_LQ_LWC_c115115/f1p2/2083;i2_LQ_LWC_c3885/f1p0/2133;i3_LQ_LWC_c13894/f1p6/3074;i3_LQ_LWC_c15031/f1p0/3038
GO:0005199	structural constituent of cell wall	25	98	0.38158	1	i0_LQ_LWC_c2146/f1p2/825;i1_HQ_LWC_c16354/f2p0/1630;i1_HQ_LWC_c39611/f10p0/1194;i1_LQ_LWC_c42091/f1p4/1012;i1_LQ_LWC_c8711/f1p0/1921;i1_LQ_LWC_c9469/f1p6/1650;i1_LQ_LWC_c9793/f1p0/1795;i2_HQ_LWC_c5575/f3p0/2763;i2_HQ_LWC_c60354/f16p4/2173;i2_HQ_LWC_c6119/f4p0/2138;i2_HQ_LWC_c81771/f2p0/2146;i2_LQ_LWC_c102570/f1p0/2212;i2_LQ_LWC_c104030/f1p4/2118;i2_LQ_LWC_c57583/f1p1/2070;i2_LQ_LWC_c57922/f1p4/20…
GO:0016782	transferase activity, transferring sulfur-containing groups	6	21	0.381974	1	i1_LQ_LWC_c17036/f1p0/1657;i1_LQ_LWC_c32972/f1p0/1793;i1_LQ_LWC_c34687/f1p3/1736;i1_LQ_LWC_c3838/f1p1/1928;i3_LQ_LWC_c24798/f1p46/3736;i4_LQ_LWC_c20966/f1p5/4830
GO:0004345	glucose-6-phosphate dehydrogenase activity	9	33	0.382506	1	i1_LQ_LWC_c10700/f1p6/1986;i1_LQ_LWC_c19926/f1p4/1931;i1_LQ_LWC_c3364/f1p1/1704;i2_LQ_LWC_c121043/f1p0/2181;i2_LQ_LWC_c23664/f1p0/2327;i2_LQ_LWC_c66541/f1p13/2214;i2_LQ_LWC_c66965/f1p0/2273;i2_LQ_LWC_c83416/f1p0/2223;i3_LQ_LWC_c34618/f1p2/3850
GO:0004014	adenosylmethionine decarboxylase activity	7	25	0.382862	1	i2_HQ_LWC_c132912/f7p0/2060;i2_HQ_LWC_c59945/f2p9/2057;i2_HQ_LWC_c96190/f5p5/2130;i2_LQ_LWC_c116856/f28p12/2059;i2_LQ_LWC_c20276/f1p18/2039;i2_LQ_LWC_c32850/f1p18/2562;i2_LQ_LWC_c69164/f1p22/2165
GO:0015926	glucosidase activity	8	29	0.382943	1	i2_HQ_LWC_c22399/f2p2/2308;i2_HQ_LWC_c31041/f3p5/2906;i2_HQ_LWC_c65003/f2p0/2685;i2_LQ_LWC_c24173/f1p5/2316;i2_LQ_LWC_c40013/f1p5/2480;i2_LQ_LWC_c47533/f1p5/2461;i2_LQ_LWC_c94072/f1p0/2068;i3_LQ_LWC_c24884/f1p1/3335
GO:1901677	phosphate transmembrane transporter activity	8	29	0.382943	1	i1_HQ_LWC_c27639/f6p0/1594;i1_LQ_LWC_c30463/f1p0/1772;i1_LQ_LWC_c36015/f1p0/1919;i2_LQ_LWC_c32882/f1p4/2160;i2_LQ_LWC_c34862/f1p2/2324;i2_LQ_LWC_c49707/f1p0/2096;i2_LQ_LWC_c57011/f2p2/2089;i3_LQ_LWC_c24296/f1p0/3326
GO:0008234	cysteine-type peptidase activity	92	375	0.385884	1	i1_HQ_LWC_c1695/f9p0/1986;i1_HQ_LWC_c1836/f7p0/1727;i1_HQ_LWC_c19846/f3p0/1413;i1_HQ_LWC_c27721/f2p0/1379;i1_HQ_LWC_c28120/f5p0/1425;i1_HQ_LWC_c37239/f4p2/1310;i1_HQ_LWC_c9753/f2p0/1693;i1_LQ_LWC_c11999/f1p1/1809;i1_LQ_LWC_c14170/f1p0/1408;i1_LQ_LWC_c22275/f1p0/1920;i1_LQ_LWC_c22680/f1p0/1951;i1_LQ_LWC_c23695/f1p0/1639;i1_LQ_LWC_c24072/f1p51/1546;i1_LQ_LWC_c27387/f1p0/1312;i1_LQ_LWC_c31623/f1p11/…
GO:0016423	tRNA (guanine) methyltransferase activity	14	54	0.406687	1	i1_LQ_LWC_c3497/f1p2/1940;i1_LQ_LWC_c35307/f1p0/1632;i2_HQ_LWC_c96478/f5p1/2099;i2_LQ_LWC_c106256/f1p2/2183;i2_LQ_LWC_c107185/f1p0/2293;i2_LQ_LWC_c11893/f1p1/2409;i2_LQ_LWC_c17729/f1p0/2363;i2_LQ_LWC_c3401/f1p0/2363;i2_LQ_LWC_c36000/f1p1/2118;i2_LQ_LWC_c70657/f2p4/2379;i2_LQ_LWC_c83274/f1p4/2662;i3_HQ_LWC_c40989/f11p0/3684;i3_LQ_LWC_c28007/f1p6/3255;i3_LQ_LWC_c44593/f1p0/3035
GO:0004871	signal transducer activity	253	1049	0.41095	1	i0_LQ_LWC_c1604/f1p0/1002;i0_LQ_LWC_c177/f2p0/790;i0_LQ_LWC_c342/f1p0/873;i1_HQ_LWC_c1497/f4p0/1573;i1_HQ_LWC_c19664/f2p2/1560;i1_HQ_LWC_c22536/f2p5/1949;i1_HQ_LWC_c22558/f4p0/1695;i1_HQ_LWC_c2648/f5p0/1751;i1_HQ_LWC_c27550/f8p0/1521;i1_HQ_LWC_c29516/f3p0/1995;i1_HQ_LWC_c37294/f3p0/1311;i1_HQ_LWC_c37448/f2p4/1393;i1_HQ_LWC_c4433/f2p0/1515;i1_HQ_LWC_c4742/f2p0/1496;i1_HQ_LWC_c4960/f2p1/1728;i1_HQ_…
GO:0005402	cation:sugar symporter activity	12	46	0.412011	1	i1_HQ_LWC_c40259/f3p0/1937;i1_LQ_LWC_c18113/f1p0/1934;i1_LQ_LWC_c18398/f1p4/1394;i1_LQ_LWC_c20048/f1p0/1461;i1_LQ_LWC_c25901/f1p1/1369;i1_LQ_LWC_c5436/f1p18/1559;i2_LQ_LWC_c105501/f1p2/2845;i2_LQ_LWC_c49586/f1p43/2850;i2_LQ_LWC_c52281/f1p2/2628;i2_LQ_LWC_c66285/f1p1/2164;i4_LQ_LWC_c4870/f1p196/4803;i5_LQ_LWC_c4357/f1p4/5412
GO:0008176	tRNA (guanine-N7-)-methyltransferase activity	12	46	0.412011	1	i1_LQ_LWC_c3497/f1p2/1940;i1_LQ_LWC_c35307/f1p0/1632;i2_HQ_LWC_c96478/f5p1/2099;i2_LQ_LWC_c106256/f1p2/2183;i2_LQ_LWC_c107185/f1p0/2293;i2_LQ_LWC_c11893/f1p1/2409;i2_LQ_LWC_c36000/f1p1/2118;i2_LQ_LWC_c70657/f2p4/2379;i2_LQ_LWC_c83274/f1p4/2662;i3_HQ_LWC_c40989/f11p0/3684;i3_LQ_LWC_c28007/f1p6/3255;i3_LQ_LWC_c44593/f1p0/3035
GO:0051119	sugar transmembrane transporter activity	12	46	0.412011	1	i1_HQ_LWC_c40259/f3p0/1937;i1_LQ_LWC_c18113/f1p0/1934;i1_LQ_LWC_c18398/f1p4/1394;i1_LQ_LWC_c20048/f1p0/1461;i1_LQ_LWC_c25901/f1p1/1369;i1_LQ_LWC_c5436/f1p18/1559;i2_LQ_LWC_c105501/f1p2/2845;i2_LQ_LWC_c49586/f1p43/2850;i2_LQ_LWC_c52281/f1p2/2628;i2_LQ_LWC_c66285/f1p1/2164;i4_LQ_LWC_c4870/f1p196/4803;i5_LQ_LWC_c4357/f1p4/5412
GO:0000179	rRNA (adenine-N6,N6-)-dimethyltransferase activity	1	2	0.419156	1	i1_HQ_LWC_c40074/f10p0/1143
GO:0001515	opioid peptide activity	1	2	0.419156	1	i2_LQ_LWC_c69387/f2p1/2571
GO:0003856	3-dehydroquinate synthase activity	1	2	0.419156	1	i4_LQ_LWC_c33153/f1p3/4228
GO:0004147	dihydrolipoamide branched chain acyltransferase activity	1	2	0.419156	1	i2_LQ_LWC_c6836/f1p1/2692
GO:0004379	glycylpeptide N-tetradecanoyltransferase activity	1	2	0.419156	1	i1_HQ_LWC_c16700/f2p0/1787
GO:0004383	guanylate cyclase activity	1	2	0.419156	1	i2_LQ_LWC_c129753/f1p0/2938
GO:0004569	glycoprotein endo-alpha-1,2-mannosidase activity	1	2	0.419156	1	i1_LQ_LWC_c26524/f1p0/1291
GO:0004623	phospholipase A2 activity	1	2	0.419156	1	i2_HQ_LWC_c59752/f15p1/2254
GO:0005149	interleukin-1 receptor binding	1	2	0.419156	1	i3_LQ_LWC_c11537/f1p0/3343
GO:0005375	copper ion transmembrane transporter activity	1	2	0.419156	1	i0_LQ_LWC_c177/f2p0/790
GO:0005549	odorant binding	1	2	0.419156	1	i2_LQ_LWC_c3872/f1p3/2791
GO:0008073	ornithine decarboxylase inhibitor activity	1	2	0.419156	1	i2_LQ_LWC_c47901/f1p2/2468
GO:0009001	serine O-acetyltransferase activity	1	2	0.419156	1	i1_HQ_LWC_c16436/f2p0/1621
GO:0009881	photoreceptor activity	1	2	0.419156	1	i2_LQ_LWC_c9391/f1p9/2720
GO:0009882	blue light photoreceptor activity	1	2	0.419156	1	i2_LQ_LWC_c9391/f1p9/2720
GO:0009917	sterol 5-alpha reductase activity	1	2	0.419156	1	i2_LQ_LWC_c88904/f1p1/2124
GO:0015087	cobalt ion transmembrane transporter activity	1	2	0.419156	1	i2_LQ_LWC_c23347/f1p1/2644
GO:0015288	porin activity	1	2	0.419156	1	i2_LQ_LWC_c84400/f1p2/2064
GO:0016412	serine O-acyltransferase activity	1	2	0.419156	1	i1_HQ_LWC_c16436/f2p0/1621
GO:0016417	S-acyltransferase activity	1	2	0.419156	1	i2_LQ_LWC_c6836/f1p1/2692
GO:0016781	phosphotransferase activity, paired acceptors	1	2	0.419156	1	i1_LQ_LWC_c32931/f1p5/1581
GO:0016993	precorrin-8X methylmutase activity	1	2	0.419156	1	i0_LQ_LWC_c1351/f1p0/817
GO:0017049	GTP-Rho binding	1	2	0.419156	1	i5_LQ_LWC_c6777/f1p0/5295
GO:0019107	myristoyltransferase activity	1	2	0.419156	1	i1_HQ_LWC_c16700/f2p0/1787
GO:0022829	wide pore channel activity	1	2	0.419156	1	i2_LQ_LWC_c84400/f1p2/2064
GO:0030410	nicotianamine synthase activity	1	2	0.419156	1	i1_HQ_LWC_c14499/f6p0/1460
GO:0030411	scytalone dehydratase activity	1	2	0.419156	1	i1_HQ_LWC_c14499/f6p0/1460
GO:0030523	dihydrolipoamide S-acyltransferase activity	1	2	0.419156	1	i2_LQ_LWC_c6836/f1p1/2692
GO:0030551	cyclic nucleotide binding	1	2	0.419156	1	i1_HQ_LWC_c37449/f2p0/1160
GO:0030553	cGMP binding	1	2	0.419156	1	i1_HQ_LWC_c37449/f2p0/1160
GO:0030600	feruloyl esterase activity	1	2	0.419156	1	i2_LQ_LWC_c28765/f3p0/2126
GO:0042301	phosphate ion binding	1	2	0.419156	1	i3_HQ_LWC_c29436/f2p0/3040
GO:0042979	ornithine decarboxylase regulator activity	1	2	0.419156	1	i2_LQ_LWC_c47901/f1p2/2468
GO:0046422	violaxanthin de-epoxidase activity	1	2	0.419156	1	i2_LQ_LWC_c83126/f1p0/2449
GO:0046423	allene-oxide cyclase activity	1	2	0.419156	1	i2_LQ_LWC_c83126/f1p0/2449
GO:0046537	2,3-bisphosphoglycerate-independent phosphoglycerate mutase activity	1	2	0.419156	1	i1_HQ_LWC_c29515/f3p0/1727
GO:0046789	host cell surface receptor binding	1	2	0.419156	1	i2_LQ_LWC_c25009/f1p4/2189
GO:0046812	host cell surface binding	1	2	0.419156	1	i2_LQ_LWC_c25009/f1p4/2189
GO:0050483	IMP 5'-nucleotidase activity	1	2	0.419156	1	i3_LQ_LWC_c34381/f1p0/3252
GO:0071253	connexin binding	1	2	0.419156	1	i2_HQ_LWC_c18427/f3p0/2539
GO:0016157	sucrose synthase activity	19	75	0.419969	1	i1_HQ_LWC_c39571/f2p0/1388;i2_LQ_LWC_c108938/f1p8/3004;i2_LQ_LWC_c68553/f1p25/3119;i2_LQ_LWC_c8199/f1p5/2778;i2_LQ_LWC_c88167/f1p22/2737;i2_LQ_LWC_c89592/f1p5/2846;i3_HQ_LWC_c33741/f4p0/3670;i3_HQ_LWC_c41272/f2p0/3118;i3_LQ_LWC_c11131/f1p0/3256;i3_LQ_LWC_c18232/f1p0/3794;i3_LQ_LWC_c21811/f1p0/3608;i3_LQ_LWC_c25141/f1p0/3698;i3_LQ_LWC_c29635/f1p0/3037;i3_LQ_LWC_c30254/f1p0/3060;i3_LQ_LWC_c36936/f1…
GO:0004129	cytochrome-c oxidase activity	8	30	0.423575	1	i0_LQ_LWC_c169/f2p0/546;i0_LQ_LWC_c1744/f1p5/501;i2_HQ_LWC_c21918/f2p9/2587;i2_LQ_LWC_c108927/f1p9/2621;i2_LQ_LWC_c19908/f1p0/2353;i2_LQ_LWC_c37970/f1p9/2463;i4_HQ_LWC_c2081/f3p1/4811;i5_LQ_LWC_c8719/f1p3/5256
GO:0016675	oxidoreductase activity, acting on a heme group of donors	8	30	0.423575	1	i0_LQ_LWC_c169/f2p0/546;i0_LQ_LWC_c1744/f1p5/501;i2_HQ_LWC_c21918/f2p9/2587;i2_LQ_LWC_c108927/f1p9/2621;i2_LQ_LWC_c19908/f1p0/2353;i2_LQ_LWC_c37970/f1p9/2463;i4_HQ_LWC_c2081/f3p1/4811;i5_LQ_LWC_c8719/f1p3/5256
GO:0016676	oxidoreductase activity, acting on a heme group of donors, oxygen as acceptor	8	30	0.423575	1	i0_LQ_LWC_c169/f2p0/546;i0_LQ_LWC_c1744/f1p5/501;i2_HQ_LWC_c21918/f2p9/2587;i2_LQ_LWC_c108927/f1p9/2621;i2_LQ_LWC_c19908/f1p0/2353;i2_LQ_LWC_c37970/f1p9/2463;i4_HQ_LWC_c2081/f3p1/4811;i5_LQ_LWC_c8719/f1p3/5256
GO:0030337	DNA polymerase processivity factor activity	6	22	0.429745	1	i1_LQ_LWC_c22080/f1p0/1697;i1_LQ_LWC_c3048/f1p0/1573;i1_LQ_LWC_c30822/f1p0/1553;i2_HQ_LWC_c35758/f2p0/2436;i2_LQ_LWC_c90172/f1p0/2729;i3_LQ_LWC_c37789/f1p1/3347
GO:0016756	glutathione gamma-glutamylcysteinyltransferase activity	5	18	0.432805	1	i1_HQ_LWC_c21908/f3p1/1700;i1_LQ_LWC_c34770/f1p6/1970;i2_LQ_LWC_c22585/f1p1/2931;i2_LQ_LWC_c64348/f1p1/2113;i3_LQ_LWC_c25403/f1p0/3753
GO:0061631	ubiquitin conjugating enzyme activity	5	18	0.432805	1	i1_LQ_LWC_c13715/f1p0/1089;i2_LQ_LWC_c12921/f1p1/2804;i3_HQ_LWC_c13271/f2p0/3548;i3_HQ_LWC_c27306/f2p0/3190;i5_LQ_LWC_c9476/f1p4/5149
GO:0061650	ubiquitin-like protein conjugating enzyme activity	5	18	0.432805	1	i1_LQ_LWC_c13715/f1p0/1089;i2_LQ_LWC_c12921/f1p1/2804;i3_HQ_LWC_c13271/f2p0/3548;i3_HQ_LWC_c27306/f2p0/3190;i5_LQ_LWC_c9476/f1p4/5149
GO:0005220	inositol 1,4,5-trisphosphate-sensitive calcium-release channel activity	4	14	0.435637	1	i1_LQ_LWC_c27315/f1p0/1215;i1_LQ_LWC_c35620/f1p0/1520;i2_LQ_LWC_c83169/f1p3/2386;i5_LQ_LWC_c4904/f1p0/5252
GO:0016833	oxo-acid-lyase activity	4	14	0.435637	1	i1_LQ_LWC_c14198/f1p0/1352;i2_LQ_LWC_c48330/f1p0/2594;i3_LQ_LWC_c35718/f1p0/3529;i4_LQ_LWC_c28601/f1p0/4624
GO:0046933	proton-transporting ATP synthase activity, rotational mechanism	4	14	0.435637	1	i0_HQ_LWC_c245/f2p0/549;i1_LQ_LWC_c26759/f1p0/1300;i2_LQ_LWC_c133821/f1p0/2023;i2_LQ_LWC_c52900/f1p0/2619
GO:0003943	N-acetylgalactosamine-4-sulfatase activity	2	6	0.437058	1	i1_HQ_LWC_c2817/f3p0/1753;i2_LQ_LWC_c46915/f1p13/2357
GO:0004347	glucose-6-phosphate isomerase activity	2	6	0.437058	1	i1_LQ_LWC_c17828/f1p0/1950;i2_LQ_LWC_c6908/f1p12/2355
GO:0004399	histidinol dehydrogenase activity	2	6	0.437058	1	i1_HQ_LWC_c6342/f3p0/1770;i1_LQ_LWC_c3103/f1p2/1899
GO:0004726	non-membrane spanning protein tyrosine phosphatase activity	2	6	0.437058	1	i3_LQ_LWC_c24173/f1p5/3723;i4_HQ_LWC_c2276/f2p1/4397
GO:0004797	thymidine kinase activity	2	6	0.437058	1	i1_LQ_LWC_c20652/f1p1/1889;i2_LQ_LWC_c106563/f1p0/2984
GO:0008061	chitin binding	2	6	0.437058	1	i0_LQ_LWC_c1839/f1p0/516;i1_LQ_LWC_c26524/f1p0/1291
GO:0019136	deoxynucleoside kinase activity	2	6	0.437058	1	i1_LQ_LWC_c20652/f1p1/1889;i2_LQ_LWC_c106563/f1p0/2984
GO:0019203	carbohydrate phosphatase activity	2	6	0.437058	1	i1_HQ_LWC_c39382/f7p0/1900;i1_LQ_LWC_c17431/f1p0/1653
GO:0032266	phosphatidylinositol-3-phosphate binding	2	6	0.437058	1	i1_HQ_LWC_c5820/f2p0/1519;i3_LQ_LWC_c24173/f1p5/3723
GO:0047465	N-acylglucosamine-6-phosphate 2-epimerase activity	2	6	0.437058	1	i1_HQ_LWC_c25815/f2p5/1363;i1_HQ_LWC_c37463/f2p0/1140
GO:0050307	sucrose-phosphate phosphatase activity	2	6	0.437058	1	i1_HQ_LWC_c39382/f7p0/1900;i1_LQ_LWC_c17431/f1p0/1653
GO:0050308	sugar-phosphatase activity	2	6	0.437058	1	i1_HQ_LWC_c39382/f7p0/1900;i1_LQ_LWC_c17431/f1p0/1653
GO:0052736	beta-glucanase activity	2	6	0.437058	1	i2_HQ_LWC_c34229/f2p2/2312;i2_LQ_LWC_c8818/f1p2/2443
GO:0052861	glucan endo-1,3-beta-glucanase activity, C-3 substituted reducing group	2	6	0.437058	1	i2_HQ_LWC_c34229/f2p2/2312;i2_LQ_LWC_c8818/f1p2/2443
GO:0030597	RNA glycosylase activity	3	10	0.437714	1	i2_HQ_LWC_c17469/f2p1/2527;i2_HQ_LWC_c65257/f3p0/2976;i2_LQ_LWC_c94605/f1p1/2086
GO:0030598	rRNA N-glycosylase activity	3	10	0.437714	1	i2_HQ_LWC_c17469/f2p1/2527;i2_HQ_LWC_c65257/f3p0/2976;i2_LQ_LWC_c94605/f1p1/2086
GO:0015075	ion transmembrane transporter activity	569	2378	0.441885	1	i0_HQ_LWC_c245/f2p0/549;i0_HQ_LWC_c87/f4p0/776;i0_LQ_LWC_c1176/f1p0/678;i0_LQ_LWC_c1199/f1p0/891;i0_LQ_LWC_c1359/f1p0/734;i0_LQ_LWC_c1382/f1p2/958;i0_LQ_LWC_c162/f2p0/603;i0_LQ_LWC_c169/f2p0/546;i0_LQ_LWC_c1744/f1p5/501;i0_LQ_LWC_c177/f2p0/790;i0_LQ_LWC_c1968/f1p1/872;i0_LQ_LWC_c263/f2p0/733;i0_LQ_LWC_c497/f1p0/899;i0_LQ_LWC_c863/f1p0/579;i1_HQ_LWC_c11094/f2p7/1986;i1_HQ_LWC_c12265/f3p0/1721;i1_H…
GO:0016860	intramolecular oxidoreductase activity	12	47	0.444561	1	i1_LQ_LWC_c17828/f1p0/1950;i1_LQ_LWC_c24671/f1p0/1422;i1_LQ_LWC_c35474/f1p1/1468;i2_HQ_LWC_c44699/f20p13/2492;i2_LQ_LWC_c11265/f1p2/2211;i2_LQ_LWC_c6908/f1p12/2355;i2_LQ_LWC_c83126/f1p0/2449;i3_HQ_LWC_c33897/f2p0/3601;i3_LQ_LWC_c14813/f1p0/3113;i3_LQ_LWC_c24516/f1p0/3623;i3_LQ_LWC_c6412/f1p0/3395;i4_LQ_LWC_c16295/f1p0/4131
GO:0008376	acetylgalactosaminyltransferase activity	11	43	0.448878	1	i1_HQ_LWC_c16512/f2p0/1735;i1_HQ_LWC_c16667/f2p0/1758;i1_HQ_LWC_c1876/f3p0/1865;i1_LQ_LWC_c11271/f1p26/2010;i1_LQ_LWC_c22472/f2p1/2009;i2_HQ_LWC_c65883/f2p0/2165;i2_LQ_LWC_c105432/f1p0/2575;i2_LQ_LWC_c87767/f2p0/2409;i2_LQ_LWC_c90326/f1p2/2099;i4_LQ_LWC_c12113/f1p2/4939;i4_LQ_LWC_c16322/f1p0/4205
GO:0101005	ubiquitinyl hydrolase activity	54	222	0.450984	1	i1_HQ_LWC_c9753/f2p0/1693;i1_LQ_LWC_c11999/f1p1/1809;i1_LQ_LWC_c14170/f1p0/1408;i1_LQ_LWC_c23695/f1p0/1639;i1_LQ_LWC_c24072/f1p51/1546;i1_LQ_LWC_c27387/f1p0/1312;i1_LQ_LWC_c38013/f1p0/1209;i1_LQ_LWC_c8995/f1p0/1833;i2_HQ_LWC_c11400/f3p0/2532;i2_HQ_LWC_c25459/f8p1/2527;i2_HQ_LWC_c74199/f2p0/2119;i2_LQ_LWC_c101983/f1p0/2209;i2_LQ_LWC_c102829/f1p1/2612;i2_LQ_LWC_c12210/f1p1/2197;i2_LQ_LWC_c133429/f1…
GO:0016755	transferase activity, transferring amino-acyl groups	10	39	0.453504	1	i1_HQ_LWC_c21908/f3p1/1700;i1_LQ_LWC_c10556/f1p0/1985;i1_LQ_LWC_c34770/f1p6/1970;i2_LQ_LWC_c22585/f1p1/2931;i2_LQ_LWC_c63858/f1p1/2908;i2_LQ_LWC_c64348/f1p1/2113;i3_LQ_LWC_c25403/f1p0/3753;i3_LQ_LWC_c7199/f1p0/3493;i5_LQ_LWC_c7327/f1p1/5448;i5_LQ_LWC_c8489/f1p0/6009
GO:1901681	sulfur compound binding	23	93	0.454882	1	i0_LQ_LWC_c279/f2p0/473;i1_HQ_LWC_c1702/f6p0/1726;i1_HQ_LWC_c7122/f4p0/1994;i1_LQ_LWC_c10305/f1p0/1482;i1_LQ_LWC_c24319/f1p28/1532;i1_LQ_LWC_c25144/f1p0/1570;i1_LQ_LWC_c9096/f1p4/1597;i2_HQ_LWC_c17184/f2p3/2159;i2_HQ_LWC_c17194/f2p2/2592;i2_HQ_LWC_c5925/f3p2/2209;i2_LQ_LWC_c106059/f1p8/2699;i2_LQ_LWC_c107014/f1p5/2243;i2_LQ_LWC_c11511/f1p0/2183;i2_LQ_LWC_c20765/f1p2/2420;i2_LQ_LWC_c27534/f1p1/203…
GO:0050661	NADP binding	44	181	0.462888	1	i1_HQ_LWC_c10683/f2p0/1809;i1_HQ_LWC_c12819/f2p0/1779;i1_HQ_LWC_c2186/f4p2/1920;i1_LQ_LWC_c10700/f1p6/1986;i1_LQ_LWC_c12611/f1p4/1687;i1_LQ_LWC_c14493/f1p0/1188;i1_LQ_LWC_c19926/f1p4/1931;i1_LQ_LWC_c21531/f1p0/1916;i1_LQ_LWC_c23773/f2p0/2023;i1_LQ_LWC_c24816/f1p0/1924;i1_LQ_LWC_c26583/f1p0/1370;i1_LQ_LWC_c30114/f1p0/1532;i1_LQ_LWC_c3064/f1p34/1471;i1_LQ_LWC_c31444/f1p0/1667;i1_LQ_LWC_c3364/f1p1/1…
GO:0015002	heme-copper terminal oxidase activity	8	31	0.463968	1	i0_LQ_LWC_c169/f2p0/546;i0_LQ_LWC_c1744/f1p5/501;i2_HQ_LWC_c21918/f2p9/2587;i2_LQ_LWC_c108927/f1p9/2621;i2_LQ_LWC_c19908/f1p0/2353;i2_LQ_LWC_c37970/f1p9/2463;i4_HQ_LWC_c2081/f3p1/4811;i5_LQ_LWC_c8719/f1p3/5256
GO:0019239	deaminase activity	7	27	0.470023	1	i1_HQ_LWC_c16782/f3p1/1835;i2_LQ_LWC_c14983/f3p4/2829;i2_LQ_LWC_c47549/f1p4/3273;i2_LQ_LWC_c7926/f1p3/3394;i3_LQ_LWC_c19713/f1p5/3181;i3_LQ_LWC_c39887/f1p1/3026;i4_LQ_LWC_c16245/f1p0/4154
GO:0030151	molybdenum ion binding	7	27	0.470023	1	i3_LQ_LWC_c14120/f1p0/3049;i3_LQ_LWC_c18328/f1p0/3182;i3_LQ_LWC_c19737/f1p1/3288;i3_LQ_LWC_c28353/f1p0/3359;i3_LQ_LWC_c30803/f1p0/3056;i3_LQ_LWC_c8993/f1p0/3306;i4_LQ_LWC_c10623/f1p3/4999
GO:0043565	sequence-specific DNA binding	109	454	0.473734	1	i0_LQ_LWC_c803/f1p0/877;i0_LQ_LWC_c960/f1p0/910;i1_HQ_LWC_c10042/f3p2/1992;i1_HQ_LWC_c13033/f2p0/1409;i1_HQ_LWC_c14611/f22p0/1988;i1_HQ_LWC_c1499/f8p0/1828;i1_HQ_LWC_c16237/f3p0/1669;i1_HQ_LWC_c16298/f4p0/1866;i1_HQ_LWC_c16538/f3p0/1764;i1_HQ_LWC_c24104/f2p8/1933;i1_HQ_LWC_c25699/f2p0/1281;i1_HQ_LWC_c2716/f3p0/1731;i1_HQ_LWC_c29673/f6p0/1885;i1_HQ_LWC_c37162/f5p0/1220;i1_HQ_LWC_c37233/f4p26/1178;…
GO:0005516	calmodulin binding	373	1562	0.474953	1	i0_LQ_LWC_c2144/f1p1/864;i0_LQ_LWC_c363/f1p0/686;i0_LQ_LWC_c948/f1p0/987;i1_HQ_LWC_c1514/f9p0/1972;i1_HQ_LWC_c16421/f2p0/1558;i1_HQ_LWC_c16570/f2p0/1489;i1_HQ_LWC_c25719/f2p0/1343;i1_HQ_LWC_c27514/f6p4/1984;i1_HQ_LWC_c28117/f2p0/1350;i1_HQ_LWC_c39513/f6p0/1948;i1_HQ_LWC_c39520/f2p0/1741;i1_HQ_LWC_c39625/f43p2/1764;i1_HQ_LWC_c39756/f27p0/1656;i1_HQ_LWC_c5054/f2p0/1495;i1_HQ_LWC_c8411/f2p0/1707;i1_…
GO:0004066	asparagine synthase (glutamine-hydrolyzing) activity	6	23	0.476863	1	i1_LQ_LWC_c19894/f1p0/2226;i2_HQ_LWC_c38761/f2p2/2441;i2_LQ_LWC_c65028/f1p3/2144;i2_LQ_LWC_c69026/f1p2/2204;i4_HQ_LWC_c1993/f5p4/4734;i5_LQ_LWC_c3868/f1p0/5308
GO:0016854	racemase and epimerase activity	6	23	0.476863	1	i1_HQ_LWC_c25815/f2p5/1363;i1_HQ_LWC_c37463/f2p0/1140;i1_LQ_LWC_c18003/f1p2/1421;i1_LQ_LWC_c20045/f2p0/1566;i2_HQ_LWC_c11649/f6p0/2551;i3_LQ_LWC_c27557/f1p0/3219
GO:0004842	ubiquitin-protein transferase activity	121	505	0.480579	1	i0_LQ_LWC_c2144/f1p1/864;i0_LQ_LWC_c863/f1p0/579;i1_HQ_LWC_c12265/f3p0/1721;i1_HQ_LWC_c19420/f5p0/1790;i1_HQ_LWC_c2741/f2p6/1495;i1_HQ_LWC_c7475/f3p1/1773;i1_HQ_LWC_c9753/f2p0/1693;i1_LQ_LWC_c10309/f1p0/1799;i1_LQ_LWC_c11999/f1p1/1809;i1_LQ_LWC_c13217/f1p0/1279;i1_LQ_LWC_c13715/f1p0/1089;i1_LQ_LWC_c17736/f1p0/1577;i1_LQ_LWC_c19803/f1p0/1439;i1_LQ_LWC_c20807/f1p0/1540;i1_LQ_LWC_c21501/f1p1/1873;i1…
GO:0019787	ubiquitin-like protein transferase activity	121	505	0.480579	1	i0_LQ_LWC_c2144/f1p1/864;i0_LQ_LWC_c863/f1p0/579;i1_HQ_LWC_c12265/f3p0/1721;i1_HQ_LWC_c19420/f5p0/1790;i1_HQ_LWC_c2741/f2p6/1495;i1_HQ_LWC_c7475/f3p1/1773;i1_HQ_LWC_c9753/f2p0/1693;i1_LQ_LWC_c10309/f1p0/1799;i1_LQ_LWC_c11999/f1p1/1809;i1_LQ_LWC_c13217/f1p0/1279;i1_LQ_LWC_c13715/f1p0/1089;i1_LQ_LWC_c17736/f1p0/1577;i1_LQ_LWC_c19803/f1p0/1439;i1_LQ_LWC_c20807/f1p0/1540;i1_LQ_LWC_c21501/f1p1/1873;i1…
GO:0008081	phosphoric diester hydrolase activity	33	136	0.480916	1	i1_HQ_LWC_c13037/f2p8/1348;i1_HQ_LWC_c16700/f2p0/1787;i1_HQ_LWC_c37449/f2p0/1160;i1_LQ_LWC_c20217/f1p0/1488;i1_LQ_LWC_c23310/f1p0/1726;i1_LQ_LWC_c33641/f1p0/2003;i1_LQ_LWC_c36098/f1p0/1644;i1_LQ_LWC_c39451/f5p0/1474;i2_HQ_LWC_c10781/f8p4/2779;i2_HQ_LWC_c22078/f3p1/2814;i2_HQ_LWC_c54386/f2p4/2555;i2_LQ_LWC_c105616/f1p1/2415;i2_LQ_LWC_c108577/f1p2/2394;i2_LQ_LWC_c17207/f3p1/2343;i2_LQ_LWC_c22822/f1…
GO:0008686	3,4-dihydroxy-2-butanone-4-phosphate synthase activity	5	19	0.484797	1	i1_LQ_LWC_c10356/f1p0/1783;i2_HQ_LWC_c17357/f2p0/2301;i2_LQ_LWC_c17802/f1p6/2384;i2_LQ_LWC_c42100/f1p1/2109;i2_LQ_LWC_c49671/f1p2/2382
GO:0004579	dolichyl-diphosphooligosaccharide-protein glycotransferase activity	4	15	0.494369	1	i1_LQ_LWC_c24406/f1p1/1673;i2_LQ_LWC_c37961/f3p5/2143;i2_LQ_LWC_c50670/f1p1/2506;i2_LQ_LWC_c5976/f1p1/2663
GO:0004844	uracil DNA N-glycosylase activity	4	15	0.494369	1	i3_HQ_LWC_c1581/f8p4/3470;i4_HQ_LWC_c2390/f2p19/4822;i4_LQ_LWC_c31701/f1p0/4190;i4_LQ_LWC_c7437/f1p0/4619
GO:0005125	cytokine activity	4	15	0.494369	1	i0_LQ_LWC_c1087/f1p20/375;i1_LQ_LWC_c37580/f1p0/1370;i3_LQ_LWC_c28260/f1p0/3276;i4_LQ_LWC_c34696/f1p0/4230
GO:0008083	growth factor activity	4	15	0.494369	1	i1_LQ_LWC_c6469/f1p1/1648;i2_LQ_LWC_c7766/f1p2/2356;i3_LQ_LWC_c19142/f1p11/3230;i3_LQ_LWC_c36515/f1p0/3273
GO:0097506	deaminated base DNA N-glycosylase activity	4	15	0.494369	1	i3_HQ_LWC_c1581/f8p4/3470;i4_HQ_LWC_c2390/f2p19/4822;i4_LQ_LWC_c31701/f1p0/4190;i4_LQ_LWC_c7437/f1p0/4619
GO:0036459	thiol-dependent ubiquitinyl hydrolase activity	53	221	0.498847	1	i1_HQ_LWC_c9753/f2p0/1693;i1_LQ_LWC_c11999/f1p1/1809;i1_LQ_LWC_c14170/f1p0/1408;i1_LQ_LWC_c23695/f1p0/1639;i1_LQ_LWC_c24072/f1p51/1546;i1_LQ_LWC_c27387/f1p0/1312;i1_LQ_LWC_c38013/f1p0/1209;i1_LQ_LWC_c8995/f1p0/1833;i2_HQ_LWC_c11400/f3p0/2532;i2_HQ_LWC_c25459/f8p1/2527;i2_HQ_LWC_c74199/f2p0/2119;i2_LQ_LWC_c101983/f1p0/2209;i2_LQ_LWC_c102829/f1p1/2612;i2_LQ_LWC_c12210/f1p1/2197;i2_LQ_LWC_c133429/f1…
GO:0008565	protein transporter activity	18	74	0.501549	1	i1_HQ_LWC_c25566/f3p0/1372;i1_HQ_LWC_c7122/f4p0/1994;i1_LQ_LWC_c11313/f1p0/1888;i1_LQ_LWC_c19370/f1p1/1485;i1_LQ_LWC_c5249/f1p1/1674;i1_LQ_LWC_c9205/f1p2/1654;i2_HQ_LWC_c78266/f16p4/2298;i2_LQ_LWC_c105649/f1p4/2164;i2_LQ_LWC_c24314/f1p0/3031;i2_LQ_LWC_c27534/f1p1/2032;i2_LQ_LWC_c6373/f1p1/2829;i2_LQ_LWC_c8518/f1p3/2580;i3_LQ_LWC_c19241/f1p2/3813;i3_LQ_LWC_c20637/f1p1/3285;i3_LQ_LWC_c30753/f1p0/30…
GO:0017016	Ras GTPase binding	13	53	0.502394	1	i0_LQ_LWC_c960/f1p0/910;i3_HQ_LWC_c13446/f4p0/3840;i3_HQ_LWC_c21070/f2p1/3744;i3_HQ_LWC_c7537/f3p6/3464;i3_HQ_LWC_c8150/f3p2/3200;i3_LQ_LWC_c11590/f1p0/3555;i3_LQ_LWC_c21194/f1p7/3589;i3_LQ_LWC_c37511/f1p18/3372;i3_LQ_LWC_c7199/f1p0/3493;i4_LQ_LWC_c21188/f1p0/4504;i5_LQ_LWC_c5674/f1p0/5297;i5_LQ_LWC_c6777/f1p0/5295;i5_LQ_LWC_c8951/f1p3/5281
GO:0031267	small GTPase binding	13	53	0.502394	1	i0_LQ_LWC_c960/f1p0/910;i3_HQ_LWC_c13446/f4p0/3840;i3_HQ_LWC_c21070/f2p1/3744;i3_HQ_LWC_c7537/f3p6/3464;i3_HQ_LWC_c8150/f3p2/3200;i3_LQ_LWC_c11590/f1p0/3555;i3_LQ_LWC_c21194/f1p7/3589;i3_LQ_LWC_c37511/f1p18/3372;i3_LQ_LWC_c7199/f1p0/3493;i4_LQ_LWC_c21188/f1p0/4504;i5_LQ_LWC_c5674/f1p0/5297;i5_LQ_LWC_c6777/f1p0/5295;i5_LQ_LWC_c8951/f1p3/5281
GO:0051020	GTPase binding	13	53	0.502394	1	i0_LQ_LWC_c960/f1p0/910;i3_HQ_LWC_c13446/f4p0/3840;i3_HQ_LWC_c21070/f2p1/3744;i3_HQ_LWC_c7537/f3p6/3464;i3_HQ_LWC_c8150/f3p2/3200;i3_LQ_LWC_c11590/f1p0/3555;i3_LQ_LWC_c21194/f1p7/3589;i3_LQ_LWC_c37511/f1p18/3372;i3_LQ_LWC_c7199/f1p0/3493;i4_LQ_LWC_c21188/f1p0/4504;i5_LQ_LWC_c5674/f1p0/5297;i5_LQ_LWC_c6777/f1p0/5295;i5_LQ_LWC_c8951/f1p3/5281
GO:0008375	acetylglucosaminyltransferase activity	22	91	0.50572	1	i1_HQ_LWC_c16512/f2p0/1735;i1_HQ_LWC_c16667/f2p0/1758;i1_HQ_LWC_c1876/f3p0/1865;i1_LQ_LWC_c11271/f1p26/2010;i1_LQ_LWC_c22036/f1p0/1810;i1_LQ_LWC_c22052/f1p0/1753;i1_LQ_LWC_c22472/f2p1/2009;i2_HQ_LWC_c12020/f2p2/2488;i2_HQ_LWC_c24087/f2p0/2460;i2_HQ_LWC_c65883/f2p0/2165;i2_LQ_LWC_c102978/f1p0/2329;i2_LQ_LWC_c105432/f1p0/2575;i2_LQ_LWC_c12035/f1p2/2266;i2_LQ_LWC_c32752/f1p1/2214;i2_LQ_LWC_c4647/f1p…
GO:0004090	carbonyl reductase (NADPH) activity	3	11	0.506663	1	i1_HQ_LWC_c20257/f2p0/1694;i1_LQ_LWC_c11080/f1p1/1677;i4_HQ_LWC_c2192/f2p1/4642
GO:0008239	dipeptidyl-peptidase activity	3	11	0.506663	1	i1_HQ_LWC_c10664/f2p10/1658;i2_LQ_LWC_c108083/f1p4/2729;i2_LQ_LWC_c25103/f1p1/2283
GO:0016670	oxidoreductase activity, acting on a sulfur group of donors, oxygen as acceptor	3	11	0.506663	1	i1_HQ_LWC_c2648/f5p0/1751;i4_LQ_LWC_c19747/f1p0/4547;i4_LQ_LWC_c7988/f1p0/4450
GO:0003735	structural constituent of ribosome	49	205	0.51154	1	i0_HQ_LWC_c201/f2p0/863;i0_LQ_LWC_c1218/f1p0/592;i0_LQ_LWC_c1374/f1p0/684;i0_LQ_LWC_c1761/f1p0/624;i0_LQ_LWC_c203/f2p0/766;i0_LQ_LWC_c2146/f1p2/825;i0_LQ_LWC_c644/f1p0/678;i0_LQ_LWC_c686/f1p0/864;i1_HQ_LWC_c12345/f4p0/1441;i1_HQ_LWC_c12964/f2p0/1306;i1_HQ_LWC_c2295/f4p0/1556;i1_LQ_LWC_c12749/f1p0/1913;i1_LQ_LWC_c16633/f2p0/1915;i1_LQ_LWC_c19062/f1p0/2013;i1_LQ_LWC_c20707/f1p0/1953;i1_LQ_LWC_c2230…
GO:0008855	exodeoxyribonuclease VII activity	24	100	0.518682	1	i0_LQ_LWC_c263/f2p0/733;i0_LQ_LWC_c960/f1p0/910;i1_LQ_LWC_c13157/f1p1/1406;i1_LQ_LWC_c16633/f2p0/1915;i1_LQ_LWC_c20707/f1p0/1953;i1_LQ_LWC_c24862/f1p4/1669;i2_HQ_LWC_c37061/f2p1/2599;i2_LQ_LWC_c10332/f1p3/2161;i2_LQ_LWC_c104392/f1p1/2520;i2_LQ_LWC_c22668/f1p1/2948;i2_LQ_LWC_c22980/f1p0/2999;i2_LQ_LWC_c24314/f1p0/3031;i2_LQ_LWC_c38054/f1p1/2807;i2_LQ_LWC_c48699/f1p3/2672;i2_LQ_LWC_c52900/f1p0/2619…
GO:0015930	glutamate synthase activity	10	41	0.523988	1	i1_LQ_LWC_c4222/f1p0/1713;i4_LQ_LWC_c22676/f1p13/4751;i4_LQ_LWC_c8335/f1p0/4645;i5_HQ_LWC_c11262/f2p1/5131;i5_LQ_LWC_c10286/f1p0/5017;i6_LQ_LWC_c307/f1p0/6749;i6_LQ_LWC_c701/f1p0/6958;i7_LQ_LWC_c238/f1p0/7344;i7_LQ_LWC_c329/f1p0/7168;i9_LQ_LWC_c129/f1p0/9790
GO:0000339	RNA cap binding	2	7	0.524359	1	i1_LQ_LWC_c8898/f1p0/1919;i3_LQ_LWC_c7293/f1p1/3443
GO:0000340	RNA 7-methylguanosine cap binding	2	7	0.524359	1	i1_LQ_LWC_c8898/f1p0/1919;i3_LQ_LWC_c7293/f1p1/3443
GO:0004018	N6-(1,2-dicarboxyethyl)AMP AMP-lyase (fumarate-forming) activity	2	7	0.524359	1	i1_LQ_LWC_c2431/f2p0/1897;i2_LQ_LWC_c5267/f1p1/2683
GO:0004067	asparaginase activity	2	7	0.524359	1	i4_HQ_LWC_c1993/f5p4/4734;i5_LQ_LWC_c3868/f1p0/5308
GO:0004096	catalase activity	2	7	0.524359	1	i1_HQ_LWC_c1721/f3p0/1934;i2_LQ_LWC_c20923/f1p7/2600
GO:0004609	phosphatidylserine decarboxylase activity	2	7	0.524359	1	i2_LQ_LWC_c69492/f1p1/2331;i2_LQ_LWC_c89330/f2p1/2629
GO:0004809	tRNA (guanine-N2-)-methyltransferase activity	2	7	0.524359	1	i2_LQ_LWC_c17729/f1p0/2363;i2_LQ_LWC_c3401/f1p0/2363
GO:0008084	imaginal disc growth factor receptor binding	2	7	0.524359	1	i1_LQ_LWC_c6469/f1p1/1648;i3_LQ_LWC_c36515/f1p0/3273
GO:0016273	arginine N-methyltransferase activity	2	7	0.524359	1	i2_LQ_LWC_c36628/f1p0/2119;i3_LQ_LWC_c9825/f1p0/3455
GO:0016842	amidine-lyase activity	2	7	0.524359	1	i1_LQ_LWC_c2431/f2p0/1897;i2_LQ_LWC_c5267/f1p1/2683
GO:0019206	nucleoside kinase activity	2	7	0.524359	1	i1_LQ_LWC_c20652/f1p1/1889;i2_LQ_LWC_c106563/f1p0/2984
GO:0004427	inorganic diphosphatase activity	14	58	0.525625	1	i1_HQ_LWC_c37350/f3p0/1225;i1_LQ_LWC_c11524/f1p0/1677;i1_LQ_LWC_c42221/f1p0/1051;i1_LQ_LWC_c9175/f2p0/1721;i1_LQ_LWC_c9309/f1p1/1860;i2_HQ_LWC_c128563/f15p0/2738;i2_HQ_LWC_c5214/f2p2/2806;i2_HQ_LWC_c74263/f2p1/2042;i2_LQ_LWC_c101821/f1p1/2798;i2_LQ_LWC_c102203/f1p4/2335;i2_LQ_LWC_c103494/f1p1/2682;i2_LQ_LWC_c105501/f1p2/2845;i2_LQ_LWC_c49586/f1p43/2850;i5_LQ_LWC_c4357/f1p4/5412
GO:0004971	AMPA glutamate receptor activity	5	20	0.534991	1	i3_HQ_LWC_c1964/f8p0/3246;i3_LQ_LWC_c10145/f1p0/3663;i3_LQ_LWC_c10270/f1p0/3501;i3_LQ_LWC_c18240/f1p0/3262;i3_LQ_LWC_c34571/f1p6/3278
GO:0008519	ammonium transmembrane transporter activity	5	20	0.534991	1	i1_HQ_LWC_c8913/f2p13/1702;i1_LQ_LWC_c23373/f1p3/1728;i1_LQ_LWC_c5981/f1p2/1729;i2_LQ_LWC_c52736/f1p8/2669;i5_LQ_LWC_c6942/f1p0/5728
GO:0008716	D-alanine-D-alanine ligase activity	5	20	0.534991	1	i2_HQ_LWC_c16888/f2p2/2501;i2_HQ_LWC_c81717/f2p2/2835;i3_LQ_LWC_c13430/f1p0/3138;i3_LQ_LWC_c18070/f1p0/3199;i7_HQ_LWC_c11/f5p0/7547
GO:0016776	phosphotransferase activity, phosphate group as acceptor	5	20	0.534991	1	i0_LQ_LWC_c2122/f1p2/701;i1_LQ_LWC_c12950/f2p5/1125;i1_LQ_LWC_c42573/f1p2/1053;i2_LQ_LWC_c106563/f1p0/2984;i2_LQ_LWC_c27425/f1p2/2077
GO:0033926	glycopeptide alpha-N-acetylgalactosaminidase activity	5	20	0.534991	1	i2_HQ_LWC_c11760/f11p0/2382;i2_HQ_LWC_c11855/f4p2/2194;i2_HQ_LWC_c1302/f51p4/2199;i2_LQ_LWC_c34543/f1p2/2237;i2_LQ_LWC_c65144/f1p2/2305
GO:0001076	transcription factor activity, RNA polymerase II transcription factor binding	29	122	0.536737	1	i0_LQ_LWC_c887/f1p0/976;i1_HQ_LWC_c14920/f3p0/1427;i1_HQ_LWC_c2480/f5p0/1634;i1_LQ_LWC_c10271/f1p0/1806;i1_LQ_LWC_c30278/f1p0/1785;i1_LQ_LWC_c33134/f1p1/1891;i1_LQ_LWC_c36597/f1p2/1628;i1_LQ_LWC_c3852/f1p0/1525;i1_LQ_LWC_c39713/f1p10/1840;i2_HQ_LWC_c1893/f19p7/2525;i2_HQ_LWC_c46877/f2p5/2792;i2_HQ_LWC_c60512/f7p0/2139;i2_HQ_LWC_c6119/f4p0/2138;i2_HQ_LWC_c74263/f2p1/2042;i2_HQ_LWC_c86101/f2p5/2974…
GO:0001104	RNA polymerase II transcription cofactor activity	29	122	0.536737	1	i0_LQ_LWC_c887/f1p0/976;i1_HQ_LWC_c14920/f3p0/1427;i1_HQ_LWC_c2480/f5p0/1634;i1_LQ_LWC_c10271/f1p0/1806;i1_LQ_LWC_c30278/f1p0/1785;i1_LQ_LWC_c33134/f1p1/1891;i1_LQ_LWC_c36597/f1p2/1628;i1_LQ_LWC_c3852/f1p0/1525;i1_LQ_LWC_c39713/f1p10/1840;i2_HQ_LWC_c1893/f19p7/2525;i2_HQ_LWC_c46877/f2p5/2792;i2_HQ_LWC_c60512/f7p0/2139;i2_HQ_LWC_c6119/f4p0/2138;i2_HQ_LWC_c74263/f2p1/2042;i2_HQ_LWC_c86101/f2p5/2974…
GO:0015078	hydrogen ion transmembrane transporter activity	68	287	0.537818	1	i0_HQ_LWC_c245/f2p0/549;i0_LQ_LWC_c162/f2p0/603;i0_LQ_LWC_c169/f2p0/546;i0_LQ_LWC_c1744/f1p5/501;i0_LQ_LWC_c263/f2p0/733;i1_HQ_LWC_c16298/f4p0/1866;i1_LQ_LWC_c10271/f1p0/1806;i1_LQ_LWC_c19794/f1p0/1498;i1_LQ_LWC_c20136/f1p1/1918;i1_LQ_LWC_c20707/f1p0/1953;i1_LQ_LWC_c26759/f1p0/1300;i1_LQ_LWC_c4143/f1p0/1996;i1_LQ_LWC_c6153/f1p98/1631;i1_LQ_LWC_c8709/f1p24/1892;i1_LQ_LWC_c9754/f1p5/1534;i2_HQ_LWC_…
GO:0003849	3-deoxy-7-phosphoheptulonate synthase activity	4	16	0.550321	1	i1_HQ_LWC_c9767/f5p0/1723;i2_LQ_LWC_c32253/f1p0/2303;i2_LQ_LWC_c4154/f1p13/2283;i3_LQ_LWC_c37575/f1p13/3210
GO:0004161	dimethylallyltranstransferase activity	4	16	0.550321	1	i1_LQ_LWC_c21457/f1p2/1819;i1_LQ_LWC_c6055/f1p0/1934;i2_HQ_LWC_c12465/f4p2/2243;i2_HQ_LWC_c39337/f2p0/2775
GO:0016152	mercury (II) reductase activity	4	16	0.550321	1	i2_LQ_LWC_c13767/f1p0/2080;i2_LQ_LWC_c37859/f1p0/2182;i2_LQ_LWC_c6075/f1p0/2136;i3_LQ_LWC_c18166/f1p8/3095
GO:0016722	oxidoreductase activity, oxidizing metal ions	4	16	0.550321	1	i2_LQ_LWC_c13767/f1p0/2080;i2_LQ_LWC_c37859/f1p0/2182;i2_LQ_LWC_c6075/f1p0/2136;i3_LQ_LWC_c18166/f1p8/3095
GO:0016723	oxidoreductase activity, oxidizing metal ions, NAD or NADP as acceptor	4	16	0.550321	1	i2_LQ_LWC_c13767/f1p0/2080;i2_LQ_LWC_c37859/f1p0/2182;i2_LQ_LWC_c6075/f1p0/2136;i3_LQ_LWC_c18166/f1p8/3095
GO:0003879	ATP phosphoribosyltransferase activity	1	3	0.557327	1	i1_LQ_LWC_c8397/f1p45/1578
GO:0003906	DNA-(apurinic or apyrimidinic site) lyase activity	1	3	0.557327	1	i1_LQ_LWC_c19190/f1p0/1406
GO:0004550	nucleoside diphosphate kinase activity	1	3	0.557327	1	i0_LQ_LWC_c2122/f1p2/701
GO:0004590	orotidine-5'-phosphate decarboxylase activity	1	3	0.557327	1	i1_HQ_LWC_c37463/f2p0/1140
GO:0004644	phosphoribosylglycinamide formyltransferase activity	1	3	0.557327	1	i2_HQ_LWC_c115577/f3p0/2118
GO:0004751	ribose-5-phosphate isomerase activity	1	3	0.557327	1	i1_LQ_LWC_c24671/f1p0/1422
GO:0004788	thiamine diphosphokinase activity	1	3	0.557327	1	i2_LQ_LWC_c3885/f1p0/2133
GO:0004808	tRNA (5-methylaminomethyl-2-thiouridylate)-methyltransferase activity	1	3	0.557327	1	i1_LQ_LWC_c35474/f1p1/1468
GO:0004865	protein serine/threonine phosphatase inhibitor activity	1	3	0.557327	1	i5_LQ_LWC_c5328/f1p5/5685
GO:0004932	mating-type factor pheromone receptor activity	1	3	0.557327	1	i2_LQ_LWC_c36421/f1p0/2617
GO:0005542	folic acid binding	1	3	0.557327	1	i1_LQ_LWC_c32922/f1p0/1848
GO:0008114	phosphogluconate 2-dehydrogenase activity	1	3	0.557327	1	i2_LQ_LWC_c70073/f1p0/2425
GO:0008455	alpha-1,6-mannosylglycoprotein 2-beta-N-acetylglucosaminyltransferase activity	1	3	0.557327	1	i1_LQ_LWC_c22036/f1p0/1810
GO:0008521	acetyl-CoA transporter activity	1	3	0.557327	1	i2_LQ_LWC_c107565/f1p9/2273
GO:0015128	gluconate transmembrane transporter activity	1	3	0.557327	1	i0_LQ_LWC_c497/f1p0/899
GO:0015386	potassium:proton antiporter activity	1	3	0.557327	1	i3_HQ_LWC_c20378/f2p20/3183
GO:0016433	rRNA (adenine) methyltransferase activity	1	3	0.557327	1	i1_HQ_LWC_c40074/f10p0/1143
GO:0016652	oxidoreductase activity, acting on NAD(P)H, NAD(P) as acceptor	1	3	0.557327	1	i2_LQ_LWC_c114007/f1p0/2057
GO:0016819	hydrolase activity, acting on acid anhydrides, in sulfonyl-containing anhydrides	1	3	0.557327	1	i2_HQ_LWC_c35505/f2p0/2600
GO:0017089	glycolipid transporter activity	1	3	0.557327	1	i0_LQ_LWC_c2126/f1p1/581
GO:0019955	cytokine binding	1	3	0.557327	1	i2_LQ_LWC_c18409/f1p0/2884
GO:0030059	aralkylamine dehydrogenase (azurin) activity	1	3	0.557327	1	i2_LQ_LWC_c106261/f1p1/2515
GO:0030975	thiamine binding	1	3	0.557327	1	i3_HQ_LWC_c2510/f3p0/3218
GO:0042879	aldonate transmembrane transporter activity	1	3	0.557327	1	i0_LQ_LWC_c497/f1p0/899
GO:0050497	transferase activity, transferring alkylthio groups	1	3	0.557327	1	i3_LQ_LWC_c24798/f1p46/3736
GO:0050524	coenzyme-B sulfoethylthiotransferase activity	1	3	0.557327	1	i3_LQ_LWC_c24798/f1p46/3736
GO:0050897	cobalt ion binding	1	3	0.557327	1	i2_LQ_LWC_c89084/f1p0/2222
GO:0052877	oxidoreductase activity, acting on the CH-NH2 group of donors, with a copper protein as acceptor	1	3	0.557327	1	i2_LQ_LWC_c106261/f1p1/2515
GO:0070010	peptidase activity, acting on D-amino acid peptides	1	3	0.557327	1	i1_HQ_LWC_c10664/f2p10/1658
GO:0015085	calcium ion transmembrane transporter activity	17	72	0.559478	1	i1_HQ_LWC_c6219/f2p0/1871;i1_HQ_LWC_c8892/f2p11/1711;i1_LQ_LWC_c13830/f1p0/1380;i1_LQ_LWC_c27315/f1p0/1215;i1_LQ_LWC_c33134/f1p1/1891;i1_LQ_LWC_c35620/f1p0/1520;i2_HQ_LWC_c10902/f3p4/2244;i2_LQ_LWC_c104777/f1p0/2377;i2_LQ_LWC_c17918/f1p3/2622;i2_LQ_LWC_c24828/f1p3/2542;i2_LQ_LWC_c32341/f1p6/2457;i2_LQ_LWC_c50069/f1p2/2663;i2_LQ_LWC_c71112/f2p9/2851;i2_LQ_LWC_c83169/f1p3/2386;i3_LQ_LWC_c28312/f1p0…
GO:0050660	flavin adenine dinucleotide binding	82	348	0.560009	1	i1_HQ_LWC_c10683/f2p0/1809;i1_HQ_LWC_c12013/f2p0/1850;i1_HQ_LWC_c12819/f2p0/1779;i1_HQ_LWC_c16289/f5p0/1986;i1_HQ_LWC_c2648/f5p0/1751;i1_HQ_LWC_c27811/f8p0/1952;i1_HQ_LWC_c39222/f11p0/1910;i1_HQ_LWC_c6642/f2p21/1895;i1_LQ_LWC_c10261/f1p0/1932;i1_LQ_LWC_c10603/f1p0/1822;i1_LQ_LWC_c11069/f2p3/1751;i1_LQ_LWC_c12611/f1p4/1687;i1_LQ_LWC_c14493/f1p0/1188;i1_LQ_LWC_c21531/f1p0/1916;i1_LQ_LWC_c21634/f1p0…
GO:0016832	aldehyde-lyase activity	13	55	0.562476	1	i1_HQ_LWC_c14889/f4p0/2008;i1_HQ_LWC_c5923/f2p0/1778;i1_LQ_LWC_c18081/f1p0/1899;i1_LQ_LWC_c20214/f2p0/1787;i1_LQ_LWC_c21453/f2p19/1921;i2_HQ_LWC_c11553/f5p0/2427;i2_LQ_LWC_c17511/f1p1/2202;i2_LQ_LWC_c48330/f1p0/2594;i2_LQ_LWC_c66505/f1p2/2412;i2_LQ_LWC_c68793/f1p0/2567;i3_LQ_LWC_c21815/f1p0/3196;i4_LQ_LWC_c28601/f1p0/4624;i4_LQ_LWC_c9756/f1p1/4470
GO:0004529	exodeoxyribonuclease activity	24	102	0.562615	1	i0_LQ_LWC_c263/f2p0/733;i0_LQ_LWC_c960/f1p0/910;i1_LQ_LWC_c13157/f1p1/1406;i1_LQ_LWC_c16633/f2p0/1915;i1_LQ_LWC_c20707/f1p0/1953;i1_LQ_LWC_c24862/f1p4/1669;i2_HQ_LWC_c37061/f2p1/2599;i2_LQ_LWC_c10332/f1p3/2161;i2_LQ_LWC_c104392/f1p1/2520;i2_LQ_LWC_c22668/f1p1/2948;i2_LQ_LWC_c22980/f1p0/2999;i2_LQ_LWC_c24314/f1p0/3031;i2_LQ_LWC_c38054/f1p1/2807;i2_LQ_LWC_c48699/f1p3/2672;i2_LQ_LWC_c52900/f1p0/2619…
GO:0016895	exodeoxyribonuclease activity, producing 5'-phosphomonoesters	24	102	0.562615	1	i0_LQ_LWC_c263/f2p0/733;i0_LQ_LWC_c960/f1p0/910;i1_LQ_LWC_c13157/f1p1/1406;i1_LQ_LWC_c16633/f2p0/1915;i1_LQ_LWC_c20707/f1p0/1953;i1_LQ_LWC_c24862/f1p4/1669;i2_HQ_LWC_c37061/f2p1/2599;i2_LQ_LWC_c10332/f1p3/2161;i2_LQ_LWC_c104392/f1p1/2520;i2_LQ_LWC_c22668/f1p1/2948;i2_LQ_LWC_c22980/f1p0/2999;i2_LQ_LWC_c24314/f1p0/3031;i2_LQ_LWC_c38054/f1p1/2807;i2_LQ_LWC_c48699/f1p3/2672;i2_LQ_LWC_c52900/f1p0/2619…
GO:0016615	malate dehydrogenase activity	16	68	0.566678	1	i2_HQ_LWC_c115609/f12p0/2230;i2_HQ_LWC_c28395/f51p6/2379;i2_HQ_LWC_c47007/f2p0/2581;i2_HQ_LWC_c77634/f28p0/2179;i2_HQ_LWC_c84920/f2p7/2155;i2_LQ_LWC_c106164/f1p8/2351;i2_LQ_LWC_c106492/f1p6/2615;i2_LQ_LWC_c25009/f1p4/2189;i2_LQ_LWC_c32157/f1p3/2264;i2_LQ_LWC_c3240/f1p8/2293;i2_LQ_LWC_c39029/f1p3/2516;i2_LQ_LWC_c39981/f1p2/2188;i2_LQ_LWC_c7192/f1p4/2590;i2_LQ_LWC_c72252/f1p3/2495;i2_LQ_LWC_c75764/…
GO:0016717	oxidoreductase activity, acting on paired donors, with oxidation of a pair of donors resulting in the reduction of molecular oxygen to two molecules of water	6	25	0.566925	1	i1_HQ_LWC_c10151/f2p20/1699;i1_HQ_LWC_c27554/f5p0/1876;i1_HQ_LWC_c39464/f17p0/1616;i1_HQ_LWC_c6230/f2p0/1900;i1_LQ_LWC_c8958/f2p0/1735;i5_LQ_LWC_c8533/f1p0/5649
GO:0003873	6-phosphofructo-2-kinase activity	9	38	0.568422	1	i0_LQ_LWC_c342/f1p0/873;i1_LQ_LWC_c13806/f1p0/1361;i1_LQ_LWC_c21457/f1p2/1819;i2_HQ_LWC_c98031/f9p2/2034;i2_LQ_LWC_c114904/f1p0/2057;i2_LQ_LWC_c31988/f1p0/2469;i2_LQ_LWC_c84547/f1p0/2231;i3_LQ_LWC_c12212/f1p0/3710;i5_HQ_LWC_c1960/f2p0/5821
GO:0004559	alpha-mannosidase activity	9	38	0.568422	1	i1_LQ_LWC_c26524/f1p0/1291;i2_LQ_LWC_c7759/f2p0/2470;i3_HQ_LWC_c11957/f3p0/3418;i3_HQ_LWC_c2743/f4p0/3522;i3_HQ_LWC_c31616/f15p0/3449;i3_LQ_LWC_c20229/f1p2/3646;i3_LQ_LWC_c21878/f1p1/3731;i3_LQ_LWC_c25978/f1p7/3221;i4_LQ_LWC_c22845/f1p3/4578
GO:0016634	oxidoreductase activity, acting on the CH-CH group of donors, oxygen as acceptor	3	12	0.57089	1	i1_LQ_LWC_c6029/f1p1/1642;i2_HQ_LWC_c96059/f6p0/2365;i2_LQ_LWC_c23533/f1p3/2472
GO:0044877	macromolecular complex binding	168	713	0.571132	1	i0_LQ_LWC_c342/f1p0/873;i0_LQ_LWC_c960/f1p0/910;i10_LQ_LWC_c60/f1p0/10601;i1_HQ_LWC_c25699/f2p0/1281;i1_HQ_LWC_c25810/f2p0/1237;i1_HQ_LWC_c37233/f4p26/1178;i1_HQ_LWC_c6276/f2p0/1746;i1_LQ_LWC_c10271/f1p0/1806;i1_LQ_LWC_c10556/f1p0/1985;i1_LQ_LWC_c11296/f1p3/1769;i1_LQ_LWC_c20136/f1p1/1918;i1_LQ_LWC_c21210/f1p2/1618;i1_LQ_LWC_c21576/f1p0/1526;i1_LQ_LWC_c24086/f1p8/1981;i1_LQ_LWC_c26485/f1p0/1187;i…
GO:0032182	ubiquitin-like protein binding	11	47	0.580722	1	i1_HQ_LWC_c5820/f2p0/1519;i1_LQ_LWC_c14170/f1p0/1408;i2_LQ_LWC_c105537/f1p1/2584;i2_LQ_LWC_c12210/f1p1/2197;i2_LQ_LWC_c32303/f1p1/2559;i3_HQ_LWC_c13329/f2p0/3444;i3_LQ_LWC_c11287/f1p0/3633;i3_LQ_LWC_c22599/f1p1/3505;i3_LQ_LWC_c24173/f1p5/3723;i3_LQ_LWC_c31563/f14p0/3437;i4_LQ_LWC_c15920/f1p0/4250
GO:0004843	thiol-dependent ubiquitin-specific protease activity	30	129	0.590268	1	i1_HQ_LWC_c9753/f2p0/1693;i1_LQ_LWC_c11999/f1p1/1809;i1_LQ_LWC_c23695/f1p0/1639;i1_LQ_LWC_c24072/f1p51/1546;i1_LQ_LWC_c27387/f1p0/1312;i1_LQ_LWC_c38013/f1p0/1209;i1_LQ_LWC_c8995/f1p0/1833;i2_HQ_LWC_c11400/f3p0/2532;i2_HQ_LWC_c25459/f8p1/2527;i2_HQ_LWC_c74199/f2p0/2119;i2_LQ_LWC_c102829/f1p1/2612;i2_LQ_LWC_c133429/f1p0/2078;i2_LQ_LWC_c2522/f3p1/2342;i2_LQ_LWC_c3040/f1p0/2885;i2_LQ_LWC_c76874/f1p3/…
GO:0005310	dicarboxylic acid transmembrane transporter activity	7	30	0.593387	1	i2_HQ_LWC_c31259/f2p0/2666;i3_HQ_LWC_c20378/f2p20/3183;i3_LQ_LWC_c28360/f1p1/4010;i4_HQ_LWC_c2187/f2p0/4822;i4_LQ_LWC_c25706/f1p2/5024;i5_LQ_LWC_c2259/f1p1/5339;i5_LQ_LWC_c8305/f1p3/5298
GO:0004326	tetrahydrofolylpolyglutamate synthase activity	2	8	0.601984	1	i1_HQ_LWC_c35840/f2p0/1660;i2_LQ_LWC_c33452/f1p3/2208
GO:0004867	serine-type endopeptidase inhibitor activity	2	8	0.601984	1	i0_LQ_LWC_c1920/f1p2/815;i0_LQ_LWC_c401/f1p0/591
GO:0009975	cyclase activity	2	8	0.601984	1	i2_LQ_LWC_c129753/f1p0/2938;i2_LQ_LWC_c83126/f1p0/2449
GO:0016857	racemase and epimerase activity, acting on carbohydrates and derivatives	2	8	0.601984	1	i1_HQ_LWC_c25815/f2p5/1363;i1_HQ_LWC_c37463/f2p0/1140
GO:1901981	phosphatidylinositol phosphate binding	2	8	0.601984	1	i1_HQ_LWC_c5820/f2p0/1519;i3_LQ_LWC_c24173/f1p5/3723
GO:0004372	glycine hydroxymethyltransferase activity	4	17	0.602805	1	i2_LQ_LWC_c33245/f1p0/2430;i2_LQ_LWC_c82332/f1p4/2282;i3_LQ_LWC_c37164/f1p0/3931;i3_LQ_LWC_c6255/f1p4/3864
GO:0008703	5-amino-6-(5-phosphoribosylamino)uracil reductase activity	4	17	0.602805	1	i2_LQ_LWC_c133010/f1p6/2023;i2_LQ_LWC_c48214/f1p10/2173;i2_LQ_LWC_c51110/f1p10/2258;i2_LQ_LWC_c58398/f1p3/2048
GO:0016679	oxidoreductase activity, acting on diphenols and related substances as donors	4	17	0.602805	1	i2_HQ_LWC_c92400/f2p2/2051;i2_LQ_LWC_c105210/f1p2/2169;i2_LQ_LWC_c47956/f1p2/2266;i2_LQ_LWC_c88904/f1p1/2124
GO:0005092	GDP-dissociation inhibitor activity	6	26	0.609009	1	i1_HQ_LWC_c11361/f2p7/1935;i1_HQ_LWC_c27457/f29p0/1889;i1_HQ_LWC_c3946/f3p4/1735;i1_LQ_LWC_c31053/f1p0/1817;i2_LQ_LWC_c7333/f1p1/2129;i3_LQ_LWC_c15021/f1p10/3055
GO:0003968	RNA-directed RNA polymerase activity	8	35	0.616064	1	i0_LQ_LWC_c428/f1p0/983;i1_LQ_LWC_c26799/f1p0/1378;i2_HQ_LWC_c33229/f2p1/2136;i2_LQ_LWC_c23517/f1p2/2112;i2_LQ_LWC_c47683/f1p0/2679;i2_LQ_LWC_c54323/f1p0/2205;i3_HQ_LWC_c31947/f18p0/3825;i3_LQ_LWC_c24720/f1p0/3324
GO:0016787	hydrolase activity	1839	7771	0.617832	1	i0_HQ_LWC_c144/f3p0/960;i0_HQ_LWC_c148/f3p0/663;i0_HQ_LWC_c245/f2p0/549;i0_LQ_LWC_c1272/f1p11/652;i0_LQ_LWC_c1291/f1p0/969;i0_LQ_LWC_c1298/f1p0/919;i0_LQ_LWC_c1307/f1p3/547;i0_LQ_LWC_c1311/f1p2/568;i0_LQ_LWC_c1461/f1p0/769;i0_LQ_LWC_c1553/f1p3/928;i0_LQ_LWC_c1818/f1p6/717;i0_LQ_LWC_c1936/f1p0/976;i0_LQ_LWC_c1954/f1p0/894;i0_LQ_LWC_c2302/f1p0/750;i0_LQ_LWC_c263/f2p0/733;i0_LQ_LWC_c342/f1p0/873;i0_…	;i2_LQ_LWC_c9824/f1p1/2391;i2_LQ_LWC_c9863/f1p1/2500;i2_LQ_LWC_c9923/f1p1/3040;i3_HQ_LWC_c11565/f2p0/3798;i3_HQ_LWC_c11620/f4p0/3779;i3_HQ_LWC_c11688/f3p56/3687;i3_HQ_LWC_c11735/f2p1/3810;i3_HQ_LWC_c11957/f3p0/3418;i3_HQ_LWC_c12015/f3p0/3253;i3_HQ_LWC_c12093/f2p5/3457;i3_HQ_LWC_c13329/f2p0/3444;i3_HQ_LWC_c13396/f2p0/3737;i3_HQ_LWC_c15352/f20p0/3263;i3_HQ_LWC_c15556/f2p0/3097;i3_HQ_LWC_c1581/f8p4/…
GO:0003691	double-stranded telomeric DNA binding	5	22	0.627827	1	i1_HQ_LWC_c10042/f3p2/1992;i1_LQ_LWC_c11796/f1p1/1846;i1_LQ_LWC_c19282/f1p0/1736;i1_LQ_LWC_c20111/f1p0/1662;i1_LQ_LWC_c23636/f1p16/1761
GO:0003909	DNA ligase activity	5	22	0.627827	1	i2_HQ_LWC_c25331/f2p1/2896;i2_LQ_LWC_c21296/f1p1/2678;i2_LQ_LWC_c54447/f1p1/2900;i4_HQ_LWC_c2362/f2p0/4432;i4_HQ_LWC_c28858/f3p0/4823
GO:0004359	glutaminase activity	3	13	0.62963	1	i1_LQ_LWC_c38262/f1p0/1939;i2_HQ_LWC_c64340/f2p0/2288;i2_LQ_LWC_c32485/f1p0/2355
GO:0018580	nitronate monooxygenase activity	3	13	0.62963	1	i1_HQ_LWC_c25815/f2p5/1363;i1_LQ_LWC_c4222/f1p0/1713;i2_LQ_LWC_c68600/f1p0/2356
GO:0019139	cytokinin dehydrogenase activity	3	13	0.62963	1	i1_HQ_LWC_c6996/f2p2/2026;i2_LQ_LWC_c25043/f1p1/2471;i2_LQ_LWC_c87338/f1p0/3032
GO:0045300	acyl-[acyl-carrier-protein] desaturase activity	3	13	0.62963	1	i1_HQ_LWC_c10151/f2p20/1699;i1_HQ_LWC_c39464/f17p0/1616;i1_LQ_LWC_c8958/f2p0/1735
GO:0016780	phosphotransferase activity, for other substituted phosphate groups	12	53	0.629962	1	i1_HQ_LWC_c16182/f5p0/1593;i1_HQ_LWC_c2904/f5p0/1959;i1_LQ_LWC_c17037/f1p0/1521;i1_LQ_LWC_c23781/f1p0/1722;i1_LQ_LWC_c32931/f1p5/1581;i1_LQ_LWC_c8725/f1p2/1872;i2_HQ_LWC_c28743/f5p1/2145;i2_LQ_LWC_c105941/f1p1/2359;i2_LQ_LWC_c130504/f1p0/2129;i2_LQ_LWC_c35474/f1p1/2554;i2_LQ_LWC_c54449/f1p1/2621;i2_LQ_LWC_c8326/f1p0/2382
GO:0016774	phosphotransferase activity, carboxyl group as acceptor	52	226	0.633765	1	i1_HQ_LWC_c13327/f5p0/1457;i1_HQ_LWC_c16802/f2p4/1683;i1_HQ_LWC_c2125/f2p1/1870;i1_HQ_LWC_c25516/f4p0/1352;i1_HQ_LWC_c39472/f4p0/1964;i1_LQ_LWC_c20129/f1p0/1431;i1_LQ_LWC_c30787/f1p0/1948;i1_LQ_LWC_c34711/f1p6/1719;i1_LQ_LWC_c8805/f1p4/1791;i2_HQ_LWC_c23524/f5p0/2346;i2_HQ_LWC_c43630/f6p12/2432;i2_HQ_LWC_c46819/f2p1/2311;i2_HQ_LWC_c5825/f3p2/2272;i2_HQ_LWC_c69799/f2p1/2652;i2_LQ_LWC_c103083/f1p1/…
GO:0019783	ubiquitin-like protein-specific protease activity	55	239	0.635552	1	i1_HQ_LWC_c9753/f2p0/1693;i1_LQ_LWC_c11999/f1p1/1809;i1_LQ_LWC_c14170/f1p0/1408;i1_LQ_LWC_c23695/f1p0/1639;i1_LQ_LWC_c24072/f1p51/1546;i1_LQ_LWC_c27387/f1p0/1312;i1_LQ_LWC_c38013/f1p0/1209;i1_LQ_LWC_c8995/f1p0/1833;i2_HQ_LWC_c1135/f22p3/2528;i2_HQ_LWC_c11400/f3p0/2532;i2_HQ_LWC_c25459/f8p1/2527;i2_HQ_LWC_c74199/f2p0/2119;i2_LQ_LWC_c101983/f1p0/2209;i2_LQ_LWC_c102829/f1p1/2612;i2_LQ_LWC_c115504/f4…
GO:0005217	intracellular ligand-gated ion channel activity	14	62	0.636527	1	i1_HQ_LWC_c6219/f2p0/1871;i1_HQ_LWC_c8892/f2p11/1711;i1_LQ_LWC_c27315/f1p0/1215;i1_LQ_LWC_c33134/f1p1/1891;i1_LQ_LWC_c33715/f1p2/1910;i1_LQ_LWC_c35620/f1p0/1520;i2_HQ_LWC_c6282/f2p4/2840;i2_LQ_LWC_c104777/f1p0/2377;i2_LQ_LWC_c54776/f1p4/2842;i2_LQ_LWC_c67205/f1p1/2497;i2_LQ_LWC_c83169/f1p3/2386;i3_LQ_LWC_c28312/f1p0/3404;i5_LQ_LWC_c4176/f1p0/5818;i5_LQ_LWC_c4904/f1p0/5252
GO:0016638	oxidoreductase activity, acting on the CH-NH2 group of donors	22	97	0.639555	1	i1_LQ_LWC_c4222/f1p0/1713;i2_HQ_LWC_c15093/f8p1/2718;i2_HQ_LWC_c16980/f3p5/2375;i2_HQ_LWC_c52406/f2p1/2642;i2_HQ_LWC_c7644/f3p7/2326;i2_LQ_LWC_c106261/f1p1/2515;i2_LQ_LWC_c11351/f3p2/2957;i2_LQ_LWC_c7872/f15p2/2851;i3_HQ_LWC_c41473/f16p6/3681;i3_LQ_LWC_c35308/f1p1/3755;i3_LQ_LWC_c37592/f1p0/3683;i3_LQ_LWC_c8547/f1p0/3789;i4_LQ_LWC_c22676/f1p13/4751;i4_LQ_LWC_c8335/f1p0/4645;i5_HQ_LWC_c11262/f2p1/…
GO:0003774	motor activity	82	355	0.640304	1	i1_LQ_LWC_c10271/f1p0/1806;i2_HQ_LWC_c2134/f5p1/2815;i2_HQ_LWC_c3230/f7p2/2673;i2_HQ_LWC_c3298/f2p0/2694;i2_HQ_LWC_c39995/f2p1/3002;i2_HQ_LWC_c46877/f2p5/2792;i2_HQ_LWC_c5285/f2p0/2827;i2_HQ_LWC_c86101/f2p5/2974;i2_LQ_LWC_c10152/f1p0/2439;i2_LQ_LWC_c107202/f1p3/2381;i2_LQ_LWC_c10721/f1p1/2859;i2_LQ_LWC_c117685/f3p5/2071;i2_LQ_LWC_c23076/f1p6/3055;i2_LQ_LWC_c24949/f1p1/2987;i2_LQ_LWC_c34430/f1p0/2…
GO:0043169	cation binding	1040	4412	0.646171	1	i0_HQ_LWC_c132/f3p0/704;i0_HQ_LWC_c23/f9p0/730;i0_HQ_LWC_c273/f2p0/803;i0_HQ_LWC_c293/f2p0/939;i0_HQ_LWC_c87/f4p0/776;i0_LQ_LWC_c1089/f1p0/879;i0_LQ_LWC_c1125/f1p0/887;i0_LQ_LWC_c1139/f1p0/851;i0_LQ_LWC_c1176/f1p0/678;i0_LQ_LWC_c1199/f1p0/891;i0_LQ_LWC_c1308/f1p0/859;i0_LQ_LWC_c1359/f1p0/734;i0_LQ_LWC_c1367/f1p0/961;i0_LQ_LWC_c1382/f1p2/958;i0_LQ_LWC_c1392/f1p0/598;i0_LQ_LWC_c1425/f1p1/906;i0_LQ_…
GO:0004371	glycerone kinase activity	6	27	0.648719	1	i1_LQ_LWC_c27368/f1p0/1325;i2_LQ_LWC_c33245/f1p0/2430;i2_LQ_LWC_c64292/f1p4/2151;i2_LQ_LWC_c82332/f1p4/2282;i3_LQ_LWC_c37164/f1p0/3931;i3_LQ_LWC_c6255/f1p4/3864
GO:0051087	chaperone binding	18	80	0.648831	1	i1_HQ_LWC_c16421/f2p0/1558;i1_LQ_LWC_c34717/f1p9/1651;i1_LQ_LWC_c36309/f1p0/1773;i2_LQ_LWC_c103618/f1p1/2976;i2_LQ_LWC_c104381/f1p0/2128;i2_LQ_LWC_c85882/f1p3/2176;i2_LQ_LWC_c89240/f1p3/2331;i3_LQ_LWC_c20854/f1p0/3385;i3_LQ_LWC_c28251/f1p0/3421;i3_LQ_LWC_c34734/f1p4/3329;i4_HQ_LWC_c19052/f2p0/4601;i4_HQ_LWC_c35759/f113p5/4718;i4_HQ_LWC_c35791/f47p0/4557;i4_HQ_LWC_c9971/f3p0/4664;i4_LQ_LWC_c21805/…
GO:0003910	DNA ligase (ATP) activity	4	18	0.651377	1	i2_LQ_LWC_c21296/f1p1/2678;i2_LQ_LWC_c54447/f1p1/2900;i4_HQ_LWC_c2362/f2p0/4432;i4_HQ_LWC_c28858/f3p0/4823
GO:0009679	hexose:proton symporter activity	4	18	0.651377	1	i2_LQ_LWC_c105501/f1p2/2845;i2_LQ_LWC_c49586/f1p43/2850;i2_LQ_LWC_c52281/f1p2/2628;i5_LQ_LWC_c4357/f1p4/5412
GO:0015145	monosaccharide transmembrane transporter activity	4	18	0.651377	1	i2_LQ_LWC_c105501/f1p2/2845;i2_LQ_LWC_c49586/f1p43/2850;i2_LQ_LWC_c52281/f1p2/2628;i5_LQ_LWC_c4357/f1p4/5412
GO:0015149	hexose transmembrane transporter activity	4	18	0.651377	1	i2_LQ_LWC_c105501/f1p2/2845;i2_LQ_LWC_c49586/f1p43/2850;i2_LQ_LWC_c52281/f1p2/2628;i5_LQ_LWC_c4357/f1p4/5412
GO:0015081	sodium ion transmembrane transporter activity	25	111	0.658569	1	i1_HQ_LWC_c2282/f3p0/1905;i1_LQ_LWC_c13830/f1p0/1380;i1_LQ_LWC_c4755/f1p5/2000;i2_HQ_LWC_c100833/f2p2/2464;i2_HQ_LWC_c10902/f3p4/2244;i2_HQ_LWC_c115489/f2p2/2315;i2_HQ_LWC_c116496/f3p2/2355;i2_HQ_LWC_c126870/f3p1/2639;i2_HQ_LWC_c1576/f23p2/2310;i2_LQ_LWC_c103626/f1p1/2651;i2_LQ_LWC_c17918/f1p3/2622;i2_LQ_LWC_c24828/f1p3/2542;i2_LQ_LWC_c32341/f1p6/2457;i2_LQ_LWC_c34862/f1p2/2324;i2_LQ_LWC_c4589/f1…
GO:0015293	symporter activity	14	63	0.662115	1	i1_HQ_LWC_c40259/f3p0/1937;i1_LQ_LWC_c18113/f1p0/1934;i1_LQ_LWC_c18398/f1p4/1394;i1_LQ_LWC_c20048/f1p0/1461;i1_LQ_LWC_c25901/f1p1/1369;i1_LQ_LWC_c5436/f1p18/1559;i2_LQ_LWC_c105501/f1p2/2845;i2_LQ_LWC_c34862/f1p2/2324;i2_LQ_LWC_c49586/f1p43/2850;i2_LQ_LWC_c52281/f1p2/2628;i2_LQ_LWC_c66285/f1p1/2164;i2_LQ_LWC_c9560/f1p0/2561;i4_LQ_LWC_c4870/f1p196/4803;i5_LQ_LWC_c4357/f1p4/5412
GO:0015294	solute:cation symporter activity	14	63	0.662115	1	i1_HQ_LWC_c40259/f3p0/1937;i1_LQ_LWC_c18113/f1p0/1934;i1_LQ_LWC_c18398/f1p4/1394;i1_LQ_LWC_c20048/f1p0/1461;i1_LQ_LWC_c25901/f1p1/1369;i1_LQ_LWC_c5436/f1p18/1559;i2_LQ_LWC_c105501/f1p2/2845;i2_LQ_LWC_c34862/f1p2/2324;i2_LQ_LWC_c49586/f1p43/2850;i2_LQ_LWC_c52281/f1p2/2628;i2_LQ_LWC_c66285/f1p1/2164;i2_LQ_LWC_c9560/f1p0/2561;i4_LQ_LWC_c4870/f1p196/4803;i5_LQ_LWC_c4357/f1p4/5412
GO:0002020	protease binding	1	4	0.662633	1	i3_LQ_LWC_c10342/f1p0/3532
GO:0003911	DNA ligase (NAD+) activity	1	4	0.662633	1	i2_HQ_LWC_c25331/f2p1/2896
GO:0004057	arginyltransferase activity	1	4	0.662633	1	i2_LQ_LWC_c63858/f1p1/2908
GO:0004568	chitinase activity	1	4	0.662633	1	i1_LQ_LWC_c26524/f1p0/1291
GO:0004583	dolichyl-phosphate-glucose-glycolipid alpha-glucosyltransferase activity	1	4	0.662633	1	i2_LQ_LWC_c114864/f1p0/2087
GO:0004864	protein phosphatase inhibitor activity	1	4	0.662633	1	i5_LQ_LWC_c5328/f1p5/5685
GO:0005134	interleukin-2 receptor binding	1	4	0.662633	1	i3_LQ_LWC_c19142/f1p11/3230
GO:0008198	ferrous iron binding	1	4	0.662633	1	i1_LQ_LWC_c42175/f1p3/1043
GO:0008840	4-hydroxy-tetrahydrodipicolinate synthase	1	4	0.662633	1	i1_LQ_LWC_c42210/f1p0/1062
GO:0008897	holo-[acyl-carrier-protein] synthase activity	1	4	0.662633	1	i2_LQ_LWC_c8326/f1p0/2382
GO:0009916	alternative oxidase activity	1	4	0.662633	1	i2_LQ_LWC_c88904/f1p1/2124
GO:0016636	oxidoreductase activity, acting on the CH-CH group of donors, iron-sulfur protein as acceptor	1	4	0.662633	1	i2_LQ_LWC_c89084/f1p0/2222
GO:0016901	oxidoreductase activity, acting on the CH-OH group of donors, quinone or similar compound as acceptor	1	4	0.662633	1	i2_LQ_LWC_c10984/f1p2/2472
GO:0018581	hydroxyquinol 1,2-dioxygenase activity	1	4	0.662633	1	i2_LQ_LWC_c68600/f1p0/2356
GO:0019212	phosphatase inhibitor activity	1	4	0.662633	1	i5_LQ_LWC_c5328/f1p5/5685
GO:0019825	oxygen binding	1	4	0.662633	1	i3_LQ_LWC_c21728/f1p2/3500
GO:0030058	amine dehydrogenase activity	1	4	0.662633	1	i2_LQ_LWC_c106261/f1p1/2515
GO:0030270	formylmethanofuran-tetrahydromethanopterin N-formyltransferase activity	1	4	0.662633	1	i1_LQ_LWC_c19062/f1p0/2013
GO:0042887	amide transmembrane transporter activity	1	4	0.662633	1	i2_HQ_LWC_c31259/f2p0/2666
GO:0051861	glycolipid binding	1	4	0.662633	1	i0_LQ_LWC_c2126/f1p1/581
GO:0072341	modified amino acid binding	1	4	0.662633	1	i1_LQ_LWC_c32922/f1p0/1848
GO:0072349	modified amino acid transmembrane transporter activity	1	4	0.662633	1	i2_HQ_LWC_c31259/f2p0/2666
GO:1990381	ubiquitin-specific protease binding	1	4	0.662633	1	i3_LQ_LWC_c10342/f1p0/3532
GO:0016872	intramolecular lyase activity	7	32	0.666806	1	i1_LQ_LWC_c11667/f1p0/1965;i1_LQ_LWC_c31507/f1p0/1849;i1_LQ_LWC_c35681/f1p1/1790;i1_LQ_LWC_c42238/f1p0/1048;i1_LQ_LWC_c7077/f1p0/1895;i2_HQ_LWC_c10410/f5p13/2323;i2_LQ_LWC_c89955/f1p1/2074
GO:0008536	Ran GTPase binding	9	41	0.667442	1	i3_HQ_LWC_c13446/f4p0/3840;i3_HQ_LWC_c21070/f2p1/3744;i3_HQ_LWC_c7537/f3p6/3464;i3_HQ_LWC_c8150/f3p2/3200;i3_LQ_LWC_c11590/f1p0/3555;i3_LQ_LWC_c21194/f1p7/3589;i3_LQ_LWC_c37511/f1p18/3372;i5_LQ_LWC_c5674/f1p0/5297;i5_LQ_LWC_c8951/f1p3/5281
GO:0004128	cytochrome-b5 reductase activity, acting on NAD(P)H	2	9	0.669597	1	i1_LQ_LWC_c6596/f1p27/1941;i2_HQ_LWC_c39337/f2p0/2775
GO:0004422	hypoxanthine phosphoribosyltransferase activity	2	9	0.669597	1	i1_HQ_LWC_c2861/f2p6/1872;i2_LQ_LWC_c46878/f1p5/2271
GO:0005093	Rab GDP-dissociation inhibitor activity	2	9	0.669597	1	i1_HQ_LWC_c27457/f29p0/1889;i3_LQ_LWC_c15021/f1p10/3055
GO:0005496	steroid binding	2	9	0.669597	1	i1_HQ_LWC_c27606/f6p0/1980;i2_HQ_LWC_c115957/f24p0/2136
GO:0008193	tRNA guanylyltransferase activity	2	9	0.669597	1	i2_HQ_LWC_c21869/f2p0/2297;i2_LQ_LWC_c57438/f1p0/2065
GO:0008418	protein-N-terminal asparagine amidohydrolase activity	2	9	0.669597	1	i2_LQ_LWC_c17683/f1p1/2304;i2_LQ_LWC_c84951/f1p1/2711
GO:0015159	polysaccharide transmembrane transporter activity	2	9	0.669597	1	i1_LQ_LWC_c22305/f1p0/1917;i2_HQ_LWC_c22159/f3p0/2359
GO:0016653	oxidoreductase activity, acting on NAD(P)H, heme protein as acceptor	2	9	0.669597	1	i1_LQ_LWC_c6596/f1p27/1941;i2_HQ_LWC_c39337/f2p0/2775
GO:0016837	carbon-oxygen lyase activity, acting on polysaccharides	2	9	0.669597	1	i2_HQ_LWC_c98647/f82p8/2480;i2_LQ_LWC_c103589/f1p7/2370
GO:0016151	nickel cation binding	11	50	0.669711	1	i1_LQ_LWC_c22360/f1p1/1879;i1_LQ_LWC_c4382/f1p0/1784;i2_HQ_LWC_c25459/f8p1/2527;i2_LQ_LWC_c13767/f1p0/2080;i2_LQ_LWC_c37859/f1p0/2182;i2_LQ_LWC_c6075/f1p0/2136;i2_LQ_LWC_c82857/f1p2/2738;i3_LQ_LWC_c18166/f1p8/3095;i3_LQ_LWC_c7241/f1p0/3963;i4_HQ_LWC_c5336/f2p0/4618;i5_LQ_LWC_c8779/f1p3/5075
GO:0015175	neutral amino acid transmembrane transporter activity	5	23	0.669761	1	i1_LQ_LWC_c23946/f1p0/1777;i1_LQ_LWC_c31933/f1p0/1753;i2_HQ_LWC_c12486/f2p0/2170;i3_LQ_LWC_c24951/f1p2/3418;i3_LQ_LWC_c4999/f1p0/3292
GO:0022858	alanine transmembrane transporter activity	5	23	0.669761	1	i1_LQ_LWC_c23946/f1p0/1777;i1_LQ_LWC_c31933/f1p0/1753;i2_HQ_LWC_c12486/f2p0/2170;i3_LQ_LWC_c24951/f1p2/3418;i3_LQ_LWC_c4999/f1p0/3292
GO:0046872	metal ion binding	1024	4353	0.674424	1	i0_HQ_LWC_c132/f3p0/704;i0_HQ_LWC_c23/f9p0/730;i0_HQ_LWC_c273/f2p0/803;i0_HQ_LWC_c293/f2p0/939;i0_HQ_LWC_c87/f4p0/776;i0_LQ_LWC_c1089/f1p0/879;i0_LQ_LWC_c1125/f1p0/887;i0_LQ_LWC_c1139/f1p0/851;i0_LQ_LWC_c1176/f1p0/678;i0_LQ_LWC_c1199/f1p0/891;i0_LQ_LWC_c1308/f1p0/859;i0_LQ_LWC_c1359/f1p0/734;i0_LQ_LWC_c1367/f1p0/961;i0_LQ_LWC_c1382/f1p2/958;i0_LQ_LWC_c1392/f1p0/598;i0_LQ_LWC_c1425/f1p1/906;i0_LQ_…
GO:0008443	phosphofructokinase activity	20	90	0.675663	1	i0_LQ_LWC_c342/f1p0/873;i1_LQ_LWC_c10408/f1p0/1961;i1_LQ_LWC_c13806/f1p0/1361;i1_LQ_LWC_c21457/f1p2/1819;i1_LQ_LWC_c7226/f1p0/2010;i2_HQ_LWC_c116528/f9p1/2189;i2_HQ_LWC_c128160/f36p3/2443;i2_HQ_LWC_c81767/f2p6/2224;i2_HQ_LWC_c98031/f9p2/2034;i2_LQ_LWC_c107438/f1p0/2125;i2_LQ_LWC_c11044/f1p7/2298;i2_LQ_LWC_c114904/f1p0/2057;i2_LQ_LWC_c19086/f1p1/2489;i2_LQ_LWC_c21606/f1p1/2137;i2_LQ_LWC_c24569/f1p…
GO:0000030	mannosyltransferase activity	3	14	0.682537	1	i2_LQ_LWC_c20567/f1p0/2132;i2_LQ_LWC_c67051/f1p0/2148;i3_LQ_LWC_c8547/f1p0/3789
GO:0004555	alpha,alpha-trehalase activity	3	14	0.682537	1	i2_LQ_LWC_c11048/f1p6/2608;i2_LQ_LWC_c126717/f1p6/2385;i2_LQ_LWC_c49275/f1p6/2486
GO:0008381	mechanically-gated ion channel activity	3	14	0.682537	1	i2_HQ_LWC_c115571/f4p3/2089;i2_LQ_LWC_c85833/f1p3/2131;i3_LQ_LWC_c30288/f1p0/3037
GO:0015927	trehalase activity	3	14	0.682537	1	i2_LQ_LWC_c11048/f1p6/2608;i2_LQ_LWC_c126717/f1p6/2385;i2_LQ_LWC_c49275/f1p6/2486
GO:0022833	mechanically gated channel activity	3	14	0.682537	1	i2_HQ_LWC_c115571/f4p3/2089;i2_LQ_LWC_c85833/f1p3/2131;i3_LQ_LWC_c30288/f1p0/3037
GO:0070403	NAD+ binding	3	14	0.682537	1	i1_HQ_LWC_c2186/f4p2/1920;i1_LQ_LWC_c8443/f1p6/1551;i2_LQ_LWC_c75632/f1p0/2037
GO:0005102	receptor binding	50	221	0.682837	1	i0_LQ_LWC_c1087/f1p20/375;i0_LQ_LWC_c162/f2p0/603;i1_LQ_LWC_c21258/f1p2/1815;i1_LQ_LWC_c33911/f1p0/1585;i1_LQ_LWC_c34579/f1p7/1841;i1_LQ_LWC_c37580/f1p0/1370;i1_LQ_LWC_c42576/f1p3/1057;i1_LQ_LWC_c6153/f1p98/1631;i1_LQ_LWC_c6469/f1p1/1648;i1_LQ_LWC_c9584/f1p1/1648;i2_HQ_LWC_c100922/f2p1/2635;i2_HQ_LWC_c117604/f10p7/2051;i2_HQ_LWC_c2359/f9p2/2713;i2_HQ_LWC_c36649/f4p1/2952;i2_HQ_LWC_c6512/f2p0/2231…
GO:0003860	3-hydroxyisobutyryl-CoA hydrolase activity	6	28	0.685861	1	i1_LQ_LWC_c7671/f1p0/1497;i2_HQ_LWC_c12485/f2p0/2446;i2_HQ_LWC_c60395/f3p1/2714;i2_LQ_LWC_c105162/f1p0/2328;i3_LQ_LWC_c11955/f1p2/3150;i5_LQ_LWC_c7327/f1p1/5448
GO:0015556	C4-dicarboxylate transmembrane transporter activity	6	28	0.685861	1	i3_HQ_LWC_c20378/f2p20/3183;i3_LQ_LWC_c28360/f1p1/4010;i4_HQ_LWC_c2187/f2p0/4822;i4_LQ_LWC_c25706/f1p2/5024;i5_LQ_LWC_c2259/f1p1/5339;i5_LQ_LWC_c8305/f1p3/5298
GO:0016289	CoA hydrolase activity	6	28	0.685861	1	i1_LQ_LWC_c7671/f1p0/1497;i2_HQ_LWC_c12485/f2p0/2446;i2_HQ_LWC_c60395/f3p1/2714;i2_LQ_LWC_c105162/f1p0/2328;i3_LQ_LWC_c11955/f1p2/3150;i5_LQ_LWC_c7327/f1p1/5448
GO:0016886	ligase activity, forming phosphoric ester bonds	6	28	0.685861	1	i2_HQ_LWC_c25331/f2p1/2896;i2_LQ_LWC_c21296/f1p1/2678;i2_LQ_LWC_c54447/f1p1/2900;i2_LQ_LWC_c6148/f1p2/2877;i4_HQ_LWC_c2362/f2p0/4432;i4_HQ_LWC_c28858/f3p0/4823
GO:0030248	cellulose binding	6	28	0.685861	1	i2_HQ_LWC_c3591/f2p3/2430;i2_HQ_LWC_c81624/f2p0/2477;i2_LQ_LWC_c119913/f1p2/2679;i2_LQ_LWC_c37020/f1p2/2997;i2_LQ_LWC_c93880/f1p3/2335;i3_LQ_LWC_c13268/f1p0/3334
GO:0030955	potassium ion binding	18	82	0.692691	1	i1_HQ_LWC_c22201/f2p0/1596;i1_HQ_LWC_c2766/f2p0/1946;i1_LQ_LWC_c36689/f1p1/1999;i1_LQ_LWC_c6469/f1p1/1648;i2_HQ_LWC_c117594/f7p1/2068;i2_HQ_LWC_c46784/f3p1/2167;i2_HQ_LWC_c7290/f6p1/2223;i2_HQ_LWC_c96422/f18p1/2197;i2_LQ_LWC_c133010/f1p6/2023;i2_LQ_LWC_c39281/f1p2/2123;i2_LQ_LWC_c51110/f1p10/2258;i2_LQ_LWC_c52830/f1p1/2627;i2_LQ_LWC_c69603/f1p2/2500;i2_LQ_LWC_c7696/f1p2/2238;i2_LQ_LWC_c87517/f1p1…
GO:0004421	hydroxymethylglutaryl-CoA synthase activity	4	19	0.695798	1	i1_HQ_LWC_c14728/f14p0/1943;i1_HQ_LWC_c16175/f4p0/1915;i1_HQ_LWC_c2861/f2p6/1872;i2_LQ_LWC_c46878/f1p5/2271
GO:0005248	voltage-gated sodium channel activity	4	19	0.695798	1	i1_HQ_LWC_c2282/f3p0/1905;i2_LQ_LWC_c103626/f1p1/2651;i2_LQ_LWC_c55495/f1p0/2924;i5_LQ_LWC_c6777/f1p0/5295
GO:0005272	sodium channel activity	4	19	0.695798	1	i1_HQ_LWC_c2282/f3p0/1905;i2_LQ_LWC_c103626/f1p1/2651;i2_LQ_LWC_c55495/f1p0/2924;i5_LQ_LWC_c6777/f1p0/5295
GO:1990837	sequence-specific double-stranded DNA binding	4	19	0.695798	1	i1_LQ_LWC_c19992/f1p0/1853;i2_HQ_LWC_c46784/f3p1/2167;i2_LQ_LWC_c23234/f1p0/2627;i4_LQ_LWC_c29334/f1p0/4784
GO:0003743	translation initiation factor activity	20	91	0.69601	1	i0_HQ_LWC_c48/f6p0/722;i0_LQ_LWC_c2227/f1p6/721;i1_LQ_LWC_c26564/f1p0/1288;i1_LQ_LWC_c29906/f1p0/1760;i1_LQ_LWC_c31106/f1p0/2011;i2_HQ_LWC_c111681/f2p1/2062;i2_HQ_LWC_c127419/f129p14/2284;i2_HQ_LWC_c68926/f2p0/2490;i2_HQ_LWC_c78395/f65p9/2155;i2_HQ_LWC_c88439/f2p4/2305;i2_LQ_LWC_c101613/f1p7/2366;i2_LQ_LWC_c108621/f1p1/2256;i2_LQ_LWC_c133098/f1p3/2024;i2_LQ_LWC_c133131/f1p4/2022;i2_LQ_LWC_c35673/…
GO:0005219	ryanodine-sensitive calcium-release channel activity	9	42	0.697259	1	i1_HQ_LWC_c6219/f2p0/1871;i1_HQ_LWC_c8892/f2p11/1711;i1_LQ_LWC_c27315/f1p0/1215;i1_LQ_LWC_c33134/f1p1/1891;i1_LQ_LWC_c35620/f1p0/1520;i2_LQ_LWC_c104777/f1p0/2377;i2_LQ_LWC_c83169/f1p3/2386;i3_LQ_LWC_c28312/f1p0/3404;i5_LQ_LWC_c4904/f1p0/5252
GO:0015278	calcium-release channel activity	9	42	0.697259	1	i1_HQ_LWC_c6219/f2p0/1871;i1_HQ_LWC_c8892/f2p11/1711;i1_LQ_LWC_c27315/f1p0/1215;i1_LQ_LWC_c33134/f1p1/1891;i1_LQ_LWC_c35620/f1p0/1520;i2_LQ_LWC_c104777/f1p0/2377;i2_LQ_LWC_c83169/f1p3/2386;i3_LQ_LWC_c28312/f1p0/3404;i5_LQ_LWC_c4904/f1p0/5252
GO:0099604	ligand-gated calcium channel activity	9	42	0.697259	1	i1_HQ_LWC_c6219/f2p0/1871;i1_HQ_LWC_c8892/f2p11/1711;i1_LQ_LWC_c27315/f1p0/1215;i1_LQ_LWC_c33134/f1p1/1891;i1_LQ_LWC_c35620/f1p0/1520;i2_LQ_LWC_c104777/f1p0/2377;i2_LQ_LWC_c83169/f1p3/2386;i3_LQ_LWC_c28312/f1p0/3404;i5_LQ_LWC_c4904/f1p0/5252
GO:0060589	nucleoside-triphosphatase regulator activity	29	131	0.703353	1	i0_HQ_LWC_c233/f2p0/747;i1_HQ_LWC_c11361/f2p7/1935;i1_HQ_LWC_c2359/f3p2/1787;i1_HQ_LWC_c27457/f29p0/1889;i1_HQ_LWC_c28058/f2p0/1640;i1_HQ_LWC_c3946/f3p4/1735;i1_HQ_LWC_c8163/f2p0/1709;i1_LQ_LWC_c22161/f1p0/1869;i1_LQ_LWC_c31053/f1p0/1817;i1_LQ_LWC_c5743/f1p0/1613;i1_LQ_LWC_c6469/f1p1/1648;i1_LQ_LWC_c8656/f1p0/1671;i2_LQ_LWC_c103618/f1p1/2976;i2_LQ_LWC_c103830/f1p0/2926;i2_LQ_LWC_c107640/f1p0/2348…
GO:0016814	hydrolase activity, acting on carbon-nitrogen (but not peptide) bonds, in cyclic amidines	5	24	0.708448	1	i1_HQ_LWC_c22357/f2p0/2011;i2_HQ_LWC_c115577/f3p0/2118;i2_LQ_LWC_c33783/f1p0/2391;i2_LQ_LWC_c51709/f1p0/2928;i3_LQ_LWC_c39887/f1p1/3026
GO:0015299	solute:proton antiporter activity	22	101	0.718058	1	i1_LQ_LWC_c19794/f1p0/1498;i1_LQ_LWC_c4143/f1p0/1996;i2_HQ_LWC_c115489/f2p2/2315;i2_HQ_LWC_c116496/f3p2/2355;i2_HQ_LWC_c126870/f3p1/2639;i2_HQ_LWC_c1576/f23p2/2310;i2_HQ_LWC_c77567/f4p2/2271;i2_LQ_LWC_c104659/f1p2/2730;i2_LQ_LWC_c106168/f1p3/2202;i2_LQ_LWC_c133496/f1p1/2046;i2_LQ_LWC_c17778/f1p2/2729;i2_LQ_LWC_c22019/f1p0/2770;i2_LQ_LWC_c31902/f1p0/2627;i2_LQ_LWC_c84906/f1p2/2496;i2_LQ_LWC_c85192…
GO:0000774	adenyl-nucleotide exchange factor activity	6	29	0.720322	1	i1_HQ_LWC_c28058/f2p0/1640;i1_LQ_LWC_c8656/f1p0/1671;i2_LQ_LWC_c103618/f1p1/2976;i3_LQ_LWC_c34734/f1p4/3329;i4_HQ_LWC_c31550/f2p0/4302;i5_LQ_LWC_c7327/f1p1/5448
GO:0016158	3-phytase activity	6	29	0.720322	1	i1_HQ_LWC_c39571/f2p0/1388;i2_LQ_LWC_c8199/f1p5/2778;i2_LQ_LWC_c88167/f1p22/2737;i3_HQ_LWC_c41272/f2p0/3118;i3_LQ_LWC_c29635/f1p0/3037;i4_LQ_LWC_c8766/f1p0/4323
GO:0016742	hydroxymethyl-, formyl- and related transferase activity	6	29	0.720322	1	i1_LQ_LWC_c23325/f1p0/1499;i2_HQ_LWC_c115577/f3p0/2118;i2_LQ_LWC_c33245/f1p0/2430;i2_LQ_LWC_c82332/f1p4/2282;i3_LQ_LWC_c37164/f1p0/3931;i3_LQ_LWC_c6255/f1p4/3864
GO:0008175	tRNA methyltransferase activity	15	70	0.721744	1	i1_LQ_LWC_c3497/f1p2/1940;i1_LQ_LWC_c35307/f1p0/1632;i1_LQ_LWC_c35474/f1p1/1468;i2_HQ_LWC_c96478/f5p1/2099;i2_LQ_LWC_c106256/f1p2/2183;i2_LQ_LWC_c107185/f1p0/2293;i2_LQ_LWC_c11893/f1p1/2409;i2_LQ_LWC_c17729/f1p0/2363;i2_LQ_LWC_c3401/f1p0/2363;i2_LQ_LWC_c36000/f1p1/2118;i2_LQ_LWC_c70657/f2p4/2379;i2_LQ_LWC_c83274/f1p4/2662;i3_HQ_LWC_c40989/f11p0/3684;i3_LQ_LWC_c28007/f1p6/3255;i3_LQ_LWC_c44593/f1p…
GO:0003872	6-phosphofructokinase activity	11	52	0.722485	1	i1_LQ_LWC_c10408/f1p0/1961;i1_LQ_LWC_c7226/f1p0/2010;i2_HQ_LWC_c116528/f9p1/2189;i2_HQ_LWC_c128160/f36p3/2443;i2_HQ_LWC_c81767/f2p6/2224;i2_LQ_LWC_c107438/f1p0/2125;i2_LQ_LWC_c11044/f1p7/2298;i2_LQ_LWC_c19086/f1p1/2489;i2_LQ_LWC_c21606/f1p1/2137;i2_LQ_LWC_c24569/f1p1/2602;i2_LQ_LWC_c51697/f1p1/2081
GO:0043532	angiostatin binding	61	272	0.7232	1	i1_LQ_LWC_c4740/f1p2/1678;i2_HQ_LWC_c23719/f4p0/2398;i2_LQ_LWC_c106584/f1p104/2678;i2_LQ_LWC_c41928/f1p5/2044;i2_LQ_LWC_c67515/f1p1/2787;i3_HQ_LWC_c17601/f3p0/3183;i3_HQ_LWC_c2671/f2p2/3112;i3_HQ_LWC_c31717/f3p0/3749;i3_HQ_LWC_c31995/f8p0/3223;i3_HQ_LWC_c41417/f2p0/3143;i3_HQ_LWC_c7436/f4p0/3651;i3_LQ_LWC_c10803/f1p4/3367;i3_LQ_LWC_c12519/f1p4/3923;i3_LQ_LWC_c17942/f2p0/3792;i3_LQ_LWC_c21727/f1p0…
GO:0001105	RNA polymerase II transcription coactivator activity	9	43	0.725329	1	i1_HQ_LWC_c14920/f3p0/1427;i1_LQ_LWC_c3852/f1p0/1525;i2_LQ_LWC_c105043/f1p0/2519;i2_LQ_LWC_c108286/f1p0/2679;i2_LQ_LWC_c108791/f1p1/2996;i2_LQ_LWC_c51491/f1p0/3009;i2_LQ_LWC_c9236/f1p0/2268;i3_LQ_LWC_c19607/f1p0/3237;i6_LQ_LWC_c570/f1p0/6368
GO:0001190	transcriptional activator activity, RNA polymerase II transcription factor binding	9	43	0.725329	1	i1_HQ_LWC_c14920/f3p0/1427;i1_LQ_LWC_c3852/f1p0/1525;i2_LQ_LWC_c105043/f1p0/2519;i2_LQ_LWC_c108286/f1p0/2679;i2_LQ_LWC_c108791/f1p1/2996;i2_LQ_LWC_c51491/f1p0/3009;i2_LQ_LWC_c9236/f1p0/2268;i3_LQ_LWC_c19607/f1p0/3237;i6_LQ_LWC_c570/f1p0/6368
GO:0001191	transcriptional repressor activity, RNA polymerase II transcription factor binding	9	43	0.725329	1	i1_HQ_LWC_c14920/f3p0/1427;i1_LQ_LWC_c3852/f1p0/1525;i2_LQ_LWC_c105043/f1p0/2519;i2_LQ_LWC_c108286/f1p0/2679;i2_LQ_LWC_c108791/f1p1/2996;i2_LQ_LWC_c51491/f1p0/3009;i2_LQ_LWC_c9236/f1p0/2268;i3_LQ_LWC_c19607/f1p0/3237;i6_LQ_LWC_c570/f1p0/6368
GO:0008235	metalloexopeptidase activity	9	43	0.725329	1	i1_HQ_LWC_c27721/f2p0/1379;i1_HQ_LWC_c37239/f4p2/1310;i1_LQ_LWC_c22680/f1p0/1951;i1_LQ_LWC_c539/f30p0/1581;i2_HQ_LWC_c7131/f3p0/2159;i3_HQ_LWC_c2541/f12p1/3519;i3_LQ_LWC_c12670/f1p11/3202;i3_LQ_LWC_c19753/f1p0/3438;i5_LQ_LWC_c2745/f1p4/5122
GO:0098811	transcriptional repressor activity, RNA polymerase II activating transcription factor binding	9	43	0.725329	1	i1_HQ_LWC_c14920/f3p0/1427;i1_LQ_LWC_c3852/f1p0/1525;i2_LQ_LWC_c105043/f1p0/2519;i2_LQ_LWC_c108286/f1p0/2679;i2_LQ_LWC_c108791/f1p1/2996;i2_LQ_LWC_c51491/f1p0/3009;i2_LQ_LWC_c9236/f1p0/2268;i3_LQ_LWC_c19607/f1p0/3237;i6_LQ_LWC_c570/f1p0/6368
GO:0016796	exonuclease activity, active with either ribo- or deoxyribonucleic acids and producing 5'-phosphomonoesters	28	128	0.72616	1	i0_LQ_LWC_c263/f2p0/733;i0_LQ_LWC_c960/f1p0/910;i1_LQ_LWC_c13157/f1p1/1406;i1_LQ_LWC_c16633/f2p0/1915;i1_LQ_LWC_c20707/f1p0/1953;i1_LQ_LWC_c24862/f1p4/1669;i1_LQ_LWC_c5121/f1p0/2005;i1_LQ_LWC_c8898/f1p0/1919;i2_HQ_LWC_c37061/f2p1/2599;i2_LQ_LWC_c10332/f1p3/2161;i2_LQ_LWC_c104392/f1p1/2520;i2_LQ_LWC_c22668/f1p1/2948;i2_LQ_LWC_c22980/f1p0/2999;i2_LQ_LWC_c24314/f1p0/3031;i2_LQ_LWC_c38054/f1p1/2807;i…
GO:0003937	IMP cyclohydrolase activity	2	10	0.727567	1	i1_HQ_LWC_c22357/f2p0/2011;i2_HQ_LWC_c115577/f3p0/2118
GO:0004064	arylesterase activity	2	10	0.727567	1	i2_LQ_LWC_c39329/f1p13/2627;i3_LQ_LWC_c7462/f1p0/3297
GO:0004425	indole-3-glycerol-phosphate synthase activity	2	10	0.727567	1	i1_HQ_LWC_c25815/f2p5/1363;i3_LQ_LWC_c26088/f1p0/3417
GO:0005250	A-type (transient outward) potassium channel activity	2	10	0.727567	1	i1_HQ_LWC_c22201/f2p0/1596;i2_LQ_LWC_c7696/f1p2/2238
GO:0015271	outward rectifier potassium channel activity	2	10	0.727567	1	i1_HQ_LWC_c22201/f2p0/1596;i2_LQ_LWC_c7696/f1p2/2238
GO:0016972	thiol oxidase activity	2	10	0.727567	1	i4_LQ_LWC_c19747/f1p0/4547;i4_LQ_LWC_c7988/f1p0/4450
GO:0046923	ER retention sequence binding	2	10	0.727567	1	i1_HQ_LWC_c29662/f2p0/1798;i4_LQ_LWC_c22246/f1p2/4714
GO:0070402	NADPH binding	2	10	0.727567	1	i1_HQ_LWC_c2186/f4p2/1920;i1_LQ_LWC_c30114/f1p0/1532
GO:0004017	adenylate kinase activity	3	15	0.72958	1	i1_LQ_LWC_c12950/f2p5/1125;i1_LQ_LWC_c42573/f1p2/1053;i2_LQ_LWC_c27425/f1p2/2077
GO:0005087	Ran guanyl-nucleotide exchange factor activity	3	15	0.72958	1	i4_HQ_LWC_c19101/f2p1/4767;i5_LQ_LWC_c3222/f1p0/5753;i5_LQ_LWC_c6985/f1p1/5185
GO:0008242	omega peptidase activity	3	15	0.72958	1	i2_HQ_LWC_c59518/f31p1/2641;i2_HQ_LWC_c6588/f10p2/2294;i2_LQ_LWC_c12276/f1p1/2652
GO:0016247	channel regulator activity	3	15	0.72958	1	i2_HQ_LWC_c17194/f2p2/2592;i2_LQ_LWC_c3759/f1p4/2720;i5_LQ_LWC_c4838/f1p0/5594
GO:0017150	tRNA dihydrouridine synthase activity	3	15	0.72958	1	i1_HQ_LWC_c6642/f2p21/1895;i2_HQ_LWC_c12819/f3p0/2277;i2_HQ_LWC_c52717/f4p2/2244
GO:0003729	mRNA binding	7	34	0.731433	1	i1_LQ_LWC_c17812/f1p5/1721;i1_LQ_LWC_c8898/f1p0/1919;i2_HQ_LWC_c16785/f2p0/2322;i2_LQ_LWC_c38921/f1p2/2284;i3_LQ_LWC_c13559/f1p0/3195;i3_LQ_LWC_c7293/f1p1/3443;i4_LQ_LWC_c16031/f1p0/4346
GO:0032183	SUMO binding	7	34	0.731433	1	i1_LQ_LWC_c14170/f1p0/1408;i2_LQ_LWC_c12210/f1p1/2197;i2_LQ_LWC_c32303/f1p1/2559;i3_HQ_LWC_c13329/f2p0/3444;i3_LQ_LWC_c11287/f1p0/3633;i3_LQ_LWC_c22599/f1p1/3505;i3_LQ_LWC_c31563/f14p0/3437
GO:0044822	poly(A) RNA binding	7	34	0.731433	1	i1_LQ_LWC_c17812/f1p5/1721;i1_LQ_LWC_c8898/f1p0/1919;i2_HQ_LWC_c16785/f2p0/2322;i2_LQ_LWC_c38921/f1p2/2284;i3_LQ_LWC_c13559/f1p0/3195;i3_LQ_LWC_c7293/f1p1/3443;i4_LQ_LWC_c16031/f1p0/4346
GO:0046915	transition metal ion transmembrane transporter activity	20	93	0.734431	1	i0_LQ_LWC_c177/f2p0/790;i1_HQ_LWC_c1635/f4p0/1683;i1_HQ_LWC_c23697/f2p0/1880;i1_LQ_LWC_c22336/f1p0/1878;i1_LQ_LWC_c42389/f1p0/1051;i2_HQ_LWC_c127504/f13p1/2283;i2_HQ_LWC_c77567/f4p2/2271;i2_HQ_LWC_c96201/f3p0/2104;i2_LQ_LWC_c23347/f1p1/2644;i2_LQ_LWC_c49178/f1p3/2834;i2_LQ_LWC_c52976/f1p0/2961;i2_LQ_LWC_c6304/f3p4/2725;i2_LQ_LWC_c6674/f7p0/2881;i2_LQ_LWC_c70879/f1p1/2445;i3_HQ_LWC_c3495/f2p12/337…
GO:0016849	phosphorus-oxygen lyase activity	4	20	0.736	1	i2_LQ_LWC_c108577/f1p2/2394;i2_LQ_LWC_c129753/f1p0/2938;i2_LQ_LWC_c32368/f1p7/3011;i2_LQ_LWC_c66005/f1p1/2209
GO:0098772	molecular function regulator	87	386	0.736602	1	i0_HQ_LWC_c233/f2p0/747;i0_LQ_LWC_c1920/f1p2/815;i0_LQ_LWC_c2178/f1p1/433;i0_LQ_LWC_c401/f1p0/591;i0_LQ_LWC_c960/f1p0/910;i10_LQ_LWC_c105/f1p0/10269;i1_HQ_LWC_c11361/f2p7/1935;i1_HQ_LWC_c12988/f2p0/1334;i1_HQ_LWC_c16752/f7p0/1952;i1_HQ_LWC_c2273/f4p1/1955;i1_HQ_LWC_c2359/f3p2/1787;i1_HQ_LWC_c27457/f29p0/1889;i1_HQ_LWC_c28058/f2p0/1640;i1_HQ_LWC_c3946/f3p4/1735;i1_HQ_LWC_c7475/f3p1/1773;i1_HQ_LWC_…
GO:0000977	RNA polymerase II regulatory region sequence-specific DNA binding	1	5	0.74289	1	i2_HQ_LWC_c46784/f3p1/2167
GO:0001012	RNA polymerase II regulatory region DNA binding	1	5	0.74289	1	i2_HQ_LWC_c46784/f3p1/2167
GO:0003847	1-alkyl-2-acetylglycerophosphocholine esterase activity	1	5	0.74289	1	i0_LQ_LWC_c1272/f1p11/652
GO:0003848	2-amino-4-hydroxy-6-hydroxymethyldihydropteridine diphosphokinase activity	1	5	0.74289	1	i2_LQ_LWC_c115115/f1p2/2083
GO:0003864	3-methyl-2-oxobutanoate hydroxymethyltransferase activity	1	5	0.74289	1	i1_LQ_LWC_c23325/f1p0/1499
GO:0003964	RNA-directed DNA polymerase activity	1	5	0.74289	1	i1_HQ_LWC_c39357/f3p35/2012
GO:0004004	ATP-dependent RNA helicase activity	1	5	0.74289	1	i1_LQ_LWC_c6055/f1p0/1934
GO:0004367	glycerol-3-phosphate dehydrogenase [NAD+] activity	1	5	0.74289	1	i1_LQ_LWC_c11044/f1p7/2008
GO:0004418	hydroxymethylbilane synthase activity	1	5	0.74289	1	i1_LQ_LWC_c19780/f1p0/1422
GO:0004577	N-acetylglucosaminyldiphosphodolichol N-acetylglucosaminyltransferase activity	1	5	0.74289	1	i2_LQ_LWC_c4647/f1p3/2849
GO:0004610	phosphoacetylglucosamine mutase activity	1	5	0.74289	1	i2_LQ_LWC_c69492/f1p1/2331
GO:0004643	phosphoribosylaminoimidazolecarboxamide formyltransferase activity	1	5	0.74289	1	i2_HQ_LWC_c115577/f3p0/2118
GO:0004862	cAMP-dependent protein kinase inhibitor activity	1	5	0.74289	1	i1_LQ_LWC_c23171/f1p1/1895
GO:0005316	high-affinity inorganic phosphate:sodium symporter activity	1	5	0.74289	1	i2_LQ_LWC_c34862/f1p2/2324
GO:0005326	neurotransmitter transporter activity	1	5	0.74289	1	i2_LQ_LWC_c9560/f1p0/2561
GO:0005328	neurotransmitter:sodium symporter activity	1	5	0.74289	1	i2_LQ_LWC_c9560/f1p0/2561
GO:0005436	sodium:phosphate symporter activity	1	5	0.74289	1	i2_LQ_LWC_c34862/f1p2/2324
GO:0005472	FAD carrier activity	1	5	0.74289	1	i2_LQ_LWC_c57011/f2p2/2089
GO:0008013	beta-catenin binding	1	5	0.74289	1	i5_LQ_LWC_c10399/f1p0/5142
GO:0008147	structural constituent of bone	1	5	0.74289	1	i1_LQ_LWC_c3838/f1p1/1928
GO:0008186	RNA-dependent ATPase activity	1	5	0.74289	1	i1_LQ_LWC_c6055/f1p0/1934
GO:0008201	heparin binding	1	5	0.74289	1	i2_HQ_LWC_c17194/f2p2/2592
GO:0008430	selenium binding	1	5	0.74289	1	i1_LQ_LWC_c11314/f1p0/1990
GO:0008770	[acyl-carrier-protein] phosphodiesterase activity	1	5	0.74289	1	i4_HQ_LWC_c2081/f3p1/4811
GO:0008963	phospho-N-acetylmuramoyl-pentapeptide-transferase activity	1	5	0.74289	1	i1_LQ_LWC_c8725/f1p2/1872
GO:0015230	FAD transmembrane transporter activity	1	5	0.74289	1	i2_LQ_LWC_c57011/f2p2/2089
GO:0030269	tetrahydromethanopterin S-methyltransferase activity	1	5	0.74289	1	i1_LQ_LWC_c19062/f1p0/2013
GO:0030291	protein serine/threonine kinase inhibitor activity	1	5	0.74289	1	i1_LQ_LWC_c23171/f1p1/1895
GO:0042086	5-methyl-5,6,7,8-tetrahydromethanopterin-dependent methyltransferase activity	1	5	0.74289	1	i1_LQ_LWC_c19062/f1p0/2013
GO:0047325	inositol tetrakisphosphate 1-kinase activity	1	5	0.74289	1	i1_LQ_LWC_c3131/f1p0/1947
GO:0051765	inositol tetrakisphosphate kinase activity	1	5	0.74289	1	i1_LQ_LWC_c3131/f1p0/1947
GO:0052725	inositol-1,3,4-trisphosphate 6-kinase activity	1	5	0.74289	1	i1_LQ_LWC_c3131/f1p0/1947
GO:0052726	inositol-1,3,4-trisphosphate 5-kinase activity	1	5	0.74289	1	i1_LQ_LWC_c3131/f1p0/1947
GO:0071987	WD40-repeat domain binding	1	5	0.74289	1	i2_LQ_LWC_c27590/f1p0/2087
GO:0032947	protein complex scaffold	5	25	0.743829	1	i3_LQ_LWC_c18129/f1p11/3092;i4_HQ_LWC_c35508/f2p1/4401;i5_HQ_LWC_c11160/f6p0/5731;i5_LQ_LWC_c8047/f1p0/5503;i6_LQ_LWC_c1236/f1p0/7077
GO:0042162	telomeric DNA binding	5	25	0.743829	1	i1_HQ_LWC_c10042/f3p2/1992;i1_LQ_LWC_c11796/f1p1/1846;i1_LQ_LWC_c19282/f1p0/1736;i1_LQ_LWC_c20111/f1p0/1662;i1_LQ_LWC_c23636/f1p16/1761
GO:0061630	ubiquitin protein ligase activity	21	98	0.744067	1	i1_HQ_LWC_c12265/f3p0/1721;i1_LQ_LWC_c10309/f1p0/1799;i1_LQ_LWC_c13715/f1p0/1089;i1_LQ_LWC_c27381/f1p0/1294;i1_LQ_LWC_c30234/f1p0/1969;i1_LQ_LWC_c35361/f1p3/1915;i1_LQ_LWC_c37731/f1p0/1212;i1_LQ_LWC_c8830/f1p0/1782;i2_HQ_LWC_c25459/f8p1/2527;i2_LQ_LWC_c12921/f1p1/2804;i2_LQ_LWC_c24863/f1p5/2709;i2_LQ_LWC_c35397/f1p0/2968;i2_LQ_LWC_c6188/f1p0/2885;i2_LQ_LWC_c86391/f1p1/2834;i2_LQ_LWC_c87772/f1p1/2…
GO:0061659	ubiquitin-like protein ligase activity	21	98	0.744067	1	i1_HQ_LWC_c12265/f3p0/1721;i1_LQ_LWC_c10309/f1p0/1799;i1_LQ_LWC_c13715/f1p0/1089;i1_LQ_LWC_c27381/f1p0/1294;i1_LQ_LWC_c30234/f1p0/1969;i1_LQ_LWC_c35361/f1p3/1915;i1_LQ_LWC_c37731/f1p0/1212;i1_LQ_LWC_c8830/f1p0/1782;i2_HQ_LWC_c25459/f8p1/2527;i2_LQ_LWC_c12921/f1p1/2804;i2_LQ_LWC_c24863/f1p5/2709;i2_LQ_LWC_c35397/f1p0/2968;i2_LQ_LWC_c6188/f1p0/2885;i2_LQ_LWC_c86391/f1p1/2834;i2_LQ_LWC_c87772/f1p1/2…
GO:0072509	divalent inorganic cation transmembrane transporter activity	21	98	0.744067	1	i1_HQ_LWC_c2952/f3p5/1811;i1_HQ_LWC_c6219/f2p0/1871;i1_HQ_LWC_c8892/f2p11/1711;i1_LQ_LWC_c13830/f1p0/1380;i1_LQ_LWC_c27315/f1p0/1215;i1_LQ_LWC_c33134/f1p1/1891;i1_LQ_LWC_c35620/f1p0/1520;i1_LQ_LWC_c4386/f1p3/1923;i2_HQ_LWC_c10902/f3p4/2244;i2_HQ_LWC_c77567/f4p2/2271;i2_LQ_LWC_c104777/f1p0/2377;i2_LQ_LWC_c17918/f1p3/2622;i2_LQ_LWC_c24828/f1p3/2542;i2_LQ_LWC_c32341/f1p6/2457;i2_LQ_LWC_c50069/f1p2/2…
GO:0051536	iron-sulfur cluster binding	47	213	0.746842	1	i0_LQ_LWC_c428/f1p0/983;i0_LQ_LWC_c545/f1p0/858;i1_HQ_LWC_c25675/f2p1/1242;i1_HQ_LWC_c39279/f10p0/1936;i1_HQ_LWC_c8780/f2p0/1791;i1_LQ_LWC_c19182/f1p0/1530;i1_LQ_LWC_c30387/f1p0/1645;i1_LQ_LWC_c31241/f1p0/1671;i1_LQ_LWC_c35664/f1p0/1677;i1_LQ_LWC_c35935/f1p0/1746;i1_LQ_LWC_c36099/f1p151/1691;i1_LQ_LWC_c39061/f1p0/1986;i1_LQ_LWC_c41350/f1p0/1903;i2_HQ_LWC_c127720/f114p10/2109;i2_HQ_LWC_c20005/f2p0…
GO:0051540	metal cluster binding	47	213	0.746842	1	i0_LQ_LWC_c428/f1p0/983;i0_LQ_LWC_c545/f1p0/858;i1_HQ_LWC_c25675/f2p1/1242;i1_HQ_LWC_c39279/f10p0/1936;i1_HQ_LWC_c8780/f2p0/1791;i1_LQ_LWC_c19182/f1p0/1530;i1_LQ_LWC_c30387/f1p0/1645;i1_LQ_LWC_c31241/f1p0/1671;i1_LQ_LWC_c35664/f1p0/1677;i1_LQ_LWC_c35935/f1p0/1746;i1_LQ_LWC_c36099/f1p151/1691;i1_LQ_LWC_c39061/f1p0/1986;i1_LQ_LWC_c41350/f1p0/1903;i2_HQ_LWC_c127720/f114p10/2109;i2_HQ_LWC_c20005/f2p0…
GO:0022884	macromolecule transmembrane transporter activity	6	30	0.752056	1	i1_LQ_LWC_c22305/f1p0/1917;i2_HQ_LWC_c17194/f2p2/2592;i2_HQ_LWC_c22159/f3p0/2359;i2_HQ_LWC_c78266/f16p4/2298;i2_LQ_LWC_c24314/f1p0/3031;i3_LQ_LWC_c44903/f1p0/3030
GO:0031420	alkali metal ion binding	18	85	0.752192	1	i1_HQ_LWC_c22201/f2p0/1596;i1_HQ_LWC_c2766/f2p0/1946;i1_LQ_LWC_c36689/f1p1/1999;i1_LQ_LWC_c6469/f1p1/1648;i2_HQ_LWC_c117594/f7p1/2068;i2_HQ_LWC_c46784/f3p1/2167;i2_HQ_LWC_c7290/f6p1/2223;i2_HQ_LWC_c96422/f18p1/2197;i2_LQ_LWC_c133010/f1p6/2023;i2_LQ_LWC_c39281/f1p2/2123;i2_LQ_LWC_c51110/f1p10/2258;i2_LQ_LWC_c52830/f1p1/2627;i2_LQ_LWC_c69603/f1p2/2500;i2_LQ_LWC_c7696/f1p2/2238;i2_LQ_LWC_c87517/f1p1…
GO:0016853	isomerase activity	54	245	0.762068	1	i0_LQ_LWC_c1351/f1p0/817;i1_HQ_LWC_c25815/f2p5/1363;i1_HQ_LWC_c29515/f3p0/1727;i1_HQ_LWC_c3670/f2p1/1659;i1_HQ_LWC_c37463/f2p0/1140;i1_LQ_LWC_c11667/f1p0/1965;i1_LQ_LWC_c12837/f1p2/1666;i1_LQ_LWC_c13807/f1p0/1477;i1_LQ_LWC_c17828/f1p0/1950;i1_LQ_LWC_c18003/f1p2/1421;i1_LQ_LWC_c20045/f2p0/1566;i1_LQ_LWC_c24671/f1p0/1422;i1_LQ_LWC_c31507/f1p0/1849;i1_LQ_LWC_c32267/f1p14/1600;i1_LQ_LWC_c34445/f1p0/1…
GO:0015491	cation:cation antiporter activity	13	63	0.76539	1	i1_LQ_LWC_c13830/f1p0/1380;i2_HQ_LWC_c10902/f3p4/2244;i2_HQ_LWC_c115489/f2p2/2315;i2_HQ_LWC_c116496/f3p2/2355;i2_HQ_LWC_c126870/f3p1/2639;i2_HQ_LWC_c1576/f23p2/2310;i2_LQ_LWC_c17918/f1p3/2622;i2_LQ_LWC_c24828/f1p3/2542;i2_LQ_LWC_c32341/f1p6/2457;i2_LQ_LWC_c50069/f1p2/2663;i2_LQ_LWC_c71112/f2p9/2851;i3_HQ_LWC_c20378/f2p20/3183;i3_LQ_LWC_c5955/f1p2/3438
GO:0016779	nucleotidyltransferase activity	116	515	0.766023	1	i0_HQ_LWC_c273/f2p0/803;i0_LQ_LWC_c428/f1p0/983;i1_HQ_LWC_c16182/f5p0/1593;i1_HQ_LWC_c2459/f3p0/1963;i1_HQ_LWC_c39357/f3p35/2012;i1_HQ_LWC_c39826/f46p1/1956;i1_HQ_LWC_c414/f22p0/1819;i1_HQ_LWC_c5708/f2p6/1935;i1_LQ_LWC_c17037/f1p0/1521;i1_LQ_LWC_c19938/f1p0/1913;i1_LQ_LWC_c20332/f1p11/1872;i1_LQ_LWC_c23397/f2p42/1903;i1_LQ_LWC_c23781/f1p0/1722;i1_LQ_LWC_c24175/f1p1/1634;i1_LQ_LWC_c24722/f1p23/160…
GO:0043566	structure-specific DNA binding	22	104	0.769655	1	i0_LQ_LWC_c803/f1p0/877;i1_HQ_LWC_c13033/f2p0/1409;i1_HQ_LWC_c1499/f8p0/1828;i1_LQ_LWC_c17140/f1p0/1733;i1_LQ_LWC_c18736/f1p1/1715;i1_LQ_LWC_c21040/f1p2/1452;i1_LQ_LWC_c36813/f1p0/1755;i2_HQ_LWC_c10537/f6p1/2592;i2_HQ_LWC_c96311/f4p5/2695;i2_LQ_LWC_c102031/f1p1/2172;i2_LQ_LWC_c103618/f1p1/2976;i2_LQ_LWC_c106423/f1p0/2422;i2_LQ_LWC_c22575/f1p0/2676;i2_LQ_LWC_c35040/f1p0/2510;i2_LQ_LWC_c58911/f1p0/…
GO:0019904	protein domain specific binding	3	16	0.770947	1	i1_HQ_LWC_c24945/f3p6/1882;i1_LQ_LWC_c42104/f1p0/1048;i2_LQ_LWC_c27590/f1p0/2087
GO:0051184	cofactor transporter activity	3	16	0.770947	1	i1_LQ_LWC_c26275/f1p0/1142;i2_LQ_LWC_c107565/f1p9/2273;i2_LQ_LWC_c57011/f2p2/2089
GO:0030984	kininogen binding	4	21	0.772045	1	i2_LQ_LWC_c54397/f1p0/2827;i3_LQ_LWC_c11640/f1p0/3412;i3_LQ_LWC_c30397/f1p0/3065;i4_HQ_LWC_c35551/f2p0/4314
GO:0030234	enzyme regulator activity	70	316	0.772457	1	i0_HQ_LWC_c233/f2p0/747;i0_LQ_LWC_c1920/f1p2/815;i0_LQ_LWC_c2178/f1p1/433;i0_LQ_LWC_c401/f1p0/591;i0_LQ_LWC_c960/f1p0/910;i1_HQ_LWC_c11361/f2p7/1935;i1_HQ_LWC_c12988/f2p0/1334;i1_HQ_LWC_c16752/f7p0/1952;i1_HQ_LWC_c2273/f4p1/1955;i1_HQ_LWC_c2359/f3p2/1787;i1_HQ_LWC_c27457/f29p0/1889;i1_HQ_LWC_c28058/f2p0/1640;i1_HQ_LWC_c3946/f3p4/1735;i1_HQ_LWC_c7475/f3p1/1773;i1_HQ_LWC_c8163/f2p0/1709;i1_LQ_LWC_c…
GO:0046983	protein dimerization activity	146	646	0.77576	1	i0_LQ_LWC_c960/f1p0/910;i1_HQ_LWC_c12468/f2p10/1794;i1_HQ_LWC_c2186/f4p2/1920;i1_HQ_LWC_c2277/f2p2/1974;i1_HQ_LWC_c25699/f2p0/1281;i1_HQ_LWC_c2817/f3p0/1753;i1_HQ_LWC_c29528/f3p0/1532;i1_HQ_LWC_c3080/f2p1/1528;i1_HQ_LWC_c37233/f4p26/1178;i1_HQ_LWC_c39571/f2p0/1388;i1_HQ_LWC_c4240/f2p0/1723;i1_HQ_LWC_c6276/f2p0/1746;i1_LQ_LWC_c10271/f1p0/1806;i1_LQ_LWC_c10556/f1p0/1985;i1_LQ_LWC_c11270/f1p6/1982;i…
GO:0004523	RNA-DNA hybrid ribonuclease activity	5	26	0.775929	1	i11_LQ_LWC_c55/f1p0/11050;i2_LQ_LWC_c10419/f1p60/2786;i4_LQ_LWC_c27798/f1p1/4728;i4_LQ_LWC_c7885/f1p0/4536;i5_HQ_LWC_c1908/f2p0/5718
GO:0015923	mannosidase activity	9	45	0.776092	1	i1_LQ_LWC_c26524/f1p0/1291;i2_LQ_LWC_c7759/f2p0/2470;i3_HQ_LWC_c11957/f3p0/3418;i3_HQ_LWC_c2743/f4p0/3522;i3_HQ_LWC_c31616/f15p0/3449;i3_LQ_LWC_c20229/f1p2/3646;i3_LQ_LWC_c21878/f1p1/3731;i3_LQ_LWC_c25978/f1p7/3221;i4_LQ_LWC_c22845/f1p3/4578
GO:0000295	adenine nucleotide transmembrane transporter activity	2	11	0.776657	1	i2_LQ_LWC_c32882/f1p4/2160;i2_LQ_LWC_c57011/f2p2/2089
GO:0003997	acyl-CoA oxidase activity	2	11	0.776657	1	i2_HQ_LWC_c96059/f6p0/2365;i2_LQ_LWC_c23533/f1p3/2472
GO:0005346	purine ribonucleotide transmembrane transporter activity	2	11	0.776657	1	i2_LQ_LWC_c32882/f1p4/2160;i2_LQ_LWC_c57011/f2p2/2089
GO:0005347	ATP transmembrane transporter activity	2	11	0.776657	1	i2_LQ_LWC_c32882/f1p4/2160;i2_LQ_LWC_c57011/f2p2/2089
GO:0005471	ATP:ADP antiporter activity	2	11	0.776657	1	i2_LQ_LWC_c32882/f1p4/2160;i2_LQ_LWC_c57011/f2p2/2089
GO:0008174	mRNA methyltransferase activity	2	11	0.776657	1	i2_LQ_LWC_c34570/f2p1/2272;i6_LQ_LWC_c1213/f1p0/6159
GO:0015211	purine nucleoside transmembrane transporter activity	2	11	0.776657	1	i2_LQ_LWC_c32882/f1p4/2160;i2_LQ_LWC_c57011/f2p2/2089
GO:0015216	purine nucleotide transmembrane transporter activity	2	11	0.776657	1	i2_LQ_LWC_c32882/f1p4/2160;i2_LQ_LWC_c57011/f2p2/2089
GO:0015217	ADP transmembrane transporter activity	2	11	0.776657	1	i2_LQ_LWC_c32882/f1p4/2160;i2_LQ_LWC_c57011/f2p2/2089
GO:0015301	anion:anion antiporter activity	2	11	0.776657	1	i2_LQ_LWC_c32882/f1p4/2160;i2_LQ_LWC_c57011/f2p2/2089
GO:0016813	hydrolase activity, acting on carbon-nitrogen (but not peptide) bonds, in linear amidines	2	11	0.776657	1	i0_LQ_LWC_c1954/f1p0/894;i2_LQ_LWC_c12881/f1p0/2488
GO:0018025	calmodulin-lysine N-methyltransferase activity	2	11	0.776657	1	i1_LQ_LWC_c26496/f1p0/1378;i2_LQ_LWC_c46846/f5p1/2640
GO:0008374	O-acyltransferase activity	19	91	0.778375	1	i1_HQ_LWC_c16436/f2p0/1621;i1_HQ_LWC_c21770/f2p4/1474;i1_HQ_LWC_c39334/f8p0/1949;i1_LQ_LWC_c31065/f1p0/1965;i1_LQ_LWC_c31447/f1p0/1466;i1_LQ_LWC_c35084/f1p24/1484;i2_HQ_LWC_c111020/f4p3/2206;i2_HQ_LWC_c12020/f2p2/2488;i2_HQ_LWC_c24087/f2p0/2460;i2_LQ_LWC_c103398/f1p2/2799;i2_LQ_LWC_c13933/f1p2/2005;i2_LQ_LWC_c18137/f1p0/2166;i2_LQ_LWC_c27051/f1p1/2031;i2_LQ_LWC_c38861/f1p3/2142;i2_LQ_LWC_c86921/f…
GO:0008026	ATP-dependent helicase activity	17	82	0.779701	1	i1_HQ_LWC_c6219/f2p0/1871;i1_HQ_LWC_c8892/f2p11/1711;i1_LQ_LWC_c11196/f1p2/1905;i1_LQ_LWC_c25201/f1p2/1987;i1_LQ_LWC_c6055/f1p0/1934;i1_LQ_LWC_c6604/f1p8/1778;i2_HQ_LWC_c35505/f2p0/2600;i2_LQ_LWC_c107565/f1p9/2273;i2_LQ_LWC_c14451/f1p0/2043;i2_LQ_LWC_c24817/f1p0/2481;i2_LQ_LWC_c32478/f1p3/2604;i2_LQ_LWC_c47821/f1p4/2658;i2_LQ_LWC_c88932/f1p0/2486;i3_LQ_LWC_c24712/f1p2/3692;i4_LQ_LWC_c28275/f1p0/4…
GO:0070035	purine NTP-dependent helicase activity	17	82	0.779701	1	i1_HQ_LWC_c6219/f2p0/1871;i1_HQ_LWC_c8892/f2p11/1711;i1_LQ_LWC_c11196/f1p2/1905;i1_LQ_LWC_c25201/f1p2/1987;i1_LQ_LWC_c6055/f1p0/1934;i1_LQ_LWC_c6604/f1p8/1778;i2_HQ_LWC_c35505/f2p0/2600;i2_LQ_LWC_c107565/f1p9/2273;i2_LQ_LWC_c14451/f1p0/2043;i2_LQ_LWC_c24817/f1p0/2481;i2_LQ_LWC_c32478/f1p3/2604;i2_LQ_LWC_c47821/f1p4/2658;i2_LQ_LWC_c88932/f1p0/2486;i3_LQ_LWC_c24712/f1p2/3692;i4_LQ_LWC_c28275/f1p0/4…
GO:0010333	terpene synthase activity	10	50	0.783579	1	i1_HQ_LWC_c22357/f2p0/2011;i1_LQ_LWC_c18942/f1p0/1913;i1_LQ_LWC_c33301/f1p0/1962;i2_HQ_LWC_c70176/f2p2/2841;i2_LQ_LWC_c104030/f1p4/2118;i2_LQ_LWC_c106420/f1p0/2550;i2_LQ_LWC_c133452/f1p0/2053;i2_LQ_LWC_c38259/f1p0/2103;i2_LQ_LWC_c68691/f1p0/2535;i2_LQ_LWC_c71433/f1p2/2820
GO:0008757	S-adenosylmethionine-dependent methyltransferase activity	45	208	0.790443	1	i1_HQ_LWC_c27679/f2p0/1562;i1_HQ_LWC_c37500/f2p0/1223;i1_HQ_LWC_c40074/f10p0/1143;i1_LQ_LWC_c14212/f1p0/1315;i1_LQ_LWC_c19232/f1p0/1449;i1_LQ_LWC_c26496/f1p0/1378;i1_LQ_LWC_c32487/f1p0/1547;i1_LQ_LWC_c3497/f1p2/1940;i1_LQ_LWC_c35307/f1p0/1632;i1_LQ_LWC_c35474/f1p1/1468;i1_LQ_LWC_c36470/f1p2/1454;i1_LQ_LWC_c38145/f1p5/1337;i1_LQ_LWC_c38160/f1p4/1155;i1_LQ_LWC_c7403/f1p0/1930;i2_HQ_LWC_c1001/f60p3/…
GO:0016836	hydro-lyase activity	27	128	0.792431	1	i1_HQ_LWC_c14499/f6p0/1460;i1_HQ_LWC_c16289/f5p0/1986;i1_HQ_LWC_c20257/f2p0/1694;i1_HQ_LWC_c25815/f2p5/1363;i1_HQ_LWC_c39270/f8p0/1830;i1_LQ_LWC_c10261/f1p0/1932;i1_LQ_LWC_c11080/f1p1/1677;i1_LQ_LWC_c11954/f1p1/1795;i1_LQ_LWC_c14190/f1p2/1349;i1_LQ_LWC_c21301/f1p0/1679;i1_LQ_LWC_c23078/f1p1/1682;i1_LQ_LWC_c23773/f2p0/2023;i1_LQ_LWC_c30887/f1p0/1844;i1_LQ_LWC_c34238/f1p2/1616;i1_LQ_LWC_c42094/f1p0…
GO:0015077	monovalent inorganic cation transmembrane transporter activity	114	510	0.792606	1	i0_HQ_LWC_c245/f2p0/549;i0_LQ_LWC_c162/f2p0/603;i0_LQ_LWC_c169/f2p0/546;i0_LQ_LWC_c1744/f1p5/501;i0_LQ_LWC_c263/f2p0/733;i1_HQ_LWC_c16298/f4p0/1866;i1_HQ_LWC_c22201/f2p0/1596;i1_HQ_LWC_c2282/f3p0/1905;i1_HQ_LWC_c8913/f2p13/1702;i1_LQ_LWC_c10271/f1p0/1806;i1_LQ_LWC_c13830/f1p0/1380;i1_LQ_LWC_c19794/f1p0/1498;i1_LQ_LWC_c20136/f1p1/1918;i1_LQ_LWC_c20707/f1p0/1953;i1_LQ_LWC_c23373/f1p3/1728;i1_LQ_LWC…
GO:0008677	2-dehydropantoate 2-reductase activity	8	41	0.792767	1	i1_HQ_LWC_c39839/f52p0/1911;i1_LQ_LWC_c26835/f1p0/1216;i1_LQ_LWC_c27215/f1p0/1261;i1_LQ_LWC_c4486/f1p0/1774;i2_LQ_LWC_c37759/f1p3/2234;i2_LQ_LWC_c42537/f1p5/2138;i2_LQ_LWC_c88986/f1p2/2048;i3_LQ_LWC_c5983/f1p0/3189
GO:0019888	protein phosphatase regulator activity	14	69	0.792829	1	i1_HQ_LWC_c2273/f4p1/1955;i1_LQ_LWC_c22585/f1p1/1997;i1_LQ_LWC_c24084/f1p11/1455;i2_HQ_LWC_c54787/f2p3/2401;i2_LQ_LWC_c106682/f1p0/2766;i2_LQ_LWC_c108949/f1p1/2980;i2_LQ_LWC_c25450/f1p0/2810;i2_LQ_LWC_c38672/f1p3/2768;i3_LQ_LWC_c13916/f1p1/3150;i4_LQ_LWC_c16695/f1p0/4256;i4_LQ_LWC_c19335/f1p0/4758;i4_LQ_LWC_c32740/f1p3/4213;i5_HQ_LWC_c1852/f2p5/5408;i5_LQ_LWC_c5328/f1p5/5685
GO:0099516	ion antiporter activity	15	74	0.799845	1	i1_LQ_LWC_c13830/f1p0/1380;i2_HQ_LWC_c10902/f3p4/2244;i2_HQ_LWC_c115489/f2p2/2315;i2_HQ_LWC_c116496/f3p2/2355;i2_HQ_LWC_c126870/f3p1/2639;i2_HQ_LWC_c1576/f23p2/2310;i2_LQ_LWC_c17918/f1p3/2622;i2_LQ_LWC_c24828/f1p3/2542;i2_LQ_LWC_c32341/f1p6/2457;i2_LQ_LWC_c32882/f1p4/2160;i2_LQ_LWC_c50069/f1p2/2663;i2_LQ_LWC_c57011/f2p2/2089;i2_LQ_LWC_c71112/f2p9/2851;i3_HQ_LWC_c20378/f2p20/3183;i3_LQ_LWC_c5955/f…
GO:0003870	5-aminolevulinate synthase activity	1	6	0.804057	1	i2_LQ_LWC_c65343/f1p2/2776
GO:0003938	IMP dehydrogenase activity	1	6	0.804057	1	i1_HQ_LWC_c22357/f2p0/2011
GO:0003972	RNA ligase (ATP) activity	1	6	0.804057	1	i2_LQ_LWC_c6148/f1p2/2877
GO:0003994	aconitate hydratase activity	1	6	0.804057	1	i1_LQ_LWC_c14190/f1p2/1349
GO:0004045	aminoacyl-tRNA hydrolase activity	1	6	0.804057	1	i0_LQ_LWC_c1936/f1p0/976
GO:0004112	cyclic-nucleotide phosphodiesterase activity	1	6	0.804057	1	i1_HQ_LWC_c37449/f2p0/1160
GO:0004114	3',5'-cyclic-nucleotide phosphodiesterase activity	1	6	0.804057	1	i1_HQ_LWC_c37449/f2p0/1160
GO:0004376	glycolipid mannosyltransferase activity	1	6	0.804057	1	i3_LQ_LWC_c8547/f1p0/3789
GO:0004860	protein kinase inhibitor activity	1	6	0.804057	1	i1_LQ_LWC_c23171/f1p1/1895
GO:0005227	calcium activated cation channel activity	1	6	0.804057	1	i2_LQ_LWC_c104738/f1p7/2438
GO:0005352	alpha-glucoside:proton symporter activity	1	6	0.804057	1	i1_LQ_LWC_c18398/f1p4/1394
GO:0008452	RNA ligase activity	1	6	0.804057	1	i2_LQ_LWC_c6148/f1p2/2877
GO:0008880	glucuronate isomerase activity	1	6	0.804057	1	i2_HQ_LWC_c44699/f20p13/2492
GO:0015151	alpha-glucoside transmembrane transporter activity	1	6	0.804057	1	i1_LQ_LWC_c18398/f1p4/1394
GO:0015269	calcium-activated potassium channel activity	1	6	0.804057	1	i2_LQ_LWC_c104738/f1p7/2438
GO:0016749	N-succinyltransferase activity	1	6	0.804057	1	i2_LQ_LWC_c65343/f1p2/2776
GO:0017151	DEAD/H-box RNA helicase binding	1	6	0.804057	1	i2_HQ_LWC_c52717/f4p2/2244
GO:0019210	kinase inhibitor activity	1	6	0.804057	1	i1_LQ_LWC_c23171/f1p1/1895
GO:0022839	ion gated channel activity	1	6	0.804057	1	i2_LQ_LWC_c104738/f1p7/2438
GO:0035299	inositol pentakisphosphate 2-kinase activity	1	6	0.804057	1	i2_LQ_LWC_c84145/f1p0/2476
GO:0042947	glucoside transmembrane transporter activity	1	6	0.804057	1	i1_LQ_LWC_c18398/f1p4/1394
GO:0051185	coenzyme transporter activity	1	6	0.804057	1	i2_LQ_LWC_c107565/f1p9/2273
GO:1990380	Lys48-specific deubiquitinase activity	1	6	0.804057	1	i3_LQ_LWC_c10342/f1p0/3532
GO:0004089	carbonate dehydratase activity	4	22	0.804094	1	i1_HQ_LWC_c20257/f2p0/1694;i1_LQ_LWC_c11080/f1p1/1677;i1_LQ_LWC_c42094/f1p0/1067;i4_HQ_LWC_c2192/f2p1/4642
GO:0022890	inorganic cation transmembrane transporter activity	239	1052	0.805491	1	i0_HQ_LWC_c245/f2p0/549;i0_HQ_LWC_c87/f4p0/776;i0_LQ_LWC_c1176/f1p0/678;i0_LQ_LWC_c1199/f1p0/891;i0_LQ_LWC_c1359/f1p0/734;i0_LQ_LWC_c1382/f1p2/958;i0_LQ_LWC_c162/f2p0/603;i0_LQ_LWC_c169/f2p0/546;i0_LQ_LWC_c1744/f1p5/501;i0_LQ_LWC_c177/f2p0/790;i0_LQ_LWC_c263/f2p0/733;i0_LQ_LWC_c863/f1p0/579;i1_HQ_LWC_c14010/f3p0/1545;i1_HQ_LWC_c16217/f3p0/1919;i1_HQ_LWC_c16298/f4p0/1866;i1_HQ_LWC_c1635/f4p0/1683;…
GO:0031683	G-protein beta/gamma-subunit complex binding	27	129	0.805798	1	i0_LQ_LWC_c342/f1p0/873;i1_HQ_LWC_c6276/f2p0/1746;i1_LQ_LWC_c26485/f1p0/1187;i1_LQ_LWC_c42627/f1p1/1028;i1_LQ_LWC_c6908/f1p12/1709;i2_HQ_LWC_c129475/f4p6/2702;i2_LQ_LWC_c70041/f1p3/2542;i2_LQ_LWC_c84505/f1p0/2461;i3_HQ_LWC_c11735/f2p1/3810;i3_HQ_LWC_c8560/f2p14/3922;i3_LQ_LWC_c18841/f1p1/4023;i3_LQ_LWC_c19383/f1p0/3958;i3_LQ_LWC_c23529/f1p0/3835;i3_LQ_LWC_c35514/f1p5/3548;i4_HQ_LWC_c1876/f4p0/442…
GO:0003678	DNA helicase activity	299	1310	0.806633	1	i0_HQ_LWC_c148/f3p0/663;i0_LQ_LWC_c1307/f1p3/547;i0_LQ_LWC_c1311/f1p2/568;i0_LQ_LWC_c1818/f1p6/717;i0_LQ_LWC_c944/f1p0/970;i13_LQ_LWC_c2/f1p0/13841;i1_HQ_LWC_c13327/f5p0/1457;i1_HQ_LWC_c16237/f3p0/1669;i1_HQ_LWC_c16272/f3p0/1544;i1_HQ_LWC_c16703/f3p3/1604;i1_HQ_LWC_c1745/f3p0/1807;i1_HQ_LWC_c2480/f5p0/1634;i1_HQ_LWC_c27606/f6p0/1980;i1_HQ_LWC_c2766/f2p0/1946;i1_HQ_LWC_c6219/f2p0/1871;i1_HQ_LWC_c8…
GO:0003697	single-stranded DNA binding	6	32	0.807447	1	i1_LQ_LWC_c23240/f1p47/1787;i2_LQ_LWC_c17165/f3p10/2407;i3_LQ_LWC_c21099/f1p0/3259;i3_LQ_LWC_c27480/f1p0/3530;i3_LQ_LWC_c3575/f1p0/3141;i6_LQ_LWC_c1145/f1p1/6210
GO:0005086	ARF guanyl-nucleotide exchange factor activity	7	37	0.811064	1	i10_LQ_LWC_c105/f1p0/10269;i4_HQ_LWC_c1879/f5p2/4682;i4_HQ_LWC_c19101/f2p1/4767;i4_LQ_LWC_c19445/f1p0/4530;i5_HQ_LWC_c1237/f8p0/5761;i5_LQ_LWC_c3222/f1p0/5753;i5_LQ_LWC_c6985/f1p1/5185
GO:0051537	2 iron, 2 sulfur cluster binding	17	84	0.812903	1	i0_LQ_LWC_c428/f1p0/983;i1_HQ_LWC_c39279/f10p0/1936;i1_LQ_LWC_c35664/f1p0/1677;i1_LQ_LWC_c35935/f1p0/1746;i1_LQ_LWC_c41350/f1p0/1903;i2_HQ_LWC_c127720/f114p10/2109;i2_LQ_LWC_c106270/f1p0/2170;i2_LQ_LWC_c67619/f1p1/2485;i3_LQ_LWC_c28505/f1p0/3999;i3_LQ_LWC_c40731/f1p0/3070;i3_LQ_LWC_c4329/f1p0/4017;i4_HQ_LWC_c35504/f2p15/4247;i4_LQ_LWC_c12318/f1p0/4917;i4_LQ_LWC_c20784/f1p0/4753;i4_LQ_LWC_c26667/f…
GO:0003924	GTPase activity	200	886	0.815386	1	i0_LQ_LWC_c1298/f1p0/919;i0_LQ_LWC_c342/f1p0/873;i0_LQ_LWC_c960/f1p0/910;i1_HQ_LWC_c1901/f8p4/1624;i1_HQ_LWC_c19515/f2p0/1710;i1_HQ_LWC_c20836/f2p11/1747;i1_HQ_LWC_c21170/f2p0/1631;i1_HQ_LWC_c21702/f2p0/1592;i1_HQ_LWC_c2387/f3p7/1805;i1_HQ_LWC_c2392/f4p2/1745;i1_HQ_LWC_c24195/f2p0/1661;i1_HQ_LWC_c27448/f28p0/1825;i1_HQ_LWC_c6276/f2p0/1746;i1_HQ_LWC_c758/f18p0/1900;i1_LQ_LWC_c10160/f1p0/1641;i1_LQ…
GO:0003713	transcription coactivator activity	12	61	0.816306	1	i1_HQ_LWC_c14920/f3p0/1427;i1_LQ_LWC_c18082/f1p0/1790;i1_LQ_LWC_c30306/f1p0/1718;i1_LQ_LWC_c3852/f1p0/1525;i2_LQ_LWC_c105043/f1p0/2519;i2_LQ_LWC_c108286/f1p0/2679;i2_LQ_LWC_c108791/f1p1/2996;i2_LQ_LWC_c51491/f1p0/3009;i2_LQ_LWC_c9236/f1p0/2268;i3_LQ_LWC_c19607/f1p0/3237;i3_LQ_LWC_c37400/f1p0/3702;i6_LQ_LWC_c570/f1p0/6368
GO:0019200	carbohydrate kinase activity	20	98	0.816428	1	i0_LQ_LWC_c342/f1p0/873;i1_LQ_LWC_c10408/f1p0/1961;i1_LQ_LWC_c13806/f1p0/1361;i1_LQ_LWC_c21457/f1p2/1819;i1_LQ_LWC_c7226/f1p0/2010;i2_HQ_LWC_c116528/f9p1/2189;i2_HQ_LWC_c128160/f36p3/2443;i2_HQ_LWC_c81767/f2p6/2224;i2_HQ_LWC_c98031/f9p2/2034;i2_LQ_LWC_c107438/f1p0/2125;i2_LQ_LWC_c11044/f1p7/2298;i2_LQ_LWC_c114904/f1p0/2057;i2_LQ_LWC_c19086/f1p1/2489;i2_LQ_LWC_c21606/f1p1/2137;i2_LQ_LWC_c24569/f1p…
GO:0000062	fatty-acyl-CoA binding	2	12	0.817811	1	i0_LQ_LWC_c279/f2p0/473;i1_LQ_LWC_c9096/f1p4/1597
GO:0000976	transcription regulatory region sequence-specific DNA binding	2	12	0.817811	1	i2_HQ_LWC_c46784/f3p1/2167;i2_LQ_LWC_c23234/f1p0/2627
GO:0003918	DNA topoisomerase type II (ATP-hydrolyzing) activity	2	12	0.817811	1	i4_LQ_LWC_c19957/f1p5/4506;i4_LQ_LWC_c4212/f1p0/4635
GO:0004748	ribonucleoside-diphosphate reductase activity, thioredoxin disulfide as acceptor	2	12	0.817811	1	i2_LQ_LWC_c107942/f1p3/2722;i3_LQ_LWC_c15031/f1p0/3038
GO:0005315	inorganic phosphate transmembrane transporter activity	2	12	0.817811	1	i2_LQ_LWC_c34862/f1p2/2324;i3_LQ_LWC_c24296/f1p0/3326
GO:0008856	exodeoxyribonuclease X activity	2	12	0.817811	1	i2_LQ_LWC_c104392/f1p1/2520;i2_LQ_LWC_c22980/f1p0/2999
GO:0016728	oxidoreductase activity, acting on CH or CH2 groups, disulfide as acceptor	2	12	0.817811	1	i2_LQ_LWC_c107942/f1p3/2722;i3_LQ_LWC_c15031/f1p0/3038
GO:0044212	transcription regulatory region DNA binding	2	12	0.817811	1	i2_HQ_LWC_c46784/f3p1/2167;i2_LQ_LWC_c23234/f1p0/2627
GO:0061505	DNA topoisomerase II activity	2	12	0.817811	1	i4_LQ_LWC_c19957/f1p5/4506;i4_LQ_LWC_c4212/f1p0/4635
GO:0061731	ribonucleoside-diphosphate reductase activity	2	12	0.817811	1	i2_LQ_LWC_c107942/f1p3/2722;i3_LQ_LWC_c15031/f1p0/3038
GO:0005262	calcium channel activity	9	47	0.819713	1	i1_HQ_LWC_c6219/f2p0/1871;i1_HQ_LWC_c8892/f2p11/1711;i1_LQ_LWC_c27315/f1p0/1215;i1_LQ_LWC_c33134/f1p1/1891;i1_LQ_LWC_c35620/f1p0/1520;i2_LQ_LWC_c104777/f1p0/2377;i2_LQ_LWC_c83169/f1p3/2386;i3_LQ_LWC_c28312/f1p0/3404;i5_LQ_LWC_c4904/f1p0/5252
GO:0000287	magnesium ion binding	43	202	0.820573	1	i0_LQ_LWC_c1683/f1p0/900;i1_HQ_LWC_c22357/f2p0/2011;i1_HQ_LWC_c2766/f2p0/1946;i1_LQ_LWC_c13259/f1p0/1417;i1_LQ_LWC_c18942/f1p0/1913;i1_LQ_LWC_c20462/f1p0/1423;i1_LQ_LWC_c26372/f1p0/1357;i1_LQ_LWC_c27336/f1p0/1131;i1_LQ_LWC_c36689/f1p1/1999;i1_LQ_LWC_c42603/f1p2/1038;i1_LQ_LWC_c8397/f1p45/1578;i1_LQ_LWC_c9175/f2p0/1721;i2_HQ_LWC_c116099/f43p5/2213;i2_HQ_LWC_c117594/f7p1/2068;i2_HQ_LWC_c5925/f3p2/2…
GO:0016748	succinyltransferase activity	13	66	0.821854	1	i1_LQ_LWC_c10393/f1p27/1569;i1_LQ_LWC_c19554/f1p0/1975;i1_LQ_LWC_c20555/f1p0/1818;i1_LQ_LWC_c3323/f1p7/1568;i1_LQ_LWC_c34141/f1p10/1535;i1_LQ_LWC_c36246/f1p0/1633;i1_LQ_LWC_c39463/f2p2/1867;i1_LQ_LWC_c6993/f1p9/1726;i2_HQ_LWC_c3746/f3p5/2606;i2_HQ_LWC_c74094/f2p8/2213;i2_LQ_LWC_c65343/f1p2/2776;i2_LQ_LWC_c75596/f1p7/2046;i3_LQ_LWC_c4523/f1p0/3616
GO:0016620	oxidoreductase activity, acting on the aldehyde or oxo group of donors, NAD or NADP as acceptor	21	103	0.822387	1	i1_HQ_LWC_c12468/f2p10/1794;i1_HQ_LWC_c2186/f4p2/1920;i1_HQ_LWC_c2817/f3p0/1753;i1_HQ_LWC_c39612/f6p3/1217;i1_HQ_LWC_c6276/f2p0/1746;i1_LQ_LWC_c13378/f1p0/1107;i1_LQ_LWC_c21507/f1p0/1826;i1_LQ_LWC_c22045/f1p3/1999;i1_LQ_LWC_c26762/f1p0/1161;i1_LQ_LWC_c30114/f1p0/1532;i1_LQ_LWC_c35344/f1p5/1918;i1_LQ_LWC_c37290/f3p0/1277;i1_LQ_LWC_c38917/f1p0/1334;i1_LQ_LWC_c40052/f1p1/1651;i2_HQ_LWC_c35189/f4p0/2…
GO:0051539	4 iron, 4 sulfur cluster binding	10	52	0.82433	1	i1_HQ_LWC_c8780/f2p0/1791;i1_LQ_LWC_c31241/f1p0/1671;i1_LQ_LWC_c35664/f1p0/1677;i2_LQ_LWC_c106270/f1p0/2170;i2_LQ_LWC_c71427/f1p2/2732;i4_LQ_LWC_c16031/f1p0/4346;i4_LQ_LWC_c16487/f1p0/4040;i6_HQ_LWC_c69/f4p0/6681;i6_LQ_LWC_c1243/f1p0/6573;i6_LQ_LWC_c1264/f1p2/6443
GO:0005096	GTPase activator activity	11	57	0.828993	1	i1_HQ_LWC_c2359/f3p2/1787;i1_HQ_LWC_c8163/f2p0/1709;i1_LQ_LWC_c22161/f1p0/1869;i1_LQ_LWC_c5743/f1p0/1613;i1_LQ_LWC_c6469/f1p1/1648;i2_LQ_LWC_c107640/f1p0/2348;i2_LQ_LWC_c54169/f1p0/2505;i2_LQ_LWC_c83376/f1p0/2390;i3_HQ_LWC_c13623/f6p2/3249;i3_LQ_LWC_c4408/f1p1632/3851;i4_LQ_LWC_c3304/f1p1/4928
GO:0046914	transition metal ion binding	592	2570	0.829898	1	i0_HQ_LWC_c293/f2p0/939;i0_LQ_LWC_c1139/f1p0/851;i0_LQ_LWC_c1176/f1p0/678;i0_LQ_LWC_c1199/f1p0/891;i0_LQ_LWC_c1367/f1p0/961;i0_LQ_LWC_c1824/f1p6/661;i0_LQ_LWC_c1968/f1p1/872;i0_LQ_LWC_c2144/f1p1/864;i0_LQ_LWC_c428/f1p0/983;i0_LQ_LWC_c849/f1p4/581;i0_LQ_LWC_c863/f1p0/579;i0_LQ_LWC_c944/f1p0/970;i10_LQ_LWC_c93/f1p6/10652;i11_LQ_LWC_c55/f1p0/11050;i1_HQ_LWC_c10879/f2p0/2006;i1_HQ_LWC_c11982/f2p0/197…
GO:0004325	ferrochelatase activity	3	18	0.838097	1	i1_HQ_LWC_c35840/f2p0/1660;i1_LQ_LWC_c16687/f1p0/1667;i2_LQ_LWC_c33452/f1p3/2208
GO:0004506	squalene monooxygenase activity	3	18	0.838097	1	i1_LQ_LWC_c3064/f1p34/1471;i2_LQ_LWC_c108730/f1p8/2689;i2_LQ_LWC_c75196/f1p0/2093
GO:0008192	RNA guanylyltransferase activity	3	18	0.838097	1	i2_HQ_LWC_c21869/f2p0/2297;i2_LQ_LWC_c21296/f1p1/2678;i2_LQ_LWC_c57438/f1p0/2065
GO:0019205	nucleobase-containing compound kinase activity	17	86	0.842329	1	i0_LQ_LWC_c2122/f1p2/701;i1_LQ_LWC_c12950/f2p5/1125;i1_LQ_LWC_c18778/f1p0/1917;i1_LQ_LWC_c20652/f1p1/1889;i1_LQ_LWC_c42573/f1p2/1053;i1_LQ_LWC_c6596/f1p27/1941;i2_HQ_LWC_c1507/f4p1/2555;i2_HQ_LWC_c34010/f6p6/2322;i2_HQ_LWC_c39337/f2p0/2775;i2_HQ_LWC_c57129/f2p0/2020;i2_LQ_LWC_c106563/f1p0/2984;i2_LQ_LWC_c23603/f1p1/2478;i2_LQ_LWC_c24830/f1p2/2521;i2_LQ_LWC_c27425/f1p2/2077;i2_LQ_LWC_c32424/f1p0/2…
GO:0019208	phosphatase regulator activity	14	72	0.842746	1	i1_HQ_LWC_c2273/f4p1/1955;i1_LQ_LWC_c22585/f1p1/1997;i1_LQ_LWC_c24084/f1p11/1455;i2_HQ_LWC_c54787/f2p3/2401;i2_LQ_LWC_c106682/f1p0/2766;i2_LQ_LWC_c108949/f1p1/2980;i2_LQ_LWC_c25450/f1p0/2810;i2_LQ_LWC_c38672/f1p3/2768;i3_LQ_LWC_c13916/f1p1/3150;i4_LQ_LWC_c16695/f1p0/4256;i4_LQ_LWC_c19335/f1p0/4758;i4_LQ_LWC_c32740/f1p3/4213;i5_HQ_LWC_c1852/f2p5/5408;i5_LQ_LWC_c5328/f1p5/5685
GO:0019201	nucleotide kinase activity	15	77	0.847162	1	i1_LQ_LWC_c12950/f2p5/1125;i1_LQ_LWC_c18778/f1p0/1917;i1_LQ_LWC_c42573/f1p2/1053;i1_LQ_LWC_c6596/f1p27/1941;i2_HQ_LWC_c1507/f4p1/2555;i2_HQ_LWC_c34010/f6p6/2322;i2_HQ_LWC_c39337/f2p0/2775;i2_HQ_LWC_c57129/f2p0/2020;i2_LQ_LWC_c106563/f1p0/2984;i2_LQ_LWC_c23603/f1p1/2478;i2_LQ_LWC_c24830/f1p2/2521;i2_LQ_LWC_c27425/f1p2/2077;i2_LQ_LWC_c32424/f1p0/2335;i4_LQ_LWC_c41240/f1p0/4036;i5_LQ_LWC_c5283/f1p0/…
GO:0004175	endopeptidase activity	136	615	0.848835	1	i0_HQ_LWC_c144/f3p0/960;i1_HQ_LWC_c10664/f2p10/1658;i1_HQ_LWC_c14939/f5p0/1494;i1_HQ_LWC_c19846/f3p0/1413;i1_HQ_LWC_c25165/f3p0/1983;i1_HQ_LWC_c27721/f2p0/1379;i1_HQ_LWC_c28120/f5p0/1425;i1_HQ_LWC_c39592/f14p0/1331;i1_LQ_LWC_c11548/f1p4/1559;i1_LQ_LWC_c12516/f1p0/1997;i1_LQ_LWC_c17080/f1p0/1855;i1_LQ_LWC_c17989/f1p1/1587;i1_LQ_LWC_c20603/f1p0/1585;i1_LQ_LWC_c21062/f1p6/1435;i1_LQ_LWC_c21576/f1p0/…
GO:0016838	carbon-oxygen lyase activity, acting on phosphates	12	63	0.849699	1	i1_HQ_LWC_c22357/f2p0/2011;i1_LQ_LWC_c18942/f1p0/1913;i1_LQ_LWC_c33301/f1p0/1962;i2_HQ_LWC_c6679/f2p0/2846;i2_HQ_LWC_c70176/f2p2/2841;i2_LQ_LWC_c104030/f1p4/2118;i2_LQ_LWC_c106420/f1p0/2550;i2_LQ_LWC_c133452/f1p0/2053;i2_LQ_LWC_c38259/f1p0/2103;i2_LQ_LWC_c68691/f1p0/2535;i2_LQ_LWC_c71433/f1p2/2820;i4_LQ_LWC_c33153/f1p3/4228
GO:0043168	anion binding	1875	8026	0.849729	1	i0_LQ_LWC_c1199/f1p0/891;i0_LQ_LWC_c1298/f1p0/919;i0_LQ_LWC_c1553/f1p3/928;i0_LQ_LWC_c1604/f1p0/1002;i0_LQ_LWC_c279/f2p0/473;i0_LQ_LWC_c342/f1p0/873;i0_LQ_LWC_c428/f1p0/983;i13_LQ_LWC_c2/f1p0/13841;i1_HQ_LWC_c10683/f2p0/1809;i1_HQ_LWC_c12013/f2p0/1850;i1_HQ_LWC_c12196/f3p0/1984;i1_HQ_LWC_c12288/f2p0/1783;i1_HQ_LWC_c12301/f4p11/1611;i1_HQ_LWC_c12468/f2p10/1794;i1_HQ_LWC_c12720/f2p1/1752;i1_HQ_LWC_…	C_c9170/f2p0/3815;i3_HQ_LWC_c9988/f2p0/3443;i3_LQ_LWC_c10006/f1p14/3528;i3_LQ_LWC_c10071/f1p0/3204;i3_LQ_LWC_c10180/f1p0/3152;i3_LQ_LWC_c10293/f1p0/3276;i3_LQ_LWC_c10384/f1p38/3719;i3_LQ_LWC_c10483/f1p0/3401;i3_LQ_LWC_c10560/f1p0/3323;i3_LQ_LWC_c10803/f1p4/3367;i3_LQ_LWC_c10837/f3p0/3255;i3_LQ_LWC_c10874/f1p0/3570;i3_LQ_LWC_c10877/f1p0/3367;i3_LQ_LWC_c10883/f1p2/3951;i3_LQ_LWC_c11014/f1p2/3108;i3…
GO:0003852	2-isopropylmalate synthase activity	1	7	0.850673	1	i2_HQ_LWC_c33938/f2p5/2548
GO:0004061	arylformamidase activity	1	7	0.850673	1	i2_LQ_LWC_c84170/f1p1/2145
GO:0004334	fumarylacetoacetase activity	1	7	0.850673	1	i1_LQ_LWC_c8702/f1p0/1848
GO:0004366	glycerol-3-phosphate O-acyltransferase activity	1	7	0.850673	1	i2_LQ_LWC_c27051/f1p1/2031
GO:0004645	phosphorylase activity	1	7	0.850673	1	i3_LQ_LWC_c23054/f2p0/3578
GO:0004744	retinal isomerase activity	1	7	0.850673	1	i5_LQ_LWC_c8795/f1p0/5306
GO:0004879	RNA polymerase II transcription factor activity, ligand-activated sequence-specific DNA binding	1	7	0.850673	1	i2_HQ_LWC_c115957/f24p0/2136
GO:0004882	androgen receptor activity	1	7	0.850673	1	i2_HQ_LWC_c115957/f24p0/2136
GO:0008107	galactoside 2-alpha-L-fucosyltransferase activity	1	7	0.850673	1	i2_LQ_LWC_c8589/f1p0/2126
GO:0008184	glycogen phosphorylase activity	1	7	0.850673	1	i3_LQ_LWC_c23054/f2p0/3578
GO:0008253	5'-nucleotidase activity	1	7	0.850673	1	i3_LQ_LWC_c34381/f1p0/3252
GO:0015114	phosphate ion transmembrane transporter activity	1	7	0.850673	1	i2_LQ_LWC_c34862/f1p2/2324
GO:0016682	oxidoreductase activity, acting on diphenols and related substances as donors, oxygen as acceptor	1	7	0.850673	1	i2_LQ_LWC_c88904/f1p1/2124
GO:0016822	hydrolase activity, acting on acid carbon-carbon bonds	1	7	0.850673	1	i1_LQ_LWC_c8702/f1p0/1848
GO:0016823	hydrolase activity, acting on acid carbon-carbon bonds, in ketonic substances	1	7	0.850673	1	i1_LQ_LWC_c8702/f1p0/1848
GO:0031127	alpha-(1,2)-fucosyltransferase activity	1	7	0.850673	1	i2_LQ_LWC_c8589/f1p0/2126
GO:0098531	transcription factor activity, direct ligand regulated sequence-specific DNA binding	1	7	0.850673	1	i2_HQ_LWC_c115957/f24p0/2136
GO:0018024	histone-lysine N-methyltransferase activity	19	96	0.851559	1	i1_LQ_LWC_c26496/f1p0/1378;i1_LQ_LWC_c3497/f1p2/1940;i2_HQ_LWC_c96478/f5p1/2099;i2_LQ_LWC_c104543/f1p0/2575;i2_LQ_LWC_c106256/f1p2/2183;i2_LQ_LWC_c107185/f1p0/2293;i2_LQ_LWC_c11893/f1p1/2409;i2_LQ_LWC_c13148/f1p2/2904;i2_LQ_LWC_c36000/f1p1/2118;i2_LQ_LWC_c46846/f5p1/2640;i2_LQ_LWC_c49647/f1p0/2511;i2_LQ_LWC_c83274/f1p4/2662;i2_LQ_LWC_c84475/f1p2/2103;i3_LQ_LWC_c24977/f1p0/3634;i3_LQ_LWC_c36051/f1…
GO:0042054	histone methyltransferase activity	19	96	0.851559	1	i1_LQ_LWC_c26496/f1p0/1378;i1_LQ_LWC_c3497/f1p2/1940;i2_HQ_LWC_c96478/f5p1/2099;i2_LQ_LWC_c104543/f1p0/2575;i2_LQ_LWC_c106256/f1p2/2183;i2_LQ_LWC_c107185/f1p0/2293;i2_LQ_LWC_c11893/f1p1/2409;i2_LQ_LWC_c13148/f1p2/2904;i2_LQ_LWC_c36000/f1p1/2118;i2_LQ_LWC_c46846/f5p1/2640;i2_LQ_LWC_c49647/f1p0/2511;i2_LQ_LWC_c83274/f1p4/2662;i2_LQ_LWC_c84475/f1p2/2103;i3_LQ_LWC_c24977/f1p0/3634;i3_LQ_LWC_c36051/f1…
GO:0000975	regulatory region DNA binding	2	13	0.852025	1	i2_HQ_LWC_c46784/f3p1/2167;i2_LQ_LWC_c23234/f1p0/2627
GO:0001067	regulatory region nucleic acid binding	2	13	0.852025	1	i2_HQ_LWC_c46784/f3p1/2167;i2_LQ_LWC_c23234/f1p0/2627
GO:0004655	porphobilinogen synthase activity	2	13	0.852025	1	i2_LQ_LWC_c14659/f1p2/2069;i2_LQ_LWC_c70753/f1p3/1822
GO:0008566	mitochondrial protein-transporting ATPase activity	2	13	0.852025	1	i2_HQ_LWC_c78266/f16p4/2298;i2_LQ_LWC_c24314/f1p0/3031
GO:0015462	protein-transmembrane transporting ATPase activity	2	13	0.852025	1	i2_HQ_LWC_c78266/f16p4/2298;i2_LQ_LWC_c24314/f1p0/3031
GO:0004725	protein tyrosine phosphatase activity	6	34	0.852657	1	i2_LQ_LWC_c21296/f1p1/2678;i2_LQ_LWC_c52949/f1p0/2632;i3_LQ_LWC_c13954/f1p1/3047;i3_LQ_LWC_c24173/f1p5/3723;i3_LQ_LWC_c35621/f1p1/3791;i4_HQ_LWC_c2276/f2p1/4397
GO:0004813	alanine-tRNA ligase activity	7	39	0.853101	1	i1_HQ_LWC_c7144/f2p4/1659;i1_LQ_LWC_c24255/f1p0/1745;i2_LQ_LWC_c69275/f1p0/2598;i3_LQ_LWC_c22320/f1p0/3748;i3_LQ_LWC_c6634/f1p1/3586;i5_LQ_LWC_c6126/f1p44/5488;i5_LQ_LWC_c9467/f1p0/5346
GO:0042393	histone binding	13	68	0.853439	1	i2_LQ_LWC_c104543/f1p0/2575;i2_LQ_LWC_c49647/f1p0/2511;i2_LQ_LWC_c86391/f1p1/2834;i3_HQ_LWC_c2703/f4p5/3776;i3_LQ_LWC_c18037/f1p0/3883;i3_LQ_LWC_c19058/f1p0/3118;i3_LQ_LWC_c24977/f1p0/3634;i3_LQ_LWC_c36051/f1p0/3560;i3_LQ_LWC_c6566/f1p3/3243;i4_LQ_LWC_c33234/f1p1/4134;i5_LQ_LWC_c5704/f1p6/5824;i5_LQ_LWC_c7720/f1p0/5903;i5_LQ_LWC_c8600/f1p0/5870
GO:0009678	hydrogen-translocating pyrophosphatase activity	8	44	0.854497	1	i2_HQ_LWC_c128563/f15p0/2738;i2_HQ_LWC_c5214/f2p2/2806;i2_LQ_LWC_c101821/f1p1/2798;i2_LQ_LWC_c105501/f1p2/2845;i2_LQ_LWC_c49586/f1p43/2850;i2_LQ_LWC_c52281/f1p2/2628;i5_LQ_LWC_c4357/f1p4/5412;i5_LQ_LWC_c9215/f1p2/5621
GO:0030695	GTPase regulator activity	17	87	0.855668	1	i1_HQ_LWC_c11361/f2p7/1935;i1_HQ_LWC_c2359/f3p2/1787;i1_HQ_LWC_c27457/f29p0/1889;i1_HQ_LWC_c3946/f3p4/1735;i1_HQ_LWC_c8163/f2p0/1709;i1_LQ_LWC_c22161/f1p0/1869;i1_LQ_LWC_c31053/f1p0/1817;i1_LQ_LWC_c5743/f1p0/1613;i1_LQ_LWC_c6469/f1p1/1648;i2_LQ_LWC_c107640/f1p0/2348;i2_LQ_LWC_c54169/f1p0/2505;i2_LQ_LWC_c7333/f1p1/2129;i2_LQ_LWC_c83376/f1p0/2390;i3_HQ_LWC_c13623/f6p2/3249;i3_LQ_LWC_c15021/f1p10/30…
GO:0003885	D-arabinono-1,4-lactone oxidase activity	4	24	0.85716	1	i2_HQ_LWC_c63545/f2p1/2247;i2_HQ_LWC_c7501/f3p1/2148;i2_LQ_LWC_c89126/f1p0/2857;i4_LQ_LWC_c21876/f1p0/4528
GO:0016899	oxidoreductase activity, acting on the CH-OH group of donors, oxygen as acceptor	4	24	0.85716	1	i2_HQ_LWC_c63545/f2p1/2247;i2_HQ_LWC_c7501/f3p1/2148;i2_LQ_LWC_c89126/f1p0/2857;i4_LQ_LWC_c21876/f1p0/4528
GO:0098519	nucleotide phosphatase activity, acting on free nucleotides	45	215	0.857561	1	i1_LQ_LWC_c10803/f1p4/1641;i1_LQ_LWC_c11448/f1p0/1992;i1_LQ_LWC_c13806/f1p0/1361;i1_LQ_LWC_c23722/f1p0/1679;i1_LQ_LWC_c30168/f1p0/1843;i2_HQ_LWC_c83535/f2p1/2546;i2_HQ_LWC_c98031/f9p2/2034;i2_LQ_LWC_c107175/f1p36/2633;i2_LQ_LWC_c31612/f1p1/2319;i2_LQ_LWC_c32424/f1p0/2335;i2_LQ_LWC_c84324/f1p2/2702;i2_LQ_LWC_c90333/f1p1/2677;i3_HQ_LWC_c18998/f2p0/3545;i3_LQ_LWC_c10883/f1p2/3951;i3_LQ_LWC_c13906/f1…
GO:0008170	N-methyltransferase activity	28	138	0.857673	1	i1_HQ_LWC_c40074/f10p0/1143;i1_LQ_LWC_c26496/f1p0/1378;i1_LQ_LWC_c32487/f1p0/1547;i1_LQ_LWC_c3497/f1p2/1940;i1_LQ_LWC_c38145/f1p5/1337;i2_HQ_LWC_c96478/f5p1/2099;i2_LQ_LWC_c104543/f1p0/2575;i2_LQ_LWC_c106256/f1p2/2183;i2_LQ_LWC_c107185/f1p0/2293;i2_LQ_LWC_c11893/f1p1/2409;i2_LQ_LWC_c13148/f1p2/2904;i2_LQ_LWC_c17729/f1p0/2363;i2_LQ_LWC_c3401/f1p0/2363;i2_LQ_LWC_c34570/f2p1/2272;i2_LQ_LWC_c36000/f1…
GO:0015924	mannosyl-oligosaccharide mannosidase activity	3	19	0.864778	1	i2_LQ_LWC_c7759/f2p0/2470;i3_HQ_LWC_c31616/f15p0/3449;i4_LQ_LWC_c22845/f1p3/4578
GO:0016835	carbon-oxygen lyase activity	42	203	0.869993	1	i1_HQ_LWC_c14499/f6p0/1460;i1_HQ_LWC_c16289/f5p0/1986;i1_HQ_LWC_c20257/f2p0/1694;i1_HQ_LWC_c22357/f2p0/2011;i1_HQ_LWC_c25815/f2p5/1363;i1_HQ_LWC_c39270/f8p0/1830;i1_LQ_LWC_c10261/f1p0/1932;i1_LQ_LWC_c11080/f1p1/1677;i1_LQ_LWC_c11954/f1p1/1795;i1_LQ_LWC_c14190/f1p2/1349;i1_LQ_LWC_c18942/f1p0/1913;i1_LQ_LWC_c19190/f1p0/1406;i1_LQ_LWC_c21301/f1p0/1679;i1_LQ_LWC_c23078/f1p1/1682;i1_LQ_LWC_c23773/f2p0…
GO:0003995	acyl-CoA dehydrogenase activity	7	40	0.871086	1	i1_LQ_LWC_c14190/f1p2/1349;i1_LQ_LWC_c17967/f1p0/1637;i2_HQ_LWC_c96059/f6p0/2365;i2_LQ_LWC_c35263/f1p1/2176;i2_LQ_LWC_c85385/f1p6/2409;i3_LQ_LWC_c20197/f1p2/3706;i4_LQ_LWC_c9855/f1p0/4971
GO:0000156	phosphorelay response regulator activity	8	45	0.871449	1	i2_HQ_LWC_c115578/f5p4/2124;i2_HQ_LWC_c16888/f2p2/2501;i2_LQ_LWC_c108423/f1p6/2619;i2_LQ_LWC_c40001/f1p2/2835;i2_LQ_LWC_c4789/f2p4/2165;i2_LQ_LWC_c8420/f2p3/2111;i4_LQ_LWC_c13882/f1p0/4751;i5_HQ_LWC_c11210/f5p0/5131
GO:0030983	mismatched DNA binding	8	45	0.871449	1	i2_HQ_LWC_c3614/f6p2/2377;i2_LQ_LWC_c51523/f1p0/2678;i2_LQ_LWC_c54397/f1p0/2827;i3_LQ_LWC_c11640/f1p0/3412;i3_LQ_LWC_c30397/f1p0/3065;i4_HQ_LWC_c35551/f2p0/4314;i4_LQ_LWC_c28172/f1p3/4723;i4_LQ_LWC_c28608/f1p0/4598
GO:0003954	NADH dehydrogenase activity	5	30	0.874031	1	i1_HQ_LWC_c19744/f3p22/1911;i1_LQ_LWC_c31380/f1p2/1450;i4_LQ_LWC_c16275/f1p0/4144;i4_LQ_LWC_c16362/f1p0/4115;i5_LQ_LWC_c3771/f1p3/5130
GO:0019902	phosphatase binding	2	14	0.880273	1	i1_LQ_LWC_c42348/f1p6/1005;i2_LQ_LWC_c18839/f1p1/2799
GO:0035014	phosphatidylinositol 3-kinase regulator activity	2	14	0.880273	1	i2_LQ_LWC_c58894/f1p0/2110;i4_LQ_LWC_c30319/f1p0/4578
GO:0046429	4-hydroxy-3-methylbut-2-en-1-yl diphosphate synthase activity	2	14	0.880273	1	i1_LQ_LWC_c37884/f1p3/1233;i2_LQ_LWC_c53386/f1p8/2686
GO:0046935	1-phosphatidylinositol-3-kinase regulator activity	2	14	0.880273	1	i2_LQ_LWC_c58894/f1p0/2110;i4_LQ_LWC_c30319/f1p0/4578
GO:0052592	oxidoreductase activity, acting on CH or CH2 groups, with an iron-sulfur protein as acceptor	2	14	0.880273	1	i1_LQ_LWC_c37884/f1p3/1233;i2_LQ_LWC_c53386/f1p8/2686
GO:0004222	metalloendopeptidase activity	21	108	0.881724	1	i1_LQ_LWC_c12516/f1p0/1997;i1_LQ_LWC_c35781/f1p0/1703;i1_LQ_LWC_c4058/f1p0/2006;i2_HQ_LWC_c115393/f15p1/2460;i2_HQ_LWC_c15224/f2p0/2080;i2_HQ_LWC_c35948/f11p1/2401;i2_HQ_LWC_c9663/f18p7/2216;i2_HQ_LWC_c96973/f3p4/2349;i2_LQ_LWC_c105906/f1p7/2392;i2_LQ_LWC_c23708/f1p0/2887;i2_LQ_LWC_c37005/f1p4/2417;i2_LQ_LWC_c38619/f1p1/2386;i2_LQ_LWC_c54813/f1p0/2691;i3_HQ_LWC_c1929/f3p0/3175;i3_HQ_LWC_c8244/f2p…
GO:0001671	ATPase activator activity	1	8	0.8862	1	i3_LQ_LWC_c20854/f1p0/3385
GO:0004484	mRNA guanylyltransferase activity	1	8	0.8862	1	i2_LQ_LWC_c21296/f1p1/2678
GO:0005539	glycosaminoglycan binding	1	8	0.8862	1	i2_HQ_LWC_c17194/f2p2/2592
GO:0008987	quinolinate synthetase A activity	1	8	0.8862	1	i2_LQ_LWC_c71427/f1p2/2732
GO:0015232	heme transporter activity	1	8	0.8862	1	i1_LQ_LWC_c26275/f1p0/1142
GO:0016413	O-acetyltransferase activity	1	8	0.8862	1	i1_HQ_LWC_c16436/f2p0/1621
GO:0042624	ATPase activity, uncoupled	1	8	0.8862	1	i3_HQ_LWC_c17678/f3p0/3244
GO:0008135	translation factor activity, RNA binding	38	187	0.886827	1	i0_HQ_LWC_c48/f6p0/722;i0_LQ_LWC_c2227/f1p6/721;i1_LQ_LWC_c21046/f1p0/1928;i1_LQ_LWC_c26564/f1p0/1288;i1_LQ_LWC_c29906/f1p0/1760;i1_LQ_LWC_c31106/f1p0/2011;i1_LQ_LWC_c34491/f1p3/2009;i2_HQ_LWC_c111681/f2p1/2062;i2_HQ_LWC_c116707/f8p1/2147;i2_HQ_LWC_c127419/f129p14/2284;i2_HQ_LWC_c31259/f2p0/2666;i2_HQ_LWC_c68926/f2p0/2490;i2_HQ_LWC_c78395/f65p9/2155;i2_HQ_LWC_c88439/f2p4/2305;i2_LQ_LWC_c101613/f1…
GO:0019900	kinase binding	9	51	0.887051	1	i1_LQ_LWC_c11296/f1p3/1769;i1_LQ_LWC_c22666/f1p0/1994;i1_LQ_LWC_c42348/f1p6/1005;i2_HQ_LWC_c69115/f2p3/2878;i2_LQ_LWC_c18839/f1p1/2799;i2_LQ_LWC_c42642/f1p0/2059;i2_LQ_LWC_c68196/f1p2/2519;i2_LQ_LWC_c89031/f1p1/2086;i3_HQ_LWC_c2388/f2p8/3256
GO:0019901	protein kinase binding	9	51	0.887051	1	i1_LQ_LWC_c11296/f1p3/1769;i1_LQ_LWC_c22666/f1p0/1994;i1_LQ_LWC_c42348/f1p6/1005;i2_HQ_LWC_c69115/f2p3/2878;i2_LQ_LWC_c18839/f1p1/2799;i2_LQ_LWC_c42642/f1p0/2059;i2_LQ_LWC_c68196/f1p2/2519;i2_LQ_LWC_c89031/f1p1/2086;i3_HQ_LWC_c2388/f2p8/3256
GO:0046912	transferase activity, transferring acyl groups, acyl groups converted into alkyl on transfer	9	51	0.887051	1	i1_HQ_LWC_c14728/f14p0/1943;i1_HQ_LWC_c16175/f4p0/1915;i1_HQ_LWC_c2861/f2p6/1872;i2_HQ_LWC_c116524/f58p11/2175;i2_HQ_LWC_c33938/f2p5/2548;i2_LQ_LWC_c27044/f1p1/2055;i2_LQ_LWC_c46878/f1p5/2271;i2_LQ_LWC_c66686/f1p2/2431;i2_LQ_LWC_c89698/f1p10/2274
GO:0004535	poly(A)-specific ribonuclease activity	3	20	0.887504	1	i1_LQ_LWC_c5121/f1p0/2005;i1_LQ_LWC_c8898/f1p0/1919;i3_LQ_LWC_c19376/f1p10/3524
GO:0008080	N-acetyltransferase activity	20	104	0.888617	1	i0_LQ_LWC_c368/f1p0/854;i1_HQ_LWC_c16700/f2p0/1787;i1_HQ_LWC_c2790/f6p4/1634;i1_LQ_LWC_c10393/f1p27/1569;i1_LQ_LWC_c18082/f1p0/1790;i1_LQ_LWC_c18571/f1p0/1738;i1_LQ_LWC_c18623/f1p0/1613;i1_LQ_LWC_c33641/f1p0/2003;i1_LQ_LWC_c34141/f1p10/1535;i1_LQ_LWC_c34677/f1p4/1955;i1_LQ_LWC_c35020/f1p4/1829;i1_LQ_LWC_c36098/f1p0/1644;i1_LQ_LWC_c38262/f1p0/1939;i2_LQ_LWC_c25064/f1p1/2188;i2_LQ_LWC_c32485/f1p0/2…
GO:0004127	cytidylate kinase activity	11	61	0.88915	1	i1_LQ_LWC_c18778/f1p0/1917;i1_LQ_LWC_c6596/f1p27/1941;i2_HQ_LWC_c1507/f4p1/2555;i2_HQ_LWC_c34010/f6p6/2322;i2_HQ_LWC_c39337/f2p0/2775;i2_HQ_LWC_c57129/f2p0/2020;i2_LQ_LWC_c23603/f1p1/2478;i2_LQ_LWC_c24830/f1p2/2521;i2_LQ_LWC_c32424/f1p0/2335;i4_LQ_LWC_c41240/f1p0/4036;i5_LQ_LWC_c5283/f1p0/5540
GO:0005249	voltage-gated potassium channel activity	5	31	0.891907	1	i1_HQ_LWC_c22201/f2p0/1596;i1_LQ_LWC_c6469/f1p1/1648;i2_LQ_LWC_c7696/f1p2/2238;i3_HQ_LWC_c33886/f2p0/3668;i4_LQ_LWC_c32234/f1p87/4082
GO:0016161	beta-amylase activity	5	31	0.891907	1	i1_LQ_LWC_c30045/f1p0/1532;i2_LQ_LWC_c11930/f1p8/2367;i2_LQ_LWC_c12958/f5p6/2131;i2_LQ_LWC_c18044/f1p0/2366;i2_LQ_LWC_c21361/f1p8/2214
GO:0036094	small molecule binding	1928	8279	0.892011	1	i0_LQ_LWC_c1089/f1p0/879;i0_LQ_LWC_c1199/f1p0/891;i0_LQ_LWC_c1298/f1p0/919;i0_LQ_LWC_c1553/f1p3/928;i0_LQ_LWC_c1604/f1p0/1002;i0_LQ_LWC_c342/f1p0/873;i0_LQ_LWC_c428/f1p0/983;i13_LQ_LWC_c2/f1p0/13841;i1_HQ_LWC_c10683/f2p0/1809;i1_HQ_LWC_c12013/f2p0/1850;i1_HQ_LWC_c12196/f3p0/1984;i1_HQ_LWC_c12301/f4p11/1611;i1_HQ_LWC_c12468/f2p10/1794;i1_HQ_LWC_c12819/f2p0/1779;i1_HQ_LWC_c13327/f5p0/1457;i1_HQ_LWC…	Q_LWC_c7436/f4p0/3651;i3_HQ_LWC_c7673/f2p1/3524;i3_HQ_LWC_c7837/f3p3/3703;i3_HQ_LWC_c8244/f2p0/3167;i3_HQ_LWC_c8299/f2p1/3338;i3_HQ_LWC_c8560/f2p14/3922;i3_HQ_LWC_c8996/f4p0/3825;i3_HQ_LWC_c9170/f2p0/3815;i3_HQ_LWC_c9357/f2p12/3700;i3_HQ_LWC_c9988/f2p0/3443;i3_LQ_LWC_c10006/f1p14/3528;i3_LQ_LWC_c10071/f1p0/3204;i3_LQ_LWC_c10180/f1p0/3152;i3_LQ_LWC_c10243/f1p1/3238;i3_LQ_LWC_c10293/f1p0/3276;i3_LQ…
GO:0003682	chromatin binding	15	81	0.896311	1	i10_LQ_LWC_c60/f1p0/10601;i1_LQ_LWC_c37916/f1p0/1177;i1_LQ_LWC_c42149/f1p2/1065;i2_HQ_LWC_c23072/f2p0/2719;i2_LQ_LWC_c36435/f1p3/2770;i2_LQ_LWC_c4276/f1p12/2382;i2_LQ_LWC_c72264/f1p1/2460;i2_LQ_LWC_c86970/f1p1/2120;i3_HQ_LWC_c12015/f3p0/3253;i3_LQ_LWC_c12039/f1p2/3228;i3_LQ_LWC_c22194/f1p4/3491;i3_LQ_LWC_c7203/f1p43/3229;i3_LQ_LWC_c9766/f1p0/3251;i4_LQ_LWC_c2445/f2p64/5113;i4_LQ_LWC_c27460/f1p0/4…
GO:0000175	3'-5'-exoribonuclease activity	4	26	0.897441	1	i1_LQ_LWC_c5121/f1p0/2005;i1_LQ_LWC_c8898/f1p0/1919;i3_HQ_LWC_c17742/f2p0/3312;i3_LQ_LWC_c19376/f1p10/3524
GO:0004532	exoribonuclease activity	4	26	0.897441	1	i1_LQ_LWC_c5121/f1p0/2005;i1_LQ_LWC_c8898/f1p0/1919;i3_HQ_LWC_c17742/f2p0/3312;i3_LQ_LWC_c19376/f1p10/3524
GO:0016896	exoribonuclease activity, producing 5'-phosphomonoesters	4	26	0.897441	1	i1_LQ_LWC_c5121/f1p0/2005;i1_LQ_LWC_c8898/f1p0/1919;i3_HQ_LWC_c17742/f2p0/3312;i3_LQ_LWC_c19376/f1p10/3524
GO:0005267	potassium channel activity	7	42	0.901605	1	i1_HQ_LWC_c22201/f2p0/1596;i1_LQ_LWC_c6469/f1p1/1648;i2_LQ_LWC_c104738/f1p7/2438;i2_LQ_LWC_c34507/f1p2/2114;i2_LQ_LWC_c7696/f1p2/2238;i3_HQ_LWC_c33886/f2p0/3668;i4_LQ_LWC_c32234/f1p87/4082
GO:0015105	arsenite transmembrane transporter activity	6	37	0.903803	1	i2_HQ_LWC_c115489/f2p2/2315;i2_HQ_LWC_c116496/f3p2/2355;i2_HQ_LWC_c1576/f23p2/2310;i2_LQ_LWC_c104013/f1p1/2477;i2_LQ_LWC_c108866/f1p2/2657;i3_HQ_LWC_c20378/f2p20/3183
GO:0046873	metal ion transmembrane transporter activity	180	821	0.905738	1	i0_HQ_LWC_c87/f4p0/776;i0_LQ_LWC_c1176/f1p0/678;i0_LQ_LWC_c1199/f1p0/891;i0_LQ_LWC_c1359/f1p0/734;i0_LQ_LWC_c1382/f1p2/958;i0_LQ_LWC_c177/f2p0/790;i0_LQ_LWC_c263/f2p0/733;i0_LQ_LWC_c863/f1p0/579;i1_HQ_LWC_c14010/f3p0/1545;i1_HQ_LWC_c16217/f3p0/1919;i1_HQ_LWC_c1635/f4p0/1683;i1_HQ_LWC_c22201/f2p0/1596;i1_HQ_LWC_c2282/f3p0/1905;i1_HQ_LWC_c23697/f2p0/1880;i1_HQ_LWC_c25165/f3p0/1983;i1_HQ_LWC_c2741/f…
GO:0000149	SNARE binding	3	21	0.906747	1	i1_HQ_LWC_c24945/f3p6/1882;i1_HQ_LWC_c6522/f2p0/1703;i1_LQ_LWC_c42104/f1p0/1048
GO:0019905	syntaxin binding	3	21	0.906747	1	i1_HQ_LWC_c24945/f3p6/1882;i1_HQ_LWC_c6522/f2p0/1703;i1_LQ_LWC_c42104/f1p0/1048
GO:0004652	polynucleotide adenylyltransferase activity	5	32	0.907547	1	i2_LQ_LWC_c40053/f1p0/2242;i3_HQ_LWC_c2108/f5p2/3240;i3_LQ_LWC_c9707/f1p2/3502;i4_LQ_LWC_c12113/f1p2/4939;i5_LQ_LWC_c6799/f1p0/5285
GO:0000990	transcription factor activity, core RNA polymerase binding	16	87	0.908002	1	i1_HQ_LWC_c14611/f22p0/1988;i1_LQ_LWC_c19854/f1p0/1916;i1_LQ_LWC_c24737/f1p0/1940;i2_HQ_LWC_c126633/f2p1/2377;i2_HQ_LWC_c17114/f3p2/2248;i2_LQ_LWC_c37016/f1p3/2559;i2_LQ_LWC_c65306/f1p1/2755;i2_LQ_LWC_c68233/f1p3/2820;i2_LQ_LWC_c68788/f1p2/2854;i2_LQ_LWC_c69370/f1p1/2268;i3_HQ_LWC_c25332/f2p0/3717;i3_LQ_LWC_c21751/f1p0/3810;i3_LQ_LWC_c6360/f1p0/3415;i5_LQ_LWC_c12187/f1p0/5078;i5_LQ_LWC_c5091/f1p2…
GO:0000996	core DNA-dependent RNA polymerase binding promoter specificity activity	16	87	0.908002	1	i1_HQ_LWC_c14611/f22p0/1988;i1_LQ_LWC_c19854/f1p0/1916;i1_LQ_LWC_c24737/f1p0/1940;i2_HQ_LWC_c126633/f2p1/2377;i2_HQ_LWC_c17114/f3p2/2248;i2_LQ_LWC_c37016/f1p3/2559;i2_LQ_LWC_c65306/f1p1/2755;i2_LQ_LWC_c68233/f1p3/2820;i2_LQ_LWC_c68788/f1p2/2854;i2_LQ_LWC_c69370/f1p1/2268;i3_HQ_LWC_c25332/f2p0/3717;i3_LQ_LWC_c21751/f1p0/3810;i3_LQ_LWC_c6360/f1p0/3415;i5_LQ_LWC_c12187/f1p0/5078;i5_LQ_LWC_c5091/f1p2…
GO:0016987	sigma factor activity	16	87	0.908002	1	i1_HQ_LWC_c14611/f22p0/1988;i1_LQ_LWC_c19854/f1p0/1916;i1_LQ_LWC_c24737/f1p0/1940;i2_HQ_LWC_c126633/f2p1/2377;i2_HQ_LWC_c17114/f3p2/2248;i2_LQ_LWC_c37016/f1p3/2559;i2_LQ_LWC_c65306/f1p1/2755;i2_LQ_LWC_c68233/f1p3/2820;i2_LQ_LWC_c68788/f1p2/2854;i2_LQ_LWC_c69370/f1p1/2268;i3_HQ_LWC_c25332/f2p0/3717;i3_LQ_LWC_c21751/f1p0/3810;i3_LQ_LWC_c6360/f1p0/3415;i5_LQ_LWC_c12187/f1p0/5078;i5_LQ_LWC_c5091/f1p2…
GO:0005247	voltage-gated chloride channel activity	9	53	0.912002	1	i1_HQ_LWC_c2282/f3p0/1905;i2_LQ_LWC_c103626/f1p1/2651;i2_LQ_LWC_c109208/f1p8/3147;i2_LQ_LWC_c55495/f1p0/2924;i2_LQ_LWC_c83356/f1p2/2904;i3_LQ_LWC_c30617/f1p0/3028;i3_LQ_LWC_c34903/f1p4/3279;i4_HQ_LWC_c2443/f2p5/4408;i4_LQ_LWC_c31844/f1p6/4402
GO:0005253	anion channel activity	9	53	0.912002	1	i1_HQ_LWC_c2282/f3p0/1905;i2_LQ_LWC_c103626/f1p1/2651;i2_LQ_LWC_c109208/f1p8/3147;i2_LQ_LWC_c55495/f1p0/2924;i2_LQ_LWC_c83356/f1p2/2904;i3_LQ_LWC_c30617/f1p0/3028;i3_LQ_LWC_c34903/f1p4/3279;i4_HQ_LWC_c2443/f2p5/4408;i4_LQ_LWC_c31844/f1p6/4402
GO:0005254	chloride channel activity	9	53	0.912002	1	i1_HQ_LWC_c2282/f3p0/1905;i2_LQ_LWC_c103626/f1p1/2651;i2_LQ_LWC_c109208/f1p8/3147;i2_LQ_LWC_c55495/f1p0/2924;i2_LQ_LWC_c83356/f1p2/2904;i3_LQ_LWC_c30617/f1p0/3028;i3_LQ_LWC_c34903/f1p4/3279;i4_HQ_LWC_c2443/f2p5/4408;i4_LQ_LWC_c31844/f1p6/4402
GO:0008308	voltage-gated anion channel activity	9	53	0.912002	1	i1_HQ_LWC_c2282/f3p0/1905;i2_LQ_LWC_c103626/f1p1/2651;i2_LQ_LWC_c109208/f1p8/3147;i2_LQ_LWC_c55495/f1p0/2924;i2_LQ_LWC_c83356/f1p2/2904;i3_LQ_LWC_c30617/f1p0/3028;i3_LQ_LWC_c34903/f1p4/3279;i4_HQ_LWC_c2443/f2p5/4408;i4_LQ_LWC_c31844/f1p6/4402
GO:0015108	chloride transmembrane transporter activity	9	53	0.912002	1	i1_HQ_LWC_c2282/f3p0/1905;i2_LQ_LWC_c103626/f1p1/2651;i2_LQ_LWC_c109208/f1p8/3147;i2_LQ_LWC_c55495/f1p0/2924;i2_LQ_LWC_c83356/f1p2/2904;i3_LQ_LWC_c30617/f1p0/3028;i3_LQ_LWC_c34903/f1p4/3279;i4_HQ_LWC_c2443/f2p5/4408;i4_LQ_LWC_c31844/f1p6/4402
GO:0003707	steroid hormone receptor activity	1	9	0.913275	1	i2_HQ_LWC_c115957/f24p0/2136
GO:0004373	glycogen (starch) synthase activity	1	9	0.913275	1	i1_HQ_LWC_c36865/f16p0/1378
GO:0004668	protein-arginine deiminase activity	1	9	0.913275	1	i2_LQ_LWC_c12881/f1p0/2488
GO:0008417	fucosyltransferase activity	1	9	0.913275	1	i2_LQ_LWC_c8589/f1p0/2126
GO:0016716	oxidoreductase activity, acting on paired donors, with incorporation or reduction of molecular oxygen, another compound as one donor, and incorporation of one atom of oxygen	1	9	0.913275	1	i2_HQ_LWC_c35758/f2p0/2436
GO:0030338	CMP-N-acetylneuraminate monooxygenase activity	1	9	0.913275	1	i2_HQ_LWC_c35758/f2p0/2436
GO:0036374	glutathione hydrolase activity	1	9	0.913275	1	i2_HQ_LWC_c6588/f10p2/2294
GO:0004659	prenyltransferase activity	7	43	0.914402	1	i1_LQ_LWC_c21457/f1p2/1819;i1_LQ_LWC_c6055/f1p0/1934;i2_HQ_LWC_c12465/f4p2/2243;i2_HQ_LWC_c39337/f2p0/2775;i2_HQ_LWC_c46864/f2p0/2852;i2_LQ_LWC_c74895/f1p5/2027;i3_LQ_LWC_c8052/f1p0/3693
GO:0008289	lipid binding	66	319	0.916541	1	i0_LQ_LWC_c162/f2p0/603;i0_LQ_LWC_c2126/f1p1/581;i0_LQ_LWC_c612/f1p0/995;i1_HQ_LWC_c24945/f3p6/1882;i1_HQ_LWC_c25705/f2p0/1369;i1_HQ_LWC_c27606/f6p0/1980;i1_HQ_LWC_c4127/f2p2/1865;i1_HQ_LWC_c5820/f2p0/1519;i1_LQ_LWC_c14337/f1p2/1448;i1_LQ_LWC_c18941/f1p0/1962;i1_LQ_LWC_c20080/f1p0/1846;i1_LQ_LWC_c20349/f1p5/1696;i1_LQ_LWC_c24038/f1p0/1961;i1_LQ_LWC_c24582/f1p33/1936;i1_LQ_LWC_c24612/f1p14/2018;i1…
GO:0008237	metallopeptidase activity	49	242	0.917146	1	i1_HQ_LWC_c14960/f3p0/1405;i1_HQ_LWC_c27721/f2p0/1379;i1_HQ_LWC_c37239/f4p2/1310;i1_LQ_LWC_c12516/f1p0/1997;i1_LQ_LWC_c17194/f1p2/1859;i1_LQ_LWC_c22494/f1p0/2010;i1_LQ_LWC_c22680/f1p0/1951;i1_LQ_LWC_c35781/f1p0/1703;i1_LQ_LWC_c37922/f1p0/1302;i1_LQ_LWC_c4058/f1p0/2006;i1_LQ_LWC_c539/f30p0/1581;i2_HQ_LWC_c115393/f15p1/2460;i2_HQ_LWC_c15224/f2p0/2080;i2_HQ_LWC_c16905/f6p0/2328;i2_HQ_LWC_c35948/f11p…
GO:0043167	ion binding	2807	12022	0.920575	1	i0_HQ_LWC_c132/f3p0/704;i0_HQ_LWC_c23/f9p0/730;i0_HQ_LWC_c273/f2p0/803;i0_HQ_LWC_c293/f2p0/939;i0_HQ_LWC_c87/f4p0/776;i0_LQ_LWC_c1089/f1p0/879;i0_LQ_LWC_c1125/f1p0/887;i0_LQ_LWC_c1139/f1p0/851;i0_LQ_LWC_c1176/f1p0/678;i0_LQ_LWC_c1199/f1p0/891;i0_LQ_LWC_c1298/f1p0/919;i0_LQ_LWC_c1308/f1p0/859;i0_LQ_LWC_c1359/f1p0/734;i0_LQ_LWC_c1367/f1p0/961;i0_LQ_LWC_c1382/f1p2/958;i0_LQ_LWC_c1392/f1p0/598;i0_LQ_…	2_LQ_LWC_c33134/f1p1/2722;i2_LQ_LWC_c33180/f1p19/2805;i2_LQ_LWC_c33228/f1p1/2897;i2_LQ_LWC_c33233/f1p0/2519;i2_LQ_LWC_c33264/f1p2/2930;i2_LQ_LWC_c33307/f1p19/2734;i2_LQ_LWC_c33422/f1p2/2968;i2_LQ_LWC_c33444/f1p31/2921;i2_LQ_LWC_c33648/f1p7/2202;i2_LQ_LWC_c33689/f1p1/2366;i2_LQ_LWC_c33795/f1p5/2356;i2_LQ_LWC_c33950/f1p1/2246;i2_LQ_LWC_c33964/f1p1/2961;i2_LQ_LWC_c34039/f2p0/2227;i2_LQ_LWC_c34047/f1…	8/f1p0/4090;i4_LQ_LWC_c15987/f1p0/4263;i4_LQ_LWC_c16010/f1p0/4074;i4_LQ_LWC_c16054/f1p0/4112;i4_LQ_LWC_c16067/f1p0/4164;i4_LQ_LWC_c16178/f1p0/4249;i4_LQ_LWC_c16202/f1p0/4230;i4_LQ_LWC_c16275/f1p0/4144;i4_LQ_LWC_c16290/f1p0/4167;i4_LQ_LWC_c16324/f1p0/4083;i4_LQ_LWC_c16348/f1p0/4089;i4_LQ_LWC_c16362/f1p0/4115;i4_LQ_LWC_c16400/f1p0/4255;i4_LQ_LWC_c16429/f1p0/4221;i4_LQ_LWC_c16650/f1p2/4154;i4_LQ_LWC…
GO:0004571	mannosyl-oligosaccharide 1,2-alpha-mannosidase activity	2	16	0.922387	1	i2_LQ_LWC_c7759/f2p0/2470;i4_LQ_LWC_c22845/f1p3/4578
GO:0008320	protein transmembrane transporter activity	2	16	0.922387	1	i2_HQ_LWC_c78266/f16p4/2298;i2_LQ_LWC_c24314/f1p0/3031
GO:0010334	sesquiterpene synthase activity	2	16	0.922387	1	i2_LQ_LWC_c133452/f1p0/2053;i2_LQ_LWC_c68691/f1p0/2535
GO:0015450	P-P-bond-hydrolysis-driven protein transmembrane transporter activity	2	16	0.922387	1	i2_HQ_LWC_c78266/f16p4/2298;i2_LQ_LWC_c24314/f1p0/3031
GO:0051082	unfolded protein binding	31	160	0.922898	1	i0_LQ_LWC_c1816/f1p0/463;i0_LQ_LWC_c395/f1p0/851;i0_LQ_LWC_c960/f1p0/910;i1_HQ_LWC_c2778/f2p0/1997;i1_HQ_LWC_c5239/f3p0/1745;i1_LQ_LWC_c10101/f1p0/1641;i1_LQ_LWC_c13157/f1p1/1406;i1_LQ_LWC_c17753/f1p0/1863;i1_LQ_LWC_c19370/f1p1/1485;i1_LQ_LWC_c33373/f1p1/1950;i2_HQ_LWC_c5524/f2p2/2950;i2_HQ_LWC_c92492/f2p2/2086;i2_LQ_LWC_c10183/f1p2/2130;i2_LQ_LWC_c106886/f1p1/2786;i2_LQ_LWC_c107202/f1p3/2381;i2_…
GO:0070568	guanylyltransferase activity	3	22	0.922955	1	i2_HQ_LWC_c21869/f2p0/2297;i2_LQ_LWC_c21296/f1p1/2678;i2_LQ_LWC_c57438/f1p0/2065
GO:0016655	oxidoreductase activity, acting on NAD(P)H, quinone or similar compound as acceptor	7	44	0.925736	1	i0_LQ_LWC_c1467/f1p0/879;i0_LQ_LWC_c2146/f1p2/825;i1_HQ_LWC_c19744/f3p22/1911;i2_HQ_LWC_c25537/f4p3/2950;i4_LQ_LWC_c16275/f1p0/4144;i4_LQ_LWC_c16362/f1p0/4115;i5_LQ_LWC_c3771/f1p3/5130
GO:0016790	thiolester hydrolase activity	7	44	0.925736	1	i1_LQ_LWC_c4782/f1p2/1508;i1_LQ_LWC_c7671/f1p0/1497;i2_HQ_LWC_c12485/f2p0/2446;i2_HQ_LWC_c60395/f3p1/2714;i2_LQ_LWC_c105162/f1p0/2328;i3_LQ_LWC_c11955/f1p2/3150;i5_LQ_LWC_c7327/f1p1/5448
GO:0043531	ADP binding	241	1095	0.925982	1	i1_HQ_LWC_c2926/f3p11/1694;i1_HQ_LWC_c4662/f2p0/1736;i1_LQ_LWC_c12749/f1p0/1913;i1_LQ_LWC_c18090/f1p5/1725;i1_LQ_LWC_c19972/f1p0/1497;i1_LQ_LWC_c23722/f1p0/1679;i1_LQ_LWC_c23948/f1p0/1691;i1_LQ_LWC_c4740/f1p2/1678;i1_LQ_LWC_c6490/f1p0/1946;i2_HQ_LWC_c20830/f5p0/2512;i2_HQ_LWC_c23719/f4p0/2398;i2_HQ_LWC_c2795/f8p8/2785;i2_HQ_LWC_c3742/f3p21/2746;i2_HQ_LWC_c83535/f2p1/2546;i2_HQ_LWC_c9638/f2p0/2874…
GO:0008137	NADH dehydrogenase (ubiquinone) activity	4	28	0.927352	1	i1_HQ_LWC_c19744/f3p22/1911;i4_LQ_LWC_c16275/f1p0/4144;i4_LQ_LWC_c16362/f1p0/4115;i5_LQ_LWC_c3771/f1p3/5130
GO:0050136	NADH dehydrogenase (quinone) activity	4	28	0.927352	1	i1_HQ_LWC_c19744/f3p22/1911;i4_LQ_LWC_c16275/f1p0/4144;i4_LQ_LWC_c16362/f1p0/4115;i5_LQ_LWC_c3771/f1p3/5130
GO:0008134	transcription factor binding	97	461	0.927848	1	i0_LQ_LWC_c960/f1p0/910;i1_HQ_LWC_c1766/f9p4/1715;i1_HQ_LWC_c25699/f2p0/1281;i1_HQ_LWC_c37233/f4p26/1178;i1_LQ_LWC_c10271/f1p0/1806;i1_LQ_LWC_c10356/f1p0/1783;i1_LQ_LWC_c10556/f1p0/1985;i1_LQ_LWC_c11448/f1p0/1992;i1_LQ_LWC_c18658/f1p0/1901;i1_LQ_LWC_c20136/f1p1/1918;i1_LQ_LWC_c21457/f1p2/1819;i1_LQ_LWC_c23722/f1p0/1679;i1_LQ_LWC_c23841/f1p0/1594;i1_LQ_LWC_c24086/f1p8/1981;i1_LQ_LWC_c30168/f1p0/18…
GO:0004536	deoxyribonuclease activity	78	376	0.928744	1	i0_LQ_LWC_c263/f2p0/733;i0_LQ_LWC_c960/f1p0/910;i1_LQ_LWC_c12029/f1p0/1871;i1_LQ_LWC_c13157/f1p1/1406;i1_LQ_LWC_c16633/f2p0/1915;i1_LQ_LWC_c19190/f1p0/1406;i1_LQ_LWC_c20707/f1p0/1953;i1_LQ_LWC_c23240/f1p47/1787;i1_LQ_LWC_c24862/f1p4/1669;i1_LQ_LWC_c27107/f1p3/1384;i1_LQ_LWC_c3654/f2p0/1821;i1_LQ_LWC_c42398/f1p0/1024;i1_LQ_LWC_c5121/f1p0/2005;i2_HQ_LWC_c128116/f3p5/2066;i2_HQ_LWC_c37061/f2p1/2599;…
GO:0004527	exonuclease activity	37	189	0.928838	1	i0_LQ_LWC_c263/f2p0/733;i0_LQ_LWC_c960/f1p0/910;i1_HQ_LWC_c1883/f4p0/1846;i1_HQ_LWC_c4240/f2p0/1723;i1_LQ_LWC_c13157/f1p1/1406;i1_LQ_LWC_c16633/f2p0/1915;i1_LQ_LWC_c20707/f1p0/1953;i1_LQ_LWC_c24862/f1p4/1669;i1_LQ_LWC_c42135/f1p8/1072;i1_LQ_LWC_c5121/f1p0/2005;i1_LQ_LWC_c8898/f1p0/1919;i2_HQ_LWC_c37061/f2p1/2599;i2_LQ_LWC_c10332/f1p3/2161;i2_LQ_LWC_c104392/f1p1/2520;i2_LQ_LWC_c22668/f1p1/2948;i2_…
GO:0008408	3'-5' exonuclease activity	11	65	0.930752	1	i1_HQ_LWC_c1883/f4p0/1846;i1_LQ_LWC_c42135/f1p8/1072;i1_LQ_LWC_c5121/f1p0/2005;i1_LQ_LWC_c8898/f1p0/1919;i3_HQ_LWC_c17742/f2p0/3312;i3_HQ_LWC_c5733/f2p1/3866;i3_LQ_LWC_c19376/f1p10/3524;i3_LQ_LWC_c8855/f1p7/3281;i4_LQ_LWC_c29330/f1p0/4410;i4_LQ_LWC_c4402/f1p1/4354;i6_LQ_LWC_c1015/f1p0/6954
GO:0016407	acetyltransferase activity	21	114	0.931011	1	i0_LQ_LWC_c368/f1p0/854;i1_HQ_LWC_c16436/f2p0/1621;i1_HQ_LWC_c16700/f2p0/1787;i1_HQ_LWC_c2790/f6p4/1634;i1_LQ_LWC_c10393/f1p27/1569;i1_LQ_LWC_c18082/f1p0/1790;i1_LQ_LWC_c18571/f1p0/1738;i1_LQ_LWC_c18623/f1p0/1613;i1_LQ_LWC_c33641/f1p0/2003;i1_LQ_LWC_c34141/f1p10/1535;i1_LQ_LWC_c34677/f1p4/1955;i1_LQ_LWC_c35020/f1p4/1829;i1_LQ_LWC_c36098/f1p0/1644;i1_LQ_LWC_c38262/f1p0/1939;i2_LQ_LWC_c25064/f1p1/2…
GO:0003725	double-stranded RNA binding	5	34	0.932981	1	i1_LQ_LWC_c25048/f1p6/1835;i2_LQ_LWC_c104665/f1p16/2284;i2_LQ_LWC_c32218/f1p3/2336;i2_LQ_LWC_c69677/f3p1/2373;i3_LQ_LWC_c39887/f1p1/3026
GO:0004144	diacylglycerol O-acyltransferase activity	5	34	0.932981	1	i1_HQ_LWC_c39334/f8p0/1949;i2_HQ_LWC_c111020/f4p3/2206;i2_LQ_LWC_c13933/f1p2/2005;i2_LQ_LWC_c38861/f1p3/2142;i5_LQ_LWC_c8117/f1p0/5191
GO:0016411	acylglycerol O-acyltransferase activity	5	34	0.932981	1	i1_HQ_LWC_c39334/f8p0/1949;i2_HQ_LWC_c111020/f4p3/2206;i2_LQ_LWC_c13933/f1p2/2005;i2_LQ_LWC_c38861/f1p3/2142;i5_LQ_LWC_c8117/f1p0/5191
GO:0003810	protein-glutamine gamma-glutamyltransferase activity	1	10	0.933909	1	i5_LQ_LWC_c8489/f1p0/6009
GO:0004145	diamine N-acetyltransferase activity	1	10	0.933909	1	i2_LQ_LWC_c38861/f1p3/2142
GO:0005545	1-phosphatidylinositol binding	1	10	0.933909	1	i1_HQ_LWC_c25705/f2p0/1369
GO:0008422	beta-glucosidase activity	1	10	0.933909	1	i2_LQ_LWC_c47533/f1p5/2461
GO:0018822	nitrile hydratase activity	1	10	0.933909	1	i5_HQ_LWC_c11304/f2p4/5169
GO:0046557	glucan endo-1,6-beta-glucosidase activity	1	10	0.933909	1	i2_LQ_LWC_c47533/f1p5/2461
GO:0009982	pseudouridine synthase activity	3	23	0.936542	1	i1_LQ_LWC_c6422/f1p0/1905;i2_HQ_LWC_c9965/f3p1/2256;i2_LQ_LWC_c19651/f1p0/2856
GO:0016929	SUMO-specific protease activity	3	23	0.936542	1	i2_LQ_LWC_c12210/f1p1/2197;i3_HQ_LWC_c13329/f2p0/3444;i3_LQ_LWC_c11287/f1p0/3633
GO:0070122	isopeptidase activity	3	23	0.936542	1	i2_LQ_LWC_c12210/f1p1/2197;i3_HQ_LWC_c13329/f2p0/3444;i3_LQ_LWC_c11287/f1p0/3633
GO:0070138	ubiquitin-like protein-specific isopeptidase activity	3	23	0.936542	1	i2_LQ_LWC_c12210/f1p1/2197;i3_HQ_LWC_c13329/f2p0/3444;i3_LQ_LWC_c11287/f1p0/3633
GO:0070140	SUMO-specific isopeptidase activity	3	23	0.936542	1	i2_LQ_LWC_c12210/f1p1/2197;i3_HQ_LWC_c13329/f2p0/3444;i3_LQ_LWC_c11287/f1p0/3633
GO:0003730	mRNA 3'-UTR binding	2	17	0.937775	1	i3_LQ_LWC_c13559/f1p0/3195;i4_LQ_LWC_c16031/f1p0/4346
GO:0015370	solute:sodium symporter activity	2	17	0.937775	1	i2_LQ_LWC_c34862/f1p2/2324;i2_LQ_LWC_c9560/f1p0/2561
GO:0000166	nucleotide binding	1877	8106	0.938356	1	i0_LQ_LWC_c1089/f1p0/879;i0_LQ_LWC_c1199/f1p0/891;i0_LQ_LWC_c1298/f1p0/919;i0_LQ_LWC_c1553/f1p3/928;i0_LQ_LWC_c1604/f1p0/1002;i0_LQ_LWC_c342/f1p0/873;i0_LQ_LWC_c428/f1p0/983;i13_LQ_LWC_c2/f1p0/13841;i1_HQ_LWC_c10683/f2p0/1809;i1_HQ_LWC_c12013/f2p0/1850;i1_HQ_LWC_c12196/f3p0/1984;i1_HQ_LWC_c12301/f4p11/1611;i1_HQ_LWC_c12468/f2p10/1794;i1_HQ_LWC_c12819/f2p0/1779;i1_HQ_LWC_c13327/f5p0/1457;i1_HQ_LWC…	LQ_LWC_c13906/f1p5/3021;i3_LQ_LWC_c13972/f1p0/3123;i3_LQ_LWC_c14048/f1p0/3031;i3_LQ_LWC_c14078/f1p0/3066;i3_LQ_LWC_c14201/f1p1/3041;i3_LQ_LWC_c14264/f1p0/3023;i3_LQ_LWC_c14304/f1p3/3177;i3_LQ_LWC_c14314/f1p0/3075;i3_LQ_LWC_c1440/f15p0/3328;i3_LQ_LWC_c14493/f1p0/3089;i3_LQ_LWC_c14588/f1p7/3049;i3_LQ_LWC_c14812/f1p0/3053;i3_LQ_LWC_c15005/f1p0/3061;i3_LQ_LWC_c15031/f1p0/3038;i3_LQ_LWC_c17568/f3p0/36…
GO:1901265	nucleoside phosphate binding	1877	8106	0.938356	1	i0_LQ_LWC_c1089/f1p0/879;i0_LQ_LWC_c1199/f1p0/891;i0_LQ_LWC_c1298/f1p0/919;i0_LQ_LWC_c1553/f1p3/928;i0_LQ_LWC_c1604/f1p0/1002;i0_LQ_LWC_c342/f1p0/873;i0_LQ_LWC_c428/f1p0/983;i13_LQ_LWC_c2/f1p0/13841;i1_HQ_LWC_c10683/f2p0/1809;i1_HQ_LWC_c12013/f2p0/1850;i1_HQ_LWC_c12196/f3p0/1984;i1_HQ_LWC_c12301/f4p11/1611;i1_HQ_LWC_c12468/f2p10/1794;i1_HQ_LWC_c12819/f2p0/1779;i1_HQ_LWC_c13327/f5p0/1457;i1_HQ_LWC…	LQ_LWC_c13906/f1p5/3021;i3_LQ_LWC_c13972/f1p0/3123;i3_LQ_LWC_c14048/f1p0/3031;i3_LQ_LWC_c14078/f1p0/3066;i3_LQ_LWC_c14201/f1p1/3041;i3_LQ_LWC_c14264/f1p0/3023;i3_LQ_LWC_c14304/f1p3/3177;i3_LQ_LWC_c14314/f1p0/3075;i3_LQ_LWC_c1440/f15p0/3328;i3_LQ_LWC_c14493/f1p0/3089;i3_LQ_LWC_c14588/f1p7/3049;i3_LQ_LWC_c14812/f1p0/3053;i3_LQ_LWC_c15005/f1p0/3061;i3_LQ_LWC_c15031/f1p0/3038;i3_LQ_LWC_c17568/f3p0/36…
GO:0016410	N-acyltransferase activity	22	120	0.938368	1	i0_LQ_LWC_c368/f1p0/854;i1_HQ_LWC_c16700/f2p0/1787;i1_HQ_LWC_c2790/f6p4/1634;i1_LQ_LWC_c10393/f1p27/1569;i1_LQ_LWC_c18082/f1p0/1790;i1_LQ_LWC_c18571/f1p0/1738;i1_LQ_LWC_c18623/f1p0/1613;i1_LQ_LWC_c19062/f1p0/2013;i1_LQ_LWC_c33641/f1p0/2003;i1_LQ_LWC_c34141/f1p10/1535;i1_LQ_LWC_c34677/f1p4/1955;i1_LQ_LWC_c35020/f1p4/1829;i1_LQ_LWC_c36098/f1p0/1644;i1_LQ_LWC_c38262/f1p0/1939;i2_LQ_LWC_c25064/f1p1/2…
GO:0004675	transmembrane receptor protein serine/threonine kinase activity	9	56	0.940569	1	i2_LQ_LWC_c103012/f1p3/2918;i2_LQ_LWC_c108506/f1p1/2205;i2_LQ_LWC_c113283/f1p2/2088;i2_LQ_LWC_c20275/f1p26/3239;i2_LQ_LWC_c50005/f1p0/2702;i3_LQ_LWC_c18582/f1p3/3245;i3_LQ_LWC_c35902/f1p1/3758;i4_LQ_LWC_c2527/f1p2/4335;i5_LQ_LWC_c6085/f1p0/5356
GO:0015291	secondary active transmembrane transporter activity	202	931	0.941403	1	i0_LQ_LWC_c1968/f1p1/872;i1_HQ_LWC_c11094/f2p7/1986;i1_HQ_LWC_c12265/f3p0/1721;i1_HQ_LWC_c16743/f2p2/1851;i1_HQ_LWC_c1932/f8p0/2001;i1_HQ_LWC_c19420/f5p0/1790;i1_HQ_LWC_c27555/f7p0/1834;i1_HQ_LWC_c2790/f6p4/1634;i1_HQ_LWC_c29647/f2p0/1839;i1_HQ_LWC_c39536/f3p0/1919;i1_HQ_LWC_c40259/f3p0/1937;i1_HQ_LWC_c4567/f3p0/1827;i1_HQ_LWC_c6165/f3p0/1811;i1_HQ_LWC_c6620/f3p1/1828;i1_LQ_LWC_c10309/f1p0/1799;i…
GO:0016278	lysine N-methyltransferase activity	20	111	0.942155	1	i1_LQ_LWC_c26496/f1p0/1378;i1_LQ_LWC_c3497/f1p2/1940;i2_HQ_LWC_c96478/f5p1/2099;i2_LQ_LWC_c104543/f1p0/2575;i2_LQ_LWC_c106256/f1p2/2183;i2_LQ_LWC_c107185/f1p0/2293;i2_LQ_LWC_c11893/f1p1/2409;i2_LQ_LWC_c13148/f1p2/2904;i2_LQ_LWC_c36000/f1p1/2118;i2_LQ_LWC_c46846/f5p1/2640;i2_LQ_LWC_c49647/f1p0/2511;i2_LQ_LWC_c83274/f1p4/2662;i2_LQ_LWC_c84475/f1p2/2103;i3_LQ_LWC_c24977/f1p0/3634;i3_LQ_LWC_c36051/f1…
GO:0016279	protein-lysine N-methyltransferase activity	20	111	0.942155	1	i1_LQ_LWC_c26496/f1p0/1378;i1_LQ_LWC_c3497/f1p2/1940;i2_HQ_LWC_c96478/f5p1/2099;i2_LQ_LWC_c104543/f1p0/2575;i2_LQ_LWC_c106256/f1p2/2183;i2_LQ_LWC_c107185/f1p0/2293;i2_LQ_LWC_c11893/f1p1/2409;i2_LQ_LWC_c13148/f1p2/2904;i2_LQ_LWC_c36000/f1p1/2118;i2_LQ_LWC_c46846/f5p1/2640;i2_LQ_LWC_c49647/f1p0/2511;i2_LQ_LWC_c83274/f1p4/2662;i2_LQ_LWC_c84475/f1p2/2103;i3_LQ_LWC_c24977/f1p0/3634;i3_LQ_LWC_c36051/f1…
GO:0005524	ATP binding	1392	6054	0.946951	1	i0_LQ_LWC_c1553/f1p3/928;i0_LQ_LWC_c342/f1p0/873;i0_LQ_LWC_c428/f1p0/983;i13_LQ_LWC_c2/f1p0/13841;i1_HQ_LWC_c12196/f3p0/1984;i1_HQ_LWC_c12301/f4p11/1611;i1_HQ_LWC_c13327/f5p0/1457;i1_HQ_LWC_c14899/f5p0/1785;i1_HQ_LWC_c1490/f10p0/1982;i1_HQ_LWC_c16156/f6p0/1812;i1_HQ_LWC_c16796/f3p1/1744;i1_HQ_LWC_c16802/f2p4/1683;i1_HQ_LWC_c1784/f3p0/1773;i1_HQ_LWC_c18263/f2p0/1853;i1_HQ_LWC_c19286/f2p0/1913;i1_H…	/4692;i4_LQ_LWC_c25001/f1p0/4847;i4_LQ_LWC_c25008/f1p131/4709;i4_LQ_LWC_c25176/f1p0/4968;i4_LQ_LWC_c25639/f1p4/5087;i4_LQ_LWC_c25739/f1p3/4717;i4_LQ_LWC_c26074/f1p0/4500;i4_LQ_LWC_c26406/f1p0/5019;i4_LQ_LWC_c26456/f1p0/4819;i4_LQ_LWC_c26462/f1p0/4899;i4_LQ_LWC_c26667/f1p0/4359;i4_LQ_LWC_c27014/f1p0/4824;i4_LQ_LWC_c27133/f1p0/4528;i4_LQ_LWC_c27297/f1p0/4834;i4_LQ_LWC_c27371/f1p0/4719;i4_LQ_LWC_c27…
GO:0015079	potassium ion transmembrane transporter activity	37	193	0.947472	1	i0_LQ_LWC_c263/f2p0/733;i1_HQ_LWC_c22201/f2p0/1596;i1_LQ_LWC_c13830/f1p0/1380;i1_LQ_LWC_c20707/f1p0/1953;i1_LQ_LWC_c6469/f1p1/1648;i1_LQ_LWC_c8709/f1p24/1892;i2_HQ_LWC_c10902/f3p4/2244;i2_HQ_LWC_c2539/f5p0/2969;i2_HQ_LWC_c34788/f2p0/2708;i2_HQ_LWC_c46651/f2p3/2744;i2_HQ_LWC_c46763/f3p3/2420;i2_LQ_LWC_c101267/f1p3/2783;i2_LQ_LWC_c104738/f1p7/2438;i2_LQ_LWC_c17918/f1p3/2622;i2_LQ_LWC_c24828/f1p3/25…
GO:0050664	oxidoreductase activity, acting on NAD(P)H, oxygen as acceptor	3	24	0.947883	1	i2_LQ_LWC_c67888/f1p1/2904;i3_LQ_LWC_c19118/f1p3/3780;i3_LQ_LWC_c3823/f1p0/3779
GO:0004674	protein serine/threonine kinase activity	44	226	0.948665	1	i1_LQ_LWC_c10556/f1p0/1985;i1_LQ_LWC_c18658/f1p0/1901;i1_LQ_LWC_c22161/f1p0/1869;i1_LQ_LWC_c22441/f1p0/1646;i2_HQ_LWC_c11400/f3p0/2532;i2_HQ_LWC_c12891/f2p0/2995;i2_HQ_LWC_c1645/f23p3/2904;i2_HQ_LWC_c46819/f2p1/2311;i2_HQ_LWC_c81624/f2p0/2477;i2_LQ_LWC_c102524/f1p1/2320;i2_LQ_LWC_c103012/f1p3/2918;i2_LQ_LWC_c103904/f1p1/2338;i2_LQ_LWC_c105581/f1p25/2878;i2_LQ_LWC_c107242/f1p3/2485;i2_LQ_LWC_c1085…
GO:0003917	DNA topoisomerase type I activity	1	11	0.949635	1	i3_LQ_LWC_c3544/f1p1/4017
GO:0004000	adenosine deaminase activity	1	11	0.949635	1	i3_LQ_LWC_c39887/f1p1/3026
GO:0004107	chorismate synthase activity	1	11	0.949635	1	i2_HQ_LWC_c6679/f2p0/2846
GO:0005198	structural molecule activity	143	674	0.949679	1	i0_HQ_LWC_c201/f2p0/863;i0_HQ_LWC_c237/f2p0/908;i0_LQ_LWC_c1218/f1p0/592;i0_LQ_LWC_c1374/f1p0/684;i0_LQ_LWC_c1761/f1p0/624;i0_LQ_LWC_c203/f2p0/766;i0_LQ_LWC_c2146/f1p2/825;i0_LQ_LWC_c644/f1p0/678;i0_LQ_LWC_c686/f1p0/864;i0_LQ_LWC_c960/f1p0/910;i1_HQ_LWC_c12345/f4p0/1441;i1_HQ_LWC_c12964/f2p0/1306;i1_HQ_LWC_c16354/f2p0/1630;i1_HQ_LWC_c16604/f4p0/1974;i1_HQ_LWC_c21238/f2p0/1984;i1_HQ_LWC_c2295/f4p0…
GO:0004407	histone deacetylase activity	2	18	0.950235	1	i2_HQ_LWC_c23199/f2p0/3001;i2_LQ_LWC_c58894/f1p0/2110
GO:0004512	inositol-3-phosphate synthase activity	2	18	0.950235	1	i1_LQ_LWC_c31507/f1p0/1849;i2_HQ_LWC_c10410/f5p13/2323
GO:0017136	NAD-dependent histone deacetylase activity	2	18	0.950235	1	i2_HQ_LWC_c23199/f2p0/3001;i2_LQ_LWC_c58894/f1p0/2110
GO:0031078	histone deacetylase activity (H3-K14 specific)	2	18	0.950235	1	i2_HQ_LWC_c23199/f2p0/3001;i2_LQ_LWC_c58894/f1p0/2110
GO:0032041	NAD-dependent histone deacetylase activity (H3-K14 specific)	2	18	0.950235	1	i2_HQ_LWC_c23199/f2p0/3001;i2_LQ_LWC_c58894/f1p0/2110
GO:0033558	protein deacetylase activity	2	18	0.950235	1	i2_HQ_LWC_c23199/f2p0/3001;i2_LQ_LWC_c58894/f1p0/2110
GO:0034979	NAD-dependent protein deacetylase activity	2	18	0.950235	1	i2_HQ_LWC_c23199/f2p0/3001;i2_LQ_LWC_c58894/f1p0/2110
GO:0004402	histone acetyltransferase activity	5	36	0.95196	1	i1_HQ_LWC_c2790/f6p4/1634;i1_LQ_LWC_c18082/f1p0/1790;i1_LQ_LWC_c18623/f1p0/1613;i1_LQ_LWC_c35020/f1p4/1829;i4_LQ_LWC_c7134/f1p2/4441
GO:0034212	peptide N-acetyltransferase activity	5	36	0.95196	1	i1_HQ_LWC_c2790/f6p4/1634;i1_LQ_LWC_c18082/f1p0/1790;i1_LQ_LWC_c18623/f1p0/1613;i1_LQ_LWC_c35020/f1p4/1829;i4_LQ_LWC_c7134/f1p2/4441
GO:0061733	peptide-lysine-N-acetyltransferase activity	5	36	0.95196	1	i1_HQ_LWC_c2790/f6p4/1634;i1_LQ_LWC_c18082/f1p0/1790;i1_LQ_LWC_c18623/f1p0/1613;i1_LQ_LWC_c35020/f1p4/1829;i4_LQ_LWC_c7134/f1p2/4441
GO:0003690	double-stranded DNA binding	20	113	0.952668	1	i1_HQ_LWC_c10042/f3p2/1992;i1_LQ_LWC_c11796/f1p1/1846;i1_LQ_LWC_c19282/f1p0/1736;i1_LQ_LWC_c19992/f1p0/1853;i1_LQ_LWC_c20111/f1p0/1662;i1_LQ_LWC_c23636/f1p16/1761;i1_LQ_LWC_c8348/f1p2/1766;i2_HQ_LWC_c3614/f6p2/2377;i2_HQ_LWC_c46784/f3p1/2167;i2_LQ_LWC_c22668/f1p1/2948;i2_LQ_LWC_c23234/f1p0/2627;i2_LQ_LWC_c25509/f2p2/2235;i2_LQ_LWC_c51523/f1p0/2678;i2_LQ_LWC_c54397/f1p0/2827;i3_LQ_LWC_c11640/f1p0/…
GO:0008276	protein methyltransferase activity	20	113	0.952668	1	i1_LQ_LWC_c26496/f1p0/1378;i1_LQ_LWC_c3497/f1p2/1940;i2_HQ_LWC_c96478/f5p1/2099;i2_LQ_LWC_c104543/f1p0/2575;i2_LQ_LWC_c106256/f1p2/2183;i2_LQ_LWC_c107185/f1p0/2293;i2_LQ_LWC_c11893/f1p1/2409;i2_LQ_LWC_c13148/f1p2/2904;i2_LQ_LWC_c36000/f1p1/2118;i2_LQ_LWC_c46846/f5p1/2640;i2_LQ_LWC_c49647/f1p0/2511;i2_LQ_LWC_c83274/f1p4/2662;i2_LQ_LWC_c84475/f1p2/2103;i3_LQ_LWC_c24977/f1p0/3634;i3_LQ_LWC_c36051/f1…
GO:0016791	phosphatase activity	81	398	0.955254	1	i1_HQ_LWC_c29515/f3p0/1727;i1_HQ_LWC_c39382/f7p0/1900;i1_HQ_LWC_c39513/f6p0/1948;i1_HQ_LWC_c39571/f2p0/1388;i1_LQ_LWC_c10803/f1p4/1641;i1_LQ_LWC_c11448/f1p0/1992;i1_LQ_LWC_c13806/f1p0/1361;i1_LQ_LWC_c17431/f1p0/1653;i1_LQ_LWC_c17825/f1p0/1948;i1_LQ_LWC_c20462/f1p0/1423;i1_LQ_LWC_c23722/f1p0/1679;i1_LQ_LWC_c30168/f1p0/1843;i1_LQ_LWC_c31528/f1p0/1911;i1_LQ_LWC_c6474/f1p2/1853;i2_HQ_LWC_c11400/f3p0/…
GO:0032559	adenyl ribonucleotide binding	1531	6657	0.955423	1	i0_LQ_LWC_c1553/f1p3/928;i0_LQ_LWC_c342/f1p0/873;i0_LQ_LWC_c428/f1p0/983;i13_LQ_LWC_c2/f1p0/13841;i1_HQ_LWC_c12196/f3p0/1984;i1_HQ_LWC_c12301/f4p11/1611;i1_HQ_LWC_c13327/f5p0/1457;i1_HQ_LWC_c14899/f5p0/1785;i1_HQ_LWC_c1490/f10p0/1982;i1_HQ_LWC_c16156/f6p0/1812;i1_HQ_LWC_c16796/f3p1/1744;i1_HQ_LWC_c16802/f2p4/1683;i1_HQ_LWC_c1784/f3p0/1773;i1_HQ_LWC_c18263/f2p0/1853;i1_HQ_LWC_c19286/f2p0/1913;i1_H…	023/f5p0/4792;i4_HQ_LWC_c2323/f4p1/4869;i4_HQ_LWC_c2450/f3p0/4487;i4_HQ_LWC_c2459/f4p0/4754;i4_HQ_LWC_c31087/f12p0/4280;i4_HQ_LWC_c31358/f4p0/4058;i4_HQ_LWC_c31514/f2p0/4060;i4_HQ_LWC_c31527/f2p8/4267;i4_HQ_LWC_c31535/f2p0/4139;i4_HQ_LWC_c34831/f11p0/4993;i4_HQ_LWC_c34877/f2p0/4639;i4_HQ_LWC_c35044/f3p2/4406;i4_HQ_LWC_c35257/f12p2/4934;i4_HQ_LWC_c35632/f8p0/4245;i4_HQ_LWC_c35653/f6p4/4241;i4_HQ_L…
GO:0016811	hydrolase activity, acting on carbon-nitrogen (but not peptide) bonds, in linear amides	15	89	0.956342	1	i1_LQ_LWC_c34288/f1p1/1730;i1_LQ_LWC_c38262/f1p0/1939;i1_LQ_LWC_c38729/f1p0/1380;i2_HQ_LWC_c23199/f2p0/3001;i2_HQ_LWC_c64340/f2p0/2288;i2_LQ_LWC_c17683/f1p1/2304;i2_LQ_LWC_c32485/f1p0/2355;i2_LQ_LWC_c58894/f1p0/2110;i2_LQ_LWC_c66398/f1p1/2501;i2_LQ_LWC_c75840/f1p0/2055;i2_LQ_LWC_c84170/f1p1/2145;i2_LQ_LWC_c84951/f1p1/2711;i3_LQ_LWC_c27428/f1p0/3472;i4_HQ_LWC_c1993/f5p4/4734;i5_LQ_LWC_c3868/f1p0/5…
GO:0016888	endodeoxyribonuclease activity, producing 5'-phosphomonoesters	51	261	0.956967	1	i1_LQ_LWC_c12029/f1p0/1871;i1_LQ_LWC_c23240/f1p47/1787;i1_LQ_LWC_c27107/f1p3/1384;i1_LQ_LWC_c3654/f2p0/1821;i1_LQ_LWC_c42398/f1p0/1024;i2_HQ_LWC_c128116/f3p5/2066;i2_HQ_LWC_c96973/f3p4/2349;i2_LQ_LWC_c102140/f1p0/2949;i2_LQ_LWC_c106431/f1p1/2877;i2_LQ_LWC_c106837/f1p2/2688;i2_LQ_LWC_c11598/f5p1/2990;i2_LQ_LWC_c31985/f1p3/2946;i2_LQ_LWC_c32478/f1p3/2604;i2_LQ_LWC_c38731/f1p0/2200;i2_LQ_LWC_c4224/f…
GO:0003684	damaged DNA binding	4	31	0.957634	1	i1_LQ_LWC_c19190/f1p0/1406;i1_LQ_LWC_c22441/f1p0/1646;i1_LQ_LWC_c34087/f1p0/1561;i6_LQ_LWC_c518/f1p0/6785
GO:0030554	adenyl nucleotide binding	1534	6675	0.959015	1	i0_LQ_LWC_c1553/f1p3/928;i0_LQ_LWC_c342/f1p0/873;i0_LQ_LWC_c428/f1p0/983;i13_LQ_LWC_c2/f1p0/13841;i1_HQ_LWC_c12196/f3p0/1984;i1_HQ_LWC_c12301/f4p11/1611;i1_HQ_LWC_c13327/f5p0/1457;i1_HQ_LWC_c14899/f5p0/1785;i1_HQ_LWC_c1490/f10p0/1982;i1_HQ_LWC_c16156/f6p0/1812;i1_HQ_LWC_c16796/f3p1/1744;i1_HQ_LWC_c16802/f2p4/1683;i1_HQ_LWC_c1784/f3p0/1773;i1_HQ_LWC_c18263/f2p0/1853;i1_HQ_LWC_c19286/f2p0/1913;i1_H…	1980/f3p0/4873;i4_HQ_LWC_c1991/f5p6/4720;i4_HQ_LWC_c2023/f5p0/4792;i4_HQ_LWC_c2323/f4p1/4869;i4_HQ_LWC_c2450/f3p0/4487;i4_HQ_LWC_c2459/f4p0/4754;i4_HQ_LWC_c31087/f12p0/4280;i4_HQ_LWC_c31358/f4p0/4058;i4_HQ_LWC_c31514/f2p0/4060;i4_HQ_LWC_c31527/f2p8/4267;i4_HQ_LWC_c31535/f2p0/4139;i4_HQ_LWC_c31550/f2p0/4302;i4_HQ_LWC_c34831/f11p0/4993;i4_HQ_LWC_c34877/f2p0/4639;i4_HQ_LWC_c35044/f3p2/4406;i4_HQ_LWC…
GO:0016810	hydrolase activity, acting on carbon-nitrogen (but not peptide) bonds	24	134	0.959239	1	i0_LQ_LWC_c1954/f1p0/894;i1_HQ_LWC_c22357/f2p0/2011;i1_LQ_LWC_c34288/f1p1/1730;i1_LQ_LWC_c38262/f1p0/1939;i1_LQ_LWC_c38729/f1p0/1380;i1_LQ_LWC_c3926/f1p13/1967;i2_HQ_LWC_c115577/f3p0/2118;i2_HQ_LWC_c23199/f2p0/3001;i2_HQ_LWC_c64340/f2p0/2288;i2_LQ_LWC_c12881/f1p0/2488;i2_LQ_LWC_c17683/f1p1/2304;i2_LQ_LWC_c32485/f1p0/2355;i2_LQ_LWC_c33783/f1p0/2391;i2_LQ_LWC_c51709/f1p0/2928;i2_LQ_LWC_c58894/f1p0/…
GO:0015385	sodium:proton antiporter activity	5	37	0.959485	1	i2_HQ_LWC_c115489/f2p2/2315;i2_HQ_LWC_c116496/f3p2/2355;i2_HQ_LWC_c126870/f3p1/2639;i2_HQ_LWC_c1576/f23p2/2310;i3_HQ_LWC_c20378/f2p20/3183
GO:0000989	transcription factor activity, transcription factor binding	35	187	0.960148	1	i0_LQ_LWC_c887/f1p0/976;i1_HQ_LWC_c14920/f3p0/1427;i1_HQ_LWC_c2480/f5p0/1634;i1_LQ_LWC_c10271/f1p0/1806;i1_LQ_LWC_c18082/f1p0/1790;i1_LQ_LWC_c18623/f1p0/1613;i1_LQ_LWC_c30278/f1p0/1785;i1_LQ_LWC_c30306/f1p0/1718;i1_LQ_LWC_c33134/f1p1/1891;i1_LQ_LWC_c36597/f1p2/1628;i1_LQ_LWC_c3852/f1p0/1525;i1_LQ_LWC_c39713/f1p10/1840;i2_HQ_LWC_c1893/f19p7/2525;i2_HQ_LWC_c2125/f3p1/3026;i2_HQ_LWC_c46877/f2p5/2792…
GO:0003712	transcription cofactor activity	35	187	0.960148	1	i0_LQ_LWC_c887/f1p0/976;i1_HQ_LWC_c14920/f3p0/1427;i1_HQ_LWC_c2480/f5p0/1634;i1_LQ_LWC_c10271/f1p0/1806;i1_LQ_LWC_c18082/f1p0/1790;i1_LQ_LWC_c18623/f1p0/1613;i1_LQ_LWC_c30278/f1p0/1785;i1_LQ_LWC_c30306/f1p0/1718;i1_LQ_LWC_c33134/f1p1/1891;i1_LQ_LWC_c36597/f1p2/1628;i1_LQ_LWC_c3852/f1p0/1525;i1_LQ_LWC_c39713/f1p10/1840;i2_HQ_LWC_c1893/f19p7/2525;i2_HQ_LWC_c2125/f3p1/3026;i2_HQ_LWC_c46877/f2p5/2792…
GO:0008139	nuclear localization sequence binding	2	19	0.960289	1	i3_LQ_LWC_c14927/f1p3/3062;i3_LQ_LWC_c35621/f1p1/3791
GO:0019213	deacetylase activity	2	19	0.960289	1	i2_HQ_LWC_c23199/f2p0/3001;i2_LQ_LWC_c58894/f1p0/2110
GO:0031626	beta-endorphin binding	2	19	0.960289	1	i2_LQ_LWC_c13103/f1p4/2267;i2_LQ_LWC_c55349/f1p2/3646
GO:0042165	neurotransmitter binding	2	19	0.960289	1	i2_LQ_LWC_c13103/f1p4/2267;i2_LQ_LWC_c55349/f1p2/3646
GO:0019199	transmembrane receptor protein kinase activity	9	59	0.96066	1	i2_LQ_LWC_c103012/f1p3/2918;i2_LQ_LWC_c108506/f1p1/2205;i2_LQ_LWC_c113283/f1p2/2088;i2_LQ_LWC_c20275/f1p26/3239;i2_LQ_LWC_c50005/f1p0/2702;i3_LQ_LWC_c18582/f1p3/3245;i3_LQ_LWC_c35902/f1p1/3758;i4_LQ_LWC_c2527/f1p2/4335;i5_LQ_LWC_c6085/f1p0/5356
GO:0004520	endodeoxyribonuclease activity	52	267	0.960878	1	i1_LQ_LWC_c12029/f1p0/1871;i1_LQ_LWC_c19190/f1p0/1406;i1_LQ_LWC_c23240/f1p47/1787;i1_LQ_LWC_c27107/f1p3/1384;i1_LQ_LWC_c3654/f2p0/1821;i1_LQ_LWC_c42398/f1p0/1024;i2_HQ_LWC_c128116/f3p5/2066;i2_HQ_LWC_c96973/f3p4/2349;i2_LQ_LWC_c102140/f1p0/2949;i2_LQ_LWC_c106431/f1p1/2877;i2_LQ_LWC_c106837/f1p2/2688;i2_LQ_LWC_c11598/f5p1/2990;i2_LQ_LWC_c31985/f1p3/2946;i2_LQ_LWC_c32478/f1p3/2604;i2_LQ_LWC_c38731/…
GO:0016651	oxidoreductase activity, acting on NAD(P)H	16	95	0.960988	1	i0_LQ_LWC_c1467/f1p0/879;i0_LQ_LWC_c2146/f1p2/825;i1_HQ_LWC_c19744/f3p22/1911;i1_LQ_LWC_c31380/f1p2/1450;i1_LQ_LWC_c6596/f1p27/1941;i2_HQ_LWC_c25537/f4p3/2950;i2_HQ_LWC_c39337/f2p0/2775;i2_LQ_LWC_c114007/f1p0/2057;i2_LQ_LWC_c67888/f1p1/2904;i3_LQ_LWC_c19118/f1p3/3780;i3_LQ_LWC_c3823/f1p0/3779;i4_HQ_LWC_c5336/f2p0/4618;i4_LQ_LWC_c16275/f1p0/4144;i4_LQ_LWC_c16362/f1p0/4115;i5_LQ_LWC_c3422/f1p1/5831…
GO:0002161	aminoacyl-tRNA editing activity	1	12	0.961619	1	i3_LQ_LWC_c21872/f1p0/3431
GO:0003996	acyl-CoA ligase activity	1	12	0.961619	1	i2_LQ_LWC_c85385/f1p6/2409
GO:0004133	glycogen debranching enzyme activity	1	12	0.961619	1	i3_HQ_LWC_c31627/f3p0/3537
GO:0004134	4-alpha-glucanotransferase activity	1	12	0.961619	1	i3_HQ_LWC_c31627/f3p0/3537
GO:0004298	threonine-type endopeptidase activity	1	12	0.961619	1	i0_HQ_LWC_c144/f3p0/960
GO:0004653	polypeptide N-acetylgalactosaminyltransferase activity	1	12	0.961619	1	i4_LQ_LWC_c12113/f1p2/4939
GO:0005520	insulin-like growth factor binding	1	12	0.961619	1	i2_LQ_LWC_c104716/f1p0/2205
GO:0008093	cytoskeletal adaptor activity	1	12	0.961619	1	i1_LQ_LWC_c17753/f1p0/1863
GO:0008384	IkappaB kinase activity	1	12	0.961619	1	i4_LQ_LWC_c32645/f1p0/4088
GO:0016405	CoA-ligase activity	1	12	0.961619	1	i2_LQ_LWC_c85385/f1p6/2409
GO:0019838	growth factor binding	1	12	0.961619	1	i2_LQ_LWC_c104716/f1p0/2205
GO:0051766	inositol trisphosphate kinase activity	1	12	0.961619	1	i1_LQ_LWC_c3131/f1p0/1947
GO:0070003	threonine-type peptidase activity	1	12	0.961619	1	i0_HQ_LWC_c144/f3p0/960
GO:0042578	phosphoric ester hydrolase activity	126	604	0.961638	1	i1_HQ_LWC_c13037/f2p8/1348;i1_HQ_LWC_c16700/f2p0/1787;i1_HQ_LWC_c29515/f3p0/1727;i1_HQ_LWC_c37449/f2p0/1160;i1_HQ_LWC_c39382/f7p0/1900;i1_HQ_LWC_c39513/f6p0/1948;i1_HQ_LWC_c39571/f2p0/1388;i1_LQ_LWC_c10803/f1p4/1641;i1_LQ_LWC_c11448/f1p0/1992;i1_LQ_LWC_c13806/f1p0/1361;i1_LQ_LWC_c17431/f1p0/1653;i1_LQ_LWC_c17825/f1p0/1948;i1_LQ_LWC_c20217/f1p0/1488;i1_LQ_LWC_c20462/f1p0/1423;i1_LQ_LWC_c23310/f1p0…
GO:0032561	guanyl ribonucleotide binding	675	3001	0.961775	1	i0_LQ_LWC_c1199/f1p0/891;i0_LQ_LWC_c1298/f1p0/919;i0_LQ_LWC_c342/f1p0/873;i0_LQ_LWC_c428/f1p0/983;i1_HQ_LWC_c12468/f2p10/1794;i1_HQ_LWC_c14899/f5p0/1785;i1_HQ_LWC_c16156/f6p0/1812;i1_HQ_LWC_c16796/f3p1/1744;i1_HQ_LWC_c18263/f2p0/1853;i1_HQ_LWC_c19286/f2p0/1913;i1_HQ_LWC_c20392/f2p0/1942;i1_HQ_LWC_c21702/f2p0/1592;i1_HQ_LWC_c2201/f2p0/1792;i1_HQ_LWC_c2387/f3p7/1805;i1_HQ_LWC_c24195/f2p0/1661;i1_HQ…
GO:0000146	microfilament motor activity	6	43	0.962024	1	i2_HQ_LWC_c5285/f2p0/2827;i2_LQ_LWC_c10152/f1p0/2439;i2_LQ_LWC_c117685/f3p5/2071;i2_LQ_LWC_c59229/f1p0/2064;i2_LQ_LWC_c75325/f1p3/2288;i3_LQ_LWC_c14893/f1p0/3111
GO:0005525	GTP binding	674	2997	0.962048	1	i0_LQ_LWC_c1199/f1p0/891;i0_LQ_LWC_c1298/f1p0/919;i0_LQ_LWC_c342/f1p0/873;i0_LQ_LWC_c428/f1p0/983;i1_HQ_LWC_c12468/f2p10/1794;i1_HQ_LWC_c14899/f5p0/1785;i1_HQ_LWC_c16156/f6p0/1812;i1_HQ_LWC_c16796/f3p1/1744;i1_HQ_LWC_c18263/f2p0/1853;i1_HQ_LWC_c19286/f2p0/1913;i1_HQ_LWC_c20392/f2p0/1942;i1_HQ_LWC_c21702/f2p0/1592;i1_HQ_LWC_c2201/f2p0/1792;i1_HQ_LWC_c2387/f3p7/1805;i1_HQ_LWC_c24195/f2p0/1661;i1_HQ…
GO:0016725	oxidoreductase activity, acting on CH or CH2 groups	4	32	0.964789	1	i1_LQ_LWC_c37884/f1p3/1233;i2_LQ_LWC_c107942/f1p3/2722;i2_LQ_LWC_c53386/f1p8/2686;i3_LQ_LWC_c15031/f1p0/3038
GO:0008810	cellulase activity	3	26	0.965119	1	i2_LQ_LWC_c11080/f1p1/2911;i2_LQ_LWC_c47270/f2p1/2178;i2_LQ_LWC_c97390/f10p1/2084
GO:0005451	monovalent cation:proton antiporter activity	5	38	0.965914	1	i2_HQ_LWC_c115489/f2p2/2315;i2_HQ_LWC_c116496/f3p2/2355;i2_HQ_LWC_c126870/f3p1/2639;i2_HQ_LWC_c1576/f23p2/2310;i3_HQ_LWC_c20378/f2p20/3183
GO:0016160	amylase activity	6	44	0.967754	1	i1_LQ_LWC_c30045/f1p0/1532;i2_LQ_LWC_c11930/f1p8/2367;i2_LQ_LWC_c12958/f5p6/2131;i2_LQ_LWC_c18044/f1p0/2366;i2_LQ_LWC_c21361/f1p8/2214;i3_LQ_LWC_c36596/f1p2/3170
GO:0005544	calcium-dependent phospholipid binding	2	20	0.968376	1	i1_HQ_LWC_c25705/f2p0/1369;i2_LQ_LWC_c10700/f1p6/2358
GO:0019001	guanyl nucleotide binding	678	3023	0.969036	1	i0_LQ_LWC_c1199/f1p0/891;i0_LQ_LWC_c1298/f1p0/919;i0_LQ_LWC_c342/f1p0/873;i0_LQ_LWC_c428/f1p0/983;i1_HQ_LWC_c12468/f2p10/1794;i1_HQ_LWC_c14899/f5p0/1785;i1_HQ_LWC_c16156/f6p0/1812;i1_HQ_LWC_c16796/f3p1/1744;i1_HQ_LWC_c18263/f2p0/1853;i1_HQ_LWC_c19286/f2p0/1913;i1_HQ_LWC_c20392/f2p0/1942;i1_HQ_LWC_c21702/f2p0/1592;i1_HQ_LWC_c2201/f2p0/1792;i1_HQ_LWC_c2387/f3p7/1805;i1_HQ_LWC_c24195/f2p0/1661;i1_HQ…
GO:0004556	alpha-amylase activity	1	13	0.970751	1	i3_LQ_LWC_c36596/f1p2/3170
GO:0008200	ion channel inhibitor activity	1	13	0.970751	1	i2_HQ_LWC_c17194/f2p2/2592
GO:0008252	nucleotidase activity	1	13	0.970751	1	i3_LQ_LWC_c34381/f1p0/3252
GO:0016248	channel inhibitor activity	1	13	0.970751	1	i2_HQ_LWC_c17194/f2p2/2592
GO:0019887	protein kinase regulator activity	1	13	0.970751	1	i1_LQ_LWC_c23171/f1p1/1895
GO:0070492	oligosaccharide binding	1	13	0.970751	1	i4_LQ_LWC_c25001/f1p0/4847
GO:2001071	maltoheptaose binding	1	13	0.970751	1	i4_LQ_LWC_c25001/f1p0/4847
GO:0008318	protein prenyltransferase activity	3	27	0.971566	1	i2_HQ_LWC_c46864/f2p0/2852;i2_LQ_LWC_c74895/f1p5/2027;i3_LQ_LWC_c8052/f1p0/3693
GO:0019207	kinase regulator activity	3	27	0.971566	1	i1_LQ_LWC_c23171/f1p1/1895;i2_LQ_LWC_c58894/f1p0/2110;i4_LQ_LWC_c30319/f1p0/4578
GO:0008509	anion transmembrane transporter activity	186	881	0.974282	1	i0_LQ_LWC_c1968/f1p1/872;i0_LQ_LWC_c497/f1p0/899;i1_HQ_LWC_c12265/f3p0/1721;i1_HQ_LWC_c19420/f5p0/1790;i1_HQ_LWC_c2282/f3p0/1905;i1_HQ_LWC_c23697/f2p0/1880;i1_HQ_LWC_c2790/f6p4/1634;i1_LQ_LWC_c10309/f1p0/1799;i1_LQ_LWC_c10582/f2p0/1929;i1_LQ_LWC_c11878/f1p0/1583;i1_LQ_LWC_c12337/f1p4/1734;i1_LQ_LWC_c14344/f1p0/1361;i1_LQ_LWC_c17494/f1p0/2055;i1_LQ_LWC_c18212/f1p8/1578;i1_LQ_LWC_c18330/f1p8/1716;i…
GO:0008047	enzyme activator activity	12	78	0.974572	1	i1_HQ_LWC_c2359/f3p2/1787;i1_HQ_LWC_c8163/f2p0/1709;i1_LQ_LWC_c22161/f1p0/1869;i1_LQ_LWC_c5743/f1p0/1613;i1_LQ_LWC_c6469/f1p1/1648;i2_LQ_LWC_c107640/f1p0/2348;i2_LQ_LWC_c54169/f1p0/2505;i2_LQ_LWC_c83376/f1p0/2390;i3_HQ_LWC_c13623/f6p2/3249;i3_LQ_LWC_c20854/f1p0/3385;i3_LQ_LWC_c4408/f1p1632/3851;i4_LQ_LWC_c3304/f1p1/4928
GO:0003746	translation elongation factor activity	4	34	0.975849	1	i1_LQ_LWC_c21046/f1p0/1928;i1_LQ_LWC_c34491/f1p3/2009;i2_LQ_LWC_c107556/f1p1/2093;i2_LQ_LWC_c69387/f2p1/2571
GO:0003916	DNA topoisomerase activity	3	28	0.976872	1	i3_LQ_LWC_c3544/f1p1/4017;i4_LQ_LWC_c19957/f1p5/4506;i4_LQ_LWC_c4212/f1p0/4635
GO:0004333	fumarate hydratase activity	1	14	0.977711	1	i2_LQ_LWC_c17511/f1p1/2202
GO:0008301	DNA binding, bending	1	14	0.977711	1	i4_LQ_LWC_c3032/f1p5/4571
GO:0008312	7S RNA binding	1	14	0.977711	1	i2_HQ_LWC_c98031/f9p2/2034
GO:0015296	anion:cation symporter activity	1	14	0.977711	1	i2_LQ_LWC_c34862/f1p2/2324
GO:0016149	translation release factor activity, codon specific	1	14	0.977711	1	i3_LQ_LWC_c12494/f1p1/3315
GO:0043752	adenosylcobinamide kinase activity	1	14	0.977711	1	i2_LQ_LWC_c114904/f1p0/2057
GO:0003724	RNA helicase activity	126	616	0.979029	1	i0_LQ_LWC_c1461/f1p0/769;i1_HQ_LWC_c4662/f2p0/1736;i1_HQ_LWC_c6219/f2p0/1871;i1_HQ_LWC_c8892/f2p11/1711;i1_LQ_LWC_c10288/f1p0/1585;i1_LQ_LWC_c10356/f1p0/1783;i1_LQ_LWC_c10803/f1p4/1641;i1_LQ_LWC_c11196/f1p2/1905;i1_LQ_LWC_c11448/f1p0/1992;i1_LQ_LWC_c13806/f1p0/1361;i1_LQ_LWC_c20286/f1p0/1887;i1_LQ_LWC_c21046/f1p0/1928;i1_LQ_LWC_c21457/f1p2/1819;i1_LQ_LWC_c23841/f1p0/1594;i1_LQ_LWC_c24908/f1p3/189…
GO:0030674	protein binding, bridging	18	111	0.980236	1	i0_LQ_LWC_c162/f2p0/603;i1_HQ_LWC_c2995/f2p0/1652;i1_LQ_LWC_c10271/f1p0/1806;i1_LQ_LWC_c17753/f1p0/1863;i1_LQ_LWC_c33911/f1p0/1585;i2_HQ_LWC_c117604/f10p7/2051;i2_HQ_LWC_c2359/f9p2/2713;i2_HQ_LWC_c6803/f13p2/2844;i2_LQ_LWC_c104670/f1p1/2652;i2_LQ_LWC_c34430/f1p0/2948;i2_LQ_LWC_c37961/f3p5/2143;i2_LQ_LWC_c52900/f1p0/2619;i2_LQ_LWC_c6634/f1p1/2102;i2_LQ_LWC_c6958/f1p1/2669;i3_LQ_LWC_c27710/f1p2/317…
GO:0060090	binding, bridging	18	111	0.980236	1	i0_LQ_LWC_c162/f2p0/603;i1_HQ_LWC_c2995/f2p0/1652;i1_LQ_LWC_c10271/f1p0/1806;i1_LQ_LWC_c17753/f1p0/1863;i1_LQ_LWC_c33911/f1p0/1585;i2_HQ_LWC_c117604/f10p7/2051;i2_HQ_LWC_c2359/f9p2/2713;i2_HQ_LWC_c6803/f13p2/2844;i2_LQ_LWC_c104670/f1p1/2652;i2_LQ_LWC_c34430/f1p0/2948;i2_LQ_LWC_c37961/f3p5/2143;i2_LQ_LWC_c52900/f1p0/2619;i2_LQ_LWC_c6634/f1p1/2102;i2_LQ_LWC_c6958/f1p1/2669;i3_LQ_LWC_c27710/f1p2/317…
GO:0000277	[cytochrome c]-lysine N-methyltransferase activity	1	15	0.983015	1	i4_LQ_LWC_c22254/f1p0/4623
GO:0016308	1-phosphatidylinositol-4-phosphate 5-kinase activity	4	36	0.983577	1	i2_LQ_LWC_c13226/f1p0/2918;i2_LQ_LWC_c35832/f1p4/2885;i3_LQ_LWC_c35490/f1p13/3293;i3_LQ_LWC_c6878/f1p10/3559
GO:0000988	transcription factor activity, protein binding	51	274	0.983733	1	i0_LQ_LWC_c887/f1p0/976;i1_HQ_LWC_c14611/f22p0/1988;i1_HQ_LWC_c14920/f3p0/1427;i1_HQ_LWC_c2480/f5p0/1634;i1_LQ_LWC_c10271/f1p0/1806;i1_LQ_LWC_c18082/f1p0/1790;i1_LQ_LWC_c18623/f1p0/1613;i1_LQ_LWC_c19854/f1p0/1916;i1_LQ_LWC_c24737/f1p0/1940;i1_LQ_LWC_c30278/f1p0/1785;i1_LQ_LWC_c30306/f1p0/1718;i1_LQ_LWC_c33134/f1p1/1891;i1_LQ_LWC_c36597/f1p2/1628;i1_LQ_LWC_c3852/f1p0/1525;i1_LQ_LWC_c39713/f1p10/18…
GO:0035639	purine ribonucleoside triphosphate binding	1490	6540	0.983789	1	i0_LQ_LWC_c1199/f1p0/891;i0_LQ_LWC_c1298/f1p0/919;i0_LQ_LWC_c1553/f1p3/928;i0_LQ_LWC_c342/f1p0/873;i0_LQ_LWC_c428/f1p0/983;i13_LQ_LWC_c2/f1p0/13841;i1_HQ_LWC_c12196/f3p0/1984;i1_HQ_LWC_c12301/f4p11/1611;i1_HQ_LWC_c12468/f2p10/1794;i1_HQ_LWC_c13327/f5p0/1457;i1_HQ_LWC_c14899/f5p0/1785;i1_HQ_LWC_c1490/f10p0/1982;i1_HQ_LWC_c16156/f6p0/1812;i1_HQ_LWC_c16796/f3p1/1744;i1_HQ_LWC_c16802/f2p4/1683;i1_HQ_…	i4_HQ_LWC_c19076/f2p0/4764;i4_HQ_LWC_c1915/f4p2/4910;i4_HQ_LWC_c19195/f2p0/4740;i4_HQ_LWC_c19214/f2p0/4802;i4_HQ_LWC_c1980/f3p0/4873;i4_HQ_LWC_c2023/f5p0/4792;i4_HQ_LWC_c31087/f12p0/4280;i4_HQ_LWC_c31358/f4p0/4058;i4_HQ_LWC_c31514/f2p0/4060;i4_HQ_LWC_c31527/f2p8/4267;i4_HQ_LWC_c31535/f2p0/4139;i4_HQ_LWC_c34831/f11p0/4993;i4_HQ_LWC_c34877/f2p0/4639;i4_HQ_LWC_c35044/f3p2/4406;i4_HQ_LWC_c35632/f8p0/…
GO:0015095	magnesium ion transmembrane transporter activity	2	23	0.984198	1	i1_HQ_LWC_c2952/f3p5/1811;i1_LQ_LWC_c4386/f1p3/1923
GO:0005179	hormone activity	3	30	0.984789	1	i1_LQ_LWC_c9584/f1p1/1648;i2_HQ_LWC_c92574/f2p1/2063;i2_LQ_LWC_c70845/f1p0/2866
GO:0032553	ribonucleotide binding	1629	7138	0.985028	1	i0_LQ_LWC_c1199/f1p0/891;i0_LQ_LWC_c1298/f1p0/919;i0_LQ_LWC_c1553/f1p3/928;i0_LQ_LWC_c1604/f1p0/1002;i0_LQ_LWC_c342/f1p0/873;i0_LQ_LWC_c428/f1p0/983;i13_LQ_LWC_c2/f1p0/13841;i1_HQ_LWC_c12196/f3p0/1984;i1_HQ_LWC_c12301/f4p11/1611;i1_HQ_LWC_c12468/f2p10/1794;i1_HQ_LWC_c13327/f5p0/1457;i1_HQ_LWC_c14899/f5p0/1785;i1_HQ_LWC_c1490/f10p0/1982;i1_HQ_LWC_c16156/f6p0/1812;i1_HQ_LWC_c16796/f3p1/1744;i1_HQ_L…	f1p0/3275;i3_LQ_LWC_c39404/f1p0/3436;i3_LQ_LWC_c40268/f1p0/3084;i3_LQ_LWC_c4040/f1p1/3841;i3_LQ_LWC_c4044/f1p0/3649;i3_LQ_LWC_c40801/f1p0/3045;i3_LQ_LWC_c40889/f1p0/3068;i3_LQ_LWC_c4099/f1p2/3526;i3_LQ_LWC_c41063/f2p0/3312;i3_LQ_LWC_c41480/f36p2/3443;i3_LQ_LWC_c4254/f1p0/3266;i3_LQ_LWC_c4342/f1p109/3614;i3_LQ_LWC_c4381/f1p0/3251;i3_LQ_LWC_c4450/f1p0/3787;i3_LQ_LWC_c44703/f1p0/3017;i3_LQ_LWC_c4471…
GO:0097367	carbohydrate derivative binding	1636	7169	0.985336	1	i0_LQ_LWC_c1199/f1p0/891;i0_LQ_LWC_c1298/f1p0/919;i0_LQ_LWC_c1553/f1p3/928;i0_LQ_LWC_c1604/f1p0/1002;i0_LQ_LWC_c1839/f1p0/516;i0_LQ_LWC_c2126/f1p1/581;i0_LQ_LWC_c342/f1p0/873;i0_LQ_LWC_c428/f1p0/983;i13_LQ_LWC_c2/f1p0/13841;i1_HQ_LWC_c12196/f3p0/1984;i1_HQ_LWC_c12301/f4p11/1611;i1_HQ_LWC_c12468/f2p10/1794;i1_HQ_LWC_c13327/f5p0/1457;i1_HQ_LWC_c14899/f5p0/1785;i1_HQ_LWC_c1490/f10p0/1982;i1_HQ_LWC_c…	0/3996;i3_LQ_LWC_c37458/f1p0/3177;i3_LQ_LWC_c37750/f1p0/3643;i3_LQ_LWC_c37773/f1p0/3758;i3_LQ_LWC_c37803/f1p0/3165;i3_LQ_LWC_c37835/f1p1/3439;i3_LQ_LWC_c3796/f1p0/3275;i3_LQ_LWC_c39404/f1p0/3436;i3_LQ_LWC_c40268/f1p0/3084;i3_LQ_LWC_c4040/f1p1/3841;i3_LQ_LWC_c4044/f1p0/3649;i3_LQ_LWC_c40801/f1p0/3045;i3_LQ_LWC_c40889/f1p0/3068;i3_LQ_LWC_c4099/f1p2/3526;i3_LQ_LWC_c41063/f2p0/3312;i3_LQ_LWC_c41480/f…
GO:0016820	hydrolase activity, acting on acid anhydrides, catalyzing transmembrane movement of substances	99	500	0.986036	1	i0_HQ_LWC_c245/f2p0/549;i0_LQ_LWC_c988/f1p0/635;i10_LQ_LWC_c18/f1p0/10639;i13_LQ_LWC_c5/f1p0/13509;i1_HQ_LWC_c28058/f2p0/1640;i1_LQ_LWC_c26759/f1p0/1300;i1_LQ_LWC_c8656/f1p0/1671;i2_HQ_LWC_c115723/f4p6/2918;i2_HQ_LWC_c12600/f8p30/2389;i2_HQ_LWC_c12616/f2p2/2923;i2_HQ_LWC_c129475/f4p6/2702;i2_HQ_LWC_c34010/f6p6/2322;i2_HQ_LWC_c78266/f16p4/2298;i2_LQ_LWC_c103121/f1p8/2448;i2_LQ_LWC_c106431/f1p1/287…
GO:0001882	nucleoside binding	1618	7096	0.986359	1	i0_LQ_LWC_c1199/f1p0/891;i0_LQ_LWC_c1298/f1p0/919;i0_LQ_LWC_c1553/f1p3/928;i0_LQ_LWC_c342/f1p0/873;i0_LQ_LWC_c428/f1p0/983;i13_LQ_LWC_c2/f1p0/13841;i1_HQ_LWC_c12196/f3p0/1984;i1_HQ_LWC_c12301/f4p11/1611;i1_HQ_LWC_c12468/f2p10/1794;i1_HQ_LWC_c13327/f5p0/1457;i1_HQ_LWC_c14899/f5p0/1785;i1_HQ_LWC_c1490/f10p0/1982;i1_HQ_LWC_c16156/f6p0/1812;i1_HQ_LWC_c16796/f3p1/1744;i1_HQ_LWC_c16802/f2p4/1683;i1_HQ_…	1p0/3266;i3_LQ_LWC_c4342/f1p109/3614;i3_LQ_LWC_c4381/f1p0/3251;i3_LQ_LWC_c4450/f1p0/3787;i3_LQ_LWC_c44703/f1p0/3017;i3_LQ_LWC_c44718/f1p0/3040;i3_LQ_LWC_c44934/f1p0/3030;i3_LQ_LWC_c44951/f1p0/3087;i3_LQ_LWC_c4601/f1p0/3795;i3_LQ_LWC_c4795/f1p0/3215;i3_LQ_LWC_c4851/f1p109/3153;i3_LQ_LWC_c4937/f1p12/3965;i3_LQ_LWC_c4965/f1p3/3683;i3_LQ_LWC_c5140/f1p2/3274;i3_LQ_LWC_c5329/f1p0/3280;i3_LQ_LWC_c5466/f…
GO:0001883	purine nucleoside binding	1618	7096	0.986359	1	i0_LQ_LWC_c1199/f1p0/891;i0_LQ_LWC_c1298/f1p0/919;i0_LQ_LWC_c1553/f1p3/928;i0_LQ_LWC_c342/f1p0/873;i0_LQ_LWC_c428/f1p0/983;i13_LQ_LWC_c2/f1p0/13841;i1_HQ_LWC_c12196/f3p0/1984;i1_HQ_LWC_c12301/f4p11/1611;i1_HQ_LWC_c12468/f2p10/1794;i1_HQ_LWC_c13327/f5p0/1457;i1_HQ_LWC_c14899/f5p0/1785;i1_HQ_LWC_c1490/f10p0/1982;i1_HQ_LWC_c16156/f6p0/1812;i1_HQ_LWC_c16796/f3p1/1744;i1_HQ_LWC_c16802/f2p4/1683;i1_HQ_…	1p0/3266;i3_LQ_LWC_c4342/f1p109/3614;i3_LQ_LWC_c4381/f1p0/3251;i3_LQ_LWC_c4450/f1p0/3787;i3_LQ_LWC_c44703/f1p0/3017;i3_LQ_LWC_c44718/f1p0/3040;i3_LQ_LWC_c44934/f1p0/3030;i3_LQ_LWC_c44951/f1p0/3087;i3_LQ_LWC_c4601/f1p0/3795;i3_LQ_LWC_c4795/f1p0/3215;i3_LQ_LWC_c4851/f1p109/3153;i3_LQ_LWC_c4937/f1p12/3965;i3_LQ_LWC_c4965/f1p3/3683;i3_LQ_LWC_c5140/f1p2/3274;i3_LQ_LWC_c5329/f1p0/3280;i3_LQ_LWC_c5466/f…
GO:0032555	purine ribonucleotide binding	1618	7096	0.986359	1	i0_LQ_LWC_c1199/f1p0/891;i0_LQ_LWC_c1298/f1p0/919;i0_LQ_LWC_c1553/f1p3/928;i0_LQ_LWC_c342/f1p0/873;i0_LQ_LWC_c428/f1p0/983;i13_LQ_LWC_c2/f1p0/13841;i1_HQ_LWC_c12196/f3p0/1984;i1_HQ_LWC_c12301/f4p11/1611;i1_HQ_LWC_c12468/f2p10/1794;i1_HQ_LWC_c13327/f5p0/1457;i1_HQ_LWC_c14899/f5p0/1785;i1_HQ_LWC_c1490/f10p0/1982;i1_HQ_LWC_c16156/f6p0/1812;i1_HQ_LWC_c16796/f3p1/1744;i1_HQ_LWC_c16802/f2p4/1683;i1_HQ_…	36p2/3443;i3_LQ_LWC_c4254/f1p0/3266;i3_LQ_LWC_c4342/f1p109/3614;i3_LQ_LWC_c4381/f1p0/3251;i3_LQ_LWC_c4450/f1p0/3787;i3_LQ_LWC_c44703/f1p0/3017;i3_LQ_LWC_c44718/f1p0/3040;i3_LQ_LWC_c44934/f1p0/3030;i3_LQ_LWC_c44951/f1p0/3087;i3_LQ_LWC_c4601/f1p0/3795;i3_LQ_LWC_c4795/f1p0/3215;i3_LQ_LWC_c4851/f1p109/3153;i3_LQ_LWC_c4937/f1p12/3965;i3_LQ_LWC_c4965/f1p3/3683;i3_LQ_LWC_c5140/f1p2/3274;i3_LQ_LWC_c5329/…
GO:0032549	ribonucleoside binding	1617	7094	0.986932	1	i0_LQ_LWC_c1199/f1p0/891;i0_LQ_LWC_c1298/f1p0/919;i0_LQ_LWC_c1553/f1p3/928;i0_LQ_LWC_c342/f1p0/873;i0_LQ_LWC_c428/f1p0/983;i13_LQ_LWC_c2/f1p0/13841;i1_HQ_LWC_c12196/f3p0/1984;i1_HQ_LWC_c12301/f4p11/1611;i1_HQ_LWC_c12468/f2p10/1794;i1_HQ_LWC_c13327/f5p0/1457;i1_HQ_LWC_c14899/f5p0/1785;i1_HQ_LWC_c1490/f10p0/1982;i1_HQ_LWC_c16156/f6p0/1812;i1_HQ_LWC_c16796/f3p1/1744;i1_HQ_LWC_c16802/f2p4/1683;i1_HQ_…	1p0/3266;i3_LQ_LWC_c4342/f1p109/3614;i3_LQ_LWC_c4381/f1p0/3251;i3_LQ_LWC_c4450/f1p0/3787;i3_LQ_LWC_c44703/f1p0/3017;i3_LQ_LWC_c44718/f1p0/3040;i3_LQ_LWC_c44934/f1p0/3030;i3_LQ_LWC_c44951/f1p0/3087;i3_LQ_LWC_c4601/f1p0/3795;i3_LQ_LWC_c4795/f1p0/3215;i3_LQ_LWC_c4851/f1p109/3153;i3_LQ_LWC_c4937/f1p12/3965;i3_LQ_LWC_c4965/f1p3/3683;i3_LQ_LWC_c5140/f1p2/3274;i3_LQ_LWC_c5329/f1p0/3280;i3_LQ_LWC_c5466/f…
GO:0032550	purine ribonucleoside binding	1617	7094	0.986932	1	i0_LQ_LWC_c1199/f1p0/891;i0_LQ_LWC_c1298/f1p0/919;i0_LQ_LWC_c1553/f1p3/928;i0_LQ_LWC_c342/f1p0/873;i0_LQ_LWC_c428/f1p0/983;i13_LQ_LWC_c2/f1p0/13841;i1_HQ_LWC_c12196/f3p0/1984;i1_HQ_LWC_c12301/f4p11/1611;i1_HQ_LWC_c12468/f2p10/1794;i1_HQ_LWC_c13327/f5p0/1457;i1_HQ_LWC_c14899/f5p0/1785;i1_HQ_LWC_c1490/f10p0/1982;i1_HQ_LWC_c16156/f6p0/1812;i1_HQ_LWC_c16796/f3p1/1744;i1_HQ_LWC_c16802/f2p4/1683;i1_HQ_…	1p0/3266;i3_LQ_LWC_c4342/f1p109/3614;i3_LQ_LWC_c4381/f1p0/3251;i3_LQ_LWC_c4450/f1p0/3787;i3_LQ_LWC_c44703/f1p0/3017;i3_LQ_LWC_c44718/f1p0/3040;i3_LQ_LWC_c44934/f1p0/3030;i3_LQ_LWC_c44951/f1p0/3087;i3_LQ_LWC_c4601/f1p0/3795;i3_LQ_LWC_c4795/f1p0/3215;i3_LQ_LWC_c4851/f1p109/3153;i3_LQ_LWC_c4937/f1p12/3965;i3_LQ_LWC_c4965/f1p3/3683;i3_LQ_LWC_c5140/f1p2/3274;i3_LQ_LWC_c5329/f1p0/3280;i3_LQ_LWC_c5466/f…
GO:0005319	lipid transporter activity	1	16	0.987057	1	i0_LQ_LWC_c2126/f1p1/581
GO:0033218	amide binding	8	61	0.98726	1	i1_HQ_LWC_c29662/f2p0/1798;i1_LQ_LWC_c32922/f1p0/1848;i2_LQ_LWC_c13103/f1p4/2267;i2_LQ_LWC_c55349/f1p2/3646;i2_LQ_LWC_c70370/f1p3/2519;i3_LQ_LWC_c14927/f1p3/3062;i3_LQ_LWC_c35621/f1p1/3791;i4_LQ_LWC_c22246/f1p2/4714
GO:0003755	peptidyl-prolyl cis-trans isomerase activity	2	24	0.987499	1	i1_HQ_LWC_c3670/f2p1/1659;i2_HQ_LWC_c20462/f2p0/2185
GO:0004332	fructose-bisphosphate aldolase activity	2	24	0.987499	1	i2_LQ_LWC_c17511/f1p1/2202;i2_LQ_LWC_c66505/f1p2/2412
GO:0016859	cis-trans isomerase activity	3	31	0.987699	1	i1_HQ_LWC_c3670/f2p1/1659;i2_HQ_LWC_c20462/f2p0/2185;i5_LQ_LWC_c8795/f1p0/5306
GO:0016829	lyase activity	140	691	0.988621	1	i1_HQ_LWC_c12288/f2p0/1783;i1_HQ_LWC_c1263/f17p0/1915;i1_HQ_LWC_c14499/f6p0/1460;i1_HQ_LWC_c14889/f4p0/2008;i1_HQ_LWC_c14908/f4p0/1879;i1_HQ_LWC_c16289/f5p0/1986;i1_HQ_LWC_c17758/f2p0/1592;i1_HQ_LWC_c1974/f7p0/1613;i1_HQ_LWC_c20257/f2p0/1694;i1_HQ_LWC_c2189/f3p0/1609;i1_HQ_LWC_c22357/f2p0/2011;i1_HQ_LWC_c25815/f2p5/1363;i1_HQ_LWC_c35840/f2p0/1660;i1_HQ_LWC_c37463/f2p0/1140;i1_HQ_LWC_c39270/f8p0/1…
GO:0005048	signal sequence binding	4	38	0.988918	1	i1_HQ_LWC_c29662/f2p0/1798;i3_LQ_LWC_c14927/f1p3/3062;i3_LQ_LWC_c35621/f1p1/3791;i4_LQ_LWC_c22246/f1p2/4714
GO:0017076	purine nucleotide binding	1621	7121	0.989197	1	i0_LQ_LWC_c1199/f1p0/891;i0_LQ_LWC_c1298/f1p0/919;i0_LQ_LWC_c1553/f1p3/928;i0_LQ_LWC_c342/f1p0/873;i0_LQ_LWC_c428/f1p0/983;i13_LQ_LWC_c2/f1p0/13841;i1_HQ_LWC_c12196/f3p0/1984;i1_HQ_LWC_c12301/f4p11/1611;i1_HQ_LWC_c12468/f2p10/1794;i1_HQ_LWC_c13327/f5p0/1457;i1_HQ_LWC_c14899/f5p0/1785;i1_HQ_LWC_c1490/f10p0/1982;i1_HQ_LWC_c16156/f6p0/1812;i1_HQ_LWC_c16796/f3p1/1744;i1_HQ_LWC_c16802/f2p4/1683;i1_HQ_…	p2/3526;i3_LQ_LWC_c41063/f2p0/3312;i3_LQ_LWC_c41480/f36p2/3443;i3_LQ_LWC_c4254/f1p0/3266;i3_LQ_LWC_c4342/f1p109/3614;i3_LQ_LWC_c4381/f1p0/3251;i3_LQ_LWC_c4450/f1p0/3787;i3_LQ_LWC_c44703/f1p0/3017;i3_LQ_LWC_c44718/f1p0/3040;i3_LQ_LWC_c44934/f1p0/3030;i3_LQ_LWC_c44951/f1p0/3087;i3_LQ_LWC_c4601/f1p0/3795;i3_LQ_LWC_c4795/f1p0/3215;i3_LQ_LWC_c4851/f1p109/3153;i3_LQ_LWC_c4937/f1p12/3965;i3_LQ_LWC_c4965…
GO:0016788	hydrolase activity, acting on ester bonds	421	1944	0.989751	1	i0_LQ_LWC_c1272/f1p11/652;i0_LQ_LWC_c1936/f1p0/976;i0_LQ_LWC_c2302/f1p0/750;i0_LQ_LWC_c263/f2p0/733;i0_LQ_LWC_c960/f1p0/910;i11_LQ_LWC_c55/f1p0/11050;i1_HQ_LWC_c11654/f2p0/1520;i1_HQ_LWC_c13037/f2p8/1348;i1_HQ_LWC_c1485/f4p2/1600;i1_HQ_LWC_c16355/f2p0/1625;i1_HQ_LWC_c16435/f2p0/1643;i1_HQ_LWC_c16486/f2p0/1811;i1_HQ_LWC_c16698/f3p0/1544;i1_HQ_LWC_c16700/f2p0/1787;i1_HQ_LWC_c16752/f7p0/1952;i1_HQ_L…
GO:0003747	translation release factor activity	3	32	0.990069	1	i2_LQ_LWC_c107556/f1p1/2093;i2_LQ_LWC_c5267/f1p1/2683;i3_LQ_LWC_c12494/f1p1/3315
GO:0004526	ribonuclease P activity	3	32	0.990069	1	i1_LQ_LWC_c26735/f1p0/1182;i2_HQ_LWC_c1893/f19p7/2525;i9_LQ_LWC_c98/f1p0/9509
GO:0004549	tRNA-specific ribonuclease activity	3	32	0.990069	1	i1_LQ_LWC_c26735/f1p0/1182;i2_HQ_LWC_c1893/f19p7/2525;i9_LQ_LWC_c98/f1p0/9509
GO:0008079	translation termination factor activity	3	32	0.990069	1	i2_LQ_LWC_c107556/f1p1/2093;i2_LQ_LWC_c5267/f1p1/2683;i3_LQ_LWC_c12494/f1p1/3315
GO:0003714	transcription corepressor activity	2	25	0.990124	1	i2_HQ_LWC_c2125/f3p1/3026;i3_LQ_LWC_c3571/f1p30/3448
GO:0004375	glycine dehydrogenase (decarboxylating) activity	2	25	0.990124	1	i3_HQ_LWC_c41473/f16p6/3681;i3_LQ_LWC_c8547/f1p0/3789
GO:0016642	oxidoreductase activity, acting on the CH-NH2 group of donors, disulfide as acceptor	2	25	0.990124	1	i3_HQ_LWC_c41473/f16p6/3681;i3_LQ_LWC_c8547/f1p0/3789
GO:0016621	cinnamoyl-CoA reductase activity	1	17	0.990137	1	i1_LQ_LWC_c21507/f1p0/1826
GO:0016878	acid-thiol ligase activity	1	17	0.990137	1	i2_LQ_LWC_c85385/f1p6/2409
GO:0030623	U5 snRNA binding	1	17	0.990137	1	i4_LQ_LWC_c24756/f1p0/4821
GO:0070840	dynein complex binding	32	188	0.990467	1	i0_LQ_LWC_c960/f1p0/910;i1_HQ_LWC_c25699/f2p0/1281;i1_HQ_LWC_c37233/f4p26/1178;i1_LQ_LWC_c10271/f1p0/1806;i1_LQ_LWC_c10556/f1p0/1985;i1_LQ_LWC_c20136/f1p1/1918;i1_LQ_LWC_c24086/f1p8/1981;i1_LQ_LWC_c34579/f1p7/1841;i2_HQ_LWC_c116707/f8p1/2147;i2_HQ_LWC_c117604/f10p7/2051;i2_HQ_LWC_c63366/f5p4/2706;i2_LQ_LWC_c108415/f1p4/2132;i2_LQ_LWC_c129762/f1p0/2287;i2_LQ_LWC_c46957/f1p0/2486;i2_LQ_LWC_c50393/f…
GO:0042626	ATPase activity, coupled to transmembrane movement of substances	85	444	0.992195	1	i0_HQ_LWC_c245/f2p0/549;i0_LQ_LWC_c988/f1p0/635;i1_LQ_LWC_c26759/f1p0/1300;i2_HQ_LWC_c115723/f4p6/2918;i2_HQ_LWC_c12600/f8p30/2389;i2_HQ_LWC_c129475/f4p6/2702;i2_HQ_LWC_c34010/f6p6/2322;i2_HQ_LWC_c78266/f16p4/2298;i2_LQ_LWC_c103121/f1p8/2448;i2_LQ_LWC_c106431/f1p1/2877;i2_LQ_LWC_c107175/f1p36/2633;i2_LQ_LWC_c133821/f1p0/2023;i2_LQ_LWC_c24314/f1p0/3031;i2_LQ_LWC_c24830/f1p2/2521;i2_LQ_LWC_c32828/f…
GO:0043492	ATPase activity, coupled to movement of substances	85	444	0.992195	1	i0_HQ_LWC_c245/f2p0/549;i0_LQ_LWC_c988/f1p0/635;i1_LQ_LWC_c26759/f1p0/1300;i2_HQ_LWC_c115723/f4p6/2918;i2_HQ_LWC_c12600/f8p30/2389;i2_HQ_LWC_c129475/f4p6/2702;i2_HQ_LWC_c34010/f6p6/2322;i2_HQ_LWC_c78266/f16p4/2298;i2_LQ_LWC_c103121/f1p8/2448;i2_LQ_LWC_c106431/f1p1/2877;i2_LQ_LWC_c107175/f1p36/2633;i2_LQ_LWC_c133821/f1p0/2023;i2_LQ_LWC_c24314/f1p0/3031;i2_LQ_LWC_c24830/f1p2/2521;i2_LQ_LWC_c32828/f…
GO:0003990	acetylcholinesterase activity	1	18	0.992484	1	i5_LQ_LWC_c6466/f1p0/5416
GO:0004104	cholinesterase activity	1	18	0.992484	1	i5_LQ_LWC_c6466/f1p0/5416
GO:0015116	sulfate transmembrane transporter activity	122	617	0.992916	1	i0_LQ_LWC_c1968/f1p1/872;i1_HQ_LWC_c12265/f3p0/1721;i1_HQ_LWC_c19420/f5p0/1790;i1_HQ_LWC_c2790/f6p4/1634;i1_LQ_LWC_c10309/f1p0/1799;i1_LQ_LWC_c10582/f2p0/1929;i1_LQ_LWC_c11878/f1p0/1583;i1_LQ_LWC_c12337/f1p4/1734;i1_LQ_LWC_c14344/f1p0/1361;i1_LQ_LWC_c17494/f1p0/2055;i1_LQ_LWC_c18212/f1p8/1578;i1_LQ_LWC_c18571/f1p0/1738;i1_LQ_LWC_c19657/f1p8/1564;i1_LQ_LWC_c24083/f1p4/1982;i1_LQ_LWC_c26851/f1p0/13…
GO:1901682	sulfur compound transmembrane transporter activity	122	617	0.992916	1	i0_LQ_LWC_c1968/f1p1/872;i1_HQ_LWC_c12265/f3p0/1721;i1_HQ_LWC_c19420/f5p0/1790;i1_HQ_LWC_c2790/f6p4/1634;i1_LQ_LWC_c10309/f1p0/1799;i1_LQ_LWC_c10582/f2p0/1929;i1_LQ_LWC_c11878/f1p0/1583;i1_LQ_LWC_c12337/f1p4/1734;i1_LQ_LWC_c14344/f1p0/1361;i1_LQ_LWC_c17494/f1p0/2055;i1_LQ_LWC_c18212/f1p8/1578;i1_LQ_LWC_c18571/f1p0/1738;i1_LQ_LWC_c19657/f1p8/1564;i1_LQ_LWC_c24083/f1p4/1982;i1_LQ_LWC_c26851/f1p0/13…
GO:0042623	ATPase activity, coupled	108	554	0.993597	1	i0_HQ_LWC_c245/f2p0/549;i0_LQ_LWC_c988/f1p0/635;i1_HQ_LWC_c6219/f2p0/1871;i1_HQ_LWC_c8892/f2p11/1711;i1_LQ_LWC_c11196/f1p2/1905;i1_LQ_LWC_c25201/f1p2/1987;i1_LQ_LWC_c26759/f1p0/1300;i1_LQ_LWC_c26921/f1p0/1283;i1_LQ_LWC_c6055/f1p0/1934;i1_LQ_LWC_c6604/f1p8/1778;i2_HQ_LWC_c115723/f4p6/2918;i2_HQ_LWC_c12600/f8p30/2389;i2_HQ_LWC_c129475/f4p6/2702;i2_HQ_LWC_c34010/f6p6/2322;i2_HQ_LWC_c35505/f2p0/2600;…
GO:0005047	signal recognition particle binding	2	27	0.993859	1	i1_LQ_LWC_c21576/f1p0/1526;i1_LQ_LWC_c32152/f1p0/1484
GO:0019899	enzyme binding	28	173	0.994423	1	i0_LQ_LWC_c960/f1p0/910;i1_LQ_LWC_c11296/f1p3/1769;i1_LQ_LWC_c22666/f1p0/1994;i1_LQ_LWC_c42348/f1p6/1005;i2_HQ_LWC_c52717/f4p2/2244;i2_HQ_LWC_c69115/f2p3/2878;i2_LQ_LWC_c13103/f1p4/2267;i2_LQ_LWC_c18839/f1p1/2799;i2_LQ_LWC_c42642/f1p0/2059;i2_LQ_LWC_c55349/f1p2/3646;i2_LQ_LWC_c68196/f1p2/2519;i2_LQ_LWC_c89031/f1p1/2086;i3_HQ_LWC_c13446/f4p0/3840;i3_HQ_LWC_c21070/f2p1/3744;i3_HQ_LWC_c2388/f2p8/325…
GO:0015103	inorganic anion transmembrane transporter activity	150	750	0.994578	1	i0_LQ_LWC_c1968/f1p1/872;i1_HQ_LWC_c12265/f3p0/1721;i1_HQ_LWC_c19420/f5p0/1790;i1_HQ_LWC_c2282/f3p0/1905;i1_HQ_LWC_c23697/f2p0/1880;i1_HQ_LWC_c2790/f6p4/1634;i1_LQ_LWC_c10309/f1p0/1799;i1_LQ_LWC_c10582/f2p0/1929;i1_LQ_LWC_c11878/f1p0/1583;i1_LQ_LWC_c12337/f1p4/1734;i1_LQ_LWC_c14344/f1p0/1361;i1_LQ_LWC_c17494/f1p0/2055;i1_LQ_LWC_c18212/f1p8/1578;i1_LQ_LWC_c18571/f1p0/1738;i1_LQ_LWC_c19657/f1p8/156…
GO:0004721	phosphoprotein phosphatase activity	9	72	0.994582	1	i2_HQ_LWC_c11400/f3p0/2532;i2_LQ_LWC_c21296/f1p1/2678;i2_LQ_LWC_c52949/f1p0/2632;i3_LQ_LWC_c13954/f1p1/3047;i3_LQ_LWC_c14927/f1p3/3062;i3_LQ_LWC_c18044/f1p0/3088;i3_LQ_LWC_c24173/f1p5/3723;i3_LQ_LWC_c35621/f1p1/3791;i4_HQ_LWC_c2276/f2p1/4397
GO:0004386	helicase activity	378	1773	0.99475	1	i0_HQ_LWC_c148/f3p0/663;i0_LQ_LWC_c1307/f1p3/547;i0_LQ_LWC_c1311/f1p2/568;i0_LQ_LWC_c1461/f1p0/769;i0_LQ_LWC_c1818/f1p6/717;i0_LQ_LWC_c944/f1p0/970;i13_LQ_LWC_c2/f1p0/13841;i1_HQ_LWC_c13327/f5p0/1457;i1_HQ_LWC_c16237/f3p0/1669;i1_HQ_LWC_c16272/f3p0/1544;i1_HQ_LWC_c16703/f3p3/1604;i1_HQ_LWC_c1745/f3p0/1807;i1_HQ_LWC_c2480/f5p0/1634;i1_HQ_LWC_c27606/f6p0/1980;i1_HQ_LWC_c2766/f2p0/1946;i1_HQ_LWC_c46…
GO:0022804	active transmembrane transporter activity	300	1427	0.994844	1	i0_HQ_LWC_c245/f2p0/549;i0_LQ_LWC_c1968/f1p1/872;i0_LQ_LWC_c988/f1p0/635;i1_HQ_LWC_c11094/f2p7/1986;i1_HQ_LWC_c12265/f3p0/1721;i1_HQ_LWC_c16743/f2p2/1851;i1_HQ_LWC_c1932/f8p0/2001;i1_HQ_LWC_c19420/f5p0/1790;i1_HQ_LWC_c27555/f7p0/1834;i1_HQ_LWC_c2790/f6p4/1634;i1_HQ_LWC_c29647/f2p0/1839;i1_HQ_LWC_c39536/f3p0/1919;i1_HQ_LWC_c40259/f3p0/1937;i1_HQ_LWC_c4567/f3p0/1827;i1_HQ_LWC_c6165/f3p0/1811;i1_HQ_…
GO:0015399	primary active transmembrane transporter activity	93	491	0.995996	1	i0_HQ_LWC_c245/f2p0/549;i0_LQ_LWC_c988/f1p0/635;i1_LQ_LWC_c26759/f1p0/1300;i2_HQ_LWC_c115723/f4p6/2918;i2_HQ_LWC_c12600/f8p30/2389;i2_HQ_LWC_c128563/f15p0/2738;i2_HQ_LWC_c129475/f4p6/2702;i2_HQ_LWC_c34010/f6p6/2322;i2_HQ_LWC_c5214/f2p2/2806;i2_HQ_LWC_c78266/f16p4/2298;i2_LQ_LWC_c101821/f1p1/2798;i2_LQ_LWC_c103121/f1p8/2448;i2_LQ_LWC_c105501/f1p2/2845;i2_LQ_LWC_c106431/f1p1/2877;i2_LQ_LWC_c107175/…
GO:0015405	P-P-bond-hydrolysis-driven transmembrane transporter activity	93	491	0.995996	1	i0_HQ_LWC_c245/f2p0/549;i0_LQ_LWC_c988/f1p0/635;i1_LQ_LWC_c26759/f1p0/1300;i2_HQ_LWC_c115723/f4p6/2918;i2_HQ_LWC_c12600/f8p30/2389;i2_HQ_LWC_c128563/f15p0/2738;i2_HQ_LWC_c129475/f4p6/2702;i2_HQ_LWC_c34010/f6p6/2322;i2_HQ_LWC_c5214/f2p2/2806;i2_HQ_LWC_c78266/f16p4/2298;i2_LQ_LWC_c101821/f1p1/2798;i2_LQ_LWC_c103121/f1p8/2448;i2_LQ_LWC_c105501/f1p2/2845;i2_LQ_LWC_c106431/f1p1/2877;i2_LQ_LWC_c107175/…
GO:0004525	ribonuclease III activity	6	56	0.996108	1	i1_LQ_LWC_c26735/f1p0/1182;i2_LQ_LWC_c25128/f1p14/2737;i2_LQ_LWC_c47683/f1p0/2679;i3_LQ_LWC_c14254/f1p4/3107;i3_LQ_LWC_c28336/f1p0/3976;i9_LQ_LWC_c98/f1p0/9509
GO:0032296	double-stranded RNA-specific ribonuclease activity	6	56	0.996108	1	i1_LQ_LWC_c26735/f1p0/1182;i2_LQ_LWC_c25128/f1p14/2737;i2_LQ_LWC_c47683/f1p0/2679;i3_LQ_LWC_c14254/f1p4/3107;i3_LQ_LWC_c28336/f1p0/3976;i9_LQ_LWC_c98/f1p0/9509
GO:0043021	ribonucleoprotein complex binding	2	29	0.996199	1	i1_LQ_LWC_c21576/f1p0/1526;i1_LQ_LWC_c32152/f1p0/1484
GO:0016168	chlorophyll binding	1	21	0.996675	1	i4_LQ_LWC_c23967/f1p1/4691
GO:0042277	peptide binding	6	57	0.996771	1	i1_HQ_LWC_c29662/f2p0/1798;i2_LQ_LWC_c13103/f1p4/2267;i2_LQ_LWC_c55349/f1p2/3646;i3_LQ_LWC_c14927/f1p3/3062;i3_LQ_LWC_c35621/f1p1/3791;i4_LQ_LWC_c22246/f1p2/4714
GO:0008138	protein tyrosine/serine/threonine phosphatase activity	5	51	0.996987	1	i2_LQ_LWC_c21296/f1p1/2678;i3_LQ_LWC_c14927/f1p3/3062;i3_LQ_LWC_c18044/f1p0/3088;i3_LQ_LWC_c24173/f1p5/3723;i3_LQ_LWC_c35621/f1p1/3791
GO:0005543	phospholipid binding	18	126	0.997034	1	i1_HQ_LWC_c24945/f3p6/1882;i1_HQ_LWC_c25705/f2p0/1369;i1_HQ_LWC_c5820/f2p0/1519;i1_LQ_LWC_c18941/f1p0/1962;i1_LQ_LWC_c24038/f1p0/1961;i1_LQ_LWC_c24582/f1p33/1936;i1_LQ_LWC_c32922/f1p0/1848;i1_LQ_LWC_c33454/f1p0/2014;i2_HQ_LWC_c46762/f2p1/2254;i2_LQ_LWC_c10700/f1p6/2358;i2_LQ_LWC_c114838/f1p0/2096;i2_LQ_LWC_c116704/f50p10/2624;i2_LQ_LWC_c34649/f1p9/2492;i2_LQ_LWC_c47052/f1p0/2452;i2_LQ_LWC_c65836/…
GO:0017069	snRNA binding	1	22	0.997466	1	i4_LQ_LWC_c24756/f1p0/4821
GO:0034450	ubiquitin-ubiquitin ligase activity	1	22	0.997466	1	i4_LQ_LWC_c36811/f1p0/4319
GO:0008641	small protein activating enzyme activity	7	65	0.99768	1	i1_LQ_LWC_c23400/f1p0/1907;i1_LQ_LWC_c26835/f1p0/1216;i1_LQ_LWC_c32856/f1p2/1921;i3_HQ_LWC_c40987/f10p0/3399;i3_LQ_LWC_c11043/f1p0/3086;i3_LQ_LWC_c3203/f1p2/3728;i3_LQ_LWC_c6174/f1p1/3847
GO:0016307	phosphatidylinositol phosphate kinase activity	10	83	0.997687	1	i2_LQ_LWC_c106035/f1p5/2958;i2_LQ_LWC_c121305/f1p5/2983;i2_LQ_LWC_c13226/f1p0/2918;i2_LQ_LWC_c35832/f1p4/2885;i3_HQ_LWC_c41403/f2p0/3262;i3_LQ_LWC_c27640/f1p0/3657;i3_LQ_LWC_c35490/f1p13/3293;i3_LQ_LWC_c40883/f1p0/3048;i3_LQ_LWC_c6878/f1p10/3559;i4_LQ_LWC_c32091/f1p0/4156
GO:0000981	RNA polymerase II transcription factor activity, sequence-specific DNA binding	1	23	0.998069	1	i2_HQ_LWC_c115957/f24p0/2136
GO:0008271	secondary active sulfate transmembrane transporter activity	109	580	0.998496	1	i0_LQ_LWC_c1968/f1p1/872;i1_HQ_LWC_c12265/f3p0/1721;i1_HQ_LWC_c19420/f5p0/1790;i1_HQ_LWC_c2790/f6p4/1634;i1_LQ_LWC_c10309/f1p0/1799;i1_LQ_LWC_c10582/f2p0/1929;i1_LQ_LWC_c11878/f1p0/1583;i1_LQ_LWC_c12337/f1p4/1734;i1_LQ_LWC_c14344/f1p0/1361;i1_LQ_LWC_c17494/f1p0/2055;i1_LQ_LWC_c18212/f1p8/1578;i1_LQ_LWC_c18571/f1p0/1738;i1_LQ_LWC_c19657/f1p8/1564;i1_LQ_LWC_c24083/f1p4/1982;i1_LQ_LWC_c26851/f1p0/13…
GO:0004803	transposase activity	11	92	0.998622	1	i1_HQ_LWC_c16618/f2p0/1809;i1_HQ_LWC_c37233/f4p26/1178;i1_LQ_LWC_c24899/f1p0/1954;i2_LQ_LWC_c101873/f1p0/2876;i2_LQ_LWC_c133301/f1p13/2010;i2_LQ_LWC_c21822/f1p3/2577;i2_LQ_LWC_c37523/f1p1/2562;i2_LQ_LWC_c89236/f1p0/2175;i3_LQ_LWC_c12934/f1p7/3076;i3_LQ_LWC_c13570/f1p2/3333;i3_LQ_LWC_c35158/f1p0/3242
GO:0015080	silver ion transmembrane transporter activity	5	55	0.998646	1	i3_LQ_LWC_c28283/f1p0/3250;i3_LQ_LWC_c30458/f1p0/3041;i3_LQ_LWC_c34924/f1p1/3670;i3_LQ_LWC_c40467/f1p0/3045;i5_LQ_LWC_c7017/f1p4/5337
GO:0016876	ligase activity, forming aminoacyl-tRNA and related compounds	29	191	0.998739	1	i1_HQ_LWC_c1490/f10p0/1982;i1_HQ_LWC_c7144/f2p4/1659;i1_LQ_LWC_c19218/f1p0/1736;i1_LQ_LWC_c24255/f1p0/1745;i1_LQ_LWC_c32158/f1p0/1833;i2_HQ_LWC_c117099/f40p0/2423;i2_HQ_LWC_c17998/f2p1/2737;i2_HQ_LWC_c59518/f31p1/2641;i2_LQ_LWC_c102767/f1p0/2615;i2_LQ_LWC_c12276/f1p1/2652;i2_LQ_LWC_c22565/f1p3/2305;i2_LQ_LWC_c32209/f1p1/2590;i2_LQ_LWC_c32974/f1p0/2297;i2_LQ_LWC_c34845/f1p1/2743;i2_LQ_LWC_c36489/f…
GO:0004519	endonuclease activity	72	406	0.998772	1	i11_LQ_LWC_c55/f1p0/11050;i1_LQ_LWC_c12029/f1p0/1871;i1_LQ_LWC_c19190/f1p0/1406;i1_LQ_LWC_c23240/f1p47/1787;i1_LQ_LWC_c26735/f1p0/1182;i1_LQ_LWC_c26779/f1p0/1321;i1_LQ_LWC_c27107/f1p3/1384;i1_LQ_LWC_c30234/f1p0/1969;i1_LQ_LWC_c3654/f2p0/1821;i1_LQ_LWC_c42398/f1p0/1024;i1_LQ_LWC_c42629/f1p0/1028;i1_LQ_LWC_c4425/f1p0/1986;i2_HQ_LWC_c128116/f3p5/2066;i2_HQ_LWC_c1893/f19p7/2525;i2_HQ_LWC_c26136/f2p0/…
GO:0004812	aminoacyl-tRNA ligase activity	26	176	0.998853	1	i1_HQ_LWC_c1490/f10p0/1982;i1_HQ_LWC_c7144/f2p4/1659;i1_LQ_LWC_c19218/f1p0/1736;i1_LQ_LWC_c24255/f1p0/1745;i1_LQ_LWC_c32158/f1p0/1833;i2_HQ_LWC_c117099/f40p0/2423;i2_HQ_LWC_c59518/f31p1/2641;i2_LQ_LWC_c102767/f1p0/2615;i2_LQ_LWC_c12276/f1p1/2652;i2_LQ_LWC_c22565/f1p3/2305;i2_LQ_LWC_c32209/f1p1/2590;i2_LQ_LWC_c32974/f1p0/2297;i2_LQ_LWC_c36489/f1p0/2440;i2_LQ_LWC_c65388/f1p0/2085;i2_LQ_LWC_c65664/f…
GO:0004613	phosphoenolpyruvate carboxykinase (GTP) activity	1	25	0.998879	1	i2_LQ_LWC_c88793/f1p0/2155
GO:0031625	ubiquitin protein ligase binding	3	42	0.998918	1	i2_LQ_LWC_c13103/f1p4/2267;i2_LQ_LWC_c55349/f1p2/3646;i3_LQ_LWC_c7542/f1p0/3597
GO:0044389	ubiquitin-like protein ligase binding	3	42	0.998918	1	i2_LQ_LWC_c13103/f1p4/2267;i2_LQ_LWC_c55349/f1p2/3646;i3_LQ_LWC_c7542/f1p0/3597
GO:0034062	RNA polymerase activity	29	193	0.99901	1	i0_HQ_LWC_c273/f2p0/803;i0_LQ_LWC_c428/f1p0/983;i1_HQ_LWC_c2459/f3p0/1963;i1_LQ_LWC_c20332/f1p11/1872;i1_LQ_LWC_c26799/f1p0/1378;i1_LQ_LWC_c42629/f1p0/1028;i1_LQ_LWC_c5901/f1p0/2021;i2_HQ_LWC_c20815/f2p1/2568;i2_HQ_LWC_c33229/f2p1/2136;i2_HQ_LWC_c46580/f3p1/2411;i2_LQ_LWC_c104823/f1p1/2232;i2_LQ_LWC_c20835/f1p2/2890;i2_LQ_LWC_c23517/f1p2/2112;i2_LQ_LWC_c47683/f1p0/2679;i2_LQ_LWC_c54323/f1p0/2205;…
GO:0016885	ligase activity, forming carbon-carbon bonds	4	50	0.999081	1	i2_LQ_LWC_c71688/f1p1/2368;i3_LQ_LWC_c24644/f1p1/3805;i5_LQ_LWC_c6466/f1p0/5416;i7_HQ_LWC_c11/f5p0/7547
GO:0016875	ligase activity, forming carbon-oxygen bonds	30	199	0.999097	1	i1_HQ_LWC_c1490/f10p0/1982;i1_HQ_LWC_c7144/f2p4/1659;i1_LQ_LWC_c19218/f1p0/1736;i1_LQ_LWC_c24255/f1p0/1745;i1_LQ_LWC_c32158/f1p0/1833;i2_HQ_LWC_c117099/f40p0/2423;i2_HQ_LWC_c17998/f2p1/2737;i2_HQ_LWC_c55065/f3p1/2262;i2_HQ_LWC_c59518/f31p1/2641;i2_LQ_LWC_c102767/f1p0/2615;i2_LQ_LWC_c12276/f1p1/2652;i2_LQ_LWC_c22565/f1p3/2305;i2_LQ_LWC_c32209/f1p1/2590;i2_LQ_LWC_c32974/f1p0/2297;i2_LQ_LWC_c34845/f…
GO:0005057	receptor signaling protein activity	29	195	0.999226	1	i1_HQ_LWC_c6219/f2p0/1871;i1_HQ_LWC_c8892/f2p11/1711;i1_LQ_LWC_c27315/f1p0/1215;i1_LQ_LWC_c33134/f1p1/1891;i1_LQ_LWC_c35620/f1p0/1520;i2_HQ_LWC_c115578/f5p4/2124;i2_HQ_LWC_c16888/f2p2/2501;i2_HQ_LWC_c39337/f2p0/2775;i2_LQ_LWC_c104777/f1p0/2377;i2_LQ_LWC_c108423/f1p6/2619;i2_LQ_LWC_c40001/f1p2/2835;i2_LQ_LWC_c4789/f2p4/2165;i2_LQ_LWC_c5282/f1p27/2998;i2_LQ_LWC_c83169/f1p3/2386;i2_LQ_LWC_c8420/f2p3…
GO:0042803	protein homodimerization activity	42	263	0.999287	1	i0_LQ_LWC_c960/f1p0/910;i1_HQ_LWC_c25699/f2p0/1281;i1_HQ_LWC_c37233/f4p26/1178;i1_LQ_LWC_c10271/f1p0/1806;i1_LQ_LWC_c10556/f1p0/1985;i1_LQ_LWC_c18658/f1p0/1901;i1_LQ_LWC_c20136/f1p1/1918;i1_LQ_LWC_c24086/f1p8/1981;i1_LQ_LWC_c34579/f1p7/1841;i2_HQ_LWC_c117604/f10p7/2051;i2_HQ_LWC_c31259/f2p0/2666;i2_HQ_LWC_c63366/f5p4/2706;i2_LQ_LWC_c103618/f1p1/2976;i2_LQ_LWC_c104381/f1p0/2128;i2_LQ_LWC_c108415/f…
GO:0016817	hydrolase activity, acting on acid anhydrides	766	3538	0.999307	1	i0_HQ_LWC_c148/f3p0/663;i0_HQ_LWC_c245/f2p0/549;i0_LQ_LWC_c1298/f1p0/919;i0_LQ_LWC_c1307/f1p3/547;i0_LQ_LWC_c1311/f1p2/568;i0_LQ_LWC_c1461/f1p0/769;i0_LQ_LWC_c1553/f1p3/928;i0_LQ_LWC_c1818/f1p6/717;i0_LQ_LWC_c342/f1p0/873;i0_LQ_LWC_c570/f1p0/610;i0_LQ_LWC_c700/f1p0/981;i0_LQ_LWC_c944/f1p0/970;i0_LQ_LWC_c960/f1p0/910;i0_LQ_LWC_c988/f1p0/635;i10_LQ_LWC_c18/f1p0/10639;i13_LQ_LWC_c2/f1p0/13841;i13_LQ…
GO:0016893	endonuclease activity, active with either ribo- or deoxyribonucleic acids and producing 5'-phosphomonoesters	63	369	0.999346	1	i11_LQ_LWC_c55/f1p0/11050;i1_LQ_LWC_c12029/f1p0/1871;i1_LQ_LWC_c23240/f1p47/1787;i1_LQ_LWC_c26735/f1p0/1182;i1_LQ_LWC_c27107/f1p3/1384;i1_LQ_LWC_c3654/f2p0/1821;i1_LQ_LWC_c42398/f1p0/1024;i2_HQ_LWC_c128116/f3p5/2066;i2_HQ_LWC_c1893/f19p7/2525;i2_HQ_LWC_c96973/f3p4/2349;i2_LQ_LWC_c102140/f1p0/2949;i2_LQ_LWC_c10419/f1p60/2786;i2_LQ_LWC_c106431/f1p1/2877;i2_LQ_LWC_c106837/f1p2/2688;i2_LQ_LWC_c11598/…
GO:0035091	phosphatidylinositol binding	5	59	0.999403	1	i1_HQ_LWC_c24945/f3p6/1882;i1_HQ_LWC_c25705/f2p0/1369;i1_HQ_LWC_c5820/f2p0/1519;i3_LQ_LWC_c22681/f1p0/3719;i3_LQ_LWC_c24173/f1p5/3723
GO:0016462	pyrophosphatase activity	732	3395	0.999438	1	i0_HQ_LWC_c148/f3p0/663;i0_HQ_LWC_c245/f2p0/549;i0_LQ_LWC_c1298/f1p0/919;i0_LQ_LWC_c1307/f1p3/547;i0_LQ_LWC_c1311/f1p2/568;i0_LQ_LWC_c1461/f1p0/769;i0_LQ_LWC_c1553/f1p3/928;i0_LQ_LWC_c1818/f1p6/717;i0_LQ_LWC_c342/f1p0/873;i0_LQ_LWC_c944/f1p0/970;i0_LQ_LWC_c960/f1p0/910;i0_LQ_LWC_c988/f1p0/635;i13_LQ_LWC_c2/f1p0/13841;i1_HQ_LWC_c13327/f5p0/1457;i1_HQ_LWC_c16156/f6p0/1812;i1_HQ_LWC_c16237/f3p0/1669…
GO:0016874	ligase activity	94	523	0.999501	1	i1_HQ_LWC_c14899/f5p0/1785;i1_HQ_LWC_c1490/f10p0/1982;i1_HQ_LWC_c27680/f3p0/1509;i1_HQ_LWC_c35840/f2p0/1660;i1_HQ_LWC_c4790/f3p13/1953;i1_HQ_LWC_c6643/f3p0/1744;i1_HQ_LWC_c7144/f2p4/1659;i1_LQ_LWC_c19218/f1p0/1736;i1_LQ_LWC_c19894/f1p0/2226;i1_LQ_LWC_c21164/f1p0/2009;i1_LQ_LWC_c23400/f1p0/1907;i1_LQ_LWC_c24255/f1p0/1745;i1_LQ_LWC_c26835/f1p0/1216;i1_LQ_LWC_c27195/f1p0/1179;i1_LQ_LWC_c32158/f1p0/1…
GO:0003989	acetyl-CoA carboxylase activity	3	46	0.999568	1	i3_LQ_LWC_c24644/f1p1/3805;i5_LQ_LWC_c6466/f1p0/5416;i7_HQ_LWC_c11/f5p0/7547
GO:0016421	CoA carboxylase activity	3	47	0.999657	1	i3_LQ_LWC_c24644/f1p1/3805;i5_LQ_LWC_c6466/f1p0/5416;i7_HQ_LWC_c11/f5p0/7547
GO:0003899	DNA-directed RNA polymerase activity	21	158	0.99966	1	i0_HQ_LWC_c273/f2p0/803;i1_HQ_LWC_c2459/f3p0/1963;i1_LQ_LWC_c20332/f1p11/1872;i1_LQ_LWC_c42629/f1p0/1028;i1_LQ_LWC_c5901/f1p0/2021;i2_HQ_LWC_c20815/f2p1/2568;i2_HQ_LWC_c46580/f3p1/2411;i2_LQ_LWC_c104823/f1p1/2232;i2_LQ_LWC_c20835/f1p2/2890;i2_LQ_LWC_c82316/f1p0/2255;i2_LQ_LWC_c85610/f1p0/2212;i2_LQ_LWC_c9824/f1p1/2391;i3_LQ_LWC_c22184/f1p0/3147;i3_LQ_LWC_c36350/f1p22/3588;i3_LQ_LWC_c9945/f1p0/352…
GO:0016818	hydrolase activity, acting on acid anhydrides, in phosphorus-containing anhydrides	744	3465	0.999695	1	i0_HQ_LWC_c148/f3p0/663;i0_HQ_LWC_c245/f2p0/549;i0_LQ_LWC_c1298/f1p0/919;i0_LQ_LWC_c1307/f1p3/547;i0_LQ_LWC_c1311/f1p2/568;i0_LQ_LWC_c1461/f1p0/769;i0_LQ_LWC_c1553/f1p3/928;i0_LQ_LWC_c1818/f1p6/717;i0_LQ_LWC_c342/f1p0/873;i0_LQ_LWC_c944/f1p0/970;i0_LQ_LWC_c960/f1p0/910;i0_LQ_LWC_c988/f1p0/635;i13_LQ_LWC_c2/f1p0/13841;i1_HQ_LWC_c13327/f5p0/1457;i1_HQ_LWC_c16156/f6p0/1812;i1_HQ_LWC_c16237/f3p0/1669…
GO:0016877	ligase activity, forming carbon-sulfur bonds	10	95	0.999705	1	i1_LQ_LWC_c23400/f1p0/1907;i1_LQ_LWC_c26835/f1p0/1216;i1_LQ_LWC_c32856/f1p2/1921;i2_LQ_LWC_c85385/f1p6/2409;i3_HQ_LWC_c40987/f10p0/3399;i3_LQ_LWC_c11043/f1p0/3086;i3_LQ_LWC_c3203/f1p2/3728;i3_LQ_LWC_c6174/f1p1/3847;i4_LQ_LWC_c24833/f1p0/4991;i5_HQ_LWC_c1598/f4p0/5241
GO:0000155	phosphorelay sensor kinase activity	15	125	0.99971	1	i2_HQ_LWC_c39337/f2p0/2775;i2_LQ_LWC_c108423/f1p6/2619;i2_LQ_LWC_c40001/f1p2/2835;i2_LQ_LWC_c5282/f1p27/2998;i3_LQ_LWC_c19332/f1p4/3940;i3_LQ_LWC_c34887/f1p1/3852;i3_LQ_LWC_c36779/f1p0/3217;i3_LQ_LWC_c6360/f1p0/3415;i4_LQ_LWC_c10656/f1p1/4639;i4_LQ_LWC_c13882/f1p0/4751;i4_LQ_LWC_c3032/f1p5/4571;i4_LQ_LWC_c32844/f1p15/4252;i5_HQ_LWC_c11210/f5p0/5131;i5_LQ_LWC_c7149/f1p4/5218;i7_LQ_LWC_c81/f1p0/7512
GO:0017111	nucleoside-triphosphatase activity	708	3309	0.999721	1	i0_HQ_LWC_c148/f3p0/663;i0_HQ_LWC_c245/f2p0/549;i0_LQ_LWC_c1298/f1p0/919;i0_LQ_LWC_c1307/f1p3/547;i0_LQ_LWC_c1311/f1p2/568;i0_LQ_LWC_c1461/f1p0/769;i0_LQ_LWC_c1553/f1p3/928;i0_LQ_LWC_c1818/f1p6/717;i0_LQ_LWC_c342/f1p0/873;i0_LQ_LWC_c944/f1p0/970;i0_LQ_LWC_c960/f1p0/910;i0_LQ_LWC_c988/f1p0/635;i13_LQ_LWC_c2/f1p0/13841;i1_HQ_LWC_c13327/f5p0/1457;i1_HQ_LWC_c16156/f6p0/1812;i1_HQ_LWC_c16237/f3p0/1669…
GO:0016891	endoribonuclease activity, producing 5'-phosphomonoesters	12	108	0.999744	1	i11_LQ_LWC_c55/f1p0/11050;i1_LQ_LWC_c26735/f1p0/1182;i2_HQ_LWC_c1893/f19p7/2525;i2_LQ_LWC_c10419/f1p60/2786;i2_LQ_LWC_c25128/f1p14/2737;i2_LQ_LWC_c47683/f1p0/2679;i3_LQ_LWC_c14254/f1p4/3107;i3_LQ_LWC_c28336/f1p0/3976;i4_LQ_LWC_c27798/f1p1/4728;i4_LQ_LWC_c7885/f1p0/4536;i5_HQ_LWC_c1908/f2p0/5718;i9_LQ_LWC_c98/f1p0/9509
GO:0004190	aspartic-type endopeptidase activity	24	177	0.999759	1	i1_HQ_LWC_c25165/f3p0/1983;i1_HQ_LWC_c39592/f14p0/1331;i1_LQ_LWC_c17080/f1p0/1855;i1_LQ_LWC_c21062/f1p6/1435;i1_LQ_LWC_c21576/f1p0/1526;i1_LQ_LWC_c32152/f1p0/1484;i1_LQ_LWC_c33430/f1p0/1788;i1_LQ_LWC_c35020/f1p4/1829;i2_HQ_LWC_c111601/f2p3/2190;i2_HQ_LWC_c116844/f8p3/2207;i2_HQ_LWC_c23931/f2p1/2159;i2_HQ_LWC_c41025/f2p1/2077;i2_LQ_LWC_c133686/f1p2/2007;i2_LQ_LWC_c13712/f1p2/2082;i2_LQ_LWC_c14209/…
GO:0070001	aspartic-type peptidase activity	24	177	0.999759	1	i1_HQ_LWC_c25165/f3p0/1983;i1_HQ_LWC_c39592/f14p0/1331;i1_LQ_LWC_c17080/f1p0/1855;i1_LQ_LWC_c21062/f1p6/1435;i1_LQ_LWC_c21576/f1p0/1526;i1_LQ_LWC_c32152/f1p0/1484;i1_LQ_LWC_c33430/f1p0/1788;i1_LQ_LWC_c35020/f1p4/1829;i2_HQ_LWC_c111601/f2p3/2190;i2_HQ_LWC_c116844/f8p3/2207;i2_HQ_LWC_c23931/f2p1/2159;i2_HQ_LWC_c41025/f2p1/2077;i2_LQ_LWC_c133686/f1p2/2007;i2_LQ_LWC_c13712/f1p2/2082;i2_LQ_LWC_c14209/…
GO:0004518	nuclease activity	115	634	0.99978	1	i0_LQ_LWC_c263/f2p0/733;i0_LQ_LWC_c960/f1p0/910;i11_LQ_LWC_c55/f1p0/11050;i1_HQ_LWC_c16486/f2p0/1811;i1_HQ_LWC_c1883/f4p0/1846;i1_HQ_LWC_c4240/f2p0/1723;i1_HQ_LWC_c5054/f2p0/1495;i1_LQ_LWC_c12029/f1p0/1871;i1_LQ_LWC_c13157/f1p1/1406;i1_LQ_LWC_c16633/f2p0/1915;i1_LQ_LWC_c19190/f1p0/1406;i1_LQ_LWC_c20707/f1p0/1953;i1_LQ_LWC_c23240/f1p47/1787;i1_LQ_LWC_c24862/f1p4/1669;i1_LQ_LWC_c26735/f1p0/1182;i1_…
GO:0016830	carbon-carbon lyase activity	60	366	0.999797	1	i1_HQ_LWC_c12288/f2p0/1783;i1_HQ_LWC_c14889/f4p0/2008;i1_HQ_LWC_c14908/f4p0/1879;i1_HQ_LWC_c25815/f2p5/1363;i1_HQ_LWC_c37463/f2p0/1140;i1_HQ_LWC_c5923/f2p0/1778;i1_LQ_LWC_c10356/f1p0/1783;i1_LQ_LWC_c12141/f1p1/1716;i1_LQ_LWC_c13888/f1p0/1202;i1_LQ_LWC_c14198/f1p0/1352;i1_LQ_LWC_c18081/f1p0/1899;i1_LQ_LWC_c19020/f1p181/1805;i1_LQ_LWC_c20214/f2p0/1787;i1_LQ_LWC_c20761/f1p0/1737;i1_LQ_LWC_c21453/f2p…
GO:1901363	heterocyclic compound binding	2910	12808	0.999835	1	i0_HQ_LWC_c148/f3p0/663;i0_HQ_LWC_c48/f6p0/722;i0_LQ_LWC_c1089/f1p0/879;i0_LQ_LWC_c1125/f1p0/887;i0_LQ_LWC_c1199/f1p0/891;i0_LQ_LWC_c1298/f1p0/919;i0_LQ_LWC_c1307/f1p3/547;i0_LQ_LWC_c1311/f1p2/568;i0_LQ_LWC_c1461/f1p0/769;i0_LQ_LWC_c1553/f1p3/928;i0_LQ_LWC_c1604/f1p0/1002;i0_LQ_LWC_c162/f2p0/603;i0_LQ_LWC_c167/f2p0/733;i0_LQ_LWC_c1756/f1p0/692;i0_LQ_LWC_c1818/f1p6/717;i0_LQ_LWC_c2144/f1p1/864;i0_…	74;i2_LQ_LWC_c25855/f1p0/2542;i2_LQ_LWC_c26037/f1p1/2097;i2_LQ_LWC_c27052/f1p0/2047;i2_LQ_LWC_c27061/f1p0/2042;i2_LQ_LWC_c27076/f1p0/2077;i2_LQ_LWC_c27094/f1p1/2074;i2_LQ_LWC_c27221/f1p0/2038;i2_LQ_LWC_c27526/f1p2/2068;i2_LQ_LWC_c27534/f1p1/2032;i2_LQ_LWC_c27605/f1p0/2021;i2_LQ_LWC_c28070/f1p1/2050;i2_LQ_LWC_c28072/f1p0/2036;i2_LQ_LWC_c28457/f22p20/2848;i2_LQ_LWC_c2879/f1p0/2219;i2_LQ_LWC_c3029/f…	459/f4p0/4754;i4_HQ_LWC_c28858/f3p0/4823;i4_HQ_LWC_c29823/f2p0/4934;i4_HQ_LWC_c31087/f12p0/4280;i4_HQ_LWC_c31358/f4p0/4058;i4_HQ_LWC_c31361/f4p0/4181;i4_HQ_LWC_c31514/f2p0/4060;i4_HQ_LWC_c31527/f2p8/4267;i4_HQ_LWC_c31535/f2p0/4139;i4_HQ_LWC_c31550/f2p0/4302;i4_HQ_LWC_c31586/f2p0/4280;i4_HQ_LWC_c31634/f2p0/4258;i4_HQ_LWC_c34831/f11p0/4993;i4_HQ_LWC_c34877/f2p0/4639;i4_HQ_LWC_c35044/f3p2/4406;i4_HQ…
GO:0097159	organic cyclic compound binding	2910	12810	0.999843	1	i0_HQ_LWC_c148/f3p0/663;i0_HQ_LWC_c48/f6p0/722;i0_LQ_LWC_c1089/f1p0/879;i0_LQ_LWC_c1125/f1p0/887;i0_LQ_LWC_c1199/f1p0/891;i0_LQ_LWC_c1298/f1p0/919;i0_LQ_LWC_c1307/f1p3/547;i0_LQ_LWC_c1311/f1p2/568;i0_LQ_LWC_c1461/f1p0/769;i0_LQ_LWC_c1553/f1p3/928;i0_LQ_LWC_c1604/f1p0/1002;i0_LQ_LWC_c162/f2p0/603;i0_LQ_LWC_c167/f2p0/733;i0_LQ_LWC_c1756/f1p0/692;i0_LQ_LWC_c1818/f1p6/717;i0_LQ_LWC_c2144/f1p1/864;i0_…	74;i2_LQ_LWC_c25855/f1p0/2542;i2_LQ_LWC_c26037/f1p1/2097;i2_LQ_LWC_c27052/f1p0/2047;i2_LQ_LWC_c27061/f1p0/2042;i2_LQ_LWC_c27076/f1p0/2077;i2_LQ_LWC_c27094/f1p1/2074;i2_LQ_LWC_c27221/f1p0/2038;i2_LQ_LWC_c27526/f1p2/2068;i2_LQ_LWC_c27534/f1p1/2032;i2_LQ_LWC_c27605/f1p0/2021;i2_LQ_LWC_c28070/f1p1/2050;i2_LQ_LWC_c28072/f1p0/2036;i2_LQ_LWC_c28457/f22p20/2848;i2_LQ_LWC_c2879/f1p0/2219;i2_LQ_LWC_c3029/f…	/f6p1/5133;i5_HQ_LWC_c11249/f3p1/5192;i5_HQ_LWC_c1262/f8p0/5283;i5_HQ_LWC_c1498/f5p0/5627;i5_HQ_LWC_c1598/f4p0/5241;i5_HQ_LWC_c1688/f3p4/5262;i5_HQ_LWC_c1772/f3p0/5672;i5_HQ_LWC_c1818/f3p6/5051;i5_HQ_LWC_c1908/f2p0/5718;i5_HQ_LWC_c1936/f2p0/5181;i5_HQ_LWC_c1939/f2p0/5462;i5_HQ_LWC_c1960/f2p0/5821;i5_HQ_LWC_c2018/f2p2/5523;i5_HQ_LWC_c2083/f2p0/5890;i5_HQ_LWC_c7780/f3p0/5449;i5_HQ_LWC_c856/f15p0/56…
GO:0004521	endoribonuclease activity	12	112	0.999871	1	i11_LQ_LWC_c55/f1p0/11050;i1_LQ_LWC_c26735/f1p0/1182;i2_HQ_LWC_c1893/f19p7/2525;i2_LQ_LWC_c10419/f1p60/2786;i2_LQ_LWC_c25128/f1p14/2737;i2_LQ_LWC_c47683/f1p0/2679;i3_LQ_LWC_c14254/f1p4/3107;i3_LQ_LWC_c28336/f1p0/3976;i4_LQ_LWC_c27798/f1p1/4728;i4_LQ_LWC_c7885/f1p0/4536;i5_HQ_LWC_c1908/f2p0/5718;i9_LQ_LWC_c98/f1p0/9509
GO:0004612	phosphoenolpyruvate carboxykinase (ATP) activity	1	34	0.999903	1	i2_LQ_LWC_c88793/f1p0/2155
GO:0043015	gamma-tubulin binding	3	53	0.999916	1	i2_LQ_LWC_c52507/f1p2/2269;i3_LQ_LWC_c7677/f1p0/3201;i4_LQ_LWC_c16427/f1p0/4221
GO:0042802	identical protein binding	49	323	0.999952	1	i0_LQ_LWC_c960/f1p0/910;i1_HQ_LWC_c25699/f2p0/1281;i1_HQ_LWC_c37233/f4p26/1178;i1_LQ_LWC_c10271/f1p0/1806;i1_LQ_LWC_c10556/f1p0/1985;i1_LQ_LWC_c18658/f1p0/1901;i1_LQ_LWC_c20136/f1p1/1918;i1_LQ_LWC_c24086/f1p8/1981;i1_LQ_LWC_c34579/f1p7/1841;i2_HQ_LWC_c117604/f10p7/2051;i2_HQ_LWC_c31259/f2p0/2666;i2_HQ_LWC_c43338/f6p10/2950;i2_HQ_LWC_c63366/f5p4/2706;i2_LQ_LWC_c103618/f1p1/2976;i2_LQ_LWC_c104381/f…
GO:0004540	ribonuclease activity	19	161	0.999961	1	i11_LQ_LWC_c55/f1p0/11050;i1_HQ_LWC_c16486/f2p0/1811;i1_LQ_LWC_c26735/f1p0/1182;i1_LQ_LWC_c33495/f1p0/1506;i1_LQ_LWC_c5121/f1p0/2005;i1_LQ_LWC_c8898/f1p0/1919;i2_HQ_LWC_c1893/f19p7/2525;i2_LQ_LWC_c10419/f1p60/2786;i2_LQ_LWC_c25128/f1p14/2737;i2_LQ_LWC_c47683/f1p0/2679;i3_HQ_LWC_c17742/f2p0/3312;i3_LQ_LWC_c14254/f1p4/3107;i3_LQ_LWC_c19376/f1p10/3524;i3_LQ_LWC_c28336/f1p0/3976;i4_LQ_LWC_c27798/f1p1…
GO:0016887	ATPase activity	294	1504	0.999975	1	i0_HQ_LWC_c245/f2p0/549;i0_LQ_LWC_c1553/f1p3/928;i0_LQ_LWC_c988/f1p0/635;i1_HQ_LWC_c16156/f6p0/1812;i1_HQ_LWC_c4662/f2p0/1736;i1_HQ_LWC_c4790/f3p13/1953;i1_HQ_LWC_c6219/f2p0/1871;i1_HQ_LWC_c8892/f2p11/1711;i1_LQ_LWC_c10356/f1p0/1783;i1_LQ_LWC_c10803/f1p4/1641;i1_LQ_LWC_c11196/f1p2/1905;i1_LQ_LWC_c11448/f1p0/1992;i1_LQ_LWC_c12029/f1p0/1871;i1_LQ_LWC_c13806/f1p0/1361;i1_LQ_LWC_c20286/f1p0/1887;i1_L…
GO:0005515	protein binding	2212	9906	0.999976	1	i0_HQ_LWC_c154/f3p0/870;i0_HQ_LWC_c273/f2p0/803;i0_LQ_LWC_c1087/f1p20/375;i0_LQ_LWC_c1367/f1p0/961;i0_LQ_LWC_c1430/f1p2/911;i0_LQ_LWC_c162/f2p0/603;i0_LQ_LWC_c1776/f1p0/732;i0_LQ_LWC_c1816/f1p0/463;i0_LQ_LWC_c1824/f1p6/661;i0_LQ_LWC_c1827/f1p3/627;i0_LQ_LWC_c1887/f1p0/985;i0_LQ_LWC_c2040/f1p11/924;i0_LQ_LWC_c2126/f1p1/581;i0_LQ_LWC_c2144/f1p1/864;i0_LQ_LWC_c2413/f1p5/323;i0_LQ_LWC_c342/f1p0/873;i…	LQ_LWC_c89031/f1p1/2086;i2_LQ_LWC_c89240/f1p3/2331;i2_LQ_LWC_c89263/f1p0/2716;i2_LQ_LWC_c89270/f1p3/2635;i2_LQ_LWC_c89330/f2p1/2629;i2_LQ_LWC_c89643/f1p4/2962;i2_LQ_LWC_c89647/f1p0/2184;i2_LQ_LWC_c89688/f1p1/2632;i2_LQ_LWC_c9012/f1p1/2644;i2_LQ_LWC_c90169/f1p0/2558;i2_LQ_LWC_c90250/f1p2/2633;i2_LQ_LWC_c90251/f1p1/2275;i2_LQ_LWC_c90333/f1p1/2677;i2_LQ_LWC_c9177/f1p10/3143;i2_LQ_LWC_c9230/f1p0/2296…
GO:0016831	carboxy-lyase activity	38	272	0.99998	1	i1_HQ_LWC_c14889/f4p0/2008;i1_HQ_LWC_c14908/f4p0/1879;i1_HQ_LWC_c25815/f2p5/1363;i1_HQ_LWC_c37463/f2p0/1140;i1_HQ_LWC_c5923/f2p0/1778;i1_LQ_LWC_c12141/f1p1/1716;i1_LQ_LWC_c13888/f1p0/1202;i1_LQ_LWC_c18081/f1p0/1899;i1_LQ_LWC_c20214/f2p0/1787;i1_LQ_LWC_c20761/f1p0/1737;i1_LQ_LWC_c21453/f2p19/1921;i1_LQ_LWC_c22832/f1p1/2010;i1_LQ_LWC_c4755/f1p5/2000;i1_LQ_LWC_c8266/f1p0/1967;i2_HQ_LWC_c100833/f2p2/…
GO:0008270	zinc ion binding	377	1907	0.999993	1	i0_LQ_LWC_c1139/f1p0/851;i0_LQ_LWC_c1176/f1p0/678;i0_LQ_LWC_c1199/f1p0/891;i0_LQ_LWC_c1824/f1p6/661;i0_LQ_LWC_c1968/f1p1/872;i0_LQ_LWC_c2144/f1p1/864;i0_LQ_LWC_c428/f1p0/983;i0_LQ_LWC_c863/f1p0/579;i0_LQ_LWC_c944/f1p0/970;i10_LQ_LWC_c93/f1p6/10652;i11_LQ_LWC_c55/f1p0/11050;i1_HQ_LWC_c10879/f2p0/2006;i1_HQ_LWC_c12223/f2p1/1760;i1_HQ_LWC_c12265/f3p0/1721;i1_HQ_LWC_c16570/f2p0/1489;i1_HQ_LWC_c16703/…
GO:0008965	phosphoenolpyruvate-protein phosphotransferase activity	4	73	0.999995	1	i3_HQ_LWC_c1932/f4p0/3420;i3_HQ_LWC_c41986/f69p0/3328;i3_LQ_LWC_c4818/f1p0/3670;i3_LQ_LWC_c6873/f1p0/3420
GO:0003723	RNA binding	263	1412	0.999999	1	i0_HQ_LWC_c48/f6p0/722;i0_LQ_LWC_c1461/f1p0/769;i0_LQ_LWC_c162/f2p0/603;i0_LQ_LWC_c2144/f1p1/864;i0_LQ_LWC_c2227/f1p6/721;i0_LQ_LWC_c686/f1p0/864;i1_HQ_LWC_c12301/f4p11/1611;i1_HQ_LWC_c1490/f10p0/1982;i1_HQ_LWC_c25234/f2p0/1684;i1_HQ_LWC_c4662/f2p0/1736;i1_HQ_LWC_c6219/f2p0/1871;i1_HQ_LWC_c7761/f2p0/1659;i1_LQ_LWC_c10288/f1p0/1585;i1_LQ_LWC_c10320/f1p0/1958;i1_LQ_LWC_c10356/f1p0/1783;i1_LQ_LWC_c1…
GO:0003677	DNA binding	680	3363	1	1	i0_HQ_LWC_c148/f3p0/663;i0_LQ_LWC_c1125/f1p0/887;i0_LQ_LWC_c1307/f1p3/547;i0_LQ_LWC_c1311/f1p2/568;i0_LQ_LWC_c167/f2p0/733;i0_LQ_LWC_c1756/f1p0/692;i0_LQ_LWC_c1818/f1p6/717;i0_LQ_LWC_c2195/f1p5/633;i0_LQ_LWC_c2301/f1p5/870;i0_LQ_LWC_c2426/f1p0/327;i0_LQ_LWC_c337/f1p0/990;i0_LQ_LWC_c370/f1p0/779;i0_LQ_LWC_c463/f1p0/573;i0_LQ_LWC_c803/f1p0/877;i0_LQ_LWC_c872/f1p0/837;i0_LQ_LWC_c944/f1p0/970;i0_LQ_L…
GO:0003843	1,3-beta-D-glucan synthase activity	7	131	1	1	i4_LQ_LWC_c25000/f1p0/5085;i4_LQ_LWC_c26417/f1p0/5000;i4_LQ_LWC_c26956/f1p0/4591;i5_LQ_LWC_c2316/f1p83/5610;i5_LQ_LWC_c7056/f1p0/5819;i5_LQ_LWC_c7920/f1p7/5187;i8_LQ_LWC_c192/f1p0/8676
GO:0008964	phosphoenolpyruvate carboxylase activity	6	123	1	1	i3_HQ_LWC_c1932/f4p0/3420;i3_HQ_LWC_c31641/f4p0/3455;i3_HQ_LWC_c41986/f69p0/3328;i3_LQ_LWC_c4818/f1p0/3670;i3_LQ_LWC_c6873/f1p0/3420;i6_LQ_LWC_c745/f1p0/6178
GO:0004611	phosphoenolpyruvate carboxykinase activity	7	157	1	1	i2_LQ_LWC_c88793/f1p0/2155;i3_HQ_LWC_c1932/f4p0/3420;i3_HQ_LWC_c31641/f4p0/3455;i3_HQ_LWC_c41986/f69p0/3328;i3_LQ_LWC_c4818/f1p0/3670;i3_LQ_LWC_c6873/f1p0/3420;i6_LQ_LWC_c745/f1p0/6178
GO:0003676	nucleic acid binding	1047	5367	1	1	i0_HQ_LWC_c148/f3p0/663;i0_HQ_LWC_c48/f6p0/722;i0_LQ_LWC_c1125/f1p0/887;i0_LQ_LWC_c1307/f1p3/547;i0_LQ_LWC_c1311/f1p2/568;i0_LQ_LWC_c1461/f1p0/769;i0_LQ_LWC_c162/f2p0/603;i0_LQ_LWC_c167/f2p0/733;i0_LQ_LWC_c1756/f1p0/692;i0_LQ_LWC_c1818/f1p6/717;i0_LQ_LWC_c2144/f1p1/864;i0_LQ_LWC_c2195/f1p5/633;i0_LQ_LWC_c2227/f1p6/721;i0_LQ_LWC_c2299/f1p2/976;i0_LQ_LWC_c2301/f1p5/870;i0_LQ_LWC_c2426/f1p0/327;i0_L…
GO:0003674	molecular_function	8238	34633	1	1	i0_HQ_LWC_c132/f3p0/704;i0_HQ_LWC_c144/f3p0/960;i0_HQ_LWC_c148/f3p0/663;i0_HQ_LWC_c154/f3p0/870;i0_HQ_LWC_c181/f2p0/924;i0_HQ_LWC_c201/f2p0/863;i0_HQ_LWC_c23/f9p0/730;i0_HQ_LWC_c233/f2p0/747;i0_HQ_LWC_c237/f2p0/908;i0_HQ_LWC_c245/f2p0/549;i0_HQ_LWC_c254/f2p0/660;i0_HQ_LWC_c273/f2p0/803;i0_HQ_LWC_c293/f2p0/939;i0_HQ_LWC_c475/f2p0/908;i0_HQ_LWC_c48/f6p0/722;i0_HQ_LWC_c87/f4p0/776;i0_LQ_LWC_c1018/f1…	WC_c23078/f1p1/1682;i1_LQ_LWC_c23084/f1p2/1905;i1_LQ_LWC_c23090/f1p3/1881;i1_LQ_LWC_c23106/f1p11/1686;i1_LQ_LWC_c23110/f1p0/1505;i1_LQ_LWC_c23114/f1p3/1892;i1_LQ_LWC_c23119/f1p489/1395;i1_LQ_LWC_c23130/f1p0/1790;i1_LQ_LWC_c23161/f1p0/1958;i1_LQ_LWC_c23171/f1p1/1895;i1_LQ_LWC_c23208/f1p0/1824;i1_LQ_LWC_c23210/f1p0/1677;i1_LQ_LWC_c23231/f1p0/1447;i1_LQ_LWC_c23240/f1p47/1787;i1_LQ_LWC_c23259/f1p10/1…	f17p4/2797;i2_HQ_LWC_c13487/f2p4/2094;i2_HQ_LWC_c14351/f5p1/2236;i2_HQ_LWC_c1464/f40p4/2135;i2_HQ_LWC_c14657/f2p2/2180;i2_HQ_LWC_c1471/f24p1/2705;i2_HQ_LWC_c14784/f41p11/2894;i2_HQ_LWC_c14892/f50p5/2887;i2_HQ_LWC_c14962/f17p2/2665;i2_HQ_LWC_c1500/f20p5/2674;i2_HQ_LWC_c15026/f9p0/2393;i2_HQ_LWC_c15034/f19p6/2310;i2_HQ_LWC_c1507/f4p1/2555;i2_HQ_LWC_c15089/f8p4/2830;i2_HQ_LWC_c15093/f8p1/2718;i2_HQ_…	27/f1p0/2106;i2_LQ_LWC_c13148/f1p2/2904;i2_LQ_LWC_c13217/f1p0/2596;i2_LQ_LWC_c13226/f1p0/2918;i2_LQ_LWC_c133010/f1p6/2023;i2_LQ_LWC_c133037/f1p0/2034;i2_LQ_LWC_c133041/f1p2/2005;i2_LQ_LWC_c133064/f1p0/2039;i2_LQ_LWC_c133067/f1p1/2024;i2_LQ_LWC_c133080/f1p2/2011;i2_LQ_LWC_c133098/f1p3/2024;i2_LQ_LWC_c133102/f1p10/2063;i2_LQ_LWC_c133125/f1p3/2020;i2_LQ_LWC_c133131/f1p4/2022;i2_LQ_LWC_c133232/f1p2/2…	1p2/3646;i2_LQ_LWC_c55379/f1p1/2556;i2_LQ_LWC_c55394/f1p5/3009;i2_LQ_LWC_c55425/f1p1/2430;i2_LQ_LWC_c55441/f1p0/2904;i2_LQ_LWC_c55442/f1p4/2746;i2_LQ_LWC_c55447/f1p1/2671;i2_LQ_LWC_c55453/f1p2/2995;i2_LQ_LWC_c55495/f1p0/2924;i2_LQ_LWC_c55508/f1p3/2192;i2_LQ_LWC_c55588/f1p1/2747;i2_LQ_LWC_c55604/f1p1/2495;i2_LQ_LWC_c55617/f1p2/2532;i2_LQ_LWC_c55683/f1p5/2611;i2_LQ_LWC_c55687/f1p0/2510;i2_LQ_LWC_c5…	3255;i3_LQ_LWC_c10866/f1p0/3519;i3_LQ_LWC_c10868/f1p0/3970;i3_LQ_LWC_c10874/f1p0/3570;i3_LQ_LWC_c10877/f1p0/3367;i3_LQ_LWC_c10880/f1p0/3192;i3_LQ_LWC_c10882/f1p1/3180;i3_LQ_LWC_c10883/f1p2/3951;i3_LQ_LWC_c10914/f1p0/3765;i3_LQ_LWC_c10945/f1p0/3548;i3_LQ_LWC_c11014/f1p2/3108;i3_LQ_LWC_c11043/f1p0/3086;i3_LQ_LWC_c11067/f1p0/4015;i3_LQ_LWC_c11131/f1p0/3256;i3_LQ_LWC_c11152/f1p0/3256;i3_LQ_LWC_c11157…	4/f1p0/4993;i4_LQ_LWC_c13137/f1p6/5012;i4_LQ_LWC_c13179/f1p0/4531;i4_LQ_LWC_c13191/f1p10/4939;i4_LQ_LWC_c13203/f1p0/5077;i4_LQ_LWC_c13308/f1p0/4937;i4_LQ_LWC_c13376/f1p0/4800;i4_LQ_LWC_c13423/f1p0/4349;i4_LQ_LWC_c13435/f1p0/4702;i4_LQ_LWC_c13444/f1p0/4311;i4_LQ_LWC_c13482/f1p2/4706;i4_LQ_LWC_c13551/f1p0/5015;i4_LQ_LWC_c13581/f1p0/4294;i4_LQ_LWC_c13602/f1p0/4859;i4_LQ_LWC_c13869/f1p2/5006;i4_LQ_LW…
GO:0005488	binding	5191	23150	1	1	i0_HQ_LWC_c132/f3p0/704;i0_HQ_LWC_c148/f3p0/663;i0_HQ_LWC_c154/f3p0/870;i0_HQ_LWC_c23/f9p0/730;i0_HQ_LWC_c273/f2p0/803;i0_HQ_LWC_c293/f2p0/939;i0_HQ_LWC_c48/f6p0/722;i0_HQ_LWC_c87/f4p0/776;i0_LQ_LWC_c1087/f1p20/375;i0_LQ_LWC_c1089/f1p0/879;i0_LQ_LWC_c1125/f1p0/887;i0_LQ_LWC_c1139/f1p0/851;i0_LQ_LWC_c1176/f1p0/678;i0_LQ_LWC_c1199/f1p0/891;i0_LQ_LWC_c1298/f1p0/919;i0_LQ_LWC_c1307/f1p3/547;i0_LQ_LWC…	WC_c111622/f2p2/2106;i2_HQ_LWC_c111624/f2p1/2505;i2_HQ_LWC_c111681/f2p1/2062;i2_HQ_LWC_c111731/f2p7/2030;i2_HQ_LWC_c111767/f2p0/2059;i2_HQ_LWC_c11217/f2p9/2429;i2_HQ_LWC_c11292/f17p2/2298;i2_HQ_LWC_c1135/f22p3/2528;i2_HQ_LWC_c113946/f2p3/2123;i2_HQ_LWC_c11400/f3p0/2532;i2_HQ_LWC_c115503/f2p0/2071;i2_HQ_LWC_c115507/f3p0/2112;i2_HQ_LWC_c115509/f2p2/2111;i2_HQ_LWC_c115513/f11p0/2739;i2_HQ_LWC_c11554…	0;i2_LQ_LWC_c35350/f1p0/2927;i2_LQ_LWC_c35370/f1p0/2098;i2_LQ_LWC_c35373/f1p0/2723;i2_LQ_LWC_c35397/f1p0/2968;i2_LQ_LWC_c35403/f1p2/2391;i2_LQ_LWC_c35494/f1p5/2229;i2_LQ_LWC_c35592/f1p0/2666;i2_LQ_LWC_c35624/f1p0/2790;i2_LQ_LWC_c35673/f1p1/2157;i2_LQ_LWC_c35697/f1p7/2270;i2_LQ_LWC_c35810/f1p1/2307;i2_LQ_LWC_c35834/f1p1/2720;i2_LQ_LWC_c3590/f1p0/2142;i2_LQ_LWC_c35914/f1p8/2249;i2_LQ_LWC_c35962/f1p…	9/3771;i3_LQ_LWC_c13038/f1p0/3144;i3_LQ_LWC_c13081/f1p5/3267;i3_LQ_LWC_c13093/f1p3/4001;i3_LQ_LWC_c13165/f1p0/3087;i3_LQ_LWC_c13209/f1p8/3940;i3_LQ_LWC_c13220/f1p0/3638;i3_LQ_LWC_c13236/f1p0/3824;i3_LQ_LWC_c13239/f1p0/3353;i3_LQ_LWC_c13253/f1p0/3854;i3_LQ_LWC_c13264/f1p0/3344;i3_LQ_LWC_c13268/f1p0/3334;i3_LQ_LWC_c13304/f1p0/3891;i3_LQ_LWC_c13362/f1p0/3336;i3_LQ_LWC_c13363/f1p0/3548;i3_LQ_LWC_c134…	LQ_LWC_c9751/f1p0/5059;i4_LQ_LWC_c9933/f1p0/4476;i4_LQ_LWC_c9950/f1p0/4439;i5_HQ_LWC_c10045/f2p0/5029;i5_HQ_LWC_c10989/f5p8/5811;i5_HQ_LWC_c11087/f12p25/5383;i5_HQ_LWC_c11129/f7p8/5376;i5_HQ_LWC_c11136/f4p22/5642;i5_HQ_LWC_c11160/f6p0/5731;i5_HQ_LWC_c11191/f4p1/5206;i5_HQ_LWC_c11210/f5p0/5131;i5_HQ_LWC_c11228/f6p1/5133;i5_HQ_LWC_c11249/f3p1/5192;i5_HQ_LWC_c11279/f2p0/5122;i5_HQ_LWC_c11352/f2p9/50…
