# Supplementary material for: Transcriptome Reveals the Dynamic Response Mechanism of Pearl Millet Roots under Drought Stress
Source: Genes (Basel). 2021 Dec 15;12(12):1988. doi: 10.3390/genes12121988 (PMC8701094; doi:10.3390/genes12121988)
Supplement: Supplementary file 1 [file genes-12-01988-s001.zip › Supplemental Table S5.xlsx]

## Sheet: Supplemental Table 5
Supplemental Table S5. KEGG enrichment at 24h
KEGG_A_class	KEGG_B_class	Pathway	out (277)	All (15658)	Pvalue	Qvalue	Pathway ID	Genes	K_IDs
Metabolism	Energy metabolism	Nitrogen metabolism	12	141	7.77663e-06	0.000402513	ko00910	i3_LQ_LWC_c14317/f1p3/3026;i1_HQ_LWC_c14975/f26p0/1248;i1_LQ_LWC_c4355/f1p0/1974;i2_HQ_LWC_c7301/f4p6/2302;i2_LQ_LWC_c133619/f1p1/2053;i2_LQ_LWC_c26940/f1p0/2016;i1_LQ_LWC_c12594/f1p0/1707;i1_LQ_LWC_c19395/f1p0/1898;i1_LQ_LWC_c36526/f1p1/1862;i2_LQ_LWC_c66398/f1p1/2501;i5_HQ_LWC_c11262/f2p1/5131;i5_LQ_LWC_c9612/f1p0/6070	K10534+K01673+K00366+K00366+K02575+K02575+K00261+K00261+K01915+K01455+K00264+K00264
Organismal Systems	Environmental adaptation	Plant-pathogen interaction	29	671	8.5641e-06	0.000402513	ko04626	i1_HQ_LWC_c16553/f4p0/1893;i1_LQ_LWC_c22165/f1p1/1453;i1_LQ_LWC_c22225/f1p0/1909;i1_LQ_LWC_c34491/f1p3/2009;i1_LQ_LWC_c34860/f1p8/1945;i1_LQ_LWC_c42361/f1p6/1025;i2_HQ_LWC_c1135/f22p3/2528;i2_HQ_LWC_c127791/f61p14/2141;i2_HQ_LWC_c78190/f13p3/2124;i2_LQ_LWC_c133813/f1p3/2022;i2_LQ_LWC_c23738/f1p0/2134;i2_LQ_LWC_c27094/f1p1/2074;i2_LQ_LWC_c41944/f1p3/2079;i2_LQ_LWC_c84840/f1p0/2239;i2_LQ_LWC_c84936…	K13424+K13436+K13436+K13412+K15397+K13448+K13412+K15397+K13412+K13412+K13448+K13429+K13412+K13424+K13412+K13456+K13412+K15397+K09422+K05391+K09422+K01373+K05391+K05391+K20536+K13449+K13414+K13447+K13420
Metabolism	Metabolism of other amino acids	Glutathione metabolism	14	203	1.56945e-05	0.000491762	ko00480	i3_LQ_LWC_c30653/f1p0/3037;i0_LQ_LWC_c1430/f1p2/911;i0_LQ_LWC_c846/f1p0/771;i0_LQ_LWC_c900/f1p0/917;i1_HQ_LWC_c2417/f7p0/1920;i1_LQ_LWC_c4251/f1p0/1874;i2_HQ_LWC_c5019/f2p0/2475;i2_LQ_LWC_c13604/f1p0/2061;i2_LQ_LWC_c32985/f1p5/2408;i2_LQ_LWC_c55163/f1p2/2857;i2_LQ_LWC_c85181/f1p0/2273;i3_HQ_LWC_c2011/f5p0/3249;i3_LQ_LWC_c5983/f1p0/3189;i4_LQ_LWC_c33302/f1p2/4034	K21456+K00799+K00799+K00799+K00036+K00031+K00036+K00799+K00033+K00799+K00036+K00799+K00033+K00799
Metabolism	Lipid metabolism	Linoleic acid metabolism	8	78	6.9642e-05	0.00163659	ko00591	i2_HQ_LWC_c1618/f13p10/2929;i2_HQ_LWC_c25367/f3p13/2938;i2_LQ_LWC_c108708/f1p10/2892;i3_HQ_LWC_c15391/f32p0/3164;i4_LQ_LWC_c20783/f1p5/4816;i2_LQ_LWC_c109225/f1p0/2745;i3_LQ_LWC_c27252/f1p0/3188;i3_LQ_LWC_c41096/f14p0/3279	K15718+K15718+K15718+K15718+K15718+K00454+K00454+K00454
Metabolism	Lipid metabolism	alpha-Linolenic acid metabolism	12	182	9.79045e-05	0.0018406	ko00592	i1_LQ_LWC_c34667/f1p4/1906;i2_LQ_LWC_c23416/f4p2/2240;i1_HQ_LWC_c19664/f2p2/1560;i1_HQ_LWC_c27784/f24p0/1967;i1_LQ_LWC_c12582/f1p0/1959;i2_LQ_LWC_c109225/f1p0/2745;i2_LQ_LWC_c22741/f1p1/2086;i2_LQ_LWC_c57532/f1p1/2020;i3_LQ_LWC_c27252/f1p0/3188;i3_LQ_LWC_c41096/f14p0/3279;i2_HQ_LWC_c20554/f2p1/1966;i2_LQ_LWC_c65641/f1p0/2233	K10529+K10529+K05894+K01723+K01723+K00454+K01723+K01723+K00454+K00454+K18857+K00232
Environmental Information Processing	Signal transduction	MAPK signaling pathway - plant	19	473	0.00078528	0.0123027	ko04016	i1_HQ_LWC_c16553/f4p0/1893;i2_LQ_LWC_c84840/f1p0/2239;i1_HQ_LWC_c2557/f7p0/1599;i2_LQ_LWC_c37456/f1p0/2534;i2_LQ_LWC_c84684/f1p15/3654;i4_LQ_LWC_c11267/f1p0/5063;i0_LQ_LWC_c2262/f1p6/797;i1_HQ_LWC_c1721/f3p0/1934;i1_LQ_LWC_c26524/f1p0/1291;i1_LQ_LWC_c34544/f1p7/1559;i1_LQ_LWC_c38514/f1p0/1225;i1_LQ_LWC_c4072/f1p2/1657;i1_LQ_LWC_c4779/f2p0/1898;i2_LQ_LWC_c108788/f1p2/2448;i2_LQ_LWC_c18884/f1p0/242…	K13424+K13424+K20536+K20726+K20718+K20718+K13449+K03781+K20547+K03781+K20547+K14497+K03781+K13414+K03781+K13447+K14497+K14497+K13420
Metabolism	Lipid metabolism	Glycerophospholipid metabolism	14	359	0.0048835	0.0574867	ko00564	i1_HQ_LWC_c39202/f23p4/1853;i4_LQ_LWC_c7637/f1p0/4375;i2_HQ_LWC_c96478/f5p1/2099;i2_LQ_LWC_c107185/f1p0/2293;i2_LQ_LWC_c11893/f1p1/2409;i2_LQ_LWC_c33809/f1p4/2474;i2_LQ_LWC_c36000/f1p1/2118;i2_LQ_LWC_c83274/f1p4/2662;i3_LQ_LWC_c12718/f1p18/3704;i4_LQ_LWC_c6101/f1p0/4626;i2_HQ_LWC_c46671/f3p1/2652;i2_LQ_LWC_c34041/f1p1/2493;i3_LQ_LWC_c27739/f1p0/3454;i6_LQ_LWC_c361/f1p0/6370	K13508+K13508+K05929+K05929+K05929+K05929+K05929+K05929+K05929+K01126+K01115+K01115+K00901+K00901
Metabolism	Global and overview maps	Biosynthesis of secondary metabolites	86	3778	0.00489248	0.0574867	ko01110	i1_HQ_LWC_c39202/f23p4/1853;i1_LQ_LWC_c34860/f1p8/1945;i2_HQ_LWC_c127791/f61p14/2141;i2_HQ_LWC_c36712/f4p9/2493;i2_HQ_LWC_c81952/f2p10/2617;i2_LQ_LWC_c49403/f1p9/2596;i4_LQ_LWC_c33454/f1p0/4177;i4_LQ_LWC_c7637/f1p0/4375;i1_HQ_LWC_c19664/f2p2/1560;i1_HQ_LWC_c27784/f24p0/1967;i1_HQ_LWC_c37448/f2p4/1393;i1_LQ_LWC_c12582/f1p0/1959;i1_LQ_LWC_c14033/f1p0/1417;i1_LQ_LWC_c14107/f1p0/1424;i1_LQ_LWC_c18213…	K13508+K15397+K15397+K10775+K10775+K15404+K15397+K13508+K05894+K01723+K05933+K01723+K00430+K00083+K01698+K01592+K00606+K02548+K00231+K00430+K01592+K09753+K04122+K01490+K00454+K04125+K06125+K01723+K01662+K01723+K01953+K00318+K01568+K04125+K03809+K00454+K00454+K03809+K21373+K20623+K21374+K20623+K21374+K21374+K01580+K05350+K03781+K00036+K01610+K00161+K01738+K00161+K00121+K00161+K00600+K03781+K00031+…
Metabolism	Metabolism of cofactors and vitamins	Ubiquinone and other terpenoid-quinone biosynthesis	5	82	0.0150956	0.157665	ko00130	i1_LQ_LWC_c32716/f1p7/1859;i2_LQ_LWC_c13648/f1p0/2052;i3_LQ_LWC_c24135/f1p3/3362;i3_LQ_LWC_c7312/f1p0/3446;i2_LQ_LWC_c60107/f21p11/2100	K02548+K06125+K03809+K03809+K01904
Metabolism	Biosynthesis of other secondary metabolites	Benzoxazinoid biosynthesis	1	1	0.0176906	0.166292	ko00402	i1_HQ_LWC_c25815/f2p5/1363	K13222
Metabolism	Amino acid metabolism	Tryptophan metabolism	7	159	0.0231212	0.197581	ko00380	i4_LQ_LWC_c25396/f1p1/4525;i1_HQ_LWC_c1721/f3p0/1934;i1_LQ_LWC_c14896/f7p4/1842;i1_LQ_LWC_c34544/f1p7/1559;i1_LQ_LWC_c4779/f2p0/1898;i1_LQ_LWC_c6000/f1p0/1686;i2_LQ_LWC_c18884/f1p0/2428	K11817+K03781+K07408+K03781+K03781+K07408+K03781
Metabolism	Metabolism of terpenoids and polyketides	Diterpenoid biosynthesis	3	39	0.0313373	0.241858	ko00904	i1_LQ_LWC_c7443/f1p0/1820;i2_LQ_LWC_c133473/f1p0/2005;i3_LQ_LWC_c10880/f1p0/3192	K04122+K04125+K04125
Metabolism	Metabolism of other amino acids	Taurine and hypotaurine metabolism	3	41	0.0356301	0.241858	ko00430	i1_HQ_LWC_c14970/f3p0/1516;i2_LQ_LWC_c13097/f1p0/2421;i1_HQ_LWC_c14908/f4p0/1879	K10712+K10712+K01580
Metabolism	Amino acid metabolism	Alanine, aspartate and glutamate metabolism	8	213	0.0360214	0.241858	ko00250	i2_LQ_LWC_c69026/f1p2/2204;i2_LQ_LWC_c101905/f1p5/2501;i1_HQ_LWC_c14908/f4p0/1879;i1_LQ_LWC_c12594/f1p0/1707;i1_LQ_LWC_c19395/f1p0/1898;i1_LQ_LWC_c36526/f1p1/1862;i5_HQ_LWC_c11262/f2p1/5131;i5_LQ_LWC_c9612/f1p0/6070	K01953+K00814+K01580+K00261+K00261+K01915+K00264+K00264
Metabolism	Amino acid metabolism	Arginine biosynthesis	5	117	0.056813	0.356028	ko00220	i2_LQ_LWC_c101905/f1p5/2501;i1_LQ_LWC_c12594/f1p0/1707;i1_LQ_LWC_c19395/f1p0/1898;i1_LQ_LWC_c36526/f1p1/1862;i2_HQ_LWC_c3668/f3p1/2192	K00814+K00261+K00261+K01915+K14682
Cellular Processes	Transport and catabolism	Peroxisome	10	323	0.0619159	0.363756	ko04146	i1_HQ_LWC_c1721/f3p0/1934;i1_LQ_LWC_c34544/f1p7/1559;i1_LQ_LWC_c4251/f1p0/1874;i1_LQ_LWC_c4779/f2p0/1898;i2_LQ_LWC_c18884/f1p0/2428;i2_LQ_LWC_c21249/f1p6/2750;i2_LQ_LWC_c65641/f1p0/2233;i2_LQ_LWC_c86622/f1p5/2829;i2_LQ_LWC_c88746/f1p8/2284;i3_LQ_LWC_c12399/f1p0/4024	K03781+K03781+K00031+K03781+K03781+K01897+K00232+K01897+K01897+K01897
Metabolism	Amino acid metabolism	Phenylalanine, tyrosine and tryptophan biosynthesis	5	133	0.0874018	0.477399	ko00400	i2_HQ_LWC_c77557/f3p10/2072;i2_LQ_LWC_c65691/f2p4/2399;i2_LQ_LWC_c84315/f1p4/2268;i2_LQ_LWC_c88053/f1p4/2272;i3_LQ_LWC_c11908/f1p0/3999	K01626+K01657+K01657+K01657+K01626
Metabolism	Metabolism of terpenoids and polyketides	Brassinosteroid biosynthesis	2	30	0.098185	0.477399	ko00905	i1_HQ_LWC_c553/f25p0/1907;i1_LQ_LWC_c31619/f1p5/1813	K20623+K20623
Metabolism	Lipid metabolism	Fatty acid elongation	4	100	0.101424	0.477399	ko00062	i1_LQ_LWC_c34860/f1p8/1945;i2_HQ_LWC_c127791/f61p14/2141;i4_LQ_LWC_c33454/f1p0/4177;i3_HQ_LWC_c1642/f9p0/3229	K15397+K15397+K15397+K10251
Metabolism	Glycan biosynthesis and metabolism	Mannose type O-glycan biosyntheis	1	6	0.101574	0.477399	ko00515	i2_LQ_LWC_c59425/f1p1/2072	K18207
Metabolism	Global and overview maps	Carbon metabolism	32	1448	0.111291	0.498159	ko01200	i2_LQ_LWC_c101905/f1p5/2501;i1_HQ_LWC_c1721/f3p0/1934;i1_HQ_LWC_c2417/f7p0/1920;i1_HQ_LWC_c6243/f3p3/1886;i1_LQ_LWC_c10305/f1p0/1482;i1_LQ_LWC_c12594/f1p0/1707;i1_LQ_LWC_c13659/f1p0/1230;i1_LQ_LWC_c17522/f1p0/1444;i1_LQ_LWC_c19395/f1p0/1898;i1_LQ_LWC_c21348/f1p0/1535;i1_LQ_LWC_c24319/f1p28/1532;i1_LQ_LWC_c25003/f1p2/1848;i1_LQ_LWC_c34544/f1p7/1559;i1_LQ_LWC_c4251/f1p0/1874;i1_LQ_LWC_c4779/f2p0/18…	K00814+K03781+K00036+K01610+K00161+K00261+K01738+K00161+K00261+K00121+K00161+K00600+K03781+K00031+K03781+K00029+K00036+K00029+K15633+K00058+K03781+K00058+K00029+K00033+K01610+K15918+K00029+K01455+K00036+K00948+K00058+K00033
Metabolism	Amino acid metabolism	Tyrosine metabolism	4	106	0.118733	0.507315	ko00350	i1_LQ_LWC_c19462/f1p8/1851;i1_LQ_LWC_c5830/f1p0/1776;i1_LQ_LWC_c21348/f1p0/1535;i2_HQ_LWC_c20554/f2p1/1966	K01592+K01592+K00121+K18857
Metabolism	Carbohydrate metabolism	Pentose phosphate pathway	7	235	0.124268	0.507877	ko00030	i1_HQ_LWC_c2417/f7p0/1920;i2_HQ_LWC_c5019/f2p0/2475;i2_LQ_LWC_c32985/f1p5/2408;i2_LQ_LWC_c85181/f1p0/2273;i2_LQ_LWC_c86038/f1p3/2904;i3_LQ_LWC_c13894/f1p6/3074;i3_LQ_LWC_c5983/f1p0/3189	K00036+K00036+K00033+K00036+K00895+K00948+K00033
Metabolism	Lipid metabolism	Fatty acid degradation	7	242	0.138546	0.542639	ko00071	i1_LQ_LWC_c21348/f1p0/1535;i2_HQ_LWC_c20554/f2p1/1966;i2_LQ_LWC_c21249/f1p6/2750;i2_LQ_LWC_c65641/f1p0/2233;i2_LQ_LWC_c86622/f1p5/2829;i2_LQ_LWC_c88746/f1p8/2284;i3_LQ_LWC_c12399/f1p0/4024	K00121+K18857+K01897+K00232+K01897+K01897+K01897
Metabolism	Global and overview maps	Biosynthesis of amino acids	18	811	0.191124	0.718627	ko01230	i2_LQ_LWC_c101905/f1p5/2501;i1_LQ_LWC_c13659/f1p0/1230;i1_LQ_LWC_c25003/f1p2/1848;i1_LQ_LWC_c36526/f1p1/1862;i1_LQ_LWC_c4251/f1p0/1874;i2_HQ_LWC_c3668/f3p1/2192;i2_HQ_LWC_c77557/f3p10/2072;i2_HQ_LWC_c96413/f15p2/2159;i2_LQ_LWC_c133251/f1p7/2028;i2_LQ_LWC_c24887/f1p4/2368;i2_LQ_LWC_c65691/f2p4/2399;i2_LQ_LWC_c84315/f1p4/2268;i2_LQ_LWC_c88053/f1p4/2272;i3_LQ_LWC_c11908/f1p0/3999;i3_LQ_LWC_c13894/f1…	K00814+K01738+K00600+K01915+K00031+K14682+K01626+K15633+K00058+K00058+K01657+K01657+K01657+K01626+K00948+K00058+K00264+K00264
Metabolism	Carbohydrate metabolism	Glyoxylate and dicarboxylate metabolism	8	319	0.205152	0.741703	ko00630	i1_HQ_LWC_c1721/f3p0/1934;i1_LQ_LWC_c25003/f1p2/1848;i1_LQ_LWC_c34544/f1p7/1559;i1_LQ_LWC_c36526/f1p1/1862;i1_LQ_LWC_c4779/f2p0/1898;i2_LQ_LWC_c18884/f1p0/2428;i2_LQ_LWC_c39867/f1p2/2990;i2_LQ_LWC_c66398/f1p1/2501	K03781+K00600+K03781+K01915+K03781+K03781+K15918+K01455
Metabolism	Carbohydrate metabolism	Citrate cycle (TCA cycle)	6	236	0.240523	0.837376	ko00020	i1_HQ_LWC_c6243/f3p3/1886;i1_LQ_LWC_c10305/f1p0/1482;i1_LQ_LWC_c17522/f1p0/1444;i1_LQ_LWC_c24319/f1p28/1532;i1_LQ_LWC_c4251/f1p0/1874;i2_LQ_LWC_c35738/f1p5/2830	K01610+K00161+K00161+K00161+K00031+K01610
Metabolism	Carbohydrate metabolism	Glycolysis / Gluconeogenesis	11	494	0.259879	0.872451	ko00010	i2_LQ_LWC_c72014/f1p3/2192;i1_HQ_LWC_c6243/f3p3/1886;i1_LQ_LWC_c10305/f1p0/1482;i1_LQ_LWC_c17522/f1p0/1444;i1_LQ_LWC_c21348/f1p0/1535;i1_LQ_LWC_c24319/f1p28/1532;i2_HQ_LWC_c20554/f2p1/1966;i2_HQ_LWC_c96413/f15p2/2159;i2_LQ_LWC_c35738/f1p5/2830;i2_LQ_LWC_c70254/f1p3/2494;i2_LQ_LWC_c86038/f1p3/2904	K01568+K01610+K00161+K00161+K00121+K00161+K18857+K15633+K01610+K00016+K00895
Metabolism	Metabolism of cofactors and vitamins	Thiamine metabolism	2	59	0.280483	0.875565	ko00730	i1_LQ_LWC_c26583/f1p0/1370;i2_LQ_LWC_c23711/f1p0/2695	K03146+K01662
Metabolism	Metabolism of cofactors and vitamins	Vitamin B6 metabolism	1	19	0.287751	0.875565	ko00750	i1_LQ_LWC_c42292/f1p0/1074	K08681
Environmental Information Processing	Signal transduction	Plant hormone signal transduction	13	612	0.28875	0.875565	ko04075	i1_LQ_LWC_c26570/f1p0/1258;i1_LQ_LWC_c35538/f1p6/1792;i1_LQ_LWC_c41391/f1p0/1311;i2_HQ_LWC_c6262/f8p1/2614;i2_LQ_LWC_c108397/f1p0/2472;i2_LQ_LWC_c14542/f1p0/2040;i2_LQ_LWC_c39837/f1p1/2293;i2_LQ_LWC_c48467/f1p1/2190;i2_LQ_LWC_c55425/f1p1/2430;i0_LQ_LWC_c2262/f1p6/797;i1_LQ_LWC_c4072/f1p2/1657;i2_LQ_LWC_c83016/f1p0/2871;i2_LQ_LWC_c8553/f1p0/2955	K13464+K16189+K13464+K14508+K14500+K14508+K14484+K14487+K14508+K13449+K14497+K14497+K14497
Metabolism	Biosynthesis of other secondary metabolites	Isoquinoline alkaloid biosynthesis	2	67	0.332768	0.977506	ko00950	i1_LQ_LWC_c19462/f1p8/1851;i1_LQ_LWC_c5830/f1p0/1776	K01592+K01592
Metabolism	Amino acid metabolism	Glycine, serine and threonine metabolism	6	273	0.353589	0.999264	ko00260	i1_LQ_LWC_c25003/f1p2/1848;i2_HQ_LWC_c96413/f15p2/2159;i2_LQ_LWC_c133251/f1p7/2028;i2_LQ_LWC_c24887/f1p4/2368;i2_LQ_LWC_c39867/f1p2/2990;i3_LQ_LWC_c26275/f1p0/3808	K00600+K15633+K00058+K00058+K15918+K00058
Genetic Information Processing	Translation	Ribosome	5	233	0.395326	0.999264	ko03010	i0_LQ_LWC_c1013/f1p8/914;i0_LQ_LWC_c1714/f1p0/605;i0_LQ_LWC_c454/f1p0/818;i2_LQ_LWC_c37671/f1p0/2499;i2_LQ_LWC_c86425/f1p2/2606	K02866+K02912+K02883+K02926+K02888
Metabolism	Metabolism of other amino acids	beta-Alanine metabolism	4	198	0.465598	0.999264	ko00410	i1_HQ_LWC_c14908/f4p0/1879;i1_LQ_LWC_c34699/f1p0/1833;i2_HQ_LWC_c128263/f80p4/2315;i2_LQ_LWC_c65387/f1p7/2498	K01580+K13366+K17839+K17839
Metabolism	Amino acid metabolism	Arginine and proline metabolism	5	255	0.471643	0.999264	ko00330	i2_LQ_LWC_c20276/f1p18/2039;i2_LQ_LWC_c70115/f1p1/2322;i1_LQ_LWC_c34699/f1p0/1833;i2_HQ_LWC_c128263/f80p4/2315;i2_LQ_LWC_c65387/f1p7/2498	K01611+K00318+K13366+K17839+K17839
Metabolism	Carbohydrate metabolism	Ascorbate and aldarate metabolism	3	151	0.501583	0.999264	ko00053	i1_LQ_LWC_c20014/f1p0/1955;i1_LQ_LWC_c20041/f1p2/1709;i2_LQ_LWC_c86865/f1p1/2407	K08232+K08232+K08232
Genetic Information Processing	Replication and repair	Base excision repair	2	98	0.519843	0.999264	ko03410	i1_LQ_LWC_c32216/f1p1/1440;i2_LQ_LWC_c108577/f1p2/2394	K01246+K01246
Metabolism	Amino acid metabolism	Cysteine and methionine metabolism	6	327	0.521691	0.999264	ko00270	i1_HQ_LWC_c27685/f2p0/1844;i1_HQ_LWC_c37448/f2p4/1393;i2_LQ_LWC_c20276/f1p18/2039;i3_LQ_LWC_c30653/f1p0/3037;i1_LQ_LWC_c13659/f1p0/1230;i2_LQ_LWC_c70254/f1p3/2494	K01761+K05933+K01611+K21456+K01738+K00016
Metabolism	Glycan biosynthesis and metabolism	Other types of O-glycan biosynthesis	1	43	0.536314	0.999264	ko00514	i3_LQ_LWC_c37641/f1p3/3207	K09667
Metabolism	Lipid metabolism	Fatty acid biosynthesis	4	219	0.544382	0.999264	ko00061	i2_LQ_LWC_c21249/f1p6/2750;i2_LQ_LWC_c86622/f1p5/2829;i2_LQ_LWC_c88746/f1p8/2284;i3_LQ_LWC_c12399/f1p0/4024	K01897+K01897+K01897+K01897
Metabolism	Lipid metabolism	Ether lipid metabolism	2	108	0.572433	0.999264	ko00565	i2_HQ_LWC_c46671/f3p1/2652;i2_LQ_LWC_c34041/f1p1/2493	K01115+K01115
Metabolism	Global and overview maps	Fatty acid metabolism	6	349	0.585537	0.999264	ko01212	i2_LQ_LWC_c21249/f1p6/2750;i2_LQ_LWC_c65641/f1p0/2233;i2_LQ_LWC_c86622/f1p5/2829;i2_LQ_LWC_c88746/f1p8/2284;i3_HQ_LWC_c1642/f9p0/3229;i3_LQ_LWC_c12399/f1p0/4024	K01897+K00232+K01897+K01897+K10251+K01897
Metabolism	Global and overview maps	2-Oxocarboxylic acid metabolism	3	174	0.597498	0.999264	ko01210	i2_LQ_LWC_c101905/f1p5/2501;i1_LQ_LWC_c4251/f1p0/1874;i2_HQ_LWC_c3668/f3p1/2192	K00814+K00031+K14682
Metabolism	Lipid metabolism	Biosynthesis of unsaturated fatty acids	2	114	0.601928	0.999264	ko01040	i2_LQ_LWC_c65641/f1p0/2233;i3_HQ_LWC_c1642/f9p0/3229	K00232+K10251
Genetic Information Processing	Replication and repair	DNA replication	2	118	0.620727	0.999264	ko03030	i2_LQ_LWC_c52423/f1p3/2089;i3_LQ_LWC_c23599/f1p0/3219	K07466+K07466
Genetic Information Processing	Folding, sorting and degradation	Protein processing in endoplasmic reticulum	11	661	0.625529	0.999264	ko04141	i2_LQ_LWC_c24884/f1p1/2277;i2_LQ_LWC_c32298/f1p1/2277;i1_LQ_LWC_c21225/f1p0/1872;i2_LQ_LWC_c68227/f1p0/2519;i2_HQ_LWC_c43630/f6p12/2432;i2_LQ_LWC_c11169/f1p1/2404;i2_LQ_LWC_c20795/f1p3/2173;i2_LQ_LWC_c48249/f1p5/2266;i2_LQ_LWC_c7394/f1p7/2310;i2_LQ_LWC_c81950/f1p8/2780;i2_LQ_LWC_c84968/f1p1/2090	K10666+K10666+K04523+K10956+K03283+K14004+K08057+K03283+K03283+K13525+K03283
Genetic Information Processing	Translation	RNA transport	10	606	0.634027	0.999264	ko03013	i1_LQ_LWC_c11519/f1p0/1736;i2_LQ_LWC_c27276/f1p4/2121;i2_LQ_LWC_c52959/f1p4/2798;i4_LQ_LWC_c19347/f1p0/4594;i5_LQ_LWC_c2500/f1p2/5514;i5_LQ_LWC_c9891/f1p0/5122;i1_LQ_LWC_c17900/f1p0/1799;i6_LQ_LWC_c387/f1p0/6067;i2_LQ_LWC_c106554/f1p11/2769;i2_LQ_LWC_c11169/f1p1/2404	K14320+K13137+K14289+K14303+K14303+K14312+K03231+K03260+K12875+K14004
Metabolism	Lipid metabolism	Cutin, suberine and wax biosynthesis	2	124	0.647634	0.999264	ko00073	i1_LQ_LWC_c19949/f1p0/1805;i2_LQ_LWC_c49403/f1p9/2596	K15398+K15404
Organismal Systems	Environmental adaptation	Circadian rhythm - plant	5	312	0.649975	0.999264	ko04712	i2_HQ_LWC_c4682/f2p1/2509;i2_LQ_LWC_c32991/f1p0/2980;i3_LQ_LWC_c11954/f1p1/3621;i4_LQ_LWC_c13384/f1p0/4407;i7_LQ_LWC_c73/f1p0/7191	K16241+K16223+K12133+K12133+K12133
Genetic Information Processing	Replication and repair	Mismatch repair	2	126	0.656261	0.999264	ko03430	i2_LQ_LWC_c52423/f1p3/2089;i3_LQ_LWC_c23599/f1p0/3219	K07466+K07466
Metabolism	Energy metabolism	Sulfur metabolism	1	62	0.670051	0.999264	ko00920	i1_LQ_LWC_c13659/f1p0/1230	K01738
Metabolism	Metabolism of cofactors and vitamins	Porphyrin and chlorophyll metabolism	2	132	0.681135	0.999264	ko00860	i1_LQ_LWC_c18213/f1p0/1889;i1_LQ_LWC_c36395/f1p0/1965	K01698+K00231
Metabolism	Lipid metabolism	Glycerolipid metabolism	5	332	0.70275	0.999264	ko00561	i1_HQ_LWC_c39202/f23p4/1853;i4_LQ_LWC_c7637/f1p0/4375;i2_LQ_LWC_c39867/f1p2/2990;i3_LQ_LWC_c27739/f1p0/3454;i6_LQ_LWC_c361/f1p0/6370	K13508+K13508+K15918+K00901+K00901
Metabolism	Metabolism of cofactors and vitamins	One carbon pool by folate	1	69	0.708958	0.999264	ko00670	i1_LQ_LWC_c25003/f1p2/1848	K00600
Metabolism	Biosynthesis of other secondary metabolites	Phenylpropanoid biosynthesis	8	527	0.719113	0.999264	ko00940	i2_HQ_LWC_c36712/f4p9/2493;i2_HQ_LWC_c81952/f2p10/2617;i1_LQ_LWC_c14033/f1p0/1417;i1_LQ_LWC_c14107/f1p0/1424;i1_LQ_LWC_c38123/f1p0/1316;i1_LQ_LWC_c7309/f1p0/1624;i1_HQ_LWC_c16719/f2p0/1831;i2_LQ_LWC_c60107/f21p11/2100	K10775+K10775+K00430+K00083+K00430+K09753+K05350+K01904
Metabolism	Carbohydrate metabolism	Butanoate metabolism	1	71	0.719209	0.999264	ko00650	i1_HQ_LWC_c14908/f4p0/1879	K01580
Metabolism	Carbohydrate metabolism	Galactose metabolism	3	219	0.747537	0.999264	ko00052	i2_HQ_LWC_c51689/f2p0/2121;i2_LQ_LWC_c68103/f1p0/2986;i2_LQ_LWC_c8317/f1p7/2886	K01193+K06611+K06617
Metabolism	Metabolism of cofactors and vitamins	Pantothenate and CoA biosynthesis	1	78	0.752337	0.999264	ko00770	i1_LQ_LWC_c23325/f1p0/1499	K00606
Metabolism	Metabolism of other amino acids	Cyanoamino acid metabolism	3	229	0.774052	0.999264	ko00460	i1_HQ_LWC_c16719/f2p0/1831;i1_LQ_LWC_c25003/f1p2/1848;i2_LQ_LWC_c66398/f1p1/2501	K05350+K00600+K01455
Metabolism	Metabolism of cofactors and vitamins	Nicotinate and nicotinamide metabolism	1	84	0.777614	0.999264	ko00760	i2_LQ_LWC_c69748/f1p0/2232	K06210
Metabolism	Global and overview maps	Metabolic pathways	122	7232	0.782973	0.999264	ko01100	i1_HQ_LWC_c14970/f3p0/1516;i1_HQ_LWC_c25815/f2p5/1363;i1_HQ_LWC_c39202/f23p4/1853;i1_LQ_LWC_c19949/f1p0/1805;i1_LQ_LWC_c34860/f1p8/1945;i2_HQ_LWC_c127791/f61p14/2141;i2_HQ_LWC_c36712/f4p9/2493;i2_HQ_LWC_c81952/f2p10/2617;i2_LQ_LWC_c13097/f1p0/2421;i2_LQ_LWC_c59425/f1p1/2072;i2_LQ_LWC_c66204/f1p0/2430;i3_HQ_LWC_c31984/f16p4/3249;i4_LQ_LWC_c33454/f1p0/4177;i4_LQ_LWC_c7637/f1p0/4375;i1_HQ_LWC_c19664…	K10712+K13222+K13508+K15398+K15397+K15397+K10775+K10775+K10712+K18207+K12349+K16055+K15397+K13508+K05894+K01723+K05933+K01723+K02641+K00430+K00083+K01698+K01592+K08232+K08232+K00606+K01858+K03146+K02548+K00231+K00430+K01592+K09753+K04122+K01193+K01490+K00695+K00454+K06125+K01611+K01723+K01662+K03883+K01886+K01968+K01723+K01953+K06210+K00318+K01568+K00695+K02641+K08232+K00454+K00737+K00454+K00695+…
Metabolism	Lipid metabolism	Sphingolipid metabolism	2	171	0.808836	0.999264	ko00600	i2_LQ_LWC_c66204/f1p0/2430;i2_LQ_LWC_c26983/f1p0/2099	K12349+K04715
Metabolism	Carbohydrate metabolism	Starch and sucrose metabolism	10	715	0.818319	0.999264	ko00500	i3_HQ_LWC_c31984/f16p4/3249;i1_LQ_LWC_c17431/f1p0/1653;i1_LQ_LWC_c34688/f1p2/1866;i2_HQ_LWC_c51689/f2p0/2121;i2_LQ_LWC_c108938/f1p8/3004;i2_LQ_LWC_c12958/f5p6/2131;i2_LQ_LWC_c8199/f1p5/2778;i4_LQ_LWC_c8766/f1p0/4323;i1_HQ_LWC_c16719/f2p0/1831;i2_LQ_LWC_c106375/f1p65/2328	K16055+K07024+K01177+K01193+K00695+K01177+K00695+K00695+K05350+K00975
Metabolism	Amino acid metabolism	Phenylalanine metabolism	3	252	0.826442	0.999264	ko00360	i2_HQ_LWC_c36712/f4p9/2493;i2_HQ_LWC_c81952/f2p10/2617;i2_LQ_LWC_c60107/f21p11/2100	K10775+K10775+K01904
Genetic Information Processing	Replication and repair	Homologous recombination	2	179	0.828614	0.999264	ko03440	i2_LQ_LWC_c52423/f1p3/2089;i3_LQ_LWC_c23599/f1p0/3219	K07466+K07466
Environmental Information Processing	Membrane transport	ABC transporters	3	258	0.838279	0.999264	ko02010	i3_LQ_LWC_c10721/f1p1/3126;i4_HQ_LWC_c1876/f4p0/4421;i4_LQ_LWC_c15438/f1p0/4064	K05681+K05658+K05658
Metabolism	Amino acid metabolism	Lysine degradation	2	186	0.844392	0.999264	ko00310	i3_LQ_LWC_c13944/f1p8/3106;i5_LQ_LWC_c2731/f1p0/5441	K11420+K11420
Metabolism	Carbohydrate metabolism	Pentose and glucuronate interconversions	1	106	0.850195	0.999264	ko00040	i1_LQ_LWC_c32188/f1p1/1672	K01728
Genetic Information Processing	Replication and repair	Nucleotide excision repair	2	190	0.852807	0.999264	ko03420	i2_LQ_LWC_c52423/f1p3/2089;i3_LQ_LWC_c23599/f1p0/3219	K07466+K07466
Metabolism	Metabolism of other amino acids	Selenocompound metabolism	1	111	0.863071	0.999264	ko00450	i1_HQ_LWC_c27685/f2p0/1844	K01761
Cellular Processes	Transport and catabolism	Phagosome	3	274	0.866502	0.999264	ko04145	i2_LQ_LWC_c68227/f1p0/2519;i1_HQ_LWC_c2392/f4p2/1745;i2_LQ_LWC_c20795/f1p3/2173	K10956+K07375+K08057
Environmental Information Processing	Signal transduction	Phosphatidylinositol signaling system	3	284	0.881864	0.999264	ko04070	i3_LQ_LWC_c21234/f1p1/3665;i3_LQ_LWC_c27739/f1p0/3454;i6_LQ_LWC_c361/f1p0/6370	K13024+K00901+K00901
Metabolism	Glycan biosynthesis and metabolism	N-Glycan biosynthesis	1	122	0.887647	0.999264	ko00510	i3_LQ_LWC_c31386/f1p0/3101	K00737
Metabolism	Nucleotide metabolism	Pyrimidine metabolism	3	289	0.88894	0.999264	ko00240	i2_LQ_LWC_c24058/f1p3/2293;i1_HQ_LWC_c37036/f8p1/1365;i2_LQ_LWC_c22067/f1p0/2400	K14641+K06966+K06966
Metabolism	Nucleotide metabolism	Purine metabolism	5	443	0.89612	0.999264	ko00230	i2_LQ_LWC_c24058/f1p3/2293;i1_HQ_LWC_c37036/f8p1/1365;i2_LQ_LWC_c107901/f1p4/2909;i2_LQ_LWC_c22067/f1p0/2400;i3_LQ_LWC_c13894/f1p6/3074	K14641+K06966+K01490+K06966+K00948
Cellular Processes	Transport and catabolism	Endocytosis	8	665	0.906587	0.999264	ko04144	i2_LQ_LWC_c114838/f1p0/2096;i5_LQ_LWC_c10548/f1p12/5049;i2_HQ_LWC_c43630/f6p12/2432;i2_HQ_LWC_c46671/f3p1/2652;i2_LQ_LWC_c34041/f1p1/2493;i2_LQ_LWC_c48249/f1p5/2266;i2_LQ_LWC_c7394/f1p7/2310;i2_LQ_LWC_c84968/f1p1/2090	K12471+K19366+K03283+K01115+K01115+K03283+K03283+K03283
Metabolism	Energy metabolism	Oxidative phosphorylation	5	473	0.924514	0.999264	ko00190	i2_LQ_LWC_c102203/f1p4/2335;i2_LQ_LWC_c31986/f1p11/3372;i3_LQ_LWC_c34744/f1p0/3257;i5_LQ_LWC_c10200/f1p3/5154;i2_LQ_LWC_c70818/f1p3/2546	K01507+K03883+K01535+K01535+K02133
Genetic Information Processing	Translation	mRNA surveillance pathway	5	476	0.926937	0.999264	ko03015	i3_LQ_LWC_c10237/f1p2/3834;i3_LQ_LWC_c10580/f1p10/3412;i2_HQ_LWC_c116532/f12p0/2116;i2_LQ_LWC_c106554/f1p11/2769;i2_LQ_LWC_c5557/f1p1/2610	K14400+K14376+K03265+K12875+K11584
Genetic Information Processing	Folding, sorting and degradation	Protein export	1	148	0.929648	0.999264	ko03060	i2_LQ_LWC_c68227/f1p0/2519	K10956
Metabolism	Carbohydrate metabolism	Propanoate metabolism	1	149	0.930904	0.999264	ko00640	i2_LQ_LWC_c70254/f1p3/2494	K00016
Metabolism	Carbohydrate metabolism	Pyruvate metabolism	10	883	0.953998	0.999264	ko00620	i1_HQ_LWC_c6243/f3p3/1886;i1_LQ_LWC_c10305/f1p0/1482;i1_LQ_LWC_c17522/f1p0/1444;i1_LQ_LWC_c24319/f1p28/1532;i2_HQ_LWC_c115609/f12p0/2230;i2_HQ_LWC_c84920/f2p7/2155;i2_LQ_LWC_c24919/f1p1/2115;i2_LQ_LWC_c35738/f1p5/2830;i2_LQ_LWC_c39981/f1p2/2188;i2_LQ_LWC_c70254/f1p3/2494	K01610+K00161+K00161+K00161+K00029+K00029+K00029+K01610+K00029+K00016
Genetic Information Processing	Transcription	Spliceosome	8	752	0.958917	0.999264	ko03040	i1_LQ_LWC_c8274/f1p2/1720;i4_LQ_LWC_c29428/f1p0/4405;i5_LQ_LWC_c2277/f1p2/5082;i2_HQ_LWC_c43630/f6p12/2432;i2_LQ_LWC_c106554/f1p11/2769;i2_LQ_LWC_c48249/f1p5/2266;i2_LQ_LWC_c7394/f1p7/2310;i2_LQ_LWC_c84968/f1p1/2090	K12817+K12741+K12828+K03283+K12875+K03283+K03283+K03283
Metabolism	Metabolism of terpenoids and polyketides	Terpenoid backbone biosynthesis	1	183	0.962584	0.999264	ko00900	i2_LQ_LWC_c23711/f1p0/2695	K01662
Cellular Processes	Transport and catabolism	Autophagy - other eukaryotes	1	192	0.968199	0.999264	ko04136	i2_LQ_LWC_c34272/f1p0/2238	K08331
Metabolism	Amino acid metabolism	Valine, leucine and isoleucine degradation	1	195	0.969878	0.999264	ko00280	i2_LQ_LWC_c34591/f1p2/2930	K01968
Genetic Information Processing	Translation	Aminoacyl-tRNA biosynthesis	1	217	0.979767	0.999264	ko00970	i2_LQ_LWC_c33947/f1p0/2977	K01886
Metabolism	Carbohydrate metabolism	Fructose and mannose metabolism	1	226	0.98281	0.999264	ko00051	i2_LQ_LWC_c86038/f1p3/2904	K00895
Metabolism	Energy metabolism	Carbon fixation in photosynthetic organisms	7	771	0.984923	0.999264	ko00710	i2_LQ_LWC_c101905/f1p5/2501;i1_HQ_LWC_c6243/f3p3/1886;i2_HQ_LWC_c115609/f12p0/2230;i2_HQ_LWC_c84920/f2p7/2155;i2_LQ_LWC_c24919/f1p1/2115;i2_LQ_LWC_c35738/f1p5/2830;i2_LQ_LWC_c39981/f1p2/2188	K00814+K01610+K00029+K00029+K00029+K01610+K00029
Metabolism	Energy metabolism	Photosynthesis	4	539	0.987236	0.999264	ko00195	i1_LQ_LWC_c13173/f1p9/1432;i1_LQ_LWC_c26510/f1p0/1231;i2_LQ_LWC_c86215/f1p2/2885;i3_LQ_LWC_c2765/f1p1/3397	K02641+K02639+K02641+K02639
Metabolism	Carbohydrate metabolism	Inositol phosphate metabolism	1	256	0.990021	0.999264	ko00562	i1_LQ_LWC_c26276/f1p0/1199	K01858
Metabolism	Carbohydrate metabolism	Amino sugar and nucleotide sugar metabolism	3	468	0.990208	0.999264	ko00520	i1_LQ_LWC_c26524/f1p0/1291;i1_LQ_LWC_c38514/f1p0/1225;i2_LQ_LWC_c106375/f1p65/2328	K20547+K20547+K00975
Genetic Information Processing	Folding, sorting and degradation	Ubiquitin mediated proteolysis	2	423	0.995815	0.999264	ko04120	i2_LQ_LWC_c68597/f1p0/2967;i2_LQ_LWC_c133568/f1p1/2053	K10590+K04506
Genetic Information Processing	Folding, sorting and degradation	RNA degradation	1	399	0.999264	0.999264	ko03018	i2_LQ_LWC_c76186/f1p32/2073	K14442
