# Supplementary material for: Transcriptome Reveals the Dynamic Response Mechanism of Pearl Millet Roots under Drought Stress
Source: Genes (Basel). 2021 Dec 15;12(12):1988. doi: 10.3390/genes12121988 (PMC8701094; doi:10.3390/genes12121988)
Supplement: Supplementary file 1 [file genes-12-01988-s001.zip › Supplemental Table S6.xlsx]

## Sheet: Supplemental Table 6
Supplemental Table S6. KEGG enrichment at 48h
KEGG_A_class	KEGG_B_class	Pathway	out (708)	All (15658)	Pvalue	Qvalue	Pathway ID	Genes	K_IDs
Metabolism	Global and overview maps	Biosynthesis of secondary metabolites	240	3778	1.28095e-09	1.43467e-07	ko01110	i1_HQ_LWC_c40038/f7p1/1947;i1_LQ_LWC_c11701/f1p0/1840;i1_LQ_LWC_c14037/f1p0/1411;i1_LQ_LWC_c18672/f1p0/1968;i1_LQ_LWC_c18884/f1p0/1904;i1_LQ_LWC_c19247/f1p0/1813;i1_LQ_LWC_c29876/f1p0/1967;i1_LQ_LWC_c34860/f1p8/1945;i1_LQ_LWC_c35827/f1p3/1870;i1_LQ_LWC_c37897/f1p2/1159;i1_LQ_LWC_c41350/f1p0/1903;i1_LQ_LWC_c8707/f1p0/1906;i1_LQ_LWC_c8712/f1p7/1790;i2_HQ_LWC_c111562/f2p9/2065;i2_HQ_LWC_c127436/f5p0…	K15397+K15397+K15746+K10717+K15397+K13029+K14760+K15397+K15095+K11778+K13071+K15095+K15746+K15397+K13508+K13600+K13064+K13508+K15095+K13508+K13064+K15397+K13064+K15095+K15095+K15397+K13508+K13071+K13071+K13508+K15397+K14157+K14157+K13064+K14157+K14157+K08099+K08233+K01592+K02548+K05894+K01620+K09755+K01592+K00006+K00430+K00083+K00430+K00083+K00430+K05894+K01792+K01592+K01953+K01581+K08233+K02291+…
Environmental Information Processing	Signal transduction	Plant hormone signal transduction	61	612	5.04753e-09	2.82662e-07	ko04075	i1_HQ_LWC_c2716/f3p0/1731;i1_LQ_LWC_c10385/f1p1/1974;i1_LQ_LWC_c13503/f1p0/1216;i1_LQ_LWC_c17140/f1p0/1733;i1_LQ_LWC_c21069/f1p0/1718;i1_LQ_LWC_c21913/f1p0/1455;i1_LQ_LWC_c23080/f1p0/1821;i1_LQ_LWC_c24499/f1p0/1906;i1_LQ_LWC_c32624/f1p3/1793;i1_LQ_LWC_c35538/f1p6/1792;i1_LQ_LWC_c38207/f1p0/1353;i1_LQ_LWC_c9469/f1p6/1650;i2_HQ_LWC_c126642/f12p1/2530;i2_HQ_LWC_c2464/f5p1/2279;i2_LQ_LWC_c10154/f1p4/…	K14432+K14431+K14484+K14432+K14432+K14492+K14431+K14484+K14432+K16189+K14484+K14432+K14491+K14487+K14506+K14432+K14484+K14492+K14506+K14432+K14491+K14487+K14487+K14432+K14508+K14431+K14431+K14432+K16189+K16189+K14497+K14497+K14497+K14497+K14497+K14497+K14497+K14498+K14498+K14497+K14497+K14497+K14497+K14497+K14497+K14497+K14497+K14509+K14497+K14497+K14497+K14497+K14497+K14509+K14497+K14497+K14497+…
Metabolism	Lipid metabolism	Glycerophospholipid metabolism	42	359	1.58872e-08	5.93121e-07	ko00564	i1_LQ_LWC_c24326/f1p2/1464;i2_HQ_LWC_c127436/f5p0/2187;i2_HQ_LWC_c34105/f3p4/2151;i2_LQ_LWC_c112947/f1p3/2127;i2_LQ_LWC_c67400/f1p2/2241;i2_LQ_LWC_c71938/f1p2/2499;i2_LQ_LWC_c75165/f1p0/2036;i1_LQ_LWC_c11044/f1p7/2008;i1_LQ_LWC_c20217/f1p0/1488;i2_LQ_LWC_c107833/f1p0/2287;i2_LQ_LWC_c36000/f1p1/2118;i2_LQ_LWC_c83274/f1p4/2662;i4_LQ_LWC_c6101/f1p0/4626;i1_HQ_LWC_c28134/f6p0/1371;i1_LQ_LWC_c32593/f1…	K14156+K13508+K13508+K13508+K13508+K13508+K14156+K00006+K01126+K00006+K05929+K05929+K01126+K00968+K00901+K00993+K00901+K01115+K01115+K00968+K00006+K00901+K00901+K01115+K00901+K00901+K01115+K01115+K01115+K01115+K01115+K00901+K01115+K01115+K01115+K01115+K01115+K00901+K00901+K00993+K00901+K00901
Environmental Information Processing	Signal transduction	MAPK signaling pathway - plant	46	473	8.3609e-07	2.34105e-05	ko04016	i1_HQ_LWC_c2557/f7p0/1599;i2_LQ_LWC_c115281/f1p0/2017;i2_LQ_LWC_c37456/f1p0/2534;i2_LQ_LWC_c39247/f1p0/2473;i2_LQ_LWC_c69222/f1p1/2913;i2_LQ_LWC_c84684/f1p15/3654;i1_HQ_LWC_c24128/f2p2/1978;i1_LQ_LWC_c4082/f1p0/1890;i1_HQ_LWC_c14899/f5p0/1785;i1_HQ_LWC_c1721/f3p0/1934;i1_LQ_LWC_c21721/f2p37/1623;i1_LQ_LWC_c28031/f9p0/1774;i1_LQ_LWC_c30654/f1p0/1937;i1_LQ_LWC_c31699/f1p0/1980;i1_LQ_LWC_c33057/f1p0…	K20536+K20726+K20726+K20726+K20536+K20718+K14497+K14497+K14497+K03781+K14497+K14497+K14497+K14497+K14498+K03781+K14498+K14497+K03781+K14497+K14497+K03781+K14497+K14497+K14497+K14497+K14497+K03781+K14509+K14497+K13447+K14497+K14497+K14497+K14497+K14509+K14497+K14497+K13420+K14497+K17686+K13420+K14497+K14497+K14497+K14513
Metabolism	Amino acid metabolism	Tyrosine metabolism	18	106	1.15747e-06	2.59272e-05	ko00350	i1_HQ_LWC_c14889/f4p0/2008;i1_LQ_LWC_c10854/f1p0/1860;i1_LQ_LWC_c19462/f1p8/1851;i1_LQ_LWC_c5830/f1p0/1776;i2_HQ_LWC_c87396/f2p1/2766;i2_LQ_LWC_c32964/f1p1/2588;i2_LQ_LWC_c70013/f1p1/2946;i3_LQ_LWC_c14013/f1p0/3016;i3_LQ_LWC_c21815/f1p0/3196;i1_HQ_LWC_c14907/f12p0/1625;i1_LQ_LWC_c11146/f1p0/1607;i1_LQ_LWC_c5940/f1p0/1995;i2_HQ_LWC_c15093/f8p1/2718;i2_HQ_LWC_c20554/f2p1/1966;i2_HQ_LWC_c52406/f2p1/…	K01592+K01592+K01592+K01592+K00451+K00451+K00451+K01592+K01592+K18857+K18857+K00276+K00276+K18857+K00276+K14454+K00276+K00276
Metabolism	Global and overview maps	Metabolic pathways	379	7232	3.65678e-05	0.000647689	ko01100	i1_HQ_LWC_c25815/f2p5/1363;i1_HQ_LWC_c40038/f7p1/1947;i1_LQ_LWC_c11701/f1p0/1840;i1_LQ_LWC_c14037/f1p0/1411;i1_LQ_LWC_c18672/f1p0/1968;i1_LQ_LWC_c18884/f1p0/1904;i1_LQ_LWC_c24326/f1p2/1464;i1_LQ_LWC_c29832/f1p0/1535;i1_LQ_LWC_c29876/f1p0/1967;i1_LQ_LWC_c33717/f1p5/1817;i1_LQ_LWC_c34860/f1p8/1945;i1_LQ_LWC_c37857/f1p0/1374;i1_LQ_LWC_c4782/f1p2/1508;i1_LQ_LWC_c8712/f1p7/1790;i2_HQ_LWC_c111562/f2p9/…	K13222+K15397+K15397+K15746+K10717+K15397+K14156+K16871+K14760+K10532+K15397+K10781+K10781+K15746+K15397+K13508+K13600+K13064+K10781+K15398+K13508+K10781+K13508+K13064+K14413+K15397+K10712+K13064+K10781+K15398+K15397+K13508+K13508+K14156+K15397+K14157+K16055+K17108+K14157+K17761+K10781+K13064+K16055+K17108+K12446+K15398+K17108+K17108+K17108+K16055+K17108+K14157+K10781+K17108+K16055+K14157+K17108+…
Metabolism	Biosynthesis of other secondary metabolites	Isoquinoline alkaloid biosynthesis	12	67	4.04806e-05	0.000647689	ko00950	i1_HQ_LWC_c14889/f4p0/2008;i1_LQ_LWC_c10854/f1p0/1860;i1_LQ_LWC_c19462/f1p8/1851;i1_LQ_LWC_c5830/f1p0/1776;i3_LQ_LWC_c14013/f1p0/3016;i3_LQ_LWC_c21815/f1p0/3196;i1_LQ_LWC_c5940/f1p0/1995;i2_HQ_LWC_c15093/f8p1/2718;i2_HQ_LWC_c52406/f2p1/2642;i2_LQ_LWC_c3029/f1p1/2500;i2_LQ_LWC_c7872/f15p2/2851;i3_LQ_LWC_c35308/f1p1/3755	K01592+K01592+K01592+K01592+K01592+K01592+K00276+K00276+K00276+K14454+K00276+K00276
Metabolism	Biosynthesis of other secondary metabolites	Phenylpropanoid biosynthesis	44	527	6.65048e-05	0.000931067	ko00940	i1_HQ_LWC_c14882/f6p0/1942;i1_HQ_LWC_c27462/f22p0/1965;i1_LQ_LWC_c31771/f1p0/1963;i2_HQ_LWC_c2449/f5p0/2695;i2_LQ_LWC_c11308/f1p7/2658;i2_LQ_LWC_c14049/f1p3/2049;i2_LQ_LWC_c18349/f1p17/2523;i3_LQ_LWC_c19350/f1p0/3696;i1_HQ_LWC_c8785/f2p0/1985;i1_LQ_LWC_c13586/f1p0/1319;i1_LQ_LWC_c13874/f1p9/1265;i1_LQ_LWC_c14033/f1p0/1417;i1_LQ_LWC_c14107/f1p0/1424;i1_LQ_LWC_c14441/f1p0/1436;i1_LQ_LWC_c24228/f1p2…	K12355+K12355+K12355+K13064+K13064+K12355+K13064+K13064+K09755+K00430+K00083+K00430+K00083+K00430+K00430+K00430+K00083+K00430+K00430+K00430+K00083+K09755+K00430+K00430+K00430+K00083+K00430+K13065+K01904+K01904+K01188+K01188+K01188+K13065+K01188+K00487+K01188+K01188+K05349+K01188+K01188+K05349+K01904+K01904
Metabolism	Metabolism of terpenoids and polyketides	Carotenoid biosynthesis	16	118	8.10042e-05	0.00100805	ko00906	i1_LQ_LWC_c14037/f1p0/1411;i1_LQ_LWC_c8712/f1p7/1790;i1_HQ_LWC_c29775/f2p0/1993;i1_LQ_LWC_c24225/f1p3/1991;i1_LQ_LWC_c7806/f1p0/1815;i2_HQ_LWC_c17034/f3p2/2516;i2_HQ_LWC_c43473/f17p5/2278;i2_HQ_LWC_c7356/f5p8/2469;i2_LQ_LWC_c108730/f1p8/2689;i2_LQ_LWC_c133033/f1p2/2007;i2_LQ_LWC_c133041/f1p2/2005;i2_LQ_LWC_c19358/f1p1/2170;i2_LQ_LWC_c66744/f1p0/2384;i2_LQ_LWC_c83295/f1p1/2707;i2_LQ_LWC_c87204/f1p…	K15746+K15746+K09843+K02291+K09843+K09840+K09840+K09838+K09838+K09843+K09843+K09843+K02291+K09840+K09843+K09838
Metabolism	Lipid metabolism	Ether lipid metabolism	15	108	0.000101794	0.00114009	ko00565	i1_LQ_LWC_c32931/f1p5/1581;i2_HQ_LWC_c78103/f12p2/2678;i2_LQ_LWC_c104918/f1p26/3040;i2_LQ_LWC_c69717/f1p7/2777;i2_LQ_LWC_c91986/f1p23/2911;i2_LQ_LWC_c95210/f1p12/2964;i3_LQ_LWC_c10305/f1p0/3836;i3_LQ_LWC_c14773/f1p0/3059;i3_LQ_LWC_c24616/f1p18/4079;i3_LQ_LWC_c39851/f1p2/3033;i3_LQ_LWC_c44914/f1p0/3023;i3_LQ_LWC_c4542/f1p2/3181;i3_LQ_LWC_c5517/f1p0/3366;i4_LQ_LWC_c13602/f1p0/4859;i4_LQ_LWC_c27479/…	K00993+K01115+K01115+K01115+K01115+K01115+K01115+K01115+K01115+K01115+K01115+K01115+K01115+K01115+K00993
Metabolism	Carbohydrate metabolism	Galactose metabolism	22	219	0.00039293	0.00400074	ko00052	i1_HQ_LWC_c641/f20p0/1517;i1_LQ_LWC_c35685/f1p2/1632;i1_LQ_LWC_c7544/f1p0/1502;i2_HQ_LWC_c11245/f20p14/2648;i2_HQ_LWC_c127259/f125p14/2687;i2_HQ_LWC_c2653/f8p1/2736;i2_LQ_LWC_c105200/f1p0/2265;i2_LQ_LWC_c107376/f1p5/2647;i2_LQ_LWC_c21684/f1p7/2862;i2_LQ_LWC_c48037/f1p14/2752;i2_LQ_LWC_c68103/f1p0/2986;i2_LQ_LWC_c8317/f1p7/2886;i2_LQ_LWC_c84861/f1p6/3128;i3_HQ_LWC_c15651/f2p0/3023;i3_LQ_LWC_c27289…	K18819+K18819+K18819+K06617+K06617+K06617+K06617+K06617+K06617+K06617+K06611+K06617+K06617+K06617+K06617+K06617+K06617+K07407+K07407+K07407+K07407+K01835
Metabolism	Amino acid metabolism	Arginine and proline metabolism	24	255	0.000568544	0.00530641	ko00330	i1_LQ_LWC_c20954/f1p12/1603;i1_LQ_LWC_c29618/f2p0/1580;i2_HQ_LWC_c128464/f4p2/2051;i2_HQ_LWC_c59945/f2p9/2057;i2_LQ_LWC_c10127/f1p8/2649;i2_LQ_LWC_c116856/f28p12/2059;i2_LQ_LWC_c70115/f1p1/2322;i2_LQ_LWC_c85593/f1p1/2630;i3_LQ_LWC_c20389/f1p6/3793;i1_LQ_LWC_c36745/f1p0/1973;i1_LQ_LWC_c10603/f1p0/1822;i1_LQ_LWC_c11069/f2p3/1751;i1_LQ_LWC_c34699/f1p0/1833;i2_LQ_LWC_c107445/f1p9/2419;i2_LQ_LWC_c1729…	K01581+K01581+K00294+K01611+K01611+K01611+K00318+K00318+K00472+K00128+K13366+K13366+K13366+K17839+K12657+K12657+K14454+K17839+K17839+K12657+K17839+K17839+K17839+K12657
Metabolism	Amino acid metabolism	Alanine, aspartate and glutamate metabolism	20	213	0.00163094	0.0131256	ko00250	i1_LQ_LWC_c29832/f1p0/1535;i3_LQ_LWC_c14126/f1p0/3016;i1_LQ_LWC_c19894/f1p0/2226;i2_HQ_LWC_c128464/f4p2/2051;i2_HQ_LWC_c38761/f2p2/2441;i2_LQ_LWC_c12035/f1p2/2266;i2_LQ_LWC_c52927/f1p0/2776;i2_LQ_LWC_c69026/f1p2/2204;i2_LQ_LWC_c101905/f1p5/2501;i1_HQ_LWC_c3973/f3p0/1986;i1_LQ_LWC_c12594/f1p0/1707;i1_LQ_LWC_c21976/f1p0/1639;i1_LQ_LWC_c4192/f1p0/1638;i1_LQ_LWC_c4828/f1p3/1914;i2_LQ_LWC_c112349/f1p0…	K16871+K17761+K01953+K00294+K01953+K01953+K00764+K01953+K00814+K01580+K00261+K00827+K00830+K00827+K00261+K14454+K00827+K00261+K01580+K00264
Metabolism	Metabolism of other amino acids	beta-Alanine metabolism	19	198	0.0016407	0.0131256	ko00410	i1_LQ_LWC_c36745/f1p0/1973;i1_HQ_LWC_c3973/f3p0/1986;i1_LQ_LWC_c10603/f1p0/1822;i1_LQ_LWC_c11069/f2p3/1751;i1_LQ_LWC_c34699/f1p0/1833;i1_LQ_LWC_c5940/f1p0/1995;i2_HQ_LWC_c117000/f7p2/2068;i2_HQ_LWC_c127928/f11p2/2091;i2_HQ_LWC_c15093/f8p1/2718;i2_HQ_LWC_c52406/f2p1/2642;i2_LQ_LWC_c107445/f1p9/2419;i2_LQ_LWC_c7386/f1p11/2422;i2_LQ_LWC_c7872/f15p2/2851;i3_HQ_LWC_c2435/f2p0/3763;i3_LQ_LWC_c35308/f1p…	K00128+K01580+K13366+K13366+K13366+K00276+K00140+K00140+K00276+K00276+K17839+K17839+K00276+K17839+K00276+K17839+K17839+K17839+K01580
Metabolism	Metabolism of terpenoids and polyketides	Monoterpenoid biosynthesis	5	21	0.00207171	0.0154687	ko00902	i1_LQ_LWC_c35827/f1p3/1870;i1_LQ_LWC_c8707/f1p0/1906;i2_LQ_LWC_c102915/f1p0/2902;i2_LQ_LWC_c26889/f1p5/2116;i2_LQ_LWC_c39951/f1p5/2806	K15095+K15095+K15095+K15095+K15095
Metabolism	Lipid metabolism	Glycerolipid metabolism	27	332	0.00239167	0.0167417	ko00561	i2_HQ_LWC_c127436/f5p0/2187;i2_HQ_LWC_c34105/f3p4/2151;i2_LQ_LWC_c112947/f1p3/2127;i2_LQ_LWC_c67400/f1p2/2241;i2_LQ_LWC_c71938/f1p2/2499;i2_HQ_LWC_c2700/f2p7/2929;i1_LQ_LWC_c36745/f1p0/1973;i1_HQ_LWC_c38327/f2p2/1777;i1_HQ_LWC_c40472/f2p0/1665;i1_HQ_LWC_c9676/f2p4/1822;i1_LQ_LWC_c32593/f1p0/1863;i1_LQ_LWC_c33177/f1p0/1939;i1_LQ_LWC_c33947/f1p0/2006;i2_LQ_LWC_c13933/f1p2/2005;i2_LQ_LWC_c47185/f1p0…	K13508+K13508+K13508+K13508+K13508+K21362+K00128+K01054+K07407+K07407+K00901+K00901+K07407+K00901+K07407+K01054+K00901+K01054+K00901+K00863+K15918+K00901+K00901+K00901+K00901+K00901+K00901
Metabolism	Metabolism of cofactors and vitamins	Ubiquinone and other terpenoid-quinone biosynthesis	10	82	0.00379137	0.0249784	ko00130	i1_LQ_LWC_c29876/f1p0/1967;i1_HQ_LWC_c16545/f2p0/1748;i1_LQ_LWC_c32716/f1p7/1859;i2_LQ_LWC_c133386/f1p1/2010;i2_LQ_LWC_c25311/f1p1/2345;i1_HQ_LWC_c1936/f8p0/1955;i1_HQ_LWC_c19820/f3p0/1978;i1_LQ_LWC_c7551/f1p5/1917;i2_LQ_LWC_c32460/f1p14/2190;i2_LQ_LWC_c9354/f1p13/2386	K14760+K02548+K02548+K02548+K02548+K01904+K01904+K00487+K01904+K01904
Metabolism	Lipid metabolism	Fatty acid elongation	11	100	0.00545962	0.0339709	ko00062	i1_HQ_LWC_c40038/f7p1/1947;i1_LQ_LWC_c11701/f1p0/1840;i1_LQ_LWC_c18884/f1p0/1904;i1_LQ_LWC_c34860/f1p8/1945;i2_HQ_LWC_c111562/f2p9/2065;i2_LQ_LWC_c116804/f75p6/2213;i2_LQ_LWC_c57461/f1p3/2102;i2_LQ_LWC_c95429/f1p9/2074;i1_LQ_LWC_c37812/f1p0/1278;i2_LQ_LWC_c22912/f1p0/2486;i3_LQ_LWC_c28223/f1p0/3670	K15397+K15397+K15397+K15397+K15397+K15397+K15397+K15397+K10251+K10258+K10258
Metabolism	Carbohydrate metabolism	Inositol phosphate metabolism	21	256	0.00627703	0.0370015	ko00562	i1_LQ_LWC_c22410/f1p0/1767;i1_LQ_LWC_c26276/f1p0/1199;i1_LQ_LWC_c31507/f1p0/1849;i2_HQ_LWC_c10410/f5p13/2323;i2_HQ_LWC_c70668/f2p11/2378;i2_LQ_LWC_c51897/f1p12/2404;i2_LQ_LWC_c69451/f1p14/2571;i10_LQ_LWC_c9/f1p0/10622;i1_LQ_LWC_c17825/f1p0/1948;i2_HQ_LWC_c117000/f7p2/2068;i2_HQ_LWC_c127928/f11p2/2091;i2_LQ_LWC_c17207/f3p1/2343;i2_LQ_LWC_c21550/f1p3/2880;i2_LQ_LWC_c27018/f1p0/2117;i2_LQ_LWC_c75589…	K01858+K01858+K01858+K01858+K01858+K01858+K01858+K00921+K03103+K00140+K00140+K05857+K01858+K03103+K03103+K00889+K00889+K03103+K00921+K00921+K00921
Metabolism	Biosynthesis of other secondary metabolites	Indole alkaloid biosynthesis	4	20	0.0112562	0.0630345	ko00901	i1_HQ_LWC_c39806/f3p0/1458;i1_LQ_LWC_c33512/f1p1/1903;i1_LQ_LWC_c34862/f1p2/1592;i2_LQ_LWC_c37588/f1p3/2528	K21026+K21026+K21026+K21026
Metabolism	Metabolism of other amino acids	Phosphonate and phosphinate metabolism	4	21	0.0134172	0.0715584	ko00440	i1_HQ_LWC_c28134/f6p0/1371;i1_LQ_LWC_c32931/f1p5/1581;i2_LQ_LWC_c119912/f1p1/2334;i4_LQ_LWC_c27479/f1p0/4330	K00968+K00993+K00968+K00993
Metabolism	Lipid metabolism	Sphingolipid metabolism	14	171	0.0232714	0.114026	ko00600	i3_HQ_LWC_c3593/f2p0/3884;i3_LQ_LWC_c24442/f2p0/3301;i3_LQ_LWC_c28512/f1p0/3262;i3_LQ_LWC_c7060/f1p1/3247;i4_HQ_LWC_c2098/f4p0/4570;i4_LQ_LWC_c12137/f1p30/4540;i4_LQ_LWC_c24223/f1p0/4955;i5_LQ_LWC_c3809/f1p0/5676;i5_LQ_LWC_c8734/f1p0/5513;i2_LQ_LWC_c26983/f1p0/2099;i1_HQ_LWC_c40472/f2p0/1665;i1_HQ_LWC_c9676/f2p4/1822;i1_LQ_LWC_c33947/f1p0/2006;i2_LQ_LWC_c47185/f1p0/2290	K17108+K17108+K17108+K17108+K17108+K17108+K17108+K17108+K17108+K04715+K07407+K07407+K07407+K07407
Metabolism	Carbohydrate metabolism	Starch and sucrose metabolism	44	715	0.023416	0.114026	ko00500	i2_HQ_LWC_c7039/f7p0/2375;i3_HQ_LWC_c1597/f7p0/3910;i3_LQ_LWC_c20732/f1p3/3142;i4_HQ_LWC_c31543/f2p0/4220;i4_LQ_LWC_c25319/f1p0/4559;i6_LQ_LWC_c881/f1p0/6197;i1_HQ_LWC_c1770/f5p1/1578;i1_HQ_LWC_c31727/f2p0/2019;i1_LQ_LWC_c17431/f1p0/1653;i1_LQ_LWC_c19516/f1p0/1706;i1_LQ_LWC_c34688/f1p2/1866;i1_LQ_LWC_c35865/f1p0/1861;i1_LQ_LWC_c6024/f1p0/1709;i1_LQ_LWC_c7928/f2p37/1725;i2_HQ_LWC_c126648/f3p12/225…	K19893+K16055+K16055+K16055+K16055+K16055+K01087+K01177+K07024+K01177+K01177+K01087+K01087+K01087+K00695+K00696+K00695+K01194+K01194+K01177+K00695+K01177+K01194+K00695+K01177+K00695+K00695+K00696+K00696+K00695+K00695+K00695+K01188+K01188+K01188+K01188+K01188+K01188+K05349+K01188+K01188+K05349+K01835+K00975
Metabolism	Biosynthesis of other secondary metabolites	Tropane, piperidine and pyridine alkaloid biosynthesis	6	56	0.0399994	0.186664	ko00960	i1_LQ_LWC_c5940/f1p0/1995;i2_HQ_LWC_c15093/f8p1/2718;i2_HQ_LWC_c52406/f2p1/2642;i2_LQ_LWC_c3029/f1p1/2500;i2_LQ_LWC_c7872/f15p2/2851;i3_LQ_LWC_c35308/f1p1/3755	K00276+K00276+K00276+K14454+K00276+K00276
Metabolism	Amino acid metabolism	Glycine, serine and threonine metabolism	19	273	0.041675	0.186704	ko00260	i1_HQ_LWC_c8769/f2p3/1833;i1_LQ_LWC_c21976/f1p0/1639;i1_LQ_LWC_c25003/f1p2/1848;i1_LQ_LWC_c34445/f1p0/1846;i1_LQ_LWC_c4192/f1p0/1638;i1_LQ_LWC_c4828/f1p3/1914;i1_LQ_LWC_c5940/f1p0/1995;i2_HQ_LWC_c15093/f8p1/2718;i2_HQ_LWC_c52406/f2p1/2642;i2_HQ_LWC_c96413/f15p2/2159;i2_LQ_LWC_c133251/f1p7/2028;i2_LQ_LWC_c24887/f1p4/2368;i2_LQ_LWC_c34663/f1p2/2201;i2_LQ_LWC_c7872/f15p2/2851;i2_LQ_LWC_c85020/f1p2/2…	K01620+K00827+K00600+K15633+K00830+K00827+K00276+K00276+K00276+K15633+K00058+K00058+K15633+K00276+K15918+K00827+K00058+K00276+K00600
Metabolism	Biosynthesis of other secondary metabolites	Benzoxazinoid biosynthesis	1	1	0.0452165	0.194779	ko00402	i1_HQ_LWC_c25815/f2p5/1363	K13222
Environmental Information Processing	Signal transduction	Phosphatidylinositol signaling system	19	284	0.0576128	0.238987	ko04070	i3_LQ_LWC_c21234/f1p1/3665;i10_LQ_LWC_c9/f1p0/10622;i1_LQ_LWC_c32593/f1p0/1863;i1_LQ_LWC_c33177/f1p0/1939;i2_LQ_LWC_c13933/f1p2/2005;i2_LQ_LWC_c17207/f3p1/2343;i2_LQ_LWC_c52605/f1p1/2561;i2_LQ_LWC_c82067/f1p1/2867;i2_LQ_LWC_c8604/f1p1/2551;i3_LQ_LWC_c15009/f1p0/3053;i3_LQ_LWC_c25110/f1p0/3452;i3_LQ_LWC_c8750/f1p1/3366;i4_LQ_LWC_c2227/f2p6/4552;i4_LQ_LWC_c25331/f1p1/4470;i4_LQ_LWC_c29968/f1p0/4643…	K13024+K00921+K00901+K00901+K00901+K05857+K00901+K00901+K00901+K00889+K00901+K00889+K00901+K00901+K00901+K00921+K00901+K00921+K00921
Metabolism	Glycan biosynthesis and metabolism	Glycosphingolipid biosynthesis - globo and isoglobo series	4	34	0.0657677	0.253999	ko00603	i1_HQ_LWC_c40472/f2p0/1665;i1_HQ_LWC_c9676/f2p4/1822;i1_LQ_LWC_c33947/f1p0/2006;i2_LQ_LWC_c47185/f1p0/2290	K07407+K07407+K07407+K07407
Metabolism	Metabolism of terpenoids and polyketides	Zeatin biosynthesis	4	34	0.0657677	0.253999	ko00908	i1_LQ_LWC_c18672/f1p0/1968;i1_HQ_LWC_c12013/f2p0/1850;i2_HQ_LWC_c63541/f2p2/2711;i2_LQ_LWC_c23628/f1p2/2315	K10717+K00279+K00279+K00279
Metabolism	Glycan biosynthesis and metabolism	Other glycan degradation	11	149	0.0752089	0.28078	ko00511	i3_HQ_LWC_c3593/f2p0/3884;i3_LQ_LWC_c24442/f2p0/3301;i3_LQ_LWC_c28512/f1p0/3262;i3_LQ_LWC_c7060/f1p1/3247;i4_HQ_LWC_c2098/f4p0/4570;i4_LQ_LWC_c12137/f1p30/4540;i4_LQ_LWC_c24223/f1p0/4955;i5_LQ_LWC_c3809/f1p0/5676;i5_LQ_LWC_c8734/f1p0/5513;i3_HQ_LWC_c31616/f15p0/3449;i3_LQ_LWC_c21878/f1p1/3731	K17108+K17108+K17108+K17108+K17108+K17108+K17108+K17108+K17108+K01191+K01191
Metabolism	Carbohydrate metabolism	Glycolysis / Gluconeogenesis	29	494	0.0910427	0.328928	ko00010	i1_LQ_LWC_c18003/f1p2/1421;i2_HQ_LWC_c5925/f3p2/2209;i2_LQ_LWC_c20765/f1p2/2420;i2_LQ_LWC_c90000/f1p2/2528;i3_LQ_LWC_c27557/f1p0/3219;i1_LQ_LWC_c36745/f1p0/1973;i1_HQ_LWC_c13327/f5p0/1457;i1_HQ_LWC_c14907/f12p0/1625;i1_HQ_LWC_c6243/f3p3/1886;i1_LQ_LWC_c10305/f1p0/1482;i1_LQ_LWC_c10307/f1p0/1589;i1_LQ_LWC_c11146/f1p0/1607;i1_LQ_LWC_c17522/f1p0/1444;i1_LQ_LWC_c17825/f1p0/1948;i1_LQ_LWC_c24319/f1p28…	K01792+K01568+K01568+K01568+K01792+K00128+K00927+K18857+K01610+K00161+K00016+K18857+K00161+K03103+K00161+K15633+K00927+K18857+K15633+K01610+K03103+K15633+K01610+K00873+K03103+K00895+K01835+K03103+K00895
Metabolism	Energy metabolism	Nitrogen metabolism	10	141	0.106237	0.371829	ko00910	i1_HQ_LWC_c1664/f6p0/1970;i3_LQ_LWC_c19737/f1p1/3288;i1_LQ_LWC_c35755/f1p0/1859;i1_LQ_LWC_c4355/f1p0/1974;i2_HQ_LWC_c7301/f4p6/2302;i2_LQ_LWC_c94003/f1p1/2016;i1_LQ_LWC_c12594/f1p0/1707;i2_LQ_LWC_c112349/f1p0/2063;i4_LQ_LWC_c16749/f1p0/4067;i6_LQ_LWC_c701/f1p0/6958	K10534+K10534+K02575+K00366+K00366+K01673+K00261+K00261+K00261+K00264
Metabolism	Global and overview maps	Fatty acid metabolism	21	349	0.112218	0.380862	ko01212	i1_LQ_LWC_c37857/f1p0/1374;i1_LQ_LWC_c4782/f1p2/1508;i2_HQ_LWC_c31246/f2p1/2129;i2_LQ_LWC_c108425/f1p2/2192;i2_LQ_LWC_c22405/f1p6/2658;i3_LQ_LWC_c14379/f1p1/3077;i4_LQ_LWC_c22530/f1p0/4783;i1_HQ_LWC_c39271/f10p0/1631;i1_LQ_LWC_c17967/f1p0/1637;i1_LQ_LWC_c37812/f1p0/1278;i2_HQ_LWC_c12485/f2p0/2446;i2_LQ_LWC_c22912/f1p0/2486;i2_LQ_LWC_c3419/f1p4/2707;i2_LQ_LWC_c34276/f1p6/2659;i2_LQ_LWC_c82436/f1p6…	K10781+K10781+K10781+K10781+K10781+K10781+K10781+K03921+K00232+K10251+K10527+K10258+K01897+K01897+K01897+K01897+K10256+K10258+K01897+K01897+K10256
Metabolism	Lipid metabolism	Fatty acid biosynthesis	14	219	0.121875	0.40147	ko00061	i1_LQ_LWC_c37857/f1p0/1374;i1_LQ_LWC_c4782/f1p2/1508;i2_HQ_LWC_c31246/f2p1/2129;i2_LQ_LWC_c108425/f1p2/2192;i2_LQ_LWC_c22405/f1p6/2658;i3_LQ_LWC_c14379/f1p1/3077;i4_LQ_LWC_c22530/f1p0/4783;i1_HQ_LWC_c39271/f10p0/1631;i2_LQ_LWC_c3419/f1p4/2707;i2_LQ_LWC_c34276/f1p6/2659;i2_LQ_LWC_c82436/f1p6/2731;i3_HQ_LWC_c2213/f2p0/3227;i4_LQ_LWC_c28562/f1p0/4960;i5_LQ_LWC_c2970/f1p0/5159	K10781+K10781+K10781+K10781+K10781+K10781+K10781+K03921+K01897+K01897+K01897+K01897+K01897+K01897
Metabolism	Metabolism of cofactors and vitamins	Thiamine metabolism	5	59	0.127375	0.407599	ko00730	i1_LQ_LWC_c26583/f1p0/1370;i2_LQ_LWC_c23711/f1p0/2695;i2_HQ_LWC_c119189/f3p8/2702;i2_LQ_LWC_c106059/f1p8/2699;i2_LQ_LWC_c83029/f1p8/2736	K03146+K01662+K01662+K01662+K01662
Metabolism	Lipid metabolism	Linoleic acid metabolism	6	78	0.140837	0.438159	ko00591	i2_HQ_LWC_c1618/f13p10/2929;i2_HQ_LWC_c37552/f3p13/2386;i2_LQ_LWC_c108708/f1p10/2892;i2_LQ_LWC_c68571/f1p5/2697;i2_LQ_LWC_c7074/f1p5/2920;i3_HQ_LWC_c15391/f32p0/3164	K15718+K15718+K15718+K15718+K15718+K15718
Cellular Processes	Transport and catabolism	Peroxisome	19	323	0.14631	0.442885	ko04146	i1_LQ_LWC_c12810/f1p9/1596;i1_LQ_LWC_c9112/f1p8/1699;i1_HQ_LWC_c1721/f3p0/1934;i1_LQ_LWC_c17967/f1p0/1637;i1_LQ_LWC_c34544/f1p7/1559;i1_LQ_LWC_c4192/f1p0/1638;i1_LQ_LWC_c4222/f1p0/1713;i1_LQ_LWC_c42429/f1p0/1061;i1_LQ_LWC_c4779/f2p0/1898;i2_HQ_LWC_c4824/f3p1/2226;i2_HQ_LWC_c7659/f3p1/2700;i2_LQ_LWC_c18884/f1p0/2428;i2_LQ_LWC_c3419/f1p4/2707;i2_LQ_LWC_c34276/f1p6/2659;i2_LQ_LWC_c82436/f1p6/2731;i2…	K13354+K13354+K03781+K00232+K03781+K00830+K11517+K04564+K03781+K03781+K04564+K03781+K01897+K01897+K01897+K13356+K01897+K01897+K01897
Metabolism	Amino acid metabolism	Phenylalanine metabolism	15	252	0.169548	0.499721	ko00360	i2_HQ_LWC_c2449/f5p0/2695;i2_LQ_LWC_c11308/f1p7/2658;i2_LQ_LWC_c18349/f1p17/2523;i3_LQ_LWC_c19350/f1p0/3696;i1_HQ_LWC_c1936/f8p0/1955;i1_HQ_LWC_c19820/f3p0/1978;i1_LQ_LWC_c5940/f1p0/1995;i1_LQ_LWC_c7551/f1p5/1917;i2_HQ_LWC_c15093/f8p1/2718;i2_HQ_LWC_c52406/f2p1/2642;i2_LQ_LWC_c3029/f1p1/2500;i2_LQ_LWC_c32460/f1p14/2190;i2_LQ_LWC_c7872/f15p2/2851;i2_LQ_LWC_c9354/f1p13/2386;i3_LQ_LWC_c35308/f1p1/37…	K13064+K13064+K13064+K13064+K01904+K01904+K00276+K00487+K00276+K00276+K14454+K01904+K00276+K01904+K00276
Metabolism	Metabolism of cofactors and vitamins	Nicotinate and nicotinamide metabolism	6	84	0.179503	0.515495	ko00760	i1_LQ_LWC_c30992/f1p0/2062;i1_LQ_LWC_c32027/f1p1/1758;i2_LQ_LWC_c48525/f1p0/2354;i2_LQ_LWC_c71194/f1p1/2952;i4_LQ_LWC_c3110/f1p1/4729;i2_HQ_LWC_c10713/f2p0/2247	K00858+K00767+K00767+K00858+K00858+K03787
Metabolism	Biosynthesis of other secondary metabolites	Stilbenoid, diarylheptanoid and gingerol biosynthesis	4	50	0.188966	0.529104	ko00945	i1_LQ_LWC_c14030/f1p8/1383;i1_HQ_LWC_c18545/f2p0/1773;i1_LQ_LWC_c36783/f1p5/1527;i1_LQ_LWC_c7551/f1p5/1917	K16040+K13065+K13065+K00487
Metabolism	Carbohydrate metabolism	Glyoxylate and dicarboxylate metabolism	18	319	0.197581	0.539733	ko00630	i1_HQ_LWC_c1721/f3p0/1934;i1_LQ_LWC_c25003/f1p2/1848;i1_LQ_LWC_c34544/f1p7/1559;i1_LQ_LWC_c4192/f1p0/1638;i1_LQ_LWC_c4222/f1p0/1713;i1_LQ_LWC_c4779/f2p0/1898;i2_HQ_LWC_c4824/f3p1/2226;i2_LQ_LWC_c18884/f1p0/2428;i2_LQ_LWC_c48387/f1p0/2106;i2_LQ_LWC_c55003/f1p0/2140;i2_LQ_LWC_c85020/f1p2/2392;i3_HQ_LWC_c10493/f2p0/3372;i3_HQ_LWC_c8889/f3p0/3230;i3_LQ_LWC_c22969/f1p3/3696;i3_LQ_LWC_c25913/f1p0/3284;…	K03781+K00600+K03781+K00830+K11517+K03781+K03781+K03781+K01638+K01638+K15918+K00026+K01681+K01681+K01681+K01681+K01602+K00600
Metabolism	Metabolism of other amino acids	Cyanoamino acid metabolism	13	229	0.238003	0.634674	ko00460	i1_LQ_LWC_c19247/f1p0/1813;i1_LQ_LWC_c11390/f1p4/2021;i1_LQ_LWC_c18491/f1p0/1855;i1_LQ_LWC_c19989/f1p0/1862;i1_LQ_LWC_c25003/f1p2/1848;i1_LQ_LWC_c5898/f1p8/2011;i1_LQ_LWC_c7978/f1p0/1975;i2_HQ_LWC_c20461/f4p2/2555;i2_HQ_LWC_c31412/f3p5/2398;i2_HQ_LWC_c6346/f2p5/2524;i2_HQ_LWC_c96976/f17p5/2138;i2_LQ_LWC_c102632/f1p5/2453;i5_LQ_LWC_c6253/f1p0/5332	K13029+K01188+K01188+K01188+K00600+K01188+K01188+K01188+K05349+K01188+K01188+K05349+K00600
Metabolism	Amino acid metabolism	Phenylalanine, tyrosine and tryptophan biosynthesis	8	133	0.254093	0.654853	ko00400	i1_LQ_LWC_c17918/f1p3/1952;i1_LQ_LWC_c8234/f1p0/1945;i2_LQ_LWC_c114074/f1p13/2090;i2_LQ_LWC_c3029/f1p1/2500;i2_LQ_LWC_c65691/f2p4/2399;i2_LQ_LWC_c88053/f1p4/2272;i3_LQ_LWC_c26088/f1p0/3417;i3_LQ_LWC_c37575/f1p13/3210	K01626+K01626+K01626+K14454+K01657+K01657+K01609+K01626
Metabolism	Lipid metabolism	Biosynthesis of unsaturated fatty acids	7	114	0.257264	0.654853	ko01040	i1_HQ_LWC_c39271/f10p0/1631;i1_LQ_LWC_c17967/f1p0/1637;i1_LQ_LWC_c37812/f1p0/1278;i2_LQ_LWC_c22912/f1p0/2486;i3_HQ_LWC_c8290/f3p0/3682;i3_LQ_LWC_c28223/f1p0/3670;i5_LQ_LWC_c8533/f1p0/5649	K03921+K00232+K10251+K10258+K10256+K10258+K10256
Metabolism	Metabolism of other amino acids	Taurine and hypotaurine metabolism	3	41	0.282803	0.703866	ko00430	i2_LQ_LWC_c13097/f1p0/2421;i1_HQ_LWC_c3973/f3p0/1986;i4_LQ_LWC_c9756/f1p1/4470	K10712+K01580+K01580
Metabolism	Amino acid metabolism	Tryptophan metabolism	9	159	0.292763	0.712813	ko00380	i4_HQ_LWC_c6544/f2p1/4637;i1_LQ_LWC_c21857/f1p2/1802;i1_LQ_LWC_c36745/f1p0/1973;i1_HQ_LWC_c1721/f3p0/1934;i1_HQ_LWC_c29747/f2p0/1815;i1_LQ_LWC_c34544/f1p7/1559;i1_LQ_LWC_c4779/f2p0/1898;i2_HQ_LWC_c4824/f3p1/2226;i2_LQ_LWC_c18884/f1p0/2428	K11817+K07408+K00128+K03781+K07408+K03781+K03781+K03781+K03781
Metabolism	Energy metabolism	Sulfur metabolism	4	62	0.307648	0.728906	ko00920	i1_HQ_LWC_c16547/f2p0/1812;i1_LQ_LWC_c21129/f1p66/1786;i1_LQ_LWC_c31382/f1p0/1777;i2_LQ_LWC_c54993/f1p1/2472	K01082+K01738+K01738+K01738
Metabolism	Metabolism of other amino acids	Glutathione metabolism	11	203	0.312388	0.728906	ko00480	i1_LQ_LWC_c20954/f1p12/1603;i1_LQ_LWC_c29618/f2p0/1580;i2_LQ_LWC_c84791/f1p0/2234;i2_LQ_LWC_c96879/f3p0/2199;i2_LQ_LWC_c27061/f1p0/2042;i2_LQ_LWC_c34909/f1p0/2797;i2_LQ_LWC_c47474/f1p0/2145;i0_LQ_LWC_c1887/f1p0/985;i1_LQ_LWC_c38564/f1p5/1215;i2_LQ_LWC_c103566/f1p0/2298;i2_LQ_LWC_c25747/f1p8/2904	K01581+K01581+K00383+K00383+K21456+K21456+K21456+K00799+K00799+K00036+K00033
Metabolism	Metabolism of cofactors and vitamins	Porphyrin and chlorophyll metabolism	7	132	0.388449	0.887884	ko00860	i1_LQ_LWC_c41350/f1p0/1903;i2_HQ_LWC_c127720/f114p10/2109;i2_LQ_LWC_c67619/f1p1/2485;i2_LQ_LWC_c68442/f1p1/2582;i0_LQ_LWC_c1272/f1p11/652;i2_LQ_LWC_c115156/f1p2/2044;i2_LQ_LWC_c75008/f1p2/2049	K13071+K13600+K13071+K13071+K08099+K00231+K00231
Metabolism	Carbohydrate metabolism	Butanoate metabolism	4	71	0.400932	0.890775	ko00650	i1_LQ_LWC_c29832/f1p0/1535;i3_LQ_LWC_c14126/f1p0/3016;i1_HQ_LWC_c3973/f3p0/1986;i4_LQ_LWC_c9756/f1p1/4470	K16871+K17761+K01580+K01580
Metabolism	Glycan biosynthesis and metabolism	Glycosaminoglycan degradation	3	51	0.407533	0.890775	ko00531	i1_LQ_LWC_c33717/f1p5/1817;i2_LQ_LWC_c102340/f1p0/2241;i2_LQ_LWC_c18547/f4p0/2259	K10532+K07964+K07964
Metabolism	Lipid metabolism	Fatty acid degradation	12	242	0.413574	0.890775	ko00071	i1_LQ_LWC_c36745/f1p0/1973;i1_HQ_LWC_c14907/f12p0/1625;i1_LQ_LWC_c11146/f1p0/1607;i1_LQ_LWC_c17967/f1p0/1637;i2_HQ_LWC_c12485/f2p0/2446;i2_HQ_LWC_c20554/f2p1/1966;i2_LQ_LWC_c3419/f1p4/2707;i2_LQ_LWC_c34276/f1p6/2659;i2_LQ_LWC_c82436/f1p6/2731;i3_HQ_LWC_c2213/f2p0/3227;i4_LQ_LWC_c28562/f1p0/4960;i5_LQ_LWC_c2970/f1p0/5159	K00128+K18857+K18857+K00232+K10527+K18857+K01897+K01897+K01897+K01897+K01897+K01897
Metabolism	Amino acid metabolism	Arginine biosynthesis	6	117	0.436161	0.913246	ko00220	i2_LQ_LWC_c101905/f1p5/2501;i1_LQ_LWC_c12594/f1p0/1707;i2_LQ_LWC_c112349/f1p0/2063;i2_LQ_LWC_c3029/f1p1/2500;i4_LQ_LWC_c16749/f1p0/4067;i4_LQ_LWC_c19843/f1p0/4555	K00814+K00261+K00261+K14454+K00261+K01427
Metabolism	Lipid metabolism	alpha-Linolenic acid metabolism	9	182	0.440315	0.913246	ko00592	i2_LQ_LWC_c23416/f4p2/2240;i1_HQ_LWC_c19664/f2p2/1560;i1_LQ_LWC_c16880/f1p104/1460;i1_LQ_LWC_c27088/f1p0/1218;i1_HQ_LWC_c14907/f12p0/1625;i1_LQ_LWC_c11146/f1p0/1607;i1_LQ_LWC_c17967/f1p0/1637;i2_HQ_LWC_c12485/f2p0/2446;i2_HQ_LWC_c20554/f2p1/1966	K10529+K05894+K05894+K05894+K18857+K18857+K00232+K10527+K18857
Metabolism	Lipid metabolism	Cutin, suberine and wax biosynthesis	6	124	0.492067	0.987982	ko00073	i2_HQ_LWC_c33229/f2p1/2136;i2_LQ_LWC_c36310/f1p3/2898;i3_HQ_LWC_c9710/f2p0/3656;i3_LQ_LWC_c26852/f1p0/3174;i5_LQ_LWC_c6874/f1p4/5568;i2_LQ_LWC_c82886/f1p0/2114	K15398+K15398+K15400+K15398+K15398+K13356
Metabolism	Global and overview maps	Biosynthesis of amino acids	37	811	0.502368	0.987982	ko01230	i1_HQ_LWC_c8769/f2p3/1833;i2_LQ_LWC_c101905/f1p5/2501;i1_HQ_LWC_c13327/f5p0/1457;i1_LQ_LWC_c17918/f1p3/1952;i1_LQ_LWC_c21129/f1p66/1786;i1_LQ_LWC_c25003/f1p2/1848;i1_LQ_LWC_c31382/f1p0/1777;i1_LQ_LWC_c34445/f1p0/1846;i1_LQ_LWC_c39032/f1p0/1341;i1_LQ_LWC_c8234/f1p0/1945;i1_LQ_LWC_c8805/f1p4/1791;i2_HQ_LWC_c11553/f5p0/2427;i2_HQ_LWC_c33938/f2p5/2548;i2_HQ_LWC_c96413/f15p2/2159;i2_LQ_LWC_c114074/f1p…	K01620+K00814+K00927+K01626+K01738+K00600+K01738+K15633+K01807+K01626+K00927+K00615+K01649+K15633+K01626+K00058+K12657+K12657+K00058+K14454+K15633+K00615+K01738+K01657+K00873+K01657+K01681+K01681+K01681+K01609+K00058+K01681+K01626+K12657+K12657+K00600+K00264
Metabolism	Carbohydrate metabolism	Citrate cycle (TCA cycle)	11	236	0.502812	0.987982	ko00020	i1_HQ_LWC_c6243/f3p3/1886;i1_LQ_LWC_c10305/f1p0/1482;i1_LQ_LWC_c17522/f1p0/1444;i1_LQ_LWC_c24319/f1p28/1532;i2_LQ_LWC_c104239/f1p20/2412;i2_LQ_LWC_c35738/f1p5/2830;i3_HQ_LWC_c10493/f2p0/3372;i3_HQ_LWC_c8889/f3p0/3230;i3_LQ_LWC_c22969/f1p3/3696;i3_LQ_LWC_c25913/f1p0/3284;i3_LQ_LWC_c27691/f1p0/3194	K01610+K00161+K00161+K00161+K01610+K01610+K00026+K01681+K01681+K01681+K01681
Metabolism	Amino acid metabolism	Cysteine and methionine metabolism	15	327	0.514978	0.99444	ko00270	i2_HQ_LWC_c59945/f2p9/2057;i2_LQ_LWC_c10127/f1p8/2649;i2_LQ_LWC_c116856/f28p12/2059;i2_LQ_LWC_c27061/f1p0/2042;i2_LQ_LWC_c34909/f1p0/2797;i2_LQ_LWC_c47474/f1p0/2145;i1_LQ_LWC_c10307/f1p0/1589;i1_LQ_LWC_c21129/f1p66/1786;i1_LQ_LWC_c21976/f1p0/1639;i1_LQ_LWC_c31382/f1p0/1777;i1_LQ_LWC_c4828/f1p3/1914;i2_LQ_LWC_c3029/f1p1/2500;i2_LQ_LWC_c54993/f1p1/2472;i3_HQ_LWC_c10493/f2p0/3372;i3_LQ_LWC_c19625/f1…	K01611+K01611+K01611+K21456+K21456+K21456+K00016+K01738+K00827+K01738+K00827+K14454+K01738+K00026+K00827
Metabolism	Biosynthesis of other secondary metabolites	Flavonoid biosynthesis	5	106	0.526279	0.999038	ko00941	i1_HQ_LWC_c18545/f2p0/1773;i1_HQ_LWC_c27509/f19p0/1855;i1_LQ_LWC_c36783/f1p5/1527;i1_LQ_LWC_c7551/f1p5/1917;i2_LQ_LWC_c47777/f1p4/2093	K13065+K05280+K13065+K00487+K05280
Metabolism	Biosynthesis of other secondary metabolites	Flavone and flavonol biosynthesis	2	40	0.545579	0.999998	ko00944	i1_HQ_LWC_c27509/f19p0/1855;i2_LQ_LWC_c47777/f1p4/2093	K05280+K05280
Genetic Information Processing	Folding, sorting and degradation	Sulfur relay system	1	18	0.565403	0.999998	ko04122	i0_LQ_LWC_c934/f1p0/993	K03637
Metabolism	Metabolism of cofactors and vitamins	Folate biosynthesis	4	88	0.567413	0.999998	ko00790	i0_LQ_LWC_c934/f1p0/993;i1_HQ_LWC_c17616/f2p0/2013;i1_LQ_LWC_c30704/f1p0/1716;i3_LQ_LWC_c36086/f1p7/3690	K03637+K01113+K01113+K01113
Metabolism	Glycan biosynthesis and metabolism	Glycosylphosphatidylinositol(GPI)-anchor biosynthesis	2	43	0.585142	0.999998	ko00563	i2_LQ_LWC_c25117/f1p0/2718;i2_LQ_LWC_c34643/f1p0/2588	K03858+K03858
Organismal Systems	Environmental adaptation	Plant-pathogen interaction	29	671	0.627796	0.999998	ko04626	i1_HQ_LWC_c40038/f7p1/1947;i1_LQ_LWC_c11701/f1p0/1840;i1_LQ_LWC_c18884/f1p0/1904;i1_LQ_LWC_c22165/f1p1/1453;i1_LQ_LWC_c34860/f1p8/1945;i2_HQ_LWC_c111562/f2p9/2065;i2_LQ_LWC_c116804/f75p6/2213;i2_LQ_LWC_c125568/f1p0/2095;i2_LQ_LWC_c27094/f1p1/2074;i2_LQ_LWC_c32974/f1p0/2297;i2_LQ_LWC_c57461/f1p3/2102;i2_LQ_LWC_c95429/f1p9/2074;i3_LQ_LWC_c4459/f1p0/3151;i1_HQ_LWC_c18252/f2p0/1804;i1_LQ_LWC_c10238/f…	K15397+K15397+K15397+K13436+K15397+K15397+K15397+K13412+K13429+K13412+K15397+K15397+K13412+K09422+K09422+K09422+K09422+K09422+K09422+K09422+K20536+K20536+K09487+K09487+K04079+K13447+K13420+K04079+K13420
Metabolism	Metabolism of terpenoids and polyketides	Sesquiterpenoid and triterpenoid biosynthesis	4	95	0.628154	0.999998	ko00909	i1_HQ_LWC_c29768/f2p0/1863;i1_LQ_LWC_c3681/f1p0/1883;i2_LQ_LWC_c38259/f1p0/2103;i4_LQ_LWC_c16411/f1p0/4220	K15803+K15803+K15803+K19011
Genetic Information Processing	Replication and repair	Non-homologous end-joining	1	24	0.67088	0.999998	ko03450	i4_HQ_LWC_c2362/f2p0/4432	K10777
Metabolism	Global and overview maps	2-Oxocarboxylic acid metabolism	7	174	0.67697	0.999998	ko01210	i2_LQ_LWC_c101905/f1p5/2501;i2_HQ_LWC_c33938/f2p5/2548;i2_LQ_LWC_c3029/f1p1/2500;i3_HQ_LWC_c8889/f3p0/3230;i3_LQ_LWC_c22969/f1p3/3696;i3_LQ_LWC_c25913/f1p0/3284;i3_LQ_LWC_c27691/f1p0/3194	K00814+K01649+K14454+K01681+K01681+K01681+K01681
Metabolism	Carbohydrate metabolism	Fructose and mannose metabolism	9	226	0.69855	0.999998	ko00051	i1_HQ_LWC_c2235/f5p0/1912;i2_LQ_LWC_c10446/f1p0/2188;i2_LQ_LWC_c68264/f1p0/2209;i1_LQ_LWC_c12989/f1p0/1438;i2_HQ_LWC_c126922/f10p0/2611;i2_LQ_LWC_c82332/f1p4/2282;i2_LQ_LWC_c83553/f1p4/1929;i2_LQ_LWC_c86038/f1p3/2904;i5_LQ_LWC_c5214/f1p2/5814	K19355+K19355+K19355+K00008+K01103+K00863+K00966+K00895+K00895
Environmental Information Processing	Membrane transport	ABC transporters	10	258	0.735134	0.999998	ko02010	i2_LQ_LWC_c107175/f1p36/2633;i2_LQ_LWC_c32828/f1p4/2458;i2_LQ_LWC_c3642/f1p7/2974;i2_LQ_LWC_c70041/f1p3/2542;i3_LQ_LWC_c20199/f1p0/3889;i3_LQ_LWC_c28255/f1p0/3679;i3_LQ_LWC_c5994/f1p0/3957;i4_LQ_LWC_c15756/f1p0/4140;i5_LQ_LWC_c10824/f1p7/5051;i5_LQ_LWC_c9189/f1p0/5253	K05658+K05681+K05658+K05658+K05658+K05658+K05658+K05658+K05665+K05658
Metabolism	Amino acid metabolism	Lysine degradation	7	186	0.7418	0.999998	ko00310	i2_LQ_LWC_c70370/f1p3/2519;i3_HQ_LWC_c15355/f5p0/3703;i3_HQ_LWC_c3930/f3p0/3728;i4_LQ_LWC_c13869/f1p2/5006;i5_LQ_LWC_c10495/f1p33/5035;i5_LQ_LWC_c5704/f1p6/5824;i1_LQ_LWC_c36745/f1p0/1973	K11423+K14157+K14157+K14157+K14157+K11420+K00128
Cellular Processes	Transport and catabolism	Endocytosis	27	665	0.747415	0.999998	ko04144	i0_LQ_LWC_c1819/f1p0/732;i2_LQ_LWC_c18613/f1p1/2165;i2_LQ_LWC_c24703/f1p0/2478;i3_LQ_LWC_c21324/f1p0/3483;i4_LQ_LWC_c28605/f1p0/4732;i1_LQ_LWC_c18189/f1p12/1817;i2_HQ_LWC_c43630/f6p12/2432;i2_HQ_LWC_c78103/f12p2/2678;i2_LQ_LWC_c104918/f1p26/3040;i2_LQ_LWC_c3333/f1p2/2529;i2_LQ_LWC_c4855/f1p10/3010;i2_LQ_LWC_c53787/f1p5/2383;i2_LQ_LWC_c69717/f1p7/2777;i2_LQ_LWC_c91986/f1p23/2911;i2_LQ_LWC_c95210/f…	K19366+K19366+K12198+K19366+K12489+K03283+K03283+K01115+K01115+K03283+K03283+K03283+K01115+K01115+K01115+K10591+K01115+K01115+K00889+K01115+K03283+K01115+K01115+K01115+K01115+K00889+K01115
Metabolism	Amino acid metabolism	Valine, leucine and isoleucine degradation	7	195	0.784043	0.999998	ko00280	i1_LQ_LWC_c36745/f1p0/1973;i1_LQ_LWC_c21976/f1p0/1639;i1_LQ_LWC_c4828/f1p3/1914;i2_HQ_LWC_c117000/f7p2/2068;i2_HQ_LWC_c127928/f11p2/2091;i2_HQ_LWC_c74159/f2p3/2087;i3_LQ_LWC_c19625/f1p0/3453	K00128+K00827+K00827+K00140+K00140+K00167+K00827
Metabolism	Global and overview maps	Carbon metabolism	60	1448	0.78437	0.999998	ko01200	i2_LQ_LWC_c101905/f1p5/2501;i0_LQ_LWC_c2073/f1p1/597;i1_HQ_LWC_c13327/f5p0/1457;i1_HQ_LWC_c1721/f3p0/1934;i1_HQ_LWC_c6243/f3p3/1886;i1_LQ_LWC_c10305/f1p0/1482;i1_LQ_LWC_c12594/f1p0/1707;i1_LQ_LWC_c17522/f1p0/1444;i1_LQ_LWC_c21129/f1p66/1786;i1_LQ_LWC_c24319/f1p28/1532;i1_LQ_LWC_c25003/f1p2/1848;i1_LQ_LWC_c31382/f1p0/1777;i1_LQ_LWC_c34445/f1p0/1846;i1_LQ_LWC_c34544/f1p7/1559;i1_LQ_LWC_c39032/f1p0/…	K00814+K05298+K00927+K03781+K01610+K00161+K00261+K00161+K01738+K00161+K00600+K01738+K15633+K03781+K01807+K00830+K11517+K03781+K00927+K00615+K00029+K00140+K00140+K03781+K00029+K00029+K15633+K00036+K01610+K00029+K00261+K00058+K03781+K00058+K00029+K00029+K00033+K14454+K15633+K01610+K00029+K00615+K01638+K00029+K01738+K01638+K00873+K00863+K15918+K00026+K01681+K01681+K01681+K00058+K01681+K01006+K01602+…
Metabolism	Metabolism of cofactors and vitamins	One carbon pool by folate	2	69	0.825395	0.999998	ko00670	i1_LQ_LWC_c25003/f1p2/1848;i5_LQ_LWC_c6253/f1p0/5332	K00600+K00600
Genetic Information Processing	Replication and repair	Base excision repair	3	98	0.825937	0.999998	ko03410	i1_LQ_LWC_c32216/f1p1/1440;i3_HQ_LWC_c17618/f3p1/3271;i3_LQ_LWC_c26827/f1p0/3259	K01246+K10798+K10798
Metabolism	Metabolism of terpenoids and polyketides	Diterpenoid biosynthesis	1	39	0.835821	0.999998	ko00904	i2_LQ_LWC_c53348/f1p1/2635	K04121
Metabolism	Carbohydrate metabolism	Pentose phosphate pathway	8	235	0.839106	0.999998	ko00030	i1_LQ_LWC_c39032/f1p0/1341;i2_HQ_LWC_c11553/f5p0/2427;i2_LQ_LWC_c103566/f1p0/2298;i2_LQ_LWC_c25747/f1p8/2904;i2_LQ_LWC_c48330/f1p0/2594;i2_LQ_LWC_c86038/f1p3/2904;i2_LQ_LWC_c90058/f1p3/2128;i5_LQ_LWC_c5214/f1p2/5814	K01807+K00615+K00036+K00033+K00615+K00895+K01835+K00895
Metabolism	Metabolism of terpenoids and polyketides	Terpenoid backbone biosynthesis	6	183	0.840412	0.999998	ko00900	i1_LQ_LWC_c37897/f1p2/1159;i2_LQ_LWC_c23711/f1p0/2695;i3_LQ_LWC_c14610/f1p1/3030;i2_HQ_LWC_c119189/f3p8/2702;i2_LQ_LWC_c106059/f1p8/2699;i2_LQ_LWC_c83029/f1p8/2736	K11778+K01662+K00099+K01662+K01662+K01662
Metabolism	Amino acid metabolism	Histidine metabolism	2	73	0.848547	0.999998	ko00340	i2_LQ_LWC_c8375/f1p1/2936;i1_LQ_LWC_c36745/f1p0/1973	K01590+K00128
Metabolism	Carbohydrate metabolism	Propanoate metabolism	4	149	0.909662	0.999998	ko00640	i1_LQ_LWC_c10307/f1p0/1589;i2_HQ_LWC_c117000/f7p2/2068;i2_HQ_LWC_c127928/f11p2/2091;i2_HQ_LWC_c74159/f2p3/2087	K00016+K00140+K00140+K00167
Genetic Information Processing	Replication and repair	Mismatch repair	3	126	0.928432	0.999998	ko03430	i1_LQ_LWC_c9363/f1p0/1981;i2_LQ_LWC_c114625/f1p2/2060;i2_LQ_LWC_c6862/f1p3/2433	K07456+K07456+K07466
Metabolism	Amino acid metabolism	Valine, leucine and isoleucine biosynthesis	1	58	0.932032	0.999998	ko00290	i2_HQ_LWC_c33938/f2p5/2548	K01649
Cellular Processes	Transport and catabolism	Phagosome	8	274	0.932403	0.999998	ko04145	i10_LQ_LWC_c9/f1p0/10622;i1_HQ_LWC_c2392/f4p2/1745;i1_LQ_LWC_c10160/f1p0/1641;i2_HQ_LWC_c71052/f3p2/2146;i3_LQ_LWC_c28314/f1p0/3097;i4_LQ_LWC_c32091/f1p0/4156;i5_LQ_LWC_c4143/f1p0/5984;i6_HQ_LWC_c74/f6p0/6227	K00921+K07375+K07374+K07374+K08057+K00921+K00921+K00921
Metabolism	Carbohydrate metabolism	Amino sugar and nucleotide sugar metabolism	15	468	0.939979	0.999998	ko00520	i2_HQ_LWC_c50034/f4p1/2512;i2_LQ_LWC_c51387/f1p3/2704;i2_LQ_LWC_c87924/f1p3/2509;i3_LQ_LWC_c26554/f1p0/3481;i1_HQ_LWC_c40088/f5p9/1113;i1_LQ_LWC_c13711/f1p1/1139;i1_LQ_LWC_c18417/f1p0/1963;i2_HQ_LWC_c77284/f18p3/2492;i2_LQ_LWC_c25886/f1p3/2452;i2_LQ_LWC_c53215/f1p2/2667;i5_LQ_LWC_c7816/f1p0/5589;i7_LQ_LWC_c333/f1p15/7720;i2_LQ_LWC_c83553/f1p4/1929;i2_LQ_LWC_c90058/f1p3/2128;i5_LQ_LWC_c5393/f1p0/5…	K13648+K12450+K12450+K12446+K01183+K08679+K08679+K01209+K01209+K01209+K01209+K01209+K00966+K01835+K00975
Genetic Information Processing	Transcription	Spliceosome	26	752	0.941575	0.999998	ko03040	i0_LQ_LWC_c1125/f1p0/887;i1_HQ_LWC_c30125/f2p0/1667;i1_LQ_LWC_c8274/f1p2/1720;i2_HQ_LWC_c107748/f2p3/2806;i2_HQ_LWC_c18212/f2p8/2462;i2_LQ_LWC_c20629/f1p0/2795;i2_LQ_LWC_c65659/f1p1/2849;i2_LQ_LWC_c74800/f1p1/2038;i5_LQ_LWC_c2277/f1p2/5082;i6_LQ_LWC_c1271/f1p0/6628;i4_LQ_LWC_c24653/f1p1/4692;i1_LQ_LWC_c11061/f1p6/1935;i1_LQ_LWC_c18189/f1p12/1817;i1_LQ_LWC_c37582/f1p5/1313;i2_HQ_LWC_c43630/f6p12/2…	K12836+K12817+K12817+K12817+K11093+K12900+K12872+K12900+K12828+K12856+K12823+K12890+K03283+K12890+K03283+K12823+K12882+K12890+K03283+K03283+K12875+K03283+K12890+K12890+K12890+K03283
Genetic Information Processing	Transcription	RNA polymerase	2	103	0.950459	0.999998	ko03020	i3_LQ_LWC_c34877/f1p0/4014;i4_LQ_LWC_c3911/f1p3/4677	K03021+K03018
Metabolism	Carbohydrate metabolism	Pentose and glucuronate interconversions	2	106	0.955871	0.999998	ko00040	i1_LQ_LWC_c12989/f1p0/1438;i1_LQ_LWC_c32188/f1p1/1672	K00008+K01728
Metabolism	Glycan biosynthesis and metabolism	N-Glycan biosynthesis	2	122	0.976409	0.999998	ko00510	i2_LQ_LWC_c48314/f1p1/2344;i2_LQ_LWC_c50253/f1p5/2812	K07252+K07151
Genetic Information Processing	Folding, sorting and degradation	Protein processing in endoplasmic reticulum	20	661	0.981344	0.999998	ko04141	i0_LQ_LWC_c967/f1p0/765;i2_LQ_LWC_c105537/f1p1/2584;i2_LQ_LWC_c34609/f1p2/2931;i2_LQ_LWC_c66758/f1p1/2103;i6_LQ_LWC_c1416/f1p1/6888;i1_LQ_LWC_c18189/f1p12/1817;i2_HQ_LWC_c10037/f5p4/2243;i2_HQ_LWC_c43630/f6p12/2432;i2_HQ_LWC_c47794/f3p1/2946;i2_LQ_LWC_c106886/f1p1/2786;i2_LQ_LWC_c121080/f1p8/2511;i2_LQ_LWC_c3333/f1p2/2529;i2_LQ_LWC_c4855/f1p10/3010;i2_LQ_LWC_c50253/f1p5/2812;i2_LQ_LWC_c53787/f1p5…	K13993+K10636+K14026+K10666+K14007+K03283+K09490+K03283+K09487+K09487+K04079+K03283+K03283+K07151+K03283+K07953+K07953+K04079+K03283+K08057
Organismal Systems	Environmental adaptation	Circadian rhythm - plant	7	312	0.988749	0.999998	ko04712	i2_HQ_LWC_c1684/f7p1/2443;i2_LQ_LWC_c33501/f1p7/2573;i2_LQ_LWC_c52437/f1p0/2500;i3_LQ_LWC_c18635/f1p4/3179;i3_LQ_LWC_c37480/f1p9/3119;i3_LQ_LWC_c37782/f1p6/3619;i5_LQ_LWC_c4691/f1p0/5469	K12130+K12129+K12127+K12121+K12121+K12129+K12121
Genetic Information Processing	Folding, sorting and degradation	Proteasome	2	142	0.989414	0.999998	ko03050	i1_HQ_LWC_c2133/f2p0/1659;i1_LQ_LWC_c26675/f1p0/1243	K03065+K03063
Metabolism	Energy metabolism	Carbon fixation in photosynthetic organisms	23	771	0.989572	0.999998	ko00710	i2_LQ_LWC_c101905/f1p5/2501;i0_LQ_LWC_c2073/f1p1/597;i1_HQ_LWC_c13327/f5p0/1457;i1_HQ_LWC_c6243/f3p3/1886;i1_LQ_LWC_c39032/f1p0/1341;i1_LQ_LWC_c8805/f1p4/1791;i2_HQ_LWC_c11553/f5p0/2427;i2_HQ_LWC_c115609/f12p0/2230;i2_HQ_LWC_c77634/f28p0/2179;i2_HQ_LWC_c84920/f2p7/2155;i2_LQ_LWC_c104239/f1p20/2412;i2_LQ_LWC_c108137/f1p21/2340;i2_LQ_LWC_c24919/f1p1/2115;i2_LQ_LWC_c25009/f1p4/2189;i2_LQ_LWC_c3029/f…	K00814+K05298+K00927+K01610+K01807+K00927+K00615+K00029+K00029+K00029+K01610+K00029+K00029+K00029+K14454+K01610+K00029+K00615+K00029+K00026+K01006+K01602+K00029
Metabolism	Nucleotide metabolism	Pyrimidine metabolism	6	289	0.991375	0.999998	ko00240	i2_HQ_LWC_c4170/f4p2/2625;i2_LQ_LWC_c32084/f1p11/2353;i1_LQ_LWC_c5094/f1p4/1733;i2_HQ_LWC_c10713/f2p0/2247;i3_LQ_LWC_c34877/f1p0/4014;i4_LQ_LWC_c3911/f1p3/4677	K01937+K01937+K06966+K03787+K03021+K03018
Genetic Information Processing	Folding, sorting and degradation	Protein export	2	148	0.991704	0.999998	ko03060	i2_HQ_LWC_c10037/f5p4/2243;i4_LQ_LWC_c25449/f1p0/4892	K09490+K03106
Metabolism	Carbohydrate metabolism	Ascorbate and aldarate metabolism	2	151	0.99266	0.999998	ko00053	i1_LQ_LWC_c20014/f1p0/1955;i1_LQ_LWC_c36745/f1p0/1973	K08232+K00128
Metabolism	Metabolism of other amino acids	Selenocompound metabolism	1	111	0.994227	0.999998	ko00450	i3_HQ_LWC_c40989/f11p0/3684	K08247
Genetic Information Processing	Folding, sorting and degradation	RNA degradation	9	399	0.99447	0.999998	ko03018	i2_HQ_LWC_c3801/f4p4/2912;i2_LQ_LWC_c133330/f1p1/2008;i3_HQ_LWC_c32913/f13p0/3370;i3_HQ_LWC_c41881/f4p4/3078;i3_LQ_LWC_c2773/f1p6/3782;i4_LQ_LWC_c27128/f1p0/4865;i5_HQ_LWC_c1834/f2p0/5387;i1_LQ_LWC_c30863/f1p0/1672;i2_LQ_LWC_c33786/f1p20/2567	K12591+K12614+K12617+K12591+K12617+K12616+K12617+K03678+K13126
Genetic Information Processing	Replication and repair	DNA replication	1	118	0.995834	0.999998	ko03030	i2_LQ_LWC_c6862/f1p3/2433	K07466
Metabolism	Nucleotide metabolism	Purine metabolism	10	443	0.99617	0.999998	ko00230	i1_LQ_LWC_c22954/f1p0/1854;i2_LQ_LWC_c52927/f1p0/2776;i3_LQ_LWC_c14027/f1p0/3095;i1_LQ_LWC_c5094/f1p4/1733;i2_HQ_LWC_c10713/f2p0/2247;i2_LQ_LWC_c69603/f1p2/2500;i2_LQ_LWC_c90058/f1p3/2128;i3_LQ_LWC_c34877/f1p0/4014;i4_LQ_LWC_c19843/f1p0/4555;i4_LQ_LWC_c3911/f1p3/4677	K00856+K00764+K01490+K06966+K03787+K00873+K01835+K03021+K01427+K03018
Metabolism	Lipid metabolism	Steroid biosynthesis	1	120	0.996205	0.999998	ko00100	i2_LQ_LWC_c42669/f1p3/2180	K07748
Metabolism	Carbohydrate metabolism	Pyruvate metabolism	25	883	0.996807	0.999998	ko00620	i1_LQ_LWC_c22308/f1p0/1504;i2_LQ_LWC_c108234/f1p1/2657;i1_LQ_LWC_c36745/f1p0/1973;i1_HQ_LWC_c6243/f3p3/1886;i1_LQ_LWC_c10305/f1p0/1482;i1_LQ_LWC_c10307/f1p0/1589;i1_LQ_LWC_c17522/f1p0/1444;i1_LQ_LWC_c24319/f1p28/1532;i2_HQ_LWC_c115609/f12p0/2230;i2_HQ_LWC_c33938/f2p5/2548;i2_HQ_LWC_c77634/f28p0/2179;i2_HQ_LWC_c84920/f2p7/2155;i2_LQ_LWC_c104239/f1p20/2412;i2_LQ_LWC_c108137/f1p21/2340;i2_LQ_LWC_c24…	K01759+K01759+K00128+K01610+K00161+K00016+K00161+K00161+K00029+K01649+K00029+K00029+K01610+K00029+K00029+K00029+K01610+K00029+K01638+K00029+K01638+K00873+K00026+K01006+K00029
Genetic Information Processing	Translation	Aminoacyl-tRNA biosynthesis	3	217	0.997344	0.999998	ko00970	i2_HQ_LWC_c77976/f3p1/2215;i3_LQ_LWC_c29840/f1p0/3107;i5_LQ_LWC_c9467/f1p0/5346	K02434+K01876+K01869
Metabolism	Energy metabolism	Oxidative phosphorylation	10	473	0.998374	0.999998	ko00190	i1_LQ_LWC_c9175/f2p0/1721;i2_LQ_LWC_c102203/f1p4/2335;i3_HQ_LWC_c41015/f14p2/3261;i3_LQ_LWC_c13661/f1p5/3171;i3_LQ_LWC_c27517/f1p0/3265;i4_LQ_LWC_c22501/f1p3/4880;i4_LQ_LWC_c3028/f1p8/4687;i5_LQ_LWC_c10200/f1p3/5154;i6_LQ_LWC_c634/f1p2/6687;i2_LQ_LWC_c105648/f1p0/2614	K01507+K01507+K01535+K01535+K01535+K01535+K01535+K01535+K03878+K00417
Cellular Processes	Transport and catabolism	Autophagy - other eukaryotes	2	192	0.998662	0.999998	ko04136	i2_HQ_LWC_c7255/f3p0/2956;i2_HQ_LWC_c48005/f2p1/2287	K19730+K08331
Genetic Information Processing	Folding, sorting and degradation	Ubiquitin mediated proteolysis	8	423	0.99897	0.999998	ko04120	i3_LQ_LWC_c37739/f1p0/3151;i4_LQ_LWC_c16057/f1p0/4179;i1_LQ_LWC_c30667/f1p0/1661;i1_LQ_LWC_c36332/f1p2/1571;i1_LQ_LWC_c37884/f1p3/1233;i2_LQ_LWC_c108460/f1p0/2578;i3_HQ_LWC_c13856/f2p0/3062;i3_LQ_LWC_c3211/f1p0/3144	K10592+K10581+K04649+K10144+K10144+K10144+K10591+K03348
Genetic Information Processing	Replication and repair	Homologous recombination	1	179	0.999759	0.999998	ko03440	i2_LQ_LWC_c6862/f1p3/2433	K07466
Genetic Information Processing	Translation	Ribosome	2	233	0.999766	0.999998	ko03010	i0_LQ_LWC_c1013/f1p8/914;i0_LQ_LWC_c454/f1p0/818	K02866+K02883
Genetic Information Processing	Translation	mRNA surveillance pathway	8	476	0.999815	0.999998	ko03015	i2_HQ_LWC_c116532/f12p0/2116;i2_LQ_LWC_c9126/f1p0/2135;i2_LQ_LWC_c33786/f1p20/2567;i1_LQ_LWC_c22585/f1p1/1997;i2_LQ_LWC_c19035/f1p0/2879;i2_LQ_LWC_c38672/f1p3/2768;i2_LQ_LWC_c49293/f1p17/2859;i4_LQ_LWC_c16695/f1p0/4256	K03265+K03265+K13126+K11584+K12882+K11584+K12875+K11584
Genetic Information Processing	Replication and repair	Nucleotide excision repair	1	190	0.999856	0.999998	ko03420	i2_LQ_LWC_c6862/f1p3/2433	K07466
Genetic Information Processing	Translation	Ribosome biogenesis in eukaryotes	1	236	0.999983	0.999998	ko03008	i2_LQ_LWC_c18986/f1p10/2961	K06943
Metabolism	Energy metabolism	Photosynthesis	7	539	0.999995	0.999998	ko00195	i0_LQ_LWC_c1522/f1p0/888;i0_LQ_LWC_c1762/f1p2/698;i2_LQ_LWC_c86215/f1p2/2885;i4_LQ_LWC_c14514/f1p2/4763;i4_LQ_LWC_c9419/f1p0/4652;i5_LQ_LWC_c3880/f1p0/5900;i6_LQ_LWC_c1235/f1p0/6303	K08901+K02698+K02641+K02689+K02706+K02639+K02705
Genetic Information Processing	Translation	RNA transport	8	606	0.999998	0.999998	ko03013	i5_LQ_LWC_c4681/f1p0/5783;i1_HQ_LWC_c6276/f2p0/1746;i1_LQ_LWC_c17900/f1p0/1799;i1_LQ_LWC_c32288/f1p0/1718;i6_LQ_LWC_c387/f1p0/6067;i2_LQ_LWC_c33786/f1p20/2567;i2_LQ_LWC_c19035/f1p0/2879;i2_LQ_LWC_c49293/f1p17/2859	K18213+K03231+K03231+K03231+K03260+K13126+K12882+K12875
