# Supplementary material for: Transcriptome Reveals the Dynamic Response Mechanism of Pearl Millet Roots under Drought Stress
Source: Genes (Basel). 2021 Dec 15;12(12):1988. doi: 10.3390/genes12121988 (PMC8701094; doi:10.3390/genes12121988)
Supplement: Supplementary file 1 [file genes-12-01988-s001.zip › Supplemental Table S7.xlsx]

## Sheet: Supplemental Table 7
Supplemental Table S7. KEGG enrichment at 96h
KEGG_A_class	KEGG_B_class	Pathway	out (1758)	All (15658)	Pvalue	Qvalue	Pathway ID	Genes	K_IDs
Metabolism	Global and overview maps	Biosynthesis of secondary metabolites	580	3778	2.4599e-19	3.12408e-17	ko01110	i1_HQ_LWC_c6560/f2p0/1816;i1_LQ_LWC_c11270/f1p6/1982;i1_LQ_LWC_c14037/f1p0/1411;i1_LQ_LWC_c18672/f1p0/1968;i1_LQ_LWC_c18884/f1p0/1904;i1_LQ_LWC_c19247/f1p0/1813;i1_LQ_LWC_c21061/f1p8/1427;i1_LQ_LWC_c21458/f1p18/1714;i1_LQ_LWC_c22753/f1p21/1637;i1_LQ_LWC_c27542/f8p0/1913;i1_LQ_LWC_c27710/f3p2/1440;i1_LQ_LWC_c29876/f1p0/1967;i1_LQ_LWC_c36621/f1p0/1668;i1_LQ_LWC_c37897/f1p2/1159;i1_LQ_LWC_c41350/f1p…	K13029+K13066+K15746+K10717+K15397+K13029+K13066+K10760+K13789+K13029+K13066+K14760+K13029+K11778+K13071+K18010+K15397+K10206+K15095+K15746+K15397+K13508+K13600+K13066+K13064+K15397+K15397+K15095+K13064+K15397+K13064+K13064+K15095+K14157+K15095+K15746+K13064+K13071+K13071+K10775+K15404+K13508+K13508+K13064+K14157+K14157+K15404+K13064+K13508+K13064+K13064+K14157+K14157+K15397+K13064+K15404+K15404+…
Metabolism	Amino acid metabolism	Alanine, aspartate and glutamate metabolism	67	213	1.16166e-15	7.37654e-14	ko00250	i1_HQ_LWC_c5041/f4p0/1970;i1_LQ_LWC_c10082/f1p0/1746;i1_LQ_LWC_c29832/f1p0/1535;i1_LQ_LWC_c34288/f1p1/1730;i1_LQ_LWC_c38036/f1p0/1916;i2_LQ_LWC_c123393/f2p2/2044;i2_LQ_LWC_c17508/f1p2/2494;i2_LQ_LWC_c75840/f1p0/2055;i2_LQ_LWC_c77062/f1p2/2052;i2_LQ_LWC_c88975/f1p1/2755;i3_LQ_LWC_c14126/f1p0/3016;i1_LQ_LWC_c19894/f1p0/2226;i1_LQ_LWC_c2431/f2p0/1897;i2_HQ_LWC_c116726/f13p0/2493;i2_HQ_LWC_c128464/f4…	K17761+K16871+K16871+K13566+K17761+K16871+K16871+K13566+K16871+K17761+K17761+K01953+K01756+K00278+K00294+K00294+K01953+K00278+K01953+K00294+K00278+K00764+K01953+K00764+K00814+K00814+K00814+K00814+K00814+K01580+K00827+K00814+K01915+K01580+K01755+K00261+K14454+K01580+K00827+K01580+K00827+K00261+K01915+K01915+K00830+K00827+K01580+K00814+K01580+K14272+K01580+K00827+K00827+K00827+K14454+K14455+K14272+…
Metabolism	Biosynthesis of other secondary metabolites	Phenylpropanoid biosynthesis	107	527	5.43558e-10	2.30106e-08	ko00940	i1_LQ_LWC_c11270/f1p6/1982;i1_LQ_LWC_c21061/f1p8/1427;i1_LQ_LWC_c27710/f3p2/1440;i1_LQ_LWC_c4439/f1p0/1967;i2_HQ_LWC_c2313/f7p4/2341;i2_HQ_LWC_c2449/f5p0/2695;i2_LQ_LWC_c10842/f1p16/2670;i2_LQ_LWC_c18349/f1p17/2523;i2_LQ_LWC_c19610/f1p7/2526;i2_LQ_LWC_c65856/f1p8/2388;i2_LQ_LWC_c68567/f1p7/2834;i2_LQ_LWC_c88433/f1p1/2291;i3_LQ_LWC_c19350/f1p0/3696;i3_LQ_LWC_c4470/f1p0/3101;i3_LQ_LWC_c8342/f1p23/3…	K13066+K13066+K13066+K12355+K13066+K13064+K13064+K13064+K13064+K13064+K10775+K13064+K13064+K13064+K13064+K13064+K12355+K00430+K00430+K00430+K09755+K00430+K00430+K00430+K00430+K00083+K00430+K09755+K00083+K00430+K00430+K00430+K00430+K00430+K00083+K00430+K00430+K00430+K00083+K09755+K00430+K00430+K00430+K00430+K00430+K00083+K00430+K09753+K09753+K09753+K00430+K00430+K00430+K09753+K00487+K01188+K05350+…
Metabolism	Amino acid metabolism	Arginine and proline metabolism	57	255	2.35766e-07	7.15567e-06	ko00330	i1_LQ_LWC_c20155/f1p16/1701;i1_LQ_LWC_c20954/f1p12/1603;i1_LQ_LWC_c29618/f2p0/1580;i1_LQ_LWC_c33059/f1p1/1781;i2_HQ_LWC_c128464/f4p2/2051;i2_HQ_LWC_c129659/f2p2/2048;i2_HQ_LWC_c132912/f7p0/2060;i2_HQ_LWC_c59945/f2p9/2057;i2_HQ_LWC_c96190/f5p5/2130;i2_LQ_LWC_c10127/f1p8/2649;i2_LQ_LWC_c116856/f28p12/2059;i2_LQ_LWC_c14365/f1p0/2094;i2_LQ_LWC_c32850/f1p18/2562;i2_LQ_LWC_c41747/f1p2/2071;i2_LQ_LWC_c5…	K12259+K01581+K01581+K00819+K00294+K00294+K01611+K01611+K01611+K01611+K01611+K00472+K01611+K00294+K00318+K00318+K00318+K00819+K00472+K17839+K01426+K13366+K14454+K00797+K12657+K13366+K17839+K17839+K12657+K00128+K17839+K00128+K12657+K12657+K12657+K14454+K14455+K00128+K17839+K17839+K14085+K00128+K17839+K17839+K01426+K17839+K12657+K17839+K13427+K17839+K17839+K17839+K13366+K17839+K12657+K12657+K12657
Environmental Information Processing	Signal transduction	Plant hormone signal transduction	110	612	3.05881e-07	7.15567e-06	ko04075	i1_HQ_LWC_c11294/f3p0/1881;i1_HQ_LWC_c16504/f2p0/1443;i1_HQ_LWC_c2716/f3p0/1731;i1_HQ_LWC_c2911/f10p0/1804;i1_LQ_LWC_c10385/f1p1/1974;i1_LQ_LWC_c10921/f1p0/1701;i1_LQ_LWC_c13503/f1p0/1216;i1_LQ_LWC_c14404/f1p7/1123;i1_LQ_LWC_c17140/f1p0/1733;i1_LQ_LWC_c21069/f1p0/1718;i1_LQ_LWC_c21913/f1p0/1455;i1_LQ_LWC_c22133/f1p0/1626;i1_LQ_LWC_c24033/f1p0/1874;i1_LQ_LWC_c24206/f1p0/1825;i1_LQ_LWC_c24499/f1p0/…	K13946+K14484+K14432+K13464+K14431+K16189+K14484+K13464+K14432+K14432+K14492+K14486+K14432+K13946+K14484+K13464+K13464+K14484+K14484+K13946+K14432+K14506+K14506+K13946+K14500+K14494+K14508+K13946+K14491+K14506+K14484+K14432+K14484+K14494+K14491+K14492+K14486+K14431+K14487+K14487+K14493+K14506+K14432+K14506+K14491+K14491+K14484+K14487+K14432+K13946+K13946+K14431+K14487+K14487+K14484+K16189+K14487+…
Metabolism	Amino acid metabolism	Tyrosine metabolism	31	106	3.38063e-07	7.15567e-06	ko00350	i1_HQ_LWC_c2390/f2p19/1728;i1_LQ_LWC_c10854/f1p0/1860;i1_LQ_LWC_c19462/f1p8/1851;i1_LQ_LWC_c21453/f2p19/1921;i1_LQ_LWC_c22832/f1p1/2010;i1_LQ_LWC_c38799/f1p0/1366;i1_LQ_LWC_c7470/f1p16/1626;i1_LQ_LWC_c8266/f1p0/1967;i1_LQ_LWC_c8702/f1p0/1848;i2_HQ_LWC_c87396/f2p1/2766;i2_LQ_LWC_c32964/f1p1/2588;i2_LQ_LWC_c70013/f1p1/2946;i3_LQ_LWC_c14013/f1p0/3016;i3_LQ_LWC_c21815/f1p0/3196;i1_HQ_LWC_c14907/f12p0…	K01555+K01592+K01592+K01592+K01592+K00422+K01800+K01592+K01555+K00451+K00451+K00451+K01592+K01592+K18857+K18857+K14454+K00457+K18857+K00276+K00817+K00121+K00276+K18857+K00276+K18857+K14454+K14455+K00276+K00276+K00276
Metabolism	Metabolism of other amino acids	Taurine and hypotaurine metabolism	16	41	3.9354e-06	7.13995e-05	ko00430	i1_HQ_LWC_c14970/f3p0/1516;i1_LQ_LWC_c7549/f1p4/1562;i2_LQ_LWC_c103536/f1p11/2598;i2_LQ_LWC_c13097/f1p0/2421;i2_LQ_LWC_c19560/f1p3/2089;i2_LQ_LWC_c19955/f1p0/2549;i1_HQ_LWC_c14908/f4p0/1879;i1_HQ_LWC_c3973/f3p0/1986;i1_LQ_LWC_c18081/f1p0/1899;i1_LQ_LWC_c20214/f2p0/1787;i1_LQ_LWC_c4880/f2p15/1841;i2_HQ_LWC_c116685/f10p2/2108;i2_HQ_LWC_c6588/f10p2/2294;i2_LQ_LWC_c101487/f1p2/2461;i2_LQ_LWC_c7316/f1…	K10712+K10712+K10712+K10712+K10712+K10712+K01580+K01580+K01580+K01580+K01580+K01580+K18592+K01580+K01580+K01580
Metabolism	Metabolism of other amino acids	beta-Alanine metabolism	44	198	6.35752e-06	0.000100926	ko00410	i1_LQ_LWC_c20155/f1p16/1701;i1_LQ_LWC_c5000/f1p0/2019;i1_HQ_LWC_c14908/f4p0/1879;i1_HQ_LWC_c18209/f2p0/1979;i1_HQ_LWC_c3973/f3p0/1986;i1_LQ_LWC_c11069/f2p3/1751;i1_LQ_LWC_c18081/f1p0/1899;i1_LQ_LWC_c20214/f2p0/1787;i1_LQ_LWC_c24355/f1p0/1828;i1_LQ_LWC_c34699/f1p0/1833;i1_LQ_LWC_c4880/f2p15/1841;i1_LQ_LWC_c5940/f1p0/1995;i2_HQ_LWC_c116685/f10p2/2108;i2_HQ_LWC_c127928/f11p2/2091;i2_HQ_LWC_c128263/f…	K12259+K17839+K01580+K01464+K01580+K13366+K01580+K01580+K00797+K13366+K01580+K00276+K01580+K00140+K17839+K17839+K00276+K00276+K01580+K00128+K17839+K00128+K01464+K00128+K00140+K17839+K17839+K14085+K00276+K01580+K00276+K00128+K17839+K17839+K00276+K17839+K17839+K17839+K17839+K17839+K13366+K17839+K01580+K05605
Metabolism	Global and overview maps	Metabolic pathways	896	7232	1.14105e-05	0.000154497	ko01100	i1_HQ_LWC_c14970/f3p0/1516;i1_HQ_LWC_c25815/f2p5/1363;i1_HQ_LWC_c5041/f4p0/1970;i1_HQ_LWC_c6417/f3p1/1851;i1_LQ_LWC_c10082/f1p0/1746;i1_LQ_LWC_c11270/f1p6/1982;i1_LQ_LWC_c14037/f1p0/1411;i1_LQ_LWC_c17633/f1p0/1843;i1_LQ_LWC_c18672/f1p0/1968;i1_LQ_LWC_c18884/f1p0/1904;i1_LQ_LWC_c19649/f1p0/1700;i1_LQ_LWC_c21061/f1p8/1427;i1_LQ_LWC_c21458/f1p18/1714;i1_LQ_LWC_c22753/f1p21/1637;i1_LQ_LWC_c27710/f3p2…	K10712+K13222+K17761+K14156+K16871+K13066+K15746+K12448+K10717+K15397+K12448+K13066+K10760+K13789+K13066+K16871+K14760+K10532+K10781+K17761+K10781+K18010+K15397+K10712+K10206+K15746+K15397+K15920+K13508+K13600+K10781+K13066+K13064+K10781+K14413+K15397+K15397+K16903+K10712+K14413+K13064+K14413+K15397+K16871+K10781+K10712+K18151+K16871+K13064+K10712+K13064+K10712+K17108+K14157+K16055+K17108+K15746+…
Genetic Information Processing	Replication and repair	DNA replication	30	118	1.21651e-05	0.000154497	ko03030	i1_HQ_LWC_c2459/f3p0/1963;i2_HQ_LWC_c115406/f6p1/2955;i2_LQ_LWC_c54447/f1p1/2900;i0_LQ_LWC_c1088/f1p0/657;i2_HQ_LWC_c111624/f2p1/2505;i2_HQ_LWC_c24121/f5p1/2381;i2_HQ_LWC_c24518/f2p0/2255;i2_HQ_LWC_c60268/f3p1/2645;i2_LQ_LWC_c103487/f1p5/2683;i2_LQ_LWC_c103556/f1p0/2932;i2_LQ_LWC_c25334/f1p0/2535;i2_LQ_LWC_c32003/f1p0/2455;i2_LQ_LWC_c47364/f1p0/2924;i2_LQ_LWC_c47558/f1p1/2418;i2_LQ_LWC_c52423/f1p…	K02684+K10747+K10747+K07466+K07466+K07466+K07466+K02541+K02327+K02542+K02209+K02321+K02542+K02541+K07466+K02210+K02209+K02209+K07466+K02540+K07466+K04802+K02540+K02212+K07466+K02320+K02320+K02324+K02210+K02324
Metabolism	Carbohydrate metabolism	Amino sugar and nucleotide sugar metabolism	83	468	1.45868e-05	0.000168411	ko00520	i1_HQ_LWC_c19744/f3p22/1911;i1_LQ_LWC_c17633/f1p0/1843;i1_LQ_LWC_c19649/f1p0/1700;i1_LQ_LWC_c34653/f1p0/1825;i2_HQ_LWC_c116592/f58p9/2868;i2_HQ_LWC_c117616/f7p2/2043;i2_HQ_LWC_c16924/f2p1/2677;i2_HQ_LWC_c2041/f3p3/2564;i2_HQ_LWC_c50034/f4p1/2512;i2_HQ_LWC_c6408/f8p1/2282;i2_LQ_LWC_c101643/f1p0/2501;i2_LQ_LWC_c33126/f1p1/2534;i2_LQ_LWC_c34341/f1p5/2256;i2_LQ_LWC_c51387/f1p3/2704;i2_LQ_LWC_c68796/f…	K13648+K12448+K12448+K13648+K15920+K13648+K13648+K12450+K13648+K13379+K13648+K13648+K13648+K12450+K13648+K12450+K12450+K12446+K12446+K12446+K12446+K13648+K12450+K12446+K13648+K01183+K00966+K01183+K01183+K00972+K01784+K08678+K08678+K01183+K08679+K08679+K00972+K00972+K01183+K01209+K00770+K08679+K01209+K01784+K01209+K01209+K01209+K00972+K01209+K01784+K01209+K00972+K00770+K01183+K00770+K01209+K01209+…
Metabolism	Lipid metabolism	Glycerophospholipid metabolism	67	359	1.84693e-05	0.000195466	ko00564	i1_HQ_LWC_c6417/f3p1/1851;i2_HQ_LWC_c127436/f5p0/2187;i2_LQ_LWC_c71938/f1p2/2499;i2_LQ_LWC_c8239/f1p1/2164;i3_LQ_LWC_c21007/f1p47/3107;i1_LQ_LWC_c11044/f1p7/2008;i1_LQ_LWC_c20217/f1p0/1488;i1_LQ_LWC_c23310/f1p0/1726;i1_LQ_LWC_c3497/f1p2/1940;i2_HQ_LWC_c96478/f5p1/2099;i2_LQ_LWC_c10320/f1p0/2329;i2_LQ_LWC_c106256/f1p2/2183;i2_LQ_LWC_c107185/f1p0/2293;i2_LQ_LWC_c107833/f1p0/2287;i2_LQ_LWC_c36000/f1…	K14156+K13508+K13508+K13508+K13508+K00006+K01126+K01126+K05929+K05929+K05929+K05929+K05929+K00006+K05929+K05929+K05929+K06129+K00968+K00993+K00901+K00901+K00901+K00901+K00993+K00901+K00901+K01114+K01115+K01115+K00968+K00006+K00901+K00901+K01115+K00968+K01115+K00901+K01115+K00901+K00901+K00901+K01115+K01115+K01115+K14674+K01115+K01115+K01115+K00901+K01115+K14674+K01115+K00901+K00901+K01115+K01115+…
Metabolism	Amino acid metabolism	Cysteine and methionine metabolism	61	327	4.36312e-05	0.000426244	ko00270	i3_LQ_LWC_c5827/f1p1/3427;i3_LQ_LWC_c9742/f1p0/3099;i1_HQ_LWC_c16618/f2p0/1809;i1_HQ_LWC_c37448/f2p4/1393;i1_LQ_LWC_c20129/f1p0/1431;i2_HQ_LWC_c132912/f7p0/2060;i2_HQ_LWC_c53307/f2p0/2189;i2_HQ_LWC_c59945/f2p9/2057;i2_HQ_LWC_c96190/f5p5/2130;i2_LQ_LWC_c10127/f1p8/2649;i2_LQ_LWC_c116856/f28p12/2059;i2_LQ_LWC_c133301/f1p13/2010;i2_LQ_LWC_c32850/f1p18/2562;i2_LQ_LWC_c39948/f1p0/2235;i2_LQ_LWC_c4276/…	K16054+K16054+K00789+K05933+K00899+K01611+K00899+K01611+K01611+K01611+K01611+K00789+K01611+K00547+K00558+K00899+K00558+K00789+K00558+K00558+K00558+K00558+K21456+K21456+K21456+K21456+K21456+K00827+K00826+K00016+K14454+K01738+K00827+K01738+K01738+K00827+K00797+K01738+K01738+K00026+K00016+K00026+K00827+K01738+K00026+K00549+K20772+K00549+K00827+K00827+K00827+K14454+K14455+K00549+K00826+K01738+K00016+…
Metabolism	Carbohydrate metabolism	Starch and sucrose metabolism	112	715	0.000144987	0.00131524	ko00500	i1_HQ_LWC_c14897/f7p0/2002;i1_LQ_LWC_c34112/f1p24/1975;i2_HQ_LWC_c7039/f7p0/2375;i2_LQ_LWC_c105182/f1p0/2177;i2_LQ_LWC_c112681/f1p0/2046;i2_LQ_LWC_c13918/f1p1/2048;i2_LQ_LWC_c33311/f1p1/2230;i2_LQ_LWC_c47763/f1p0/2685;i2_LQ_LWC_c74853/f1p3/2058;i3_HQ_LWC_c1597/f7p0/3910;i3_LQ_LWC_c19701/f1p0/3784;i3_LQ_LWC_c36079/f1p0/3360;i3_LQ_LWC_c6040/f1p0/3466;i3_LQ_LWC_c9012/f1p1/3635;i4_HQ_LWC_c31543/f2p0/…	K19892+K19893+K19893+K19891+K19891+K19892+K19893+K16055+K19892+K16055+K16055+K16055+K16055+K16055+K16055+K16055+K16055+K01087+K01087+K01087+K01193+K01177+K00695+K01087+K01193+K01177+K00703+K00700+K00696+K00695+K01194+K01087+K01194+K01177+K00695+K00703+K01177+K01087+K00700+K01193+K01214+K00703+K01194+K00695+K01179+K01177+K00695+K00695+K00695+K00695+K00696+K00695+K00696+K00700+K00695+K00695+K00695+…
Metabolism	Carbohydrate metabolism	Butanoate metabolism	19	71	0.000226244	0.00191553	ko00650	i1_HQ_LWC_c5041/f4p0/1970;i1_LQ_LWC_c10082/f1p0/1746;i1_LQ_LWC_c29832/f1p0/1535;i1_LQ_LWC_c38036/f1p0/1916;i2_LQ_LWC_c123393/f2p2/2044;i2_LQ_LWC_c17508/f1p2/2494;i2_LQ_LWC_c77062/f1p2/2052;i2_LQ_LWC_c88975/f1p1/2755;i3_LQ_LWC_c14126/f1p0/3016;i1_HQ_LWC_c14908/f4p0/1879;i1_HQ_LWC_c16175/f4p0/1915;i1_HQ_LWC_c3973/f3p0/1986;i1_LQ_LWC_c18081/f1p0/1899;i1_LQ_LWC_c20214/f2p0/1787;i1_LQ_LWC_c4880/f2p15/…	K17761+K16871+K16871+K17761+K16871+K16871+K16871+K17761+K17761+K01580+K01641+K01580+K01580+K01580+K01580+K01580+K01580+K01580+K01580
Metabolism	Lipid metabolism	Ether lipid metabolism	25	108	0.00031116	0.00246983	ko00565	i1_HQ_LWC_c2904/f5p0/1959;i1_LQ_LWC_c32931/f1p5/1581;i2_HQ_LWC_c77461/f16p1/2173;i2_HQ_LWC_c78103/f12p2/2678;i2_LQ_LWC_c104918/f1p26/3040;i2_LQ_LWC_c34041/f1p1/2493;i2_LQ_LWC_c35834/f1p1/2720;i2_LQ_LWC_c69717/f1p7/2777;i2_LQ_LWC_c91986/f1p23/2911;i2_LQ_LWC_c95210/f1p12/2964;i3_HQ_LWC_c15675/f3p0/3059;i3_HQ_LWC_c33897/f2p0/3601;i3_LQ_LWC_c10305/f1p0/3836;i3_LQ_LWC_c11898/f1p0/3494;i3_LQ_LWC_c12126…	K00993+K00993+K01114+K01115+K01115+K01115+K01115+K01115+K01115+K01115+K01115+K14674+K01115+K01115+K01115+K01115+K14674+K01115+K01115+K01115+K01115+K01115+K01115+K00993+K01115
Metabolism	Metabolism of other amino acids	Cyanoamino acid metabolism	43	229	0.000479198	0.00357989	ko00460	i1_HQ_LWC_c6560/f2p0/1816;i1_LQ_LWC_c19247/f1p0/1813;i1_LQ_LWC_c27542/f8p0/1913;i1_LQ_LWC_c36621/f1p0/1668;i1_HQ_LWC_c16382/f2p0/1663;i1_HQ_LWC_c16719/f2p0/1831;i1_HQ_LWC_c2078/f3p0/1869;i1_HQ_LWC_c6241/f2p0/1850;i1_HQ_LWC_c898/f20p0/1878;i1_HQ_LWC_c9373/f2p18/1691;i1_LQ_LWC_c11390/f1p4/2021;i1_LQ_LWC_c18491/f1p0/1855;i1_LQ_LWC_c24024/f1p0/1819;i1_LQ_LWC_c29626/f2p0/1892;i1_LQ_LWC_c29984/f1p0/196…	K13029+K13029+K13029+K13029+K01188+K05350+K01188+K00600+K05350+K01188+K01188+K01188+K01188+K05350+K01188+K05350+K05350+K01188+K01188+K05350+K01188+K01188+K01188+K01188+K05349+K05350+K05349+K01188+K18592+K01188+K01188+K05349+K01501+K01188+K01188+K01188+K05349+K05349+K01455+K01501+K05350+K05350+K00600
Metabolism	Metabolism of cofactors and vitamins	Ubiquinone and other terpenoid-quinone biosynthesis	20	82	0.000590335	0.00416514	ko00130	i1_LQ_LWC_c29876/f1p0/1967;i0_LQ_LWC_c503/f1p0/981;i1_HQ_LWC_c16545/f2p0/1748;i2_LQ_LWC_c133386/f1p1/2010;i2_LQ_LWC_c25311/f1p1/2345;i1_HQ_LWC_c10429/f5p1/1861;i1_HQ_LWC_c1936/f8p0/1955;i1_HQ_LWC_c19820/f3p0/1978;i1_LQ_LWC_c17999/f1p0/2024;i1_LQ_LWC_c22266/f1p0/1683;i1_LQ_LWC_c23499/f1p1/1999;i1_LQ_LWC_c32565/f1p3/1481;i1_LQ_LWC_c7551/f1p5/1917;i2_HQ_LWC_c57137/f2p12/2042;i2_LQ_LWC_c11450/f1p8/27…	K14760+K03809+K02548+K02548+K02548+K00487+K01904+K01904+K01904+K09833+K01904+K00457+K00487+K01904+K01904+K01904+K01904+K01904+K00487+K01904
Metabolism	Global and overview maps	Biosynthesis of amino acids	120	811	0.00084968	0.00557517	ko01230	i1_LQ_LWC_c7997/f1p11/1739;i1_HQ_LWC_c16618/f2p0/1809;i1_HQ_LWC_c8769/f2p3/1833;i1_LQ_LWC_c20761/f1p0/1737;i1_LQ_LWC_c32480/f1p28/1865;i1_LQ_LWC_c35249/f1p33/1583;i1_LQ_LWC_c8397/f1p45/1578;i2_LQ_LWC_c133301/f1p13/2010;i2_LQ_LWC_c68600/f1p0/2356;i2_LQ_LWC_c68736/f1p0/2174;i3_LQ_LWC_c12934/f1p7/3076;i1_HQ_LWC_c1544/f10p0/1915;i1_LQ_LWC_c19133/f1p0/1911;i1_LQ_LWC_c33146/f1p0/1903;i1_LQ_LWC_c34238/f…	K10206+K00789+K01620+K01620+K01620+K00765+K00765+K00789+K01663+K00891+K00789+K00814+K00814+K00814+K05359+K00814+K00814+K00927+K00145+K00814+K00826+K00873+K01915+K01733+K01689+K01623+K00600+K01755+K13832+K05359+K14454+K15634+K01738+K00215+K01696+K00031+K01738+K01738+K13832+K01807+K12657+K00058+K01738+K01915+K00134+K15633+K01738+K00620+K01915+K00814+K00850+K01738+K01626+K00927+K01623+K05359+K00817+…
Metabolism	Biosynthesis of other secondary metabolites	Stilbenoid, diarylheptanoid and gingerol biosynthesis	14	50	0.000902946	0.00557517	ko00945	i1_HQ_LWC_c10881/f5p0/1483;i1_HQ_LWC_c29528/f3p0/1532;i1_LQ_LWC_c21701/f1p0/1551;i2_LQ_LWC_c36596/f1p2/2351;i1_HQ_LWC_c10429/f5p1/1861;i1_HQ_LWC_c18545/f2p0/1773;i1_LQ_LWC_c17076/f1p0/1917;i1_LQ_LWC_c19818/f1p0/1549;i1_LQ_LWC_c20626/f1p0/1562;i1_LQ_LWC_c36783/f1p5/1527;i1_LQ_LWC_c7551/f1p5/1917;i2_LQ_LWC_c35709/f1p1/2230;i2_LQ_LWC_c76007/f1p3/2060;i6_LQ_LWC_c1051/f1p0/6271	K16040+K16040+K16040+K16040+K00487+K13065+K13065+K13065+K13065+K13065+K00487+K13065+K00487+K13065
Metabolism	Biosynthesis of other secondary metabolites	Isoquinoline alkaloid biosynthesis	17	67	0.000921878	0.00557517	ko00950	i1_LQ_LWC_c10854/f1p0/1860;i1_LQ_LWC_c19462/f1p8/1851;i1_LQ_LWC_c21453/f2p19/1921;i1_LQ_LWC_c22832/f1p1/2010;i1_LQ_LWC_c38799/f1p0/1366;i1_LQ_LWC_c8266/f1p0/1967;i3_LQ_LWC_c14013/f1p0/3016;i3_LQ_LWC_c21815/f1p0/3196;i1_LQ_LWC_c12796/f1p7/1882;i1_LQ_LWC_c5940/f1p0/1995;i2_HQ_LWC_c15093/f8p1/2718;i2_HQ_LWC_c52406/f2p1/2642;i2_LQ_LWC_c3029/f1p1/2500;i2_LQ_LWC_c35058/f1p1/2155;i2_LQ_LWC_c71853/f1p2/3…	K01592+K01592+K01592+K01592+K00422+K01592+K01592+K01592+K14454+K00276+K00276+K00276+K14454+K14455+K00276+K00276+K00276
Metabolism	Carbohydrate metabolism	Galactose metabolism	40	219	0.00128549	0.00742075	ko00052	i1_HQ_LWC_c641/f20p0/1517;i1_LQ_LWC_c35685/f1p2/1632;i1_LQ_LWC_c7544/f1p0/1502;i1_HQ_LWC_c39253/f11p34/2009;i1_HQ_LWC_c5984/f4p0/1699;i1_LQ_LWC_c9030/f1p9/1982;i2_HQ_LWC_c11245/f20p14/2648;i2_HQ_LWC_c117112/f3p0/2533;i2_HQ_LWC_c127259/f125p14/2687;i2_HQ_LWC_c2653/f8p1/2736;i2_LQ_LWC_c103131/f1p0/2121;i2_LQ_LWC_c104826/f1p3/2668;i2_LQ_LWC_c105200/f1p0/2265;i2_LQ_LWC_c107376/f1p5/2647;i2_LQ_LWC_c10…	K18819+K18819+K18819+K01193+K01784+K01193+K06617+K06617+K06617+K06617+K01785+K01784+K06617+K06617+K06617+K06617+K01193+K06617+K01784+K06611+K06617+K06617+K06617+K06617+K06617+K06617+K07407+K07407+K07407+K00963+K00850+K01835+K00850+K00844+K00850+K07407+K01835+K01835+K07407+K07407
Genetic Information Processing	Replication and repair	Mismatch repair	26	126	0.00150287	0.00829847	ko03430	i1_LQ_LWC_c24085/f1p0/1964;i1_HQ_LWC_c5896/f2p0/1802;i1_LQ_LWC_c23084/f1p2/1905;i1_LQ_LWC_c9363/f1p0/1981;i2_LQ_LWC_c114625/f1p2/2060;i2_LQ_LWC_c121119/f1p3/2729;i2_LQ_LWC_c133232/f1p2/2123;i2_LQ_LWC_c24410/f1p2/2095;i4_HQ_LWC_c35551/f2p0/4314;i4_LQ_LWC_c34681/f1p1/4326;i2_HQ_LWC_c115406/f6p1/2955;i2_LQ_LWC_c54447/f1p1/2900;i0_LQ_LWC_c1088/f1p0/657;i2_HQ_LWC_c111624/f2p1/2505;i2_HQ_LWC_c24121/f5p…	K10746+K07456+K07456+K07456+K07456+K07456+K07456+K07456+K08739+K07456+K10747+K10747+K07466+K07466+K07466+K07466+K02327+K07466+K08735+K07466+K07466+K04802+K08735+K07466+K08737+K08737
Metabolism	Energy metabolism	Nitrogen metabolism	28	141	0.00185779	0.00971629	ko00910	i1_HQ_LWC_c1664/f6p0/1970;i3_LQ_LWC_c19737/f1p1/3288;i3_LQ_LWC_c28353/f1p0/3359;i3_LQ_LWC_c30803/f1p0/3056;i4_LQ_LWC_c29638/f1p0/4711;i1_LQ_LWC_c35755/f1p0/1859;i1_LQ_LWC_c39061/f1p0/1986;i1_LQ_LWC_c42094/f1p0/1067;i1_LQ_LWC_c4355/f1p0/1974;i2_LQ_LWC_c133619/f1p1/2053;i2_LQ_LWC_c26940/f1p0/2016;i2_LQ_LWC_c6246/f1p0/2659;i4_LQ_LWC_c33907/f1p0/4116;i1_HQ_LWC_c27680/f3p0/1509;i1_LQ_LWC_c12594/f1p0/1…	K10534+K10534+K10534+K10534+K10534+K02575+K00366+K01673+K00366+K02575+K02575+K01673+K01673+K01915+K00261+K00261+K01915+K01915+K01501+K01455+K01501+K00261+K00264+K00264+K00264+K00264+K00264+K00264
Environmental Information Processing	Signal transduction	MAPK signaling pathway - plant	74	473	0.00191266	0.00971629	ko04016	i3_LQ_LWC_c12670/f1p11/3202;i2_LQ_LWC_c104327/f1p1/2705;i2_LQ_LWC_c115281/f1p0/2017;i2_LQ_LWC_c37456/f1p0/2534;i2_LQ_LWC_c39247/f1p0/2473;i2_LQ_LWC_c65555/f1p0/2468;i3_LQ_LWC_c21451/f1p1/3703;i3_LQ_LWC_c24520/f1p4/3270;i5_LQ_LWC_c10704/f1p1/5075;i6_LQ_LWC_c1452/f1p3/6006;i1_HQ_LWC_c24128/f2p2/1978;i1_LQ_LWC_c4082/f1p0/1890;i0_HQ_LWC_c273/f2p0/803;i0_LQ_LWC_c2122/f1p2/701;i0_LQ_LWC_c2262/f1p6/797;…	K17686+K20606+K20726+K20726+K20726+K20726+K20726+K20726+K20718+K20718+K14497+K14497+K02183+K00940+K13449+K14498+K14497+K03781+K14498+K14497+K20547+K14497+K14497+K14497+K03781+K14498+K20547+K14497+K03781+K14498+K14497+K14497+K03781+K20772+K14497+K14497+K14497+K14497+K14497+K14498+K14514+K03781+K14498+K14496+K17686+K14497+K14498+K13447+K14497+K14497+K14497+K14498+K14497+K14509+K14497+K14497+K13420+…
Metabolism	Amino acid metabolism	Arginine biosynthesis	24	117	0.0024296	0.0118677	ko00220	i1_HQ_LWC_c1544/f10p0/1915;i1_LQ_LWC_c19133/f1p0/1911;i1_LQ_LWC_c33146/f1p0/1903;i2_LQ_LWC_c101005/f1p5/2330;i2_LQ_LWC_c101905/f1p5/2501;i1_HQ_LWC_c2186/f4p2/1920;i1_HQ_LWC_c22551/f2p0/1745;i1_HQ_LWC_c27680/f3p0/1509;i1_HQ_LWC_c6361/f3p0/1885;i1_LQ_LWC_c12594/f1p0/1707;i1_LQ_LWC_c12796/f1p7/1882;i1_LQ_LWC_c23326/f1p1/1817;i1_LQ_LWC_c27195/f1p0/1179;i1_LQ_LWC_c38262/f1p0/1939;i1_LQ_LWC_c40029/f5p1…	K00814+K00814+K00814+K00814+K00814+K00145+K00814+K01915+K01755+K00261+K14454+K00261+K01915+K00620+K01915+K00814+K01427+K14272+K14454+K14455+K14272+K01427+K00261+K13427
Metabolism	Biosynthesis of other secondary metabolites	Flavonoid biosynthesis	22	106	0.00309706	0.0145676	ko00941	i1_HQ_LWC_c1494/f3p0/1849;i1_LQ_LWC_c26600/f1p0/1329;i1_LQ_LWC_c42238/f1p0/1048;i4_LQ_LWC_c9627/f1p4/4666;i1_HQ_LWC_c10429/f5p1/1861;i1_HQ_LWC_c18545/f2p0/1773;i1_HQ_LWC_c27509/f19p0/1855;i1_HQ_LWC_c39849/f7p0/1891;i1_LQ_LWC_c17076/f1p0/1917;i1_LQ_LWC_c19818/f1p0/1549;i1_LQ_LWC_c20626/f1p0/1562;i1_LQ_LWC_c22182/f1p0/1676;i1_LQ_LWC_c32858/f1p1/1996;i1_LQ_LWC_c36783/f1p5/1527;i1_LQ_LWC_c7551/f1p5/1…	K00660+K05278+K01859+K00660+K00487+K13065+K05280+K05280+K13065+K13065+K13065+K13083+K05280+K13065+K00487+K13065+K05280+K13083+K00487+K05280+K13083+K13065
Metabolism	Lipid metabolism	Glycerolipid metabolism	52	332	0.00813869	0.0369148	ko00561	i1_LQ_LWC_c3323/f1p7/1568;i2_HQ_LWC_c127436/f5p0/2187;i2_LQ_LWC_c71938/f1p2/2499;i2_LQ_LWC_c8239/f1p1/2164;i3_LQ_LWC_c21007/f1p47/3107;i2_HQ_LWC_c2789/f24p2/2642;i1_HQ_LWC_c38327/f2p2/1777;i1_HQ_LWC_c39334/f8p0/1949;i1_HQ_LWC_c40472/f2p0/1665;i1_HQ_LWC_c9676/f2p4/1822;i1_LQ_LWC_c19527/f1p0/1946;i1_LQ_LWC_c27368/f1p0/1325;i1_LQ_LWC_c32593/f1p0/1863;i1_LQ_LWC_c32895/f1p0/1930;i1_LQ_LWC_c33177/f1p0/…	K14457+K13508+K13508+K13508+K13508+K09480+K01054+K00901+K07407+K07407+K00901+K00863+K00901+K00901+K00901+K07407+K11155+K00901+K00863+K01054+K00864+K00128+K00128+K11155+K00901+K01054+K00901+K00863+K15918+K07407+K01054+K00901+K00128+K01054+K14085+K00901+K00901+K00128+K00901+K14674+K07407+K00901+K14674+K00901+K00901+K07407+K00863+K00901+K00901+K00901+K00901+K00901
Metabolism	Metabolism of terpenoids and polyketides	Carotenoid biosynthesis	22	118	0.0114334	0.0500705	ko00906	i1_LQ_LWC_c14037/f1p0/1411;i1_LQ_LWC_c8712/f1p7/1790;i2_LQ_LWC_c53617/f1p2/2277;i1_HQ_LWC_c16789/f2p0/1906;i1_HQ_LWC_c29775/f2p0/1993;i1_LQ_LWC_c24225/f1p3/1991;i1_LQ_LWC_c7806/f1p0/1815;i2_HQ_LWC_c17034/f3p2/2516;i2_HQ_LWC_c43473/f17p5/2278;i2_HQ_LWC_c7356/f5p8/2469;i2_LQ_LWC_c108730/f1p8/2689;i2_LQ_LWC_c133033/f1p2/2007;i2_LQ_LWC_c19358/f1p1/2170;i2_LQ_LWC_c23974/f1p4/2694;i2_LQ_LWC_c66744/f1p0…	K15746+K15746+K15746+K09837+K09843+K02291+K09843+K09840+K09840+K09838+K09838+K09843+K09843+K02293+K02291+K09840+K09843+K09840+K09838+K02293+K09842+K09842
Metabolism	Lipid metabolism	Linoleic acid metabolism	16	78	0.0119461	0.0505717	ko00591	i2_HQ_LWC_c1618/f13p10/2929;i2_HQ_LWC_c25367/f3p13/2938;i2_LQ_LWC_c108708/f1p10/2892;i2_LQ_LWC_c20159/f1p7/2990;i2_LQ_LWC_c24440/f1p6/2355;i2_LQ_LWC_c68571/f1p5/2697;i2_LQ_LWC_c7074/f1p5/2920;i3_HQ_LWC_c15391/f32p0/3164;i3_HQ_LWC_c29285/f3p0/3049;i3_LQ_LWC_c14437/f1p0/3080;i4_LQ_LWC_c20783/f1p5/4816;i2_HQ_LWC_c70521/f2p0/3001;i2_LQ_LWC_c66642/f1p1/2219;i3_LQ_LWC_c41096/f14p0/3279;i3_HQ_LWC_c33897…	K15718+K15718+K15718+K15718+K15718+K15718+K15718+K15718+K15718+K15718+K15718+K00454+K00454+K00454+K14674+K14674
Metabolism	Amino acid metabolism	Glycine, serine and threonine metabolism	43	273	0.0137257	0.0562309	ko00260	i1_HQ_LWC_c8769/f2p3/1833;i1_LQ_LWC_c20761/f1p0/1737;i1_LQ_LWC_c32480/f1p28/1865;i2_HQ_LWC_c73870/f3p4/2031;i1_HQ_LWC_c2031/f12p1/1804;i1_HQ_LWC_c29561/f3p0/1623;i1_HQ_LWC_c3379/f2p0/1905;i1_HQ_LWC_c6241/f2p0/1850;i1_LQ_LWC_c10848/f1p3/1760;i1_LQ_LWC_c13159/f1p0/1172;i1_LQ_LWC_c19728/f1p0/1857;i1_LQ_LWC_c20235/f1p0/1709;i1_LQ_LWC_c21976/f1p0/1639;i1_LQ_LWC_c24729/f1p0/1744;i1_LQ_LWC_c34445/f1p0/1…	K01620+K01620+K01620+K00130+K00827+K15893+K01733+K00600+K15893+K15634+K00827+K01696+K00827+K00058+K15633+K00830+K00827+K00276+K00276+K00276+K14272+K15633+K00827+K00827+K00058+K00058+K15634+K00827+K15633+K15918+K15633+K14085+K00276+K14272+K00276+K15633+K00827+K00281+K00058+K15633+K00276+K00058+K00600
Metabolism	Biosynthesis of other secondary metabolites	Tropane, piperidine and pyridine alkaloid biosynthesis	12	56	0.0197529	0.0783944	ko00960	i0_LQ_LWC_c1485/f1p2/902;i1_LQ_LWC_c13894/f1p6/1178;i1_LQ_LWC_c12796/f1p7/1882;i1_LQ_LWC_c5940/f1p0/1995;i1_LQ_LWC_c9619/f1p13/1558;i2_HQ_LWC_c15093/f8p1/2718;i2_HQ_LWC_c52406/f2p1/2642;i2_LQ_LWC_c3029/f1p1/2500;i2_LQ_LWC_c35058/f1p1/2155;i2_LQ_LWC_c71853/f1p2/3006;i2_LQ_LWC_c7872/f15p2/2851;i3_LQ_LWC_c35308/f1p1/3755	K08081+K08081+K14454+K00276+K00817+K00276+K00276+K14454+K14455+K00276+K00276+K00276
Metabolism	Carbohydrate metabolism	Glycolysis / Gluconeogenesis	70	494	0.0236308	0.0909429	ko00010	i1_LQ_LWC_c18003/f1p2/1421;i2_HQ_LWC_c17184/f2p3/2159;i2_HQ_LWC_c24431/f3p3/2132;i2_HQ_LWC_c5925/f3p2/2209;i2_LQ_LWC_c103131/f1p0/2121;i2_LQ_LWC_c20765/f1p2/2420;i2_LQ_LWC_c23408/f1p3/2104;i2_LQ_LWC_c72014/f1p3/2192;i2_LQ_LWC_c90000/f1p2/2528;i3_LQ_LWC_c27557/f1p0/3219;i1_HQ_LWC_c13327/f5p0/1457;i1_HQ_LWC_c14907/f12p0/1625;i1_HQ_LWC_c2766/f2p0/1946;i1_HQ_LWC_c39672/f51p8/1747;i1_HQ_LWC_c40241/f34…	K01792+K01568+K01568+K01568+K01785+K01568+K01568+K01568+K01568+K01792+K00927+K18857+K00873+K01689+K01623+K00161+K00016+K18857+K15634+K00161+K03103+K01810+K00161+K00161+K00134+K18857+K15633+K00016+K00850+K00927+K01623+K01835+K00850+K00895+K00121+K18857+K01810+K18857+K15633+K00128+K01803+K00128+K00895+K00844+K00161+K00850+K15634+K03103+K15633+K01610+K01689+K00873+K00128+K15633+K00627+K01835+K00873+…
Metabolism	Metabolism of other amino acids	Phosphonate and phosphinate metabolism	6	21	0.0243903	0.0911048	ko00440	i1_HQ_LWC_c28134/f6p0/1371;i1_HQ_LWC_c2904/f5p0/1959;i1_LQ_LWC_c32931/f1p5/1581;i2_LQ_LWC_c119912/f1p1/2334;i2_LQ_LWC_c35556/f1p1/2756;i4_LQ_LWC_c27479/f1p0/4330	K00968+K00993+K00993+K00968+K00968+K00993
Metabolism	Metabolism of terpenoids and polyketides	Zeatin biosynthesis	8	34	0.0314015	0.113942	ko00908	i1_LQ_LWC_c18672/f1p0/1968;i1_LQ_LWC_c20234/f1p3/1495;i1_LQ_LWC_c21458/f1p18/1714;i5_LQ_LWC_c8513/f1p1/5719;i1_HQ_LWC_c6996/f2p2/2026;i2_HQ_LWC_c39337/f2p0/2775;i2_LQ_LWC_c14519/f1p0/2029;i2_LQ_LWC_c87338/f1p0/3032	K10717+K13495+K10760+K13496+K00279+K00791+K00279+K00279
Cellular Processes	Transport and catabolism	Phagosome	41	274	0.0338251	0.119327	ko04145	i2_LQ_LWC_c49049/f1p13/2183;i5_LQ_LWC_c6054/f1p0/5116;i1_HQ_LWC_c1901/f8p4/1624;i1_HQ_LWC_c19515/f2p0/1710;i1_HQ_LWC_c20836/f2p11/1747;i1_HQ_LWC_c21170/f2p0/1631;i1_HQ_LWC_c2392/f4p2/1745;i1_HQ_LWC_c27448/f28p0/1825;i1_HQ_LWC_c4156/f5p7/1621;i1_HQ_LWC_c758/f18p0/1900;i1_HQ_LWC_c835/f15p0/1613;i1_LQ_LWC_c10160/f1p0/1641;i1_LQ_LWC_c10656/f1p1/1822;i1_LQ_LWC_c11503/f1p5/2011;i1_LQ_LWC_c11833/f1p0/17…	K07375+K00914+K07374+K07375+K07374+K07375+K07375+K07375+K08057+K07375+K08057+K07374+K07375+K07375+K07375+K07375+K07374+K10956+K07375+K07375+K07374+K07374+K07375+K07375+K07374+K07374+K02150+K07374+K07375+K01365+K07374+K07374+K07374+K07374+K07374+K00921+K08057+K00921+K00921+K00921+K00921
Metabolism	Energy metabolism	Sulfur metabolism	12	62	0.0409838	0.140674	ko00920	i1_LQ_LWC_c10803/f1p4/1641;i1_LQ_LWC_c13806/f1p0/1361;i2_LQ_LWC_c5001/f1p0/2404;i1_LQ_LWC_c13659/f1p0/1230;i1_LQ_LWC_c19938/f1p0/1913;i1_LQ_LWC_c21129/f1p66/1786;i1_LQ_LWC_c21263/f1p9/1707;i1_LQ_LWC_c26773/f1p0/1189;i1_LQ_LWC_c36025/f1p0/1825;i1_LQ_LWC_c6284/f1p1/1979;i1_LQ_LWC_c7322/f1p0/1500;i2_LQ_LWC_c54993/f1p1/2472	K00860+K00860+K00860+K01738+K13811+K01738+K01738+K01738+K01738+K13811+K01738+K01738
Metabolism	Amino acid metabolism	Phenylalanine metabolism	37	252	0.0533068	0.178157	ko00360	i2_HQ_LWC_c2449/f5p0/2695;i2_LQ_LWC_c10842/f1p16/2670;i2_LQ_LWC_c18349/f1p17/2523;i2_LQ_LWC_c19610/f1p7/2526;i2_LQ_LWC_c65856/f1p8/2388;i2_LQ_LWC_c68567/f1p7/2834;i2_LQ_LWC_c88433/f1p1/2291;i3_LQ_LWC_c19350/f1p0/3696;i3_LQ_LWC_c4470/f1p0/3101;i3_LQ_LWC_c8342/f1p23/3732;i4_LQ_LWC_c4523/f1p0/4628;i1_HQ_LWC_c10429/f5p1/1861;i1_HQ_LWC_c1936/f8p0/1955;i1_HQ_LWC_c19820/f3p0/1978;i1_HQ_LWC_c5051/f2p0/17…	K13064+K13064+K13064+K13064+K13064+K10775+K13064+K13064+K13064+K13064+K13064+K00487+K01904+K01904+K01426+K14454+K01904+K01904+K00457+K00276+K00487+K00817+K00276+K00276+K01904+K01904+K14454+K01904+K14455+K01904+K01904+K00276+K00487+K00276+K01904+K01426+K00276
Metabolism	Amino acid metabolism	Valine, leucine and isoleucine degradation	29	195	0.0698204	0.224166	ko00280	i1_LQ_LWC_c7671/f1p0/1497;i2_LQ_LWC_c108809/f1p2/2849;i3_LQ_LWC_c20197/f1p2/3706;i4_LQ_LWC_c9855/f1p0/4971;i1_HQ_LWC_c16175/f4p0/1915;i1_HQ_LWC_c2031/f12p1/1804;i1_HQ_LWC_c2351/f2p15/1641;i1_HQ_LWC_c3324/f2p0/1793;i1_HQ_LWC_c7122/f4p0/1994;i1_LQ_LWC_c19728/f1p0/1857;i1_LQ_LWC_c21976/f1p0/1639;i1_LQ_LWC_c4828/f1p3/1914;i1_LQ_LWC_c9769/f1p3/2002;i2_HQ_LWC_c127928/f11p2/2091;i2_HQ_LWC_c2259/f10p1/21…	K05607+K01968+K00253+K00253+K01641+K00827+K00826+K09699+K00166+K00827+K00827+K00827+K00166+K00140+K00166+K00128+K00827+K00128+K00827+K00166+K00827+K00826+K00128+K00140+K00166+K14085+K00128+K00827+K05605
Metabolism	Metabolism of other amino acids	Glutathione metabolism	30	203	0.0706033	0.224166	ko00480	i1_HQ_LWC_c40231/f3p0/1461;i1_HQ_LWC_c652/f34p0/1940;i1_LQ_LWC_c20954/f1p12/1603;i1_LQ_LWC_c29618/f2p0/1580;i2_LQ_LWC_c11940/f1p0/2281;i2_LQ_LWC_c65698/f1p0/2629;i2_LQ_LWC_c84791/f1p0/2234;i2_LQ_LWC_c96879/f3p0/2199;i1_HQ_LWC_c6643/f3p0/1744;i2_LQ_LWC_c27061/f1p0/2042;i2_LQ_LWC_c37954/f1p2/2215;i2_LQ_LWC_c47474/f1p0/2145;i2_LQ_LWC_c54825/f1p2/2100;i1_LQ_LWC_c13462/f1p0/1223;i0_LQ_LWC_c1887/f1p0/9…	K00434+K00383+K01581+K01581+K00383+K00434+K00383+K00383+K21456+K21456+K21456+K21456+K21456+K00799+K00799+K00799+K00031+K00797+K00799+K00799+K18592+K00036+K00036+K00033+K10807+K00036+K00799+K10808+K00799+K00033
Metabolism	Biosynthesis of other secondary metabolites	Flavone and flavonol biosynthesis	8	40	0.0733029	0.22706	ko00944	i1_HQ_LWC_c27509/f19p0/1855;i1_HQ_LWC_c39849/f7p0/1891;i1_LQ_LWC_c22182/f1p0/1676;i1_LQ_LWC_c32858/f1p1/1996;i2_LQ_LWC_c47777/f1p4/2093;i2_LQ_LWC_c5478/f1p14/2479;i3_HQ_LWC_c29407/f2p0/3044;i3_LQ_LWC_c10106/f1p9/3646	K05280+K05280+K13083+K05280+K05280+K13083+K05280+K13083
Metabolism	Glycan biosynthesis and metabolism	Glycosphingolipid biosynthesis - globo and isoglobo series	7	34	0.0798915	0.241577	ko00603	i1_HQ_LWC_c40472/f2p0/1665;i1_HQ_LWC_c9676/f2p4/1822;i1_LQ_LWC_c12343/f1p1/1993;i1_LQ_LWC_c33947/f1p0/2006;i2_LQ_LWC_c47185/f1p0/2290;i3_LQ_LWC_c11961/f1p0/3223;i3_LQ_LWC_c30571/f1p0/3035	K07407+K07407+K12373+K07407+K07407+K07407+K07407
Environmental Information Processing	Signal transduction	Phosphatidylinositol signaling system	39	284	0.106914	0.315769	ko04070	i3_HQ_LWC_c31682/f5p0/3538;i3_LQ_LWC_c21234/f1p1/3665;i4_LQ_LWC_c15454/f1p0/4156;i5_LQ_LWC_c7906/f1p0/5308;i5_LQ_LWC_c6054/f1p0/5116;i0_HQ_LWC_c273/f2p0/803;i1_HQ_LWC_c39334/f8p0/1949;i1_LQ_LWC_c19527/f1p0/1946;i1_LQ_LWC_c32593/f1p0/1863;i1_LQ_LWC_c32895/f1p0/1930;i1_LQ_LWC_c33177/f1p0/1939;i2_HQ_LWC_c10216/f4p0/2757;i2_LQ_LWC_c13933/f1p2/2005;i2_LQ_LWC_c17207/f3p1/2343;i2_LQ_LWC_c31821/f1p3/2241…	K13024+K13024+K13024+K13024+K00914+K02183+K00901+K00901+K00901+K00901+K00901+K00901+K00901+K05857+K00901+K00901+K05857+K10572+K00901+K00901+K00901+K00889+K00901+K00901+K00921+K00901+K00921+K00889+K00889+K00889+K00901+K00889+K00901+K00921+K00901+K00921+K00901+K00921+K00901
Metabolism	Biosynthesis of other secondary metabolites	Benzoxazinoid biosynthesis	1	1	0.112275	0.318186	ko00402	i1_HQ_LWC_c25815/f2p5/1363	K13222
Metabolism	Amino acid metabolism	Histidine metabolism	12	73	0.112986	0.318186	ko00340	i1_LQ_LWC_c35249/f1p33/1583;i1_LQ_LWC_c8397/f1p45/1578;i2_LQ_LWC_c68600/f1p0/2356;i2_LQ_LWC_c8375/f1p1/2936;i1_LQ_LWC_c9619/f1p13/1558;i2_LQ_LWC_c104139/f1p1/2131;i2_LQ_LWC_c108591/f1p1/2229;i2_LQ_LWC_c33783/f1p0/2391;i2_LQ_LWC_c51709/f1p0/2928;i2_LQ_LWC_c54547/f1p1/2404;i2_LQ_LWC_c69897/f1p3/2611;i2_LQ_LWC_c83617/f1p1/2296	K00765+K00765+K01663+K01590+K00817+K00128+K00128+K11755+K11755+K00128+K14085+K00128
Metabolism	Global and overview maps	2-Oxocarboxylic acid metabolism	25	174	0.117365	0.318186	ko01210	i1_HQ_LWC_c1544/f10p0/1915;i1_LQ_LWC_c19133/f1p0/1911;i1_LQ_LWC_c33146/f1p0/1903;i2_LQ_LWC_c101005/f1p5/2330;i2_LQ_LWC_c101905/f1p5/2501;i1_HQ_LWC_c2186/f4p2/1920;i1_HQ_LWC_c22551/f2p0/1745;i1_HQ_LWC_c2351/f2p15/1641;i1_LQ_LWC_c12796/f1p7/1882;i1_LQ_LWC_c21011/f1p1/1759;i1_LQ_LWC_c38262/f1p0/1939;i1_LQ_LWC_c5413/f1p0/1826;i2_HQ_LWC_c1958/f21p1/2305;i2_HQ_LWC_c33938/f2p5/2548;i2_HQ_LWC_c74158/f2p2…	K00814+K00814+K00814+K00814+K00814+K00145+K00814+K00826+K14454+K00031+K00620+K00814+K01687+K01649+K14272+K01647+K14454+K14455+K00826+K14272+K01681+K01681+K01681+K01681+K01681
Metabolism	Lipid metabolism	alpha-Linolenic acid metabolism	26	182	0.117754	0.318186	ko00592	i1_LQ_LWC_c34667/f1p4/1906;i2_LQ_LWC_c23416/f4p2/2240;i1_HQ_LWC_c4960/f2p1/1728;i1_HQ_LWC_c907/f9p0/1793;i1_LQ_LWC_c16880/f1p104/1460;i1_LQ_LWC_c27088/f1p0/1218;i2_HQ_LWC_c70521/f2p0/3001;i2_LQ_LWC_c133029/f1p0/2010;i2_LQ_LWC_c25031/f1p0/2536;i2_LQ_LWC_c57532/f1p1/2020;i2_LQ_LWC_c66642/f1p1/2219;i3_LQ_LWC_c41096/f14p0/3279;i5_LQ_LWC_c4997/f1p0/5927;i1_HQ_LWC_c14907/f12p0/1625;i1_LQ_LWC_c11146/f1p…	K10529+K10529+K05894+K01723+K05894+K05894+K00454+K01723+K05894+K01723+K00454+K00454+K05894+K18857+K18857+K00232+K18857+K18857+K18857+K00232+K10527+K14674+K14674+K00232+K10527+K10527
Metabolism	Amino acid metabolism	Tryptophan metabolism	23	159	0.122119	0.323107	ko00380	i2_LQ_LWC_c103317/f1p1/2574;i3_HQ_LWC_c24252/f2p1/3522;i4_LQ_LWC_c2463/f2p2/4862;i1_LQ_LWC_c21857/f1p2/1802;i2_HQ_LWC_c127297/f4p0/2080;i1_HQ_LWC_c1721/f3p0/1934;i1_HQ_LWC_c2072/f4p1/1850;i1_HQ_LWC_c2174/f8p0/1832;i1_HQ_LWC_c29747/f2p0/1815;i1_HQ_LWC_c5051/f2p0/1729;i1_LQ_LWC_c34544/f1p7/1559;i1_LQ_LWC_c4779/f2p0/1898;i1_LQ_LWC_c6000/f1p0/1686;i2_HQ_LWC_c4824/f3p1/2226;i2_LQ_LWC_c104139/f1p1/2131…	K16903+K11817+K11817+K07408+K07408+K03781+K07408+K07408+K07408+K01426+K03781+K03781+K07408+K03781+K00128+K01501+K00128+K03781+K00128+K14085+K01501+K00128+K01426
Metabolism	Amino acid metabolism	Phenylalanine, tyrosine and tryptophan biosynthesis	19	133	0.161869	0.419538	ko00400	i2_LQ_LWC_c68736/f1p0/2174;i1_LQ_LWC_c34238/f1p2/1616;i1_LQ_LWC_c10261/f1p0/1932;i1_LQ_LWC_c12488/f1p0/1594;i1_LQ_LWC_c12796/f1p7/1882;i1_LQ_LWC_c20235/f1p0/1709;i1_LQ_LWC_c23773/f2p0/2023;i1_LQ_LWC_c8234/f1p0/1945;i1_LQ_LWC_c9217/f1p0/1794;i1_LQ_LWC_c9619/f1p13/1558;i2_LQ_LWC_c114074/f1p13/2090;i2_LQ_LWC_c3029/f1p1/2500;i2_LQ_LWC_c35058/f1p1/2155;i2_LQ_LWC_c4154/f1p13/2283;i2_LQ_LWC_c53472/f1p2/…	K00891+K05359+K13832+K05359+K14454+K01696+K13832+K01626+K05359+K00817+K01626+K14454+K14455+K01626+K13832+K01657+K01657+K01609+K01626
Metabolism	Metabolism of terpenoids and polyketides	Terpenoid backbone biosynthesis	25	183	0.174611	0.443512	ko00900	i1_LQ_LWC_c22753/f1p21/1637;i1_LQ_LWC_c37897/f1p2/1159;i1_LQ_LWC_c42155/f1p0/1020;i0_LQ_LWC_c2130/f1p1/800;i1_HQ_LWC_c2648/f5p0/1751;i1_LQ_LWC_c12516/f1p0/1997;i1_LQ_LWC_c29873/f1p0/1806;i2_HQ_LWC_c28439/f37p5/2730;i2_LQ_LWC_c102405/f1p7/2331;i2_LQ_LWC_c35603/f1p6/2817;i2_LQ_LWC_c38066/f1p8/2757;i3_LQ_LWC_c14610/f1p1/3030;i5_LQ_LWC_c10306/f1p0/5035;i1_HQ_LWC_c12093/f3p5/1684;i1_HQ_LWC_c16175/f4p0…	K13789+K11778+K15892+K01770+K05906+K06013+K00919+K03526+K00099+K03526+K03526+K00099+K00099+K00787+K01641+K15891+K00787+K00021+K01662+K01662+K00787+K00021+K00021+K00021+K00021
Metabolism	Biosynthesis of other secondary metabolites	Indole alkaloid biosynthesis	4	20	0.180027	0.445257	ko00901	i1_HQ_LWC_c16698/f3p0/1544;i1_HQ_LWC_c39806/f3p0/1458;i2_LQ_LWC_c23347/f1p1/2644;i2_LQ_LWC_c37588/f1p3/2528	K21026+K21026+K21026+K21026
Environmental Information Processing	Membrane transport	ABC transporters	34	258	0.18231	0.445257	ko02010	i2_LQ_LWC_c107175/f1p36/2633;i2_LQ_LWC_c23427/f1p5/2417;i2_LQ_LWC_c32828/f1p4/2458;i2_LQ_LWC_c3642/f1p7/2974;i2_LQ_LWC_c53984/f1p0/2585;i2_LQ_LWC_c70041/f1p3/2542;i3_HQ_LWC_c2426/f4p0/4006;i3_HQ_LWC_c8560/f2p14/3922;i3_LQ_LWC_c11683/f1p14/3524;i3_LQ_LWC_c19383/f1p0/3958;i3_LQ_LWC_c20199/f1p0/3889;i3_LQ_LWC_c25291/f1p0/3332;i3_LQ_LWC_c27299/f1p0/4002;i3_LQ_LWC_c36502/f1p6/3751;i3_LQ_LWC_c36892/f1p…	K05658+K05658+K05681+K05658+K05658+K05658+K05658+K05658+K05681+K05658+K05658+K05681+K05658+K05658+K05681+K05658+K05658+K05658+K05658+K05665+K05658+K05658+K05658+K05658+K05658+K05665+K05658+K05658+K05658+K05658+K05658+K05658+K05681+K05658
Metabolism	Metabolism of terpenoids and polyketides	Monoterpenoid biosynthesis	4	21	0.203953	0.486781	ko00902	i1_LQ_LWC_c8707/f1p0/1906;i2_LQ_LWC_c102915/f1p0/2902;i2_LQ_LWC_c26889/f1p5/2116;i2_LQ_LWC_c39951/f1p5/2806	K15095+K15095+K15095+K15095
Genetic Information Processing	Replication and repair	Base excision repair	14	98	0.206978	0.486781	ko03410	i0_LQ_LWC_c1199/f1p0/891;i3_LQ_LWC_c26076/f1p0/3768;i1_HQ_LWC_c2413/f5p5/1819;i1_LQ_LWC_c24895/f1p0/1506;i2_HQ_LWC_c32079/f3p0/2413;i2_HQ_LWC_c115406/f6p1/2955;i2_LQ_LWC_c54447/f1p1/2900;i2_LQ_LWC_c103487/f1p5/2683;i3_HQ_LWC_c17618/f3p1/3271;i3_LQ_LWC_c14705/f1p0/3153;i3_LQ_LWC_c21523/f1p0/3360;i3_LQ_LWC_c26827/f1p0/3259;i5_LQ_LWC_c4266/f1p0/5380;i6_LQ_LWC_c1015/f1p0/6954	K10802+K10772+K01246+K01246+K01246+K10747+K10747+K02327+K10798+K04802+K10798+K10798+K02324+K02324
Metabolism	Lipid metabolism	Arachidonic acid metabolism	4	22	0.228735	0.52817	ko00590	i3_HQ_LWC_c3726/f2p6/3302;i2_HQ_LWC_c6588/f10p2/2294;i3_HQ_LWC_c33897/f2p0/3601;i3_LQ_LWC_c14813/f1p0/3113	K01254+K18592+K14674+K14674
Metabolism	Metabolism of terpenoids and polyketides	Diterpenoid biosynthesis	6	39	0.269709	0.611663	ko00904	i1_HQ_LWC_c1410/f9p0/1819;i2_LQ_LWC_c106420/f1p0/2550;i2_LQ_LWC_c12187/f1p0/2566;i2_LQ_LWC_c133473/f1p0/2005;i2_LQ_LWC_c24789/f1p0/2360;i2_LQ_LWC_c71433/f1p2/2820	K04123+K04121+K04120+K04125+K04121+K04121
Metabolism	Nucleotide metabolism	Purine metabolism	53	443	0.33109	0.737692	ko00230	i1_LQ_LWC_c31309/f1p0/1530;i2_HQ_LWC_c3405/f2p0/2356;i2_LQ_LWC_c133555/f1p2/2009;i2_LQ_LWC_c89501/f1p0/2227;i0_LQ_LWC_c1601/f1p0/989;i1_HQ_LWC_c25793/f2p0/1303;i1_LQ_LWC_c10803/f1p4/1641;i1_LQ_LWC_c12383/f1p1/1605;i1_LQ_LWC_c13527/f1p3/1251;i1_LQ_LWC_c13806/f1p0/1361;i1_LQ_LWC_c17877/f1p0/1623;i1_LQ_LWC_c22954/f1p0/1854;i1_LQ_LWC_c2431/f2p0/1897;i1_LQ_LWC_c32691/f1p0/1653;i1_LQ_LWC_c33071/f1p0/16…	K14977+K14641+K18151+K14641+K00759+K06966+K00860+K00942+K00856+K00860+K02083+K00856+K01756+K02083+K00856+K02083+K01490+K00860+K00764+K00759+K01490+K01490+K00764+K01952+K06966+K06966+K02684+K00940+K00873+K13811+K02999+K03013+K13811+K03787+K01835+K01427+K02327+K02321+K00873+K10807+K01835+K00873+K03787+K01835+K00962+K10808+K01427+K03021+K02320+K02320+K02324+K02324+K03040
Metabolism	Biosynthesis of other secondary metabolites	Monobactam biosynthesis	3	19	0.361239	0.783375	ko00261	i1_LQ_LWC_c19938/f1p0/1913;i1_LQ_LWC_c20057/f1p1/1421;i1_LQ_LWC_c6284/f1p1/1979	K13811+K00215+K13811
Metabolism	Metabolism of other amino acids	Selenocompound metabolism	14	111	0.364103	0.783375	ko00450	i1_LQ_LWC_c34749/f1p3/1581;i2_LQ_LWC_c12276/f1p1/2652;i2_LQ_LWC_c32209/f1p1/2590;i3_HQ_LWC_c40989/f11p0/3684;i3_LQ_LWC_c25704/f1p0/3664;i3_LQ_LWC_c28007/f1p6/3255;i3_LQ_LWC_c7336/f1p4/3767;i1_LQ_LWC_c19938/f1p0/1913;i1_LQ_LWC_c6284/f1p1/1979;i2_HQ_LWC_c50095/f2p1/2276;i2_LQ_LWC_c103766/f1p4/2639;i2_LQ_LWC_c41587/f1p9/2111;i3_LQ_LWC_c44707/f1p0/3007;i5_LQ_LWC_c9874/f1p0/5155	K00384+K01874+K01874+K08247+K08247+K08247+K08247+K13811+K13811+K00549+K00549+K00549+K00549+K00549
Metabolism	Lipid metabolism	Steroid biosynthesis	15	120	0.370099	0.783375	ko00100	i1_HQ_LWC_c12418/f3p0/1472;i1_HQ_LWC_c12919/f5p0/1450;i1_HQ_LWC_c27679/f2p0/1562;i1_LQ_LWC_c22439/f1p0/1830;i1_LQ_LWC_c38175/f1p0/1351;i1_LQ_LWC_c8483/f3p2/1949;i2_HQ_LWC_c1464/f40p4/2135;i2_HQ_LWC_c35534/f2p4/2224;i2_HQ_LWC_c43920/f31p4/2106;i2_LQ_LWC_c7181/f1p0/2437;i2_LQ_LWC_c82962/f1p4/2089;i3_LQ_LWC_c11669/f1p11/3887;i3_LQ_LWC_c6986/f1p0/3440;i3_HQ_LWC_c33897/f2p0/3601;i3_LQ_LWC_c14813/f1p0/…	K00222+K00559+K00559+K00511+K01052+K00559+K09828+K09828+K09828+K05917+K09828+K09828+K00227+K14674+K14674
Metabolism	Metabolism of cofactors and vitamins	Riboflavin metabolism	5	36	0.379604	0.785409	ko00740	i2_HQ_LWC_c2796/f6p1/2532;i2_HQ_LWC_c83518/f2p1/2664;i3_LQ_LWC_c3691/f1p0/3955;i1_HQ_LWC_c27734/f2p0/1368;i1_LQ_LWC_c26996/f1p0/1189	K20860+K20860+K20860+K14379+K14379
Metabolism	Lipid metabolism	Fatty acid degradation	29	242	0.383428	0.785409	ko00071	i1_HQ_LWC_c14907/f12p0/1625;i1_LQ_LWC_c11146/f1p0/1607;i1_LQ_LWC_c17967/f1p0/1637;i1_LQ_LWC_c32774/f1p6/1735;i2_HQ_LWC_c13134/f2p1/2196;i2_HQ_LWC_c20554/f2p1/1966;i2_HQ_LWC_c96287/f3p2/2080;i2_LQ_LWC_c104139/f1p1/2131;i2_LQ_LWC_c106164/f1p8/2351;i2_LQ_LWC_c108591/f1p1/2229;i2_LQ_LWC_c17377/f1p0/2629;i2_LQ_LWC_c23363/f1p7/2297;i2_LQ_LWC_c3419/f1p4/2707;i2_LQ_LWC_c34276/f1p6/2659;i2_LQ_LWC_c35263/f…	K18857+K18857+K00232+K18857+K00121+K18857+K18857+K00128+K01897+K00128+K01897+K01897+K01897+K01897+K00232+K01897+K00128+K10527+K01897+K14085+K00128+K01897+K00232+K01897+K10527+K10527+K01897+K01897+K01897
Metabolism	Metabolism of cofactors and vitamins	Folate biosynthesis	11	88	0.400818	0.807999	ko00790	i3_LQ_LWC_c14120/f1p0/3049;i3_LQ_LWC_c19039/f1p0/3182;i1_HQ_LWC_c8780/f2p0/1791;i1_LQ_LWC_c10475/f1p10/1951;i2_LQ_LWC_c106270/f1p0/2170;i2_LQ_LWC_c26037/f1p1/2097;i2_LQ_LWC_c95900/f1p2/2021;i1_HQ_LWC_c17616/f2p0/2013;i1_LQ_LWC_c30704/f1p0/1716;i1_LQ_LWC_c32436/f1p3/1622;i3_LQ_LWC_c36086/f1p7/3690	K15631+K15631+K03639+K01930+K03639+K01930+K01930+K01113+K01113+K01113+K01113
Metabolism	Metabolism of terpenoids and polyketides	Brassinosteroid biosynthesis	4	30	0.439462	0.872057	ko00905	i1_HQ_LWC_c16403/f5p0/1808;i2_HQ_LWC_c110784/f6p0/2064;i2_LQ_LWC_c66953/f1p0/2387;i1_HQ_LWC_c553/f25p0/1907	K09589+K09587+K09587+K20623
Metabolism	Lipid metabolism	Sphingolipid metabolism	20	171	0.45857	0.895976	ko00600	i2_LQ_LWC_c33307/f1p19/2734;i2_LQ_LWC_c48019/f1p6/2674;i2_LQ_LWC_c64886/f1p6/2539;i2_LQ_LWC_c66204/f1p0/2430;i3_HQ_LWC_c3593/f2p0/3884;i3_LQ_LWC_c20358/f1p1/3297;i3_LQ_LWC_c23050/f1p6/3771;i3_LQ_LWC_c24442/f2p0/3301;i4_LQ_LWC_c24223/f1p0/4955;i4_LQ_LWC_c29674/f1p0/4451;i4_LQ_LWC_c3401/f1p0/4384;i4_LQ_LWC_c40775/f1p0/4036;i5_LQ_LWC_c6945/f1p0/5578;i5_LQ_LWC_c8734/f1p0/5513;i1_HQ_LWC_c40472/f2p0/16…	K17108+K17108+K17108+K12349+K17108+K17108+K17108+K17108+K17108+K17108+K17108+K17108+K17108+K17108+K07407+K07407+K07407+K07407+K07407+K07407
Metabolism	Carbohydrate metabolism	Fructose and mannose metabolism	26	226	0.478689	0.921115	ko00051	i1_HQ_LWC_c2235/f5p0/1912;i1_LQ_LWC_c18367/f1p0/1828;i2_HQ_LWC_c92400/f2p2/2051;i2_LQ_LWC_c10446/f1p0/2188;i2_LQ_LWC_c105210/f1p2/2169;i2_LQ_LWC_c68264/f1p0/2209;i1_HQ_LWC_c16182/f5p0/1593;i1_HQ_LWC_c37244/f3p0/1350;i1_HQ_LWC_c40241/f34p0/1591;i1_LQ_LWC_c27368/f1p0/1325;i1_LQ_LWC_c7226/f1p0/2010;i1_LQ_LWC_c9021/f1p0/1523;i2_HQ_LWC_c126488/f4p1/2056;i2_HQ_LWC_c128160/f36p3/2443;i2_HQ_LWC_c16802/f2…	K19355+K19355+K19355+K19355+K19355+K19355+K00966+K00847+K01623+K00863+K00850+K01623+K00850+K00895+K00863+K01803+K00895+K00844+K00850+K00863+K00895+K00847+K01103+K00847+K00863+K00895
Genetic Information Processing	Replication and repair	Non-homologous end-joining	3	24	0.515326	0.976812	ko03450	i2_HQ_LWC_c38596/f2p0/2530;i4_HQ_LWC_c2362/f2p0/4432;i4_LQ_LWC_c29719/f1p0/4889	K10885+K10777+K10866
Metabolism	Amino acid metabolism	Lysine degradation	21	186	0.523908	0.978475	ko00310	i2_LQ_LWC_c104543/f1p0/2575;i2_LQ_LWC_c104680/f1p1/2146;i2_LQ_LWC_c39908/f1p5/2089;i2_LQ_LWC_c49647/f1p0/2511;i2_LQ_LWC_c70370/f1p3/2519;i3_HQ_LWC_c15355/f5p0/3703;i3_HQ_LWC_c3930/f3p0/3728;i3_HQ_LWC_c9176/f5p0/3233;i3_LQ_LWC_c21996/f1p0/3755;i3_LQ_LWC_c36051/f1p0/3560;i3_LQ_LWC_c6566/f1p3/3243;i3_LQ_LWC_c6923/f1p4/3487;i4_LQ_LWC_c13869/f1p2/5006;i4_LQ_LWC_c21411/f1p0/4799;i5_LQ_LWC_c10495/f1p33/…	K11420+K11423+K14157+K11420+K11423+K14157+K14157+K11430+K11423+K11420+K11420+K11423+K14157+K14157+K14157+K00658+K00128+K00128+K00128+K14085+K00128
Genetic Information Processing	Replication and repair	Homologous recombination	20	179	0.544725	0.998496	ko03440	i1_LQ_LWC_c8540/f1p0/1556;i2_HQ_LWC_c10214/f5p1/2189;i2_LQ_LWC_c24496/f1p2/2722;i2_LQ_LWC_c35397/f1p0/2968;i3_LQ_LWC_c14328/f1p0/3028;i3_LQ_LWC_c39404/f1p0/3436;i4_LQ_LWC_c29719/f1p0/4889;i4_LQ_LWC_c36993/f1p16/4343;i0_LQ_LWC_c1088/f1p0/657;i2_HQ_LWC_c111624/f2p1/2505;i2_HQ_LWC_c24121/f5p1/2381;i2_HQ_LWC_c24518/f2p0/2255;i2_LQ_LWC_c101834/f1p0/2701;i2_LQ_LWC_c103487/f1p5/2683;i2_LQ_LWC_c52423/f1p…	K10728+K10683+K10683+K10683+K10683+K10875+K10866+K10728+K07466+K07466+K07466+K07466+K10882+K02327+K07466+K07466+K07466+K11864+K08775+K07466
Metabolism	Biosynthesis of other secondary metabolites	Glucosinolate biosynthesis	2	16	0.550352	0.998496	ko00966	i1_HQ_LWC_c2351/f2p15/1641;i2_LQ_LWC_c48890/f1p0/2224	K00826+K00826
Metabolism	Lipid metabolism	Fatty acid biosynthesis	24	219	0.582612	1	ko00061	i1_LQ_LWC_c37857/f1p0/1374;i1_LQ_LWC_c4782/f1p2/1508;i2_HQ_LWC_c21616/f2p7/2465;i2_HQ_LWC_c31246/f2p1/2129;i2_LQ_LWC_c126378/f1p2/2024;i4_LQ_LWC_c22530/f1p0/4783;i1_HQ_LWC_c39271/f10p0/1631;i1_LQ_LWC_c12481/f1p0/1649;i2_LQ_LWC_c106164/f1p8/2351;i2_LQ_LWC_c17377/f1p0/2629;i2_LQ_LWC_c22435/f2p80/2393;i2_LQ_LWC_c23363/f1p7/2297;i2_LQ_LWC_c3419/f1p4/2707;i2_LQ_LWC_c34276/f1p6/2659;i2_LQ_LWC_c52350/f1…	K10781+K10781+K10781+K10781+K10781+K10781+K03921+K03921+K01897+K01897+K11262+K01897+K01897+K01897+K01897+K01897+K09458+K01897+K01897+K01897+K09458+K01897+K01897+K11262
Metabolism	Carbohydrate metabolism	Glyoxylate and dicarboxylate metabolism	35	319	0.584927	1	ko00630	i2_LQ_LWC_c21891/f1p0/2660;i0_HQ_LWC_c11/f12p0/776;i1_HQ_LWC_c1721/f3p0/1934;i1_HQ_LWC_c27680/f3p0/1509;i1_HQ_LWC_c29561/f3p0/1623;i1_HQ_LWC_c6241/f2p0/1850;i1_LQ_LWC_c10848/f1p3/1760;i1_LQ_LWC_c22743/f1p0/1480;i1_LQ_LWC_c27195/f1p0/1179;i1_LQ_LWC_c34544/f1p7/1559;i1_LQ_LWC_c36029/f1p1/1856;i1_LQ_LWC_c38917/f1p0/1334;i1_LQ_LWC_c39269/f11p13/1542;i1_LQ_LWC_c40029/f5p1/1478;i1_LQ_LWC_c4192/f1p0/163…	K01433+K01602+K03781+K01915+K15893+K00600+K15893+K00122+K01915+K03781+K00026+K00026+K11517+K01915+K00830+K11517+K03781+K00026+K03781+K14272+K03781+K01647+K15918+K01455+K14272+K01681+K00026+K01681+K00281+K01681+K01681+K01681+K01602+K01895+K00600
Metabolism	Glycan biosynthesis and metabolism	Other glycan degradation	16	149	0.61411	1	ko00511	i2_LQ_LWC_c33307/f1p19/2734;i2_LQ_LWC_c48019/f1p6/2674;i2_LQ_LWC_c64886/f1p6/2539;i3_HQ_LWC_c3593/f2p0/3884;i3_LQ_LWC_c20358/f1p1/3297;i3_LQ_LWC_c23050/f1p6/3771;i3_LQ_LWC_c24442/f2p0/3301;i4_LQ_LWC_c24223/f1p0/4955;i4_LQ_LWC_c29674/f1p0/4451;i4_LQ_LWC_c3401/f1p0/4384;i4_LQ_LWC_c40775/f1p0/4036;i5_LQ_LWC_c6945/f1p0/5578;i5_LQ_LWC_c8734/f1p0/5513;i3_HQ_LWC_c2743/f4p0/3522;i3_LQ_LWC_c21878/f1p1/373…	K17108+K17108+K17108+K17108+K17108+K17108+K17108+K17108+K17108+K17108+K17108+K17108+K17108+K01191+K01191+K12373
Genetic Information Processing	Folding, sorting and degradation	Sulfur relay system	2	18	0.616061	1	ko04122	i1_HQ_LWC_c8780/f2p0/1791;i2_LQ_LWC_c106270/f1p0/2170	K03639+K03639
Metabolism	Metabolism of cofactors and vitamins	Pantothenate and CoA biosynthesis	8	78	0.660482	1	ko00770	i1_LQ_LWC_c23325/f1p0/1499;i1_LQ_LWC_c9949/f1p0/1858;i2_LQ_LWC_c105408/f1p3/3048;i1_HQ_LWC_c18209/f2p0/1979;i1_HQ_LWC_c2351/f2p15/1641;i2_HQ_LWC_c1958/f21p1/2305;i2_LQ_LWC_c133373/f1p0/2025;i2_LQ_LWC_c48890/f1p0/2224	K00606+K00606+K09680+K01464+K00826+K01687+K01464+K00826
Metabolism	Glycan biosynthesis and metabolism	Glycosaminoglycan degradation	5	51	0.692055	1	ko00531	i1_LQ_LWC_c33717/f1p5/1817;i2_HQ_LWC_c6962/f4p1/2201;i2_LQ_LWC_c102340/f1p0/2241;i2_LQ_LWC_c18547/f4p0/2259;i1_LQ_LWC_c12343/f1p1/1993	K10532+K07964+K07964+K07964+K12373
Metabolism	Lipid metabolism	Fatty acid elongation	10	100	0.698281	1	ko00062	i1_LQ_LWC_c18884/f1p0/1904;i1_LQ_LWC_c6993/f1p9/1726;i2_HQ_LWC_c111562/f2p9/2065;i2_HQ_LWC_c74094/f2p8/2213;i2_HQ_LWC_c87627/f2p8/2451;i2_LQ_LWC_c116804/f75p6/2213;i4_LQ_LWC_c33454/f1p0/4177;i2_LQ_LWC_c70259/f1p0/2302;i1_LQ_LWC_c37812/f1p0/1278;i2_LQ_LWC_c103193/f1p2/2354	K15397+K15397+K15397+K15397+K15397+K15397+K15397+K01068+K10251+K10703
Metabolism	Nucleotide metabolism	Pyrimidine metabolism	30	289	0.704643	1	ko00240	i2_HQ_LWC_c3405/f2p0/2356;i2_LQ_LWC_c89501/f1p0/2227;i1_HQ_LWC_c25793/f2p0/1303;i2_HQ_LWC_c1060/f41p11/2390;i2_HQ_LWC_c24189/f4p0/2714;i2_LQ_LWC_c25781/f1p0/2410;i2_LQ_LWC_c41695/f1p0/2026;i2_LQ_LWC_c69630/f1p0/2204;i3_LQ_LWC_c37592/f1p0/3683;i1_LQ_LWC_c5094/f1p4/1733;i2_LQ_LWC_c82220/f1p1/2293;i1_HQ_LWC_c2459/f3p0/1963;i0_LQ_LWC_c2122/f1p2/701;i1_HQ_LWC_c18209/f2p0/1979;i1_LQ_LWC_c26572/f1p0/123…	K14641+K14641+K06966+K01937+K00943+K00943+K00254+K01937+K01937+K06966+K06966+K02684+K00940+K01464+K02999+K03013+K03787+K02327+K01464+K02321+K10807+K03787+K00962+K10808+K03021+K02320+K02320+K02324+K02324+K03040
Metabolism	Carbohydrate metabolism	Propanoate metabolism	15	149	0.711797	1	ko00640	i1_HQ_LWC_c3324/f2p0/1793;i1_HQ_LWC_c7122/f4p0/1994;i1_LQ_LWC_c10307/f1p0/1589;i1_LQ_LWC_c38644/f1p1/1208;i1_LQ_LWC_c9769/f1p3/2002;i2_HQ_LWC_c127928/f11p2/2091;i2_HQ_LWC_c2259/f10p1/2154;i2_LQ_LWC_c22435/f2p80/2393;i2_LQ_LWC_c27534/f1p1/2032;i2_LQ_LWC_c5586/f1p2/1923;i2_LQ_LWC_c6373/f1p1/2829;i2_LQ_LWC_c70254/f1p3/2494;i4_LQ_LWC_c25507/f1p0/4925;i5_LQ_LWC_c8193/f1p5/5830;i7_HQ_LWC_c22/f2p0/7545	K09699+K00166+K00016+K00016+K00166+K00140+K00166+K11262+K00166+K00140+K00166+K00016+K01895+K05605+K11262
Metabolism	Carbohydrate metabolism	Pentose phosphate pathway	24	235	0.720233	1	ko00030	i2_LQ_LWC_c21544/f1p0/2602;i1_HQ_LWC_c40241/f34p0/1591;i1_LQ_LWC_c17828/f1p0/1950;i1_LQ_LWC_c24671/f1p0/1422;i1_LQ_LWC_c7226/f1p0/2010;i1_LQ_LWC_c9021/f1p0/1523;i2_HQ_LWC_c11553/f5p0/2427;i2_HQ_LWC_c115956/f6p3/2132;i2_HQ_LWC_c126488/f4p1/2056;i2_HQ_LWC_c128160/f36p3/2443;i2_HQ_LWC_c22171/f3p12/2368;i2_LQ_LWC_c103566/f1p0/2298;i2_LQ_LWC_c108776/f1p3/2390;i2_LQ_LWC_c121043/f1p0/2181;i2_LQ_LWC_c190…	K01057+K01623+K01810+K01807+K00850+K01623+K00615+K01835+K00850+K00895+K01810+K00036+K00895+K00036+K00850+K00033+K00615+K01835+K00615+K00036+K00895+K01835+K00033+K00895
Genetic Information Processing	Replication and repair	Nucleotide excision repair	19	190	0.738206	1	ko03420	i3_LQ_LWC_c6934/f1p0/3905;i5_LQ_LWC_c8406/f1p12/5522;i2_HQ_LWC_c115406/f6p1/2955;i2_LQ_LWC_c54447/f1p1/2900;i0_LQ_LWC_c1088/f1p0/657;i1_LQ_LWC_c22441/f1p0/1646;i2_HQ_LWC_c111624/f2p1/2505;i2_HQ_LWC_c111751/f2p3/2063;i2_HQ_LWC_c24121/f5p1/2381;i2_HQ_LWC_c24518/f2p0/2255;i2_LQ_LWC_c103487/f1p5/2683;i2_LQ_LWC_c2916/f1p0/2322;i2_LQ_LWC_c52423/f1p3/2089;i3_HQ_LWC_c10011/f4p0/3269;i3_LQ_LWC_c13458/f1p0…	K10846+K10846+K10747+K10747+K07466+K10839+K07466+K03144+K07466+K07466+K02327+K10140+K07466+K07466+K07466+K04802+K07466+K02324+K02324
Metabolism	Metabolism of cofactors and vitamins	Nicotinate and nicotinamide metabolism	8	84	0.740125	1	ko00760	i1_LQ_LWC_c30992/f1p0/2062;i2_HQ_LWC_c116726/f13p0/2493;i2_HQ_LWC_c43447/f14p0/2743;i2_LQ_LWC_c50207/f1p0/2769;i2_LQ_LWC_c71194/f1p1/2952;i4_LQ_LWC_c3110/f1p1/4729;i2_HQ_LWC_c10713/f2p0/2247;i2_LQ_LWC_c84242/f1p1/2270	K00858+K00278+K00278+K00278+K00858+K00858+K03787+K03787
Metabolism	Energy metabolism	Photosynthesis - antenna proteins	2	24	0.768718	1	ko00196	i2_LQ_LWC_c67559/f1p0/2369;i1_LQ_LWC_c26433/f1p0/1083	K14172+K08914
Metabolism	Amino acid metabolism	Lysine biosynthesis	2	25	0.788277	1	ko00300	i1_LQ_LWC_c7997/f1p11/1739;i1_LQ_LWC_c20057/f1p1/1421	K10206+K00215
Cellular Processes	Transport and catabolism	Peroxisome	31	323	0.848187	1	ko04146	i1_LQ_LWC_c13079/f1p0/1191;i4_LQ_LWC_c16663/f1p1/4263;i0_LQ_LWC_c1359/f1p0/734;i1_HQ_LWC_c1721/f3p0/1934;i1_LQ_LWC_c17967/f1p0/1637;i1_LQ_LWC_c21011/f1p1/1759;i1_LQ_LWC_c23793/f1p2/1787;i1_LQ_LWC_c34544/f1p7/1559;i1_LQ_LWC_c39269/f11p13/1542;i1_LQ_LWC_c4192/f1p0/1638;i1_LQ_LWC_c4222/f1p0/1713;i1_LQ_LWC_c42429/f1p0/1061;i1_LQ_LWC_c4779/f2p0/1898;i2_HQ_LWC_c4824/f3p1/2226;i2_HQ_LWC_c7659/f3p1/2700;…	K13347+K13342+K04565+K03781+K00232+K00031+K13356+K03781+K11517+K00830+K11517+K04564+K03781+K03781+K04564+K01897+K01897+K03781+K01897+K13356+K01897+K01897+K00232+K01897+K01897+K01897+K00232+K01897+K01897+K01897+K01897
Metabolism	Carbohydrate metabolism	Pentose and glucuronate interconversions	9	106	0.854733	1	ko00040	i1_LQ_LWC_c32188/f1p1/1672;i1_LQ_LWC_c35448/f1p1/1970;i2_HQ_LWC_c92155/f3p1/2075;i2_LQ_LWC_c108474/f1p4/2224;i2_LQ_LWC_c17666/f1p0/2630;i2_LQ_LWC_c28144/f1p0/2058;i2_LQ_LWC_c75407/f1p0/2061;i1_HQ_LWC_c40408/f3p0/1977;i1_LQ_LWC_c36305/f1p0/1421	K01728+K01051+K01051+K01728+K01051+K01051+K01051+K00012+K00963
Metabolism	Glycan biosynthesis and metabolism	Other types of O-glycan biosynthesis	3	43	0.875675	1	ko00514	i1_HQ_LWC_c7955/f9p0/1918;i1_LQ_LWC_c5729/f1p0/1763;i3_LQ_LWC_c22495/f1p6/3816	K13667+K18134+K09667
Metabolism	Glycan biosynthesis and metabolism	Glycosylphosphatidylinositol(GPI)-anchor biosynthesis	3	43	0.875675	1	ko00563	i2_LQ_LWC_c25117/f1p0/2718;i2_LQ_LWC_c39113/f1p2/2102;i2_LQ_LWC_c83454/f1p2/2936	K03858+K03857+K03857
Metabolism	Metabolism of cofactors and vitamins	Porphyrin and chlorophyll metabolism	11	132	0.887991	1	ko00860	i1_LQ_LWC_c41350/f1p0/1903;i1_LQ_LWC_c6935/f3p4/1646;i2_HQ_LWC_c127720/f114p10/2109;i2_LQ_LWC_c67619/f1p1/2485;i2_LQ_LWC_c68442/f1p1/2582;i0_LQ_LWC_c1272/f1p11/652;i1_HQ_LWC_c1497/f4p0/1573;i1_LQ_LWC_c6029/f1p1/1642;i2_HQ_LWC_c123476/f2p0/2039;i3_LQ_LWC_c12710/f1p92/3800;i3_LQ_LWC_c4169/f1p1/3826	K13071+K18010+K13600+K13071+K13071+K08099+K00218+K00228+K01772+K00228+K01772
Organismal Systems	Environmental adaptation	Plant-pathogen interaction	66	671	0.892119	1	ko04626	i1_LQ_LWC_c18884/f1p0/1904;i1_LQ_LWC_c22165/f1p1/1453;i1_LQ_LWC_c34690/f1p0/1885;i1_LQ_LWC_c6993/f1p9/1726;i2_HQ_LWC_c111562/f2p9/2065;i2_HQ_LWC_c59998/f20p3/2483;i2_HQ_LWC_c74094/f2p8/2213;i2_HQ_LWC_c78190/f13p3/2124;i2_HQ_LWC_c87627/f2p8/2451;i2_LQ_LWC_c112529/f1p3/2060;i2_LQ_LWC_c116804/f75p6/2213;i2_LQ_LWC_c125568/f1p0/2095;i2_LQ_LWC_c23738/f1p0/2134;i2_LQ_LWC_c27094/f1p1/2074;i2_LQ_LWC_c3297…	K15397+K13436+K13436+K15397+K15397+K13412+K15397+K13412+K15397+K13412+K15397+K13412+K13448+K13429+K13412+K13412+K13429+K13412+K13412+K13412+K13412+K13412+K13412+K13436+K13457+K13457+K13457+K13457+K13457+K15397+K09422+K09422+K09422+K09422+K09422+K09422+K09422+K09422+K09422+K09422+K09422+K09422+K05391+K09422+K09422+K05391+K09422+K05391+K09422+K09422+K02183+K13449+K09487+K09487+K00864+K09487+K04079+…
Metabolism	Metabolism of cofactors and vitamins	Vitamin B6 metabolism	1	19	0.896082	1	ko00750	i1_HQ_LWC_c3379/f2p0/1905	K01733
Metabolism	Carbohydrate metabolism	Inositol phosphate metabolism	23	256	0.89662	1	ko00562	i2_LQ_LWC_c69451/f1p14/2571;i5_LQ_LWC_c6054/f1p0/5116;i1_LQ_LWC_c17825/f1p0/1948;i2_HQ_LWC_c127928/f11p2/2091;i2_HQ_LWC_c77461/f16p1/2173;i2_LQ_LWC_c107006/f1p0/2871;i2_LQ_LWC_c17207/f3p1/2343;i2_LQ_LWC_c27018/f1p0/2117;i2_LQ_LWC_c5586/f1p2/1923;i2_LQ_LWC_c66005/f1p1/2209;i2_LQ_LWC_c66573/f1p0/2189;i2_LQ_LWC_c75589/f1p0/2027;i3_LQ_LWC_c10514/f1p1/3592;i3_LQ_LWC_c26783/f1p0/3552;i3_LQ_LWC_c35490/f…	K01858+K00914+K03103+K00140+K01114+K01803+K05857+K03103+K00140+K05857+K10572+K03103+K00889+K00921+K00921+K00889+K00889+K03103+K00889+K00889+K00921+K00921+K00921
Metabolism	Metabolism of cofactors and vitamins	One carbon pool by folate	5	69	0.899441	1	ko00670	i2_LQ_LWC_c21891/f1p0/2660;i1_HQ_LWC_c6241/f2p0/1850;i2_HQ_LWC_c127763/f21p8/2342;i2_LQ_LWC_c50501/f1p8/2363;i5_LQ_LWC_c6253/f1p0/5332	K01433+K00600+K01938+K01938+K00600
Metabolism	Amino acid metabolism	Valine, leucine and isoleucine biosynthesis	4	58	0.903185	1	ko00290	i1_HQ_LWC_c2351/f2p15/1641;i2_HQ_LWC_c1958/f21p1/2305;i2_HQ_LWC_c33938/f2p5/2548;i2_LQ_LWC_c48890/f1p0/2224	K00826+K01687+K01649+K00826
Metabolism	Global and overview maps	Fatty acid metabolism	32	349	0.909164	1	ko01212	i1_LQ_LWC_c37857/f1p0/1374;i1_LQ_LWC_c4782/f1p2/1508;i2_HQ_LWC_c21616/f2p7/2465;i2_HQ_LWC_c31246/f2p1/2129;i2_LQ_LWC_c126378/f1p2/2024;i4_LQ_LWC_c22530/f1p0/4783;i1_HQ_LWC_c39271/f10p0/1631;i1_LQ_LWC_c12481/f1p0/1649;i1_LQ_LWC_c17967/f1p0/1637;i1_LQ_LWC_c37812/f1p0/1278;i2_LQ_LWC_c103193/f1p2/2354;i2_LQ_LWC_c106164/f1p8/2351;i2_LQ_LWC_c17377/f1p0/2629;i2_LQ_LWC_c22435/f2p80/2393;i2_LQ_LWC_c23363/…	K10781+K10781+K10781+K10781+K10781+K10781+K03921+K03921+K00232+K10251+K10703+K01897+K01897+K11262+K01897+K01897+K01897+K00232+K01897+K10527+K01897+K09458+K01897+K00232+K01897+K10527+K10527+K01897+K09458+K01897+K01897+K11262
Metabolism	Metabolism of cofactors and vitamins	Thiamine metabolism	4	59	0.910189	1	ko00730	i2_LQ_LWC_c3885/f1p0/2133;i3_LQ_LWC_c5561/f1p1/3227;i2_LQ_LWC_c104878/f1p0/2896;i2_LQ_LWC_c106059/f1p8/2699	K00949+K00878+K01662+K01662
Metabolism	Carbohydrate metabolism	Ascorbate and aldarate metabolism	12	151	0.926944	1	ko00053	i1_HQ_LWC_c40231/f3p0/1461;i2_HQ_LWC_c116379/f11p0/2188;i2_LQ_LWC_c32605/f1p0/2151;i2_LQ_LWC_c65698/f1p0/2629;i1_HQ_LWC_c20594/f2p0/1612;i1_HQ_LWC_c40408/f3p0/1977;i1_LQ_LWC_c19695/f1p0/1755;i2_LQ_LWC_c104139/f1p1/2131;i2_LQ_LWC_c108591/f1p1/2229;i2_LQ_LWC_c54547/f1p1/2404;i2_LQ_LWC_c69897/f1p3/2611;i2_LQ_LWC_c83617/f1p1/2296	K00434+K00225+K08232+K00434+K10046+K00012+K10046+K00128+K00128+K00128+K14085+K00128
Metabolism	Carbohydrate metabolism	Citrate cycle (TCA cycle)	20	236	0.931653	1	ko00020	i1_LQ_LWC_c10305/f1p0/1482;i1_LQ_LWC_c10322/f1p0/1900;i1_LQ_LWC_c17522/f1p0/1444;i1_LQ_LWC_c21011/f1p1/1759;i1_LQ_LWC_c24319/f1p28/1532;i1_LQ_LWC_c25144/f1p0/1570;i1_LQ_LWC_c36029/f1p1/1856;i1_LQ_LWC_c38917/f1p0/1334;i2_HQ_LWC_c35189/f4p0/2874;i2_LQ_LWC_c11511/f1p0/2183;i2_LQ_LWC_c27044/f1p1/2055;i2_LQ_LWC_c35738/f1p5/2830;i2_LQ_LWC_c64048/f1p2/2991;i2_LQ_LWC_c88793/f1p0/2155;i2_LQ_LWC_c90313/f1p…	K00161+K00658+K00161+K00031+K00161+K00161+K00026+K00026+K00026+K00161+K01647+K01610+K00627+K01610+K01681+K00026+K01681+K01681+K01681+K01681
Metabolism	Glycan biosynthesis and metabolism	Glycosphingolipid biosynthesis - ganglio series	1	23	0.935506	1	ko00604	i1_LQ_LWC_c12343/f1p1/1993	K12373
Genetic Information Processing	Folding, sorting and degradation	Ubiquitin mediated proteolysis	38	423	0.944229	1	ko04120	i2_LQ_LWC_c35578/f1p0/2249;i2_LQ_LWC_c55256/f1p0/2754;i3_LQ_LWC_c10323/f1p0/4009;i3_LQ_LWC_c37739/f1p0/3151;i4_HQ_LWC_c35606/f27p0/4246;i4_LQ_LWC_c10542/f1p1/5015;i4_LQ_LWC_c10784/f1p0/4392;i4_LQ_LWC_c12121/f1p0/4592;i4_LQ_LWC_c15954/f1p0/4116;i4_LQ_LWC_c16057/f1p0/4179;i4_LQ_LWC_c31649/f1p0/4090;i1_LQ_LWC_c30667/f1p0/1661;i1_LQ_LWC_c4785/f1p3/1714;i2_LQ_LWC_c18268/f1p1/2200;i0_LQ_LWC_c760/f1p0/6…	K10590+K10688+K10581+K10592+K10581+K10589+K10581+K10581+K10581+K10581+K10581+K04649+K04649+K04649+K10580+K10144+K03364+K10144+K10144+K03363+K03355+K10144+K03363+K03875+K10140+K03363+K03351+K03353+K03364+K10591+K10144+K10144+K03354+K10144+K10144+K03351+K03875+K03348
Metabolism	Lipid metabolism	Cutin, suberine and wax biosynthesis	9	124	0.94673	1	ko00073	i2_HQ_LWC_c47007/f2p0/2581;i2_LQ_LWC_c106379/f1p0/2206;i2_LQ_LWC_c71762/f1p22/2517;i2_LQ_LWC_c72402/f1p4/2081;i3_LQ_LWC_c11807/f1p0/3394;i5_HQ_LWC_c1703/f3p3/5216;i5_HQ_LWC_c1987/f2p0/5284;i1_LQ_LWC_c23793/f1p2/1787;i2_LQ_LWC_c27053/f1p0/2062	K15403+K15403+K15404+K15403+K15404+K15404+K15404+K13356+K13356
Genetic Information Processing	Translation	Ribosome	19	233	0.950601	1	ko03010	i0_HQ_LWC_c201/f2p0/863;i0_LQ_LWC_c1013/f1p8/914;i0_LQ_LWC_c1061/f1p0/602;i0_LQ_LWC_c1218/f1p0/592;i0_LQ_LWC_c1940/f1p0/764;i0_LQ_LWC_c2413/f1p5/323;i0_LQ_LWC_c375/f1p0/920;i0_LQ_LWC_c449/f1p0/835;i0_LQ_LWC_c454/f1p0/818;i0_LQ_LWC_c580/f1p0/882;i1_LQ_LWC_c23178/f1p0/1844;i1_LQ_LWC_c31284/f1p0/1840;i1_LQ_LWC_c3259/f1p0/1598;i1_LQ_LWC_c42391/f1p2/1019;i2_LQ_LWC_c4946/f1p2/2305;i2_LQ_LWC_c53011/f1p5…	K02877+K02866+K02883+K02920+K02893+K02927+K02939+K02935+K02883+K02879+K02945+K02910+K02925+K02936+K02888+K02899+K02946+K02957+K02951
Metabolism	Lipid metabolism	Biosynthesis of unsaturated fatty acids	8	114	0.950716	1	ko01040	i2_LQ_LWC_c70259/f1p0/2302;i1_HQ_LWC_c39271/f10p0/1631;i1_LQ_LWC_c12481/f1p0/1649;i1_LQ_LWC_c17967/f1p0/1637;i1_LQ_LWC_c37812/f1p0/1278;i2_LQ_LWC_c103193/f1p2/2354;i2_LQ_LWC_c35263/f1p1/2176;i3_LQ_LWC_c27615/f1p0/3867	K01068+K03921+K03921+K00232+K10251+K10703+K00232+K00232
Metabolism	Lipid metabolism	Synthesis and degradation of ketone bodies	1	28	0.96448	1	ko00072	i1_HQ_LWC_c16175/f4p0/1915	K01641
Genetic Information Processing	Folding, sorting and degradation	SNARE interactions in vesicular transport	1	28	0.96448	1	ko04130	i2_LQ_LWC_c52900/f1p0/2619	K08493
Metabolism	Energy metabolism	Oxidative phosphorylation	40	473	0.981022	1	ko00190	i1_HQ_LWC_c37350/f3p0/1225;i1_HQ_LWC_c39479/f7p0/1502;i1_LQ_LWC_c10111/f1p0/1804;i1_LQ_LWC_c10198/f1p0/1534;i1_LQ_LWC_c23314/f1p2/1762;i1_LQ_LWC_c26372/f1p0/1357;i1_LQ_LWC_c27336/f1p0/1131;i1_LQ_LWC_c42221/f1p0/1051;i1_LQ_LWC_c9175/f2p0/1721;i1_LQ_LWC_c9309/f1p1/1860;i2_HQ_LWC_c5214/f2p2/2806;i2_LQ_LWC_c102203/f1p4/2335;i2_LQ_LWC_c103494/f1p1/2682;i2_LQ_LWC_c21880/f1p22/3021;i2_LQ_LWC_c75515/f1p1…	K01507+K02115+K01507+K02115+K01507+K01507+K01507+K01507+K01507+K01507+K01507+K01507+K01507+K01535+K01535+K01535+K01535+K01535+K01535+K01535+K01507+K01535+K03881+K01507+K01535+K01535+K03883+K01535+K01535+K03878+K00417+K03935+K00417+K02150+K00417+K02133+K02261+K02126+K03935+K03935
Cellular Processes	Transport and catabolism	Endocytosis	59	665	0.981278	1	ko04144	i0_LQ_LWC_c1819/f1p0/732;i1_LQ_LWC_c17800/f1p0/1911;i1_LQ_LWC_c4258/f1p1/1943;i1_LQ_LWC_c42650/f1p0/1069;i2_LQ_LWC_c107640/f1p0/2348;i2_LQ_LWC_c114838/f1p0/2096;i2_LQ_LWC_c18613/f1p1/2165;i2_LQ_LWC_c24703/f1p0/2478;i2_LQ_LWC_c3461/f1p2/2341;i2_LQ_LWC_c47052/f1p0/2452;i2_LQ_LWC_c52703/f1p0/2381;i2_LQ_LWC_c58587/f1p5/2023;i2_LQ_LWC_c86511/f1p0/2394;i3_LQ_LWC_c11068/f1p0/3192;i3_LQ_LWC_c21324/f1p0/3…	K19366+K12199+K12483+K12191+K12486+K12471+K19366+K12198+K11866+K12471+K18465+K12483+K19476+K12489+K19366+K07937+K03283+K03283+K03283+K01115+K01115+K07904+K03283+K01115+K01115+K03283+K03283+K03283+K03283+K01115+K03283+K07904+K01115+K01115+K10591+K01115+K01528+K01115+K00889+K01115+K01115+K01115+K01115+K03283+K01115+K00889+K01115+K01115+K01528+K00889+K04646+K01115+K01115+K00889+K00889+K03283+K04646+…
Metabolism	Metabolism of terpenoids and polyketides	Sesquiterpenoid and triterpenoid biosynthesis	5	95	0.985825	1	ko00909	i1_LQ_LWC_c18942/f1p0/1913;i2_LQ_LWC_c104030/f1p4/2118;i2_LQ_LWC_c133452/f1p0/2053;i1_LQ_LWC_c22439/f1p0/1830;i1_HQ_LWC_c37455/f2p3/1293	K15803+K15803+K15803+K00511+K15891
Metabolism	Metabolism of cofactors and vitamins	Biotin metabolism	2	53	0.986132	1	ko00780	i2_LQ_LWC_c72111/f1p5/2283;i4_LQ_LWC_c28687/f1p0/5074	K09458+K09458
Metabolism	Glycan biosynthesis and metabolism	N-Glycan biosynthesis	7	122	0.987409	1	ko00510	i2_LQ_LWC_c34244/f1p1/2245;i2_LQ_LWC_c42009/f1p1/2052;i2_LQ_LWC_c48314/f1p1/2344;i3_LQ_LWC_c19802/f1p0/3902;i3_LQ_LWC_c28578/f1p0/3835;i3_LQ_LWC_c31386/f1p0/3101;i2_LQ_LWC_c33459/f1p3/2619	K00737+K00737+K07252+K01001+K00737+K00737+K07151
Genetic Information Processing	Translation	Aminoacyl-tRNA biosynthesis	15	217	0.988031	1	ko00970	i1_LQ_LWC_c19218/f1p0/1736;i2_HQ_LWC_c55065/f3p1/2262;i2_LQ_LWC_c12276/f1p1/2652;i2_LQ_LWC_c32209/f1p1/2590;i2_LQ_LWC_c32591/f1p13/2508;i2_LQ_LWC_c35455/f1p5/2486;i2_LQ_LWC_c42686/f1p1/2036;i2_LQ_LWC_c6212/f1p15/2319;i2_LQ_LWC_c69275/f1p0/2598;i2_LQ_LWC_c90418/f1p0/2153;i3_LQ_LWC_c13883/f1p0/3050;i3_LQ_LWC_c19453/f1p0/3430;i3_LQ_LWC_c6667/f1p0/3333;i4_LQ_LWC_c33001/f1p2/4236;i5_LQ_LWC_c9467/f1p0/…	K01875+K02434+K01874+K01874+K01876+K01868+K01893+K01876+K01867+K01893+K01872+K01873+K04567+K01873+K01869
Genetic Information Processing	Transcription	RNA polymerase	4	103	0.997906	1	ko03020	i1_LQ_LWC_c26572/f1p0/1237;i1_LQ_LWC_c42629/f1p0/1028;i3_LQ_LWC_c7275/f1p0/3890;i7_LQ_LWC_c89/f1p0/7804	K02999+K03013+K03021+K03040
Genetic Information Processing	Folding, sorting and degradation	Protein export	7	148	0.998337	1	ko03060	i2_LQ_LWC_c18866/f1p1/2259;i1_LQ_LWC_c20326/f1p0/1934;i2_HQ_LWC_c10037/f5p4/2243;i2_HQ_LWC_c98031/f9p2/2034;i2_LQ_LWC_c67705/f3p3/2688;i4_LQ_LWC_c20558/f1p1/4970;i4_LQ_LWC_c25449/f1p0/4892	K12272+K10956+K09490+K03106+K03106+K03106+K03106
Genetic Information Processing	Folding, sorting and degradation	RNA degradation	28	399	0.998369	1	ko03018	i1_LQ_LWC_c22206/f1p0/1532;i1_LQ_LWC_c30192/f1p0/1745;i1_LQ_LWC_c33202/f1p0/1847;i1_LQ_LWC_c9257/f1p0/1648;i2_HQ_LWC_c3801/f4p4/2912;i2_LQ_LWC_c133330/f1p1/2008;i2_LQ_LWC_c4931/f1p1/2219;i3_LQ_LWC_c26569/f1p0/3542;i3_LQ_LWC_c44934/f1p0/3030;i4_HQ_LWC_c31361/f4p0/4181;i4_LQ_LWC_c26051/f1p10/4282;i4_LQ_LWC_c27128/f1p0/4865;i4_LQ_LWC_c40865/f1p0/4052;i4_LQ_LWC_c7366/f1p1/4941;i5_LQ_LWC_c5371/f1p3/52…	K12611+K12606+K12605+K12611+K12591+K12614+K14442+K12617+K14442+K14442+K12607+K12616+K12603+K12607+K12605+K03514+K03678+K01689+K00850+K00850+K04077+K04077+K04077+K00850+K04077+K01689+K00962+K01689
Genetic Information Processing	Folding, sorting and degradation	Proteasome	5	142	0.999772	1	ko03050	i1_LQ_LWC_c12442/f1p1/1919;i1_LQ_LWC_c17317/f1p11/1930;i1_LQ_LWC_c23841/f1p0/1594;i1_LQ_LWC_c26675/f1p0/1243;i1_LQ_LWC_c5039/f1p0/1571	K02737+K02726+K03064+K03063+K03037
Metabolism	Global and overview maps	Carbon metabolism	123	1448	0.999852	1	ko01200	i2_LQ_LWC_c21544/f1p0/2602;i1_HQ_LWC_c1544/f10p0/1915;i1_LQ_LWC_c19133/f1p0/1911;i1_LQ_LWC_c33146/f1p0/1903;i2_LQ_LWC_c101005/f1p5/2330;i2_LQ_LWC_c101905/f1p5/2501;i0_HQ_LWC_c11/f12p0/776;i1_HQ_LWC_c13327/f5p0/1457;i1_HQ_LWC_c1721/f3p0/1934;i1_HQ_LWC_c22551/f2p0/1745;i1_HQ_LWC_c2766/f2p0/1946;i1_HQ_LWC_c29561/f3p0/1623;i1_HQ_LWC_c39672/f51p8/1747;i1_HQ_LWC_c40241/f34p0/1591;i1_HQ_LWC_c6241/f2p0/1…	K01057+K00814+K00814+K00814+K00814+K00814+K01602+K00927+K03781+K00814+K00873+K15893+K01689+K01623+K00600+K00161+K00658+K15893+K00261+K14454+K15634+K01738+K00161+K01810+K00031+K01738+K01738+K05298+K00122+K00261+K00161+K01807+K00058+K00161+K01738+K00863+K00134+K15633+K03781+K01738+K00026+K00026+K11517+K00830+K11517+K03781+K00814+K00850+K01738+K00927+K01623+K00615+K00029+K00850+K01938+K00140+K00121+…
Genetic Information Processing	Transcription	Basal transcription factors	4	136	0.999912	1	ko03022	i1_LQ_LWC_c8329/f1p0/1894;i2_LQ_LWC_c25424/f1p1/2931;i4_HQ_LWC_c19080/f2p0/4990;i2_HQ_LWC_c111751/f2p3/2063	K03126+K03126+K03128+K03144
Cellular Processes	Transport and catabolism	Autophagy - other eukaryotes	7	192	0.999962	1	ko04136	i2_LQ_LWC_c65448/f1p2/2801;i3_LQ_LWC_c35687/f1p0/3660;i3_LQ_LWC_c9604/f1p2/3364;i5_LQ_LWC_c6054/f1p0/5116;i2_HQ_LWC_c22355/f2p2/2902;i2_LQ_LWC_c71928/f1p0/2709;i4_LQ_LWC_c28021/f1p0/5071	K08342+K08343+K08337+K00914+K04382+K04382+K04382
Genetic Information Processing	Transcription	Spliceosome	53	752	0.999969	1	ko03040	i0_LQ_LWC_c1125/f1p0/887;i1_HQ_LWC_c30125/f2p0/1667;i1_LQ_LWC_c32167/f1p1/1981;i1_LQ_LWC_c6154/f1p13/1864;i1_LQ_LWC_c8274/f1p2/1720;i1_LQ_LWC_c8291/f1p0/2012;i2_HQ_LWC_c10516/f4p0/2484;i2_HQ_LWC_c107748/f2p3/2806;i2_HQ_LWC_c6145/f6p3/2111;i2_HQ_LWC_c96601/f5p4/2095;i2_LQ_LWC_c107511/f1p2/2312;i2_LQ_LWC_c20629/f1p0/2795;i2_LQ_LWC_c31881/f1p2/2761;i2_LQ_LWC_c32476/f1p0/2523;i2_LQ_LWC_c36876/f1p9/21…	K12836+K12817+K12885+K12891+K12817+K12885+K12867+K12817+K12819+K12819+K12837+K12900+K12891+K12900+K12741+K12828+K12741+K12896+K12900+K12829+K12818+K12741+K12843+K12828+K12837+K12821+K12824+K12842+K12828+K12823+K12823+K12890+K03283+K12890+K12890+K03283+K03283+K12812+K12882+K12890+K03283+K03283+K03283+K03283+K12890+K12890+K03283+K03283+K12890+K12890+K03283+K12882+K03283
Genetic Information Processing	Folding, sorting and degradation	Protein processing in endoplasmic reticulum	42	661	0.999995	1	ko04141	i0_HQ_LWC_c184/f2p0/791;i0_LQ_LWC_c967/f1p0/765;i1_LQ_LWC_c8415/f1p1/1755;i2_LQ_LWC_c105537/f1p1/2584;i2_LQ_LWC_c107632/f1p0/2524;i2_LQ_LWC_c34758/f1p2/2750;i3_HQ_LWC_c6674/f3p0/3425;i3_LQ_LWC_c13699/f1p0/3936;i3_LQ_LWC_c3006/f1p1/3706;i4_HQ_LWC_c5102/f2p0/4945;i4_LQ_LWC_c22845/f1p3/4578;i5_LQ_LWC_c7857/f1p4/5149;i6_LQ_LWC_c1416/f1p1/6888;i1_LQ_LWC_c22686/f1p0/1909;i1_HQ_LWC_c4156/f5p7/1621;i1_HQ…	K13993+K13993+K14011+K10636+K14016+K14006+K14006+K14007+K14016+K11718+K10085+K14005+K14007+K09580+K08057+K08057+K03283+K10956+K10839+K09490+K09487+K03283+K09487+K03283+K09487+K04079+K04079+K03283+K07151+K04079+K04079+K03283+K03283+K03283+K03283+K07953+K03283+K07953+K04079+K03283+K08057+K03283
Genetic Information Processing	Translation	Ribosome biogenesis in eukaryotes	8	236	0.999997	1	ko03008	i1_HQ_LWC_c39237/f5p0/1820;i2_LQ_LWC_c104777/f1p0/2377;i2_LQ_LWC_c105043/f1p0/2519;i2_LQ_LWC_c21973/f1p1/2245;i2_LQ_LWC_c18986/f1p10/2961;i2_LQ_LWC_c65627/f1p3/2675;i3_LQ_LWC_c4581/f1p0/3144;i3_LQ_LWC_c9735/f1p61/3680	K14564+K14565+K14565+K11131+K06943+K07178+K03538+K14290
Organismal Systems	Environmental adaptation	Circadian rhythm - plant	13	312	0.999998	1	ko04712	i2_HQ_LWC_c4682/f2p1/2509;i2_LQ_LWC_c113619/f1p8/2959;i2_LQ_LWC_c119671/f1p8/2652;i2_LQ_LWC_c32991/f1p0/2980;i2_LQ_LWC_c33501/f1p7/2573;i2_LQ_LWC_c53582/f1p0/2146;i3_HQ_LWC_c1979/f6p0/3501;i3_LQ_LWC_c18635/f1p4/3179;i3_LQ_LWC_c20595/f1p2/3626;i3_LQ_LWC_c29803/f1p0/3086;i4_LQ_LWC_c3956/f1p0/4752;i1_HQ_LWC_c1494/f3p0/1849;i4_LQ_LWC_c9627/f1p4/4666	K16241+K12118+K12118+K16223+K12129+K16241+K12129+K12121+K12120+K12133+K12133+K00660+K00660
Metabolism	Energy metabolism	Photosynthesis	13	539	1	1	ko00195	i0_LQ_LWC_c1522/f1p0/888;i0_LQ_LWC_c1762/f1p2/698;i0_LQ_LWC_c267/f2p0/751;i1_HQ_LWC_c13593/f3p0/1475;i1_HQ_LWC_c39479/f7p0/1502;i1_LQ_LWC_c10198/f1p0/1534;i1_LQ_LWC_c37443/f2p0/1364;i2_LQ_LWC_c86215/f1p2/2885;i4_LQ_LWC_c10707/f1p3/4963;i4_LQ_LWC_c14514/f1p2/4763;i4_LQ_LWC_c9614/f1p0/5017;i5_LQ_LWC_c3880/f1p0/5900;i0_HQ_LWC_c293/f2p0/939	K08901+K02698+K03541+K02641+K02115+K02115+K02716+K02641+K02689+K02689+K02689+K02639+K02638
Metabolism	Carbohydrate metabolism	Pyruvate metabolism	40	883	1	1	ko00620	i1_HQ_LWC_c39719/f6p0/1451;i1_LQ_LWC_c22308/f1p0/1504;i2_LQ_LWC_c108234/f1p1/2657;i2_LQ_LWC_c47591/f1p0/2580;i1_HQ_LWC_c2766/f2p0/1946;i1_LQ_LWC_c10305/f1p0/1482;i1_LQ_LWC_c10307/f1p0/1589;i1_LQ_LWC_c17522/f1p0/1444;i1_LQ_LWC_c24319/f1p28/1532;i1_LQ_LWC_c25144/f1p0/1570;i1_LQ_LWC_c36029/f1p1/1856;i1_LQ_LWC_c38644/f1p1/1208;i1_LQ_LWC_c38917/f1p0/1334;i2_HQ_LWC_c115609/f12p0/2230;i2_HQ_LWC_c33938/f…	K01759+K01759+K01759+K01069+K00873+K00161+K00016+K00161+K00161+K00161+K00026+K00016+K00026+K00029+K01649+K00026+K00029+K00029+K00128+K00128+K00161+K11262+K00029+K00029+K01610+K00029+K00873+K00128+K00627+K00873+K14085+K00016+K00028+K00128+K01610+K00026+K01595+K01895+K00029+K11262
Metabolism	Energy metabolism	Carbon fixation in photosynthetic organisms	41	771	1	1	ko00710	i1_HQ_LWC_c1544/f10p0/1915;i1_LQ_LWC_c19133/f1p0/1911;i1_LQ_LWC_c33146/f1p0/1903;i2_LQ_LWC_c101005/f1p5/2330;i2_LQ_LWC_c101905/f1p5/2501;i0_HQ_LWC_c11/f12p0/776;i1_HQ_LWC_c13327/f5p0/1457;i1_HQ_LWC_c22551/f2p0/1745;i1_HQ_LWC_c40241/f34p0/1591;i1_LQ_LWC_c12796/f1p7/1882;i1_LQ_LWC_c21507/f1p0/1826;i1_LQ_LWC_c24671/f1p0/1422;i1_LQ_LWC_c32091/f1p0/1786;i1_LQ_LWC_c36029/f1p1/1856;i1_LQ_LWC_c38917/f1p0…	K00814+K00814+K00814+K00814+K00814+K01602+K00927+K00814+K01623+K14454+K05298+K01807+K00134+K00026+K00026+K00814+K00927+K01623+K00615+K00029+K00026+K14272+K00029+K00029+K01803+K05298+K00029+K00029+K14454+K14455+K01610+K00029+K00615+K00615+K00028+K14272+K01610+K00026+K01595+K01602+K00029
Genetic Information Processing	Translation	RNA transport	22	606	1	1	ko03013	i1_LQ_LWC_c7844/f1p0/2001;i2_LQ_LWC_c105232/f1p0/2106;i2_LQ_LWC_c36093/f1p1/2523;i2_LQ_LWC_c4789/f2p4/2165;i2_LQ_LWC_c48034/f1p2/2580;i2_LQ_LWC_c5702/f1p0/2326;i3_HQ_LWC_c8150/f3p2/3200;i3_LQ_LWC_c29750/f1p0/3046;i4_LQ_LWC_c11724/f1p0/4782;i5_LQ_LWC_c3693/f1p8/5137;i1_HQ_LWC_c3538/f2p17/1660;i1_HQ_LWC_c6276/f2p0/1746;i1_LQ_LWC_c17900/f1p0/1799;i1_LQ_LWC_c18581/f1p2/1755;i2_LQ_LWC_c35474/f1p1/2554…	K14319+K14315+K14327+K14319+K14306+K14298+K14293+K14293+K14300+K14312+K03231+K03231+K03231+K03231+K03241+K03241+K03260+K03538+K12812+K12882+K14290+K12882
Genetic Information Processing	Translation	mRNA surveillance pathway	19	476	1	1	ko03015	i2_LQ_LWC_c36093/f1p1/2523;i4_LQ_LWC_c8239/f1p1/4755;i1_HQ_LWC_c11358/f4p0/1995;i2_HQ_LWC_c116532/f12p0/2116;i2_LQ_LWC_c9126/f1p0/2135;i3_LQ_LWC_c10575/f1p1/3745;i1_LQ_LWC_c19135/f1p1/1718;i1_LQ_LWC_c22585/f1p1/1997;i2_HQ_LWC_c22355/f2p2/2902;i2_HQ_LWC_c54787/f2p3/2401;i2_LQ_LWC_c102275/f1p3/2478;i2_LQ_LWC_c19035/f1p0/2879;i2_LQ_LWC_c38672/f1p3/2768;i2_LQ_LWC_c54939/f1p4/2387;i2_LQ_LWC_c71928/f1p…	K14327+K14376+K03265+K03265+K03265+K03265+K06269+K11584+K04382+K11584+K12812+K12882+K11584+K04354+K04382+K11584+K11584+K04382+K12882
