# Supplementary material for: Transcriptome Reveals the Dynamic Response Mechanism of Pearl Millet Roots under Drought Stress
Source: Genes (Basel). 2021 Dec 15;12(12):1988. doi: 10.3390/genes12121988 (PMC8701094; doi:10.3390/genes12121988)
Supplement: Supplementary file 1 [file genes-12-01988-s001.zip › Supplemental Table S8.xlsx]

## Sheet: Supplemental Table 8
Supplemental Table S8. KEGG enrichment at 144h
KEGG_A_class	KEGG_B_class	Pathway	out (3276)	All (15658)	Pvalue	Qvalue	Pathway ID	Genes	K_IDs
Metabolism	Global and overview maps	Biosynthesis of secondary metabolites	973	3778	1.01171e-16	1.33546e-14	ko01110	i1_HQ_LWC_c12720/f2p1/1752;i1_HQ_LWC_c37497/f2p0/1441;i1_HQ_LWC_c39202/f23p4/1853;i1_HQ_LWC_c39301/f5p4/1817;i1_HQ_LWC_c4433/f2p0/1515;i1_LQ_LWC_c11270/f1p6/1982;i1_LQ_LWC_c11701/f1p0/1840;i1_LQ_LWC_c18672/f1p0/1968;i1_LQ_LWC_c19190/f1p0/1406;i1_LQ_LWC_c19232/f1p0/1449;i1_LQ_LWC_c19554/f1p0/1975;i1_LQ_LWC_c21061/f1p8/1427;i1_LQ_LWC_c21458/f1p18/1714;i1_LQ_LWC_c22753/f1p21/1637;i1_LQ_LWC_c25847/f1…	K10206+K13506+K13508+K10206+K17744+K13066+K15397+K10717+K15095+K12502+K15397+K13066+K10760+K13789+K14424+K13029+K13066+K14760+K10526+K17497+K15095+K13029+K10760+K13508+K13066+K11778+K13071+K15397+K15397+K17912+K10206+K15095+K15746+K13508+K13064+K13600+K11808+K13066+K10775+K17912+K15397+K10775+K15397+K13508+K15397+K15095+K13064+K13508+K13508+K13506+K13508+K15397+K14157+K12639+K15397+K13064+K17912+…
Metabolism	Amino acid metabolism	Cysteine and methionine metabolism	128	327	2.44664e-14	1.61478e-12	ko00270	i2_LQ_LWC_c108275/f1p2/2264;i0_LQ_LWC_c1683/f1p0/900;i1_HQ_LWC_c16618/f2p0/1809;i1_HQ_LWC_c1865/f10p0/1846;i1_HQ_LWC_c27685/f2p0/1844;i1_HQ_LWC_c37448/f2p4/1393;i1_HQ_LWC_c40234/f113p0/1677;i1_LQ_LWC_c13819/f1p0/1339;i1_LQ_LWC_c14157/f1p0/1231;i1_LQ_LWC_c20129/f1p0/1431;i1_LQ_LWC_c22157/f1p5/1503;i1_LQ_LWC_c23396/f1p7/1827;i1_LQ_LWC_c23426/f1p0/1636;i1_LQ_LWC_c23857/f1p4/1510;i1_LQ_LWC_c33514/f1p…	K16054+K08967+K00789+K01251+K01761+K05933+K00789+K08963+K08967+K00899+K00547+K01761+K00789+K00789+K05933+K01251+K00789+K00789+K05933+K08967+K05933+K01611+K00899+K01611+K08967+K01251+K01611+K01611+K01611+K00789+K01244+K01611+K00789+K01611+K00547+K00558+K08967+K00899+K00558+K08963+K01611+K01611+K01761+K00789+K00558+K00558+K00558+K00558+K00558+K00558+K21456+K21456+K21456+K21456+K21456+K21456+K21456+…
Metabolism	Amino acid metabolism	Alanine, aspartate and glutamate metabolism	87	213	2.53211e-11	1.11413e-09	ko00250	i1_HQ_LWC_c5041/f4p0/1970;i1_LQ_LWC_c10082/f1p0/1746;i1_LQ_LWC_c29832/f1p0/1535;i1_LQ_LWC_c34288/f1p1/1730;i1_LQ_LWC_c38036/f1p0/1916;i2_LQ_LWC_c123393/f2p2/2044;i2_LQ_LWC_c17508/f1p2/2494;i2_LQ_LWC_c75840/f1p0/2055;i2_LQ_LWC_c77062/f1p2/2052;i2_LQ_LWC_c88975/f1p1/2755;i3_LQ_LWC_c14126/f1p0/3016;i1_HQ_LWC_c2820/f3p0/1937;i1_HQ_LWC_c8765/f7p0/1699;i1_LQ_LWC_c19894/f1p0/2226;i1_LQ_LWC_c2431/f2p0/18…	K17761+K16871+K16871+K13566+K17761+K16871+K16871+K13566+K16871+K17761+K17761+K00764+K01956+K01953+K01756+K00278+K00294+K00294+K01953+K00278+K01953+K00294+K00278+K00764+K01953+K00278+K01953+K01955+K00764+K01955+K00278+K01955+K00814+K00814+K00814+K00820+K00814+K00814+K01580+K00827+K00814+K01915+K01580+K01755+K01915+K00261+K14454+K01580+K00814+K00827+K01580+K01915+K00827+K01755+K00261+K14454+K01915+…
Metabolism	Carbohydrate metabolism	Amino sugar and nucleotide sugar metabolism	146	468	7.91096e-08	2.61062e-06	ko00520	i1_HQ_LWC_c19744/f3p22/1911;i1_LQ_LWC_c12837/f1p2/1666;i1_LQ_LWC_c17633/f1p0/1843;i1_LQ_LWC_c19649/f1p0/1700;i1_LQ_LWC_c21299/f1p0/1748;i1_LQ_LWC_c3182/f1p0/1663;i1_LQ_LWC_c34653/f1p0/1825;i1_LQ_LWC_c4598/f1p0/1967;i2_HQ_LWC_c116592/f58p9/2868;i2_HQ_LWC_c117616/f7p2/2043;i2_HQ_LWC_c16924/f2p1/2677;i2_HQ_LWC_c1759/f11p0/2811;i2_HQ_LWC_c2041/f3p3/2564;i2_HQ_LWC_c2502/f7p1/2712;i2_HQ_LWC_c2761/f10p1…	K13648+K13379+K12448+K12448+K12448+K17497+K13648+K12450+K15920+K13648+K13648+K13648+K12450+K13648+K13648+K13648+K13648+K13648+K13648+K13379+K13648+K13648+K13379+K13648+K13648+K13648+K12446+K13648+K12449+K13648+K12450+K12448+K13648+K15920+K13648+K12450+K13648+K12446+K12446+K12446+K15920+K12446+K12446+K13648+K01183+K00966+K01183+K01183+K00972+K01784+K08678+K01784+K08678+K01183+K08679+K08679+K08678+…
Metabolism	Global and overview maps	Biosynthesis of amino acids	228	811	3.53408e-07	9.32997e-06	ko01230	i1_HQ_LWC_c12720/f2p1/1752;i1_HQ_LWC_c39301/f5p4/1817;i1_LQ_LWC_c7997/f1p11/1739;i0_LQ_LWC_c1159/f1p3/857;i1_HQ_LWC_c16618/f2p0/1809;i1_HQ_LWC_c28100/f2p3/1305;i1_HQ_LWC_c40234/f113p0/1677;i1_HQ_LWC_c6342/f3p0/1770;i1_LQ_LWC_c20761/f1p0/1737;i1_LQ_LWC_c23426/f1p0/1636;i1_LQ_LWC_c23857/f1p4/1510;i1_LQ_LWC_c3103/f1p2/1899;i1_LQ_LWC_c33696/f1p0/1471;i1_LQ_LWC_c35104/f1p0/1673;i1_LQ_LWC_c37483/f1p1/1…	K10206+K10206+K10206+K01850+K00789+K01850+K00789+K00013+K01620+K00789+K00789+K00013+K00872+K00789+K00789+K00765+K01663+K00789+K00789+K01620+K00891+K01663+K00891+K00789+K00814+K00814+K00814+K05359+K00814+K00814+K00831+K01739+K00927+K13832+K00640+K00831+K01739+K00145+K00814+K00826+K01689+K00873+K01915+K01738+K01623+K01733+K01783+K05359+K01689+K00600+K01755+K01626+K13832+K00850+K01915+K14454+K15634+…
Metabolism	Amino acid metabolism	Tyrosine metabolism	43	106	3.23217e-06	7.11077e-05	ko00350	i1_HQ_LWC_c14889/f4p0/2008;i1_HQ_LWC_c5923/f2p0/1778;i1_LQ_LWC_c10854/f1p0/1860;i1_LQ_LWC_c12141/f1p1/1716;i1_LQ_LWC_c19462/f1p8/1851;i1_LQ_LWC_c21453/f2p19/1921;i1_LQ_LWC_c22832/f1p1/2010;i1_LQ_LWC_c38799/f1p0/1366;i1_LQ_LWC_c7470/f1p16/1626;i1_LQ_LWC_c8266/f1p0/1967;i1_LQ_LWC_c8702/f1p0/1848;i2_HQ_LWC_c87396/f2p1/2766;i2_LQ_LWC_c32964/f1p1/2588;i2_LQ_LWC_c70013/f1p1/2946;i3_LQ_LWC_c14013/f1p0/3…	K01592+K01592+K01592+K01592+K01592+K01592+K01592+K00422+K01800+K01592+K01555+K00451+K00451+K00451+K01592+K01592+K18857+K18857+K14454+K00001+K18857+K18857+K00815+K14454+K00457+K00121+K18857+K00815+K00276+K00121+K00276+K00276+K18857+K00276+K00276+K00276+K18857+K00276+K14454+K14455+K00276+K00276+K00276
Environmental Information Processing	Signal transduction	Plant hormone signal transduction	172	612	1.00949e-05	0.000190361	ko04075	i0_LQ_LWC_c1479/f1p3/962;i0_LQ_LWC_c85/f4p0/989;i1_HQ_LWC_c11294/f3p0/1881;i1_HQ_LWC_c16504/f2p0/1443;i1_HQ_LWC_c1935/f6p4/1820;i1_HQ_LWC_c2716/f3p0/1731;i1_HQ_LWC_c7007/f3p18/1729;i1_LQ_LWC_c13503/f1p0/1216;i1_LQ_LWC_c14341/f1p0/1281;i1_LQ_LWC_c16633/f2p0/1915;i1_LQ_LWC_c17140/f1p0/1733;i1_LQ_LWC_c21069/f1p0/1718;i1_LQ_LWC_c21913/f1p0/1455;i1_LQ_LWC_c22133/f1p0/1626;i1_LQ_LWC_c23210/f1p0/1677;i1…	K14484+K13464+K13946+K14484+K14484+K14432+K13464+K14484+K14503+K14431+K14432+K14432+K14492+K14486+K14502+K14493+K14484+K14432+K13946+K14484+K14484+K14490+K14492+K14500+K16189+K14492+K14484+K14484+K14488+K14484+K13946+K14484+K14484+K14484+K14492+K14484+K14432+K14506+K14506+K14491+K13946+K14500+K14494+K14508+K13946+K14491+K14487+K14494+K14486+K14506+K14484+K14432+K14484+K14484+K14494+K14491+K14484+…
Metabolism	Metabolism of other amino acids	beta-Alanine metabolism	66	198	2.97845e-05	0.000491444	ko00410	i1_LQ_LWC_c20155/f1p16/1701;i1_LQ_LWC_c33844/f1p0/1887;i4_LQ_LWC_c4049/f1p15/4873;i1_HQ_LWC_c14908/f4p0/1879;i1_HQ_LWC_c18209/f2p0/1979;i1_HQ_LWC_c22558/f4p0/1695;i1_HQ_LWC_c39222/f11p0/1910;i1_HQ_LWC_c3973/f3p0/1986;i1_LQ_LWC_c10603/f1p0/1822;i1_LQ_LWC_c11069/f2p3/1751;i1_LQ_LWC_c13063/f1p2/1436;i1_LQ_LWC_c18081/f1p0/1899;i1_LQ_LWC_c20214/f2p0/1787;i1_LQ_LWC_c21030/f1p0/1890;i1_LQ_LWC_c24355/f1p…	K12259+K00128+K17839+K01580+K01464+K00128+K13366+K01580+K13366+K13366+K00797+K01580+K01580+K00128+K00797+K00128+K00128+K13366+K00797+K00276+K00128+K01580+K00140+K00140+K17839+K17839+K00276+K00276+K00276+K00128+K00276+K00276+K00128+K05605+K17839+K00128+K17839+K00276+K00128+K17839+K17839+K00128+K00128+K01464+K00140+K00128+K17839+K14085+K00128+K01580+K17839+K00276+K00128+K17839+K00128+K00276+K00128+…
Metabolism	Lipid metabolism	Glycerophospholipid metabolism	107	359	3.75314e-05	0.00055046	ko00564	i1_HQ_LWC_c37497/f2p0/1441;i1_HQ_LWC_c39202/f23p4/1853;i1_LQ_LWC_c30101/f1p0/1873;i1_LQ_LWC_c3727/f1p0/1811;i2_HQ_LWC_c127436/f5p0/2187;i2_HQ_LWC_c96056/f5p0/2144;i2_LQ_LWC_c106642/f1p5/2171;i2_LQ_LWC_c112947/f1p3/2127;i2_LQ_LWC_c114505/f1p1/2057;i2_LQ_LWC_c114765/f1p5/2093;i2_LQ_LWC_c12511/f1p2/2441;i2_LQ_LWC_c67400/f1p2/2241;i2_LQ_LWC_c71938/f1p2/2499;i2_LQ_LWC_c8239/f1p1/2164;i2_LQ_LWC_c90225/…	K13506+K13508+K14156+K13508+K13508+K13508+K13508+K13508+K13506+K13508+K14156+K13508+K13508+K13508+K15728+K13508+K15728+K15728+K15728+K15728+K00006+K01126+K01126+K00655+K05929+K08730+K08730+K05929+K05929+K05929+K00967+K05929+K00006+K05929+K08730+K00630+K05929+K08730+K00967+K00967+K00967+K00655+K05929+K05929+K05929+K08730+K00967+K00006+K08730+K05929+K06130+K00967+K05929+K00993+K00901+K13513+K00901+…
Metabolism	Amino acid metabolism	Arginine and proline metabolism	79	255	9.36169e-05	0.00120728	ko00330	i1_LQ_LWC_c20155/f1p16/1701;i2_LQ_LWC_c12881/f1p0/2488;i1_LQ_LWC_c29618/f2p0/1580;i1_LQ_LWC_c33059/f1p1/1781;i2_HQ_LWC_c128464/f4p2/2051;i2_HQ_LWC_c129659/f2p2/2048;i2_HQ_LWC_c132912/f7p0/2060;i2_HQ_LWC_c59945/f2p9/2057;i2_HQ_LWC_c96190/f5p5/2130;i2_LQ_LWC_c10127/f1p8/2649;i2_LQ_LWC_c116856/f28p12/2059;i2_LQ_LWC_c14365/f1p0/2094;i2_LQ_LWC_c20276/f1p18/2039;i2_LQ_LWC_c32850/f1p18/2562;i2_LQ_LWC_c4…	K12259+K10536+K01581+K00819+K00294+K00294+K01611+K01611+K01611+K01611+K01611+K00472+K01611+K01611+K00294+K01583+K01611+K00472+K00318+K01611+K00819+K00472+K00128+K17839+K00128+K13366+K01426+K13366+K13366+K14454+K00797+K00128+K00797+K00128+K14454+K00128+K13366+K00797+K00128+K17839+K17839+K00128+K13427+K00128+K17839+K00128+K17839+K00128+K12657+K12657+K12657+K14454+K17839+K17839+K14455+K00128+K00128+…
Metabolism	Global and overview maps	Metabolic pathways	1608	7232	0.000100606	0.00120728	ko01100	i1_HQ_LWC_c12720/f2p1/1752;i1_HQ_LWC_c14970/f3p0/1516;i1_HQ_LWC_c25815/f2p5/1363;i1_HQ_LWC_c37497/f2p0/1441;i1_HQ_LWC_c39202/f23p4/1853;i1_HQ_LWC_c39301/f5p4/1817;i1_HQ_LWC_c4433/f2p0/1515;i1_HQ_LWC_c5041/f4p0/1970;i1_LQ_LWC_c10082/f1p0/1746;i1_LQ_LWC_c11270/f1p6/1982;i1_LQ_LWC_c11701/f1p0/1840;i1_LQ_LWC_c17633/f1p0/1843;i1_LQ_LWC_c18672/f1p0/1968;i1_LQ_LWC_c19232/f1p0/1449;i1_LQ_LWC_c19554/f1p0/…
33;i2_LQ_LWC_c18466/f1p3/2465;i2_LQ_LWC_c18542/f1p14/2715;i2_LQ_LWC_c18552/f1p28/2864;i2_LQ_LWC_c18776/f1p1/1736;i2_LQ_LWC_c19086/f1p1/2489;i2_LQ_LWC_c20164/f1p1/2953;i2_LQ_LWC_c20801/f1p0/2809;i2_LQ_LWC_c21478/f1p0/2119;i2_LQ_LWC_c21550/f1p3/2880;i2_LQ_LWC_c21606/f1p1/2137;i2_LQ_LWC_c22045/f1p3/2790;i2_LQ_LWC_c22912/f1p0/2486;i2_LQ_LWC_c23160/f1p0/2343;i2_LQ_LWC_c23234/f1p0/2627;i2_LQ_LWC_c23363…	K10206+K10712+K13222+K13506+K13508+K10206+K17744+K17761+K16871+K13066+K15397+K12448+K10717+K12502+K15397+K12448+K15398+K13066+K13800+K12448+K10760+K13789+K14424+K13066+K16871+K14760+K14156+K10526+K17497+K10532+K10760+K13508+K13066+K17761+K10781+K15397+K13800+K15397+K10712+K10206+K15746+K15920+K16903+K13508+K13064+K13600+K11808+K13066+K10775+K15398+K15397+K10775+K15397+K13508+K15397+K16903+K10712+…
Metabolism	Amino acid metabolism	Valine, leucine and isoleucine degradation	63	195	0.000125082	0.0013759	ko00280	i1_LQ_LWC_c7671/f1p0/1497;i2_HQ_LWC_c2068/f3p2/2706;i2_HQ_LWC_c81717/f2p2/2835;i2_LQ_LWC_c51228/f1p1/2153;i2_LQ_LWC_c66477/f1p2/2941;i3_LQ_LWC_c13430/f1p0/3138;i3_LQ_LWC_c18070/f1p0/3199;i3_LQ_LWC_c20197/f1p2/3706;i3_LQ_LWC_c21524/f1p3/3291;i3_LQ_LWC_c22380/f1p0/3540;i3_LQ_LWC_c30295/f1p0/3024;i4_LQ_LWC_c9855/f1p0/4971;i1_LQ_LWC_c33844/f1p0/1887;i2_LQ_LWC_c33855/f1p117/2893;i1_HQ_LWC_c14728/f14p0…	K05607+K01968+K01968+K01968+K01968+K01968+K01968+K00253+K01968+K01968+K01968+K00253+K00128+K00626+K01641+K01641+K00626+K00827+K00128+K00826+K00382+K01641+K09699+K00166+K00827+K07513+K00128+K00827+K00128+K00128+K00827+K00827+K00827+K00166+K00128+K00140+K00382+K00140+K00128+K09699+K00128+K05605+K00128+K00827+K00128+K00167+K00166+K00827+K00128+K01641+K00826+K00128+K00140+K00128+K00166+K00382+K14085+…
Metabolism	Biosynthesis of other secondary metabolites	Isoquinoline alkaloid biosynthesis	27	67	0.000237685	0.00235193	ko00950	i1_HQ_LWC_c14889/f4p0/2008;i1_HQ_LWC_c5923/f2p0/1778;i1_LQ_LWC_c10854/f1p0/1860;i1_LQ_LWC_c12141/f1p1/1716;i1_LQ_LWC_c19462/f1p8/1851;i1_LQ_LWC_c21453/f2p19/1921;i1_LQ_LWC_c22832/f1p1/2010;i1_LQ_LWC_c38799/f1p0/1366;i1_LQ_LWC_c8266/f1p0/1967;i3_LQ_LWC_c14013/f1p0/3016;i3_LQ_LWC_c21815/f1p0/3196;i1_LQ_LWC_c12796/f1p7/1882;i1_LQ_LWC_c25030/f1p0/1742;i1_LQ_LWC_c26130/f1p0/1151;i1_LQ_LWC_c36626/f1p1/…	K01592+K01592+K01592+K01592+K01592+K01592+K01592+K00422+K01592+K01592+K01592+K14454+K00815+K14454+K00815+K00276+K00276+K00276+K00276+K00276+K00276+K00276+K14454+K14455+K00276+K00276+K00276
Metabolism	Carbohydrate metabolism	Starch and sucrose metabolism	188	715	0.000249447	0.00235193	ko00500	i1_HQ_LWC_c14897/f7p0/2002;i1_LQ_LWC_c34112/f1p24/1975;i1_LQ_LWC_c5287/f1p0/1829;i2_LQ_LWC_c105182/f1p0/2177;i2_LQ_LWC_c112681/f1p0/2046;i2_LQ_LWC_c12758/f1p5/3097;i2_LQ_LWC_c13918/f1p1/2048;i2_LQ_LWC_c33311/f1p1/2230;i2_LQ_LWC_c33688/f1p0/2446;i2_LQ_LWC_c39166/f1p1/2342;i2_LQ_LWC_c4697/f1p0/2120;i2_LQ_LWC_c47763/f1p0/2685;i2_LQ_LWC_c74853/f1p3/2058;i3_HQ_LWC_c1597/f7p0/3910;i3_HQ_LWC_c1714/f12p0…	K19892+K19893+K19892+K19891+K19891+K16055+K19892+K19893+K19891+K19892+K19891+K16055+K19892+K16055+K16055+K16055+K16055+K16055+K16055+K16055+K16055+K16055+K16055+K16055+K16055+K16055+K16055+K16055+K13679+K16055+K19893+K16055+K16055+K16055+K16055+K16055+K01087+K01087+K01193+K01087+K07024+K01177+K01087+K01087+K01179+K01177+K01193+K01087+K01087+K01193+K01187+K01179+K01193+K00703+K00700+K01179+K00700+…
Metabolism	Metabolism of other amino acids	Selenocompound metabolism	39	111	0.000364315	0.00320597	ko00450	i1_HQ_LWC_c27685/f2p0/1844;i1_LQ_LWC_c14493/f1p0/1188;i1_LQ_LWC_c23396/f1p7/1827;i1_LQ_LWC_c34749/f1p3/1581;i2_HQ_LWC_c116614/f6p1/2607;i2_HQ_LWC_c59518/f31p1/2641;i2_LQ_LWC_c12276/f1p1/2652;i2_LQ_LWC_c23078/f1p1/2786;i2_LQ_LWC_c32209/f1p1/2590;i2_LQ_LWC_c84465/f1p0/2268;i3_HQ_LWC_c40989/f11p0/3684;i3_LQ_LWC_c12089/f1p7/3159;i3_LQ_LWC_c25704/f1p0/3664;i3_LQ_LWC_c28007/f1p6/3255;i3_LQ_LWC_c7336/f1…	K01761+K00384+K01761+K00384+K01874+K01874+K01874+K01874+K01874+K00384+K08247+K01761+K08247+K08247+K08247+K01739+K01739+K13811+K01739+K13811+K00549+K13811+K00549+K00549+K00549+K00549+K00549+K00549+K00549+K00549+K00549+K00549+K00549+K00549+K00549+K00549+K00549+K00549+K00549
Metabolism	Energy metabolism	Sulfur metabolism	25	62	0.000394783	0.00325696	ko00920	i1_HQ_LWC_c16547/f2p0/1812;i1_HQ_LWC_c765/f23p0/1815;i1_LQ_LWC_c10803/f1p4/1641;i1_LQ_LWC_c13806/f1p0/1361;i1_LQ_LWC_c4797/f1p0/1578;i1_LQ_LWC_c6961/f1p0/1915;i2_LQ_LWC_c5001/f1p0/2404;i1_HQ_LWC_c12288/f2p0/1783;i1_HQ_LWC_c16436/f2p0/1621;i1_HQ_LWC_c1944/f4p0/1799;i1_HQ_LWC_c2991/f5p0/1963;i1_LQ_LWC_c19938/f1p0/1913;i1_LQ_LWC_c21129/f1p66/1786;i1_LQ_LWC_c21263/f1p9/1707;i1_LQ_LWC_c22901/f1p10/187…	K01082+K05907+K00860+K00860+K01082+K05907+K00860+K01739+K00640+K01739+K01738+K13811+K01738+K01738+K01739+K01738+K15422+K01738+K13811+K01738+K13811+K01738+K15422+K01738+K01738
Metabolism	Amino acid metabolism	Arginine biosynthesis	40	117	0.000581507	0.00451523	ko00220	i1_HQ_LWC_c1544/f10p0/1915;i1_LQ_LWC_c19133/f1p0/1911;i1_LQ_LWC_c33146/f1p0/1903;i2_LQ_LWC_c101005/f1p5/2330;i2_LQ_LWC_c101905/f1p5/2501;i1_HQ_LWC_c2186/f4p2/1920;i1_HQ_LWC_c22551/f2p0/1745;i1_HQ_LWC_c27680/f3p0/1509;i1_HQ_LWC_c6361/f3p0/1885;i1_LQ_LWC_c11259/f1p6/1527;i1_LQ_LWC_c12594/f1p0/1707;i1_LQ_LWC_c12796/f1p7/1882;i1_LQ_LWC_c19020/f1p181/1805;i1_LQ_LWC_c21164/f1p0/2009;i1_LQ_LWC_c23221/f1…	K00814+K00814+K00814+K00814+K00814+K00145+K00814+K01915+K01755+K01915+K00261+K14454+K00814+K01915+K01755+K00261+K14454+K00930+K01915+K00620+K00145+K01915+K14677+K00620+K01915+K01427+K14272+K13427+K01915+K14454+K00620+K14455+K00814+K01915+K01427+K01427+K14272+K00261+K00262+K13427
Metabolism	Lipid metabolism	Glycerolipid metabolism	93	332	0.00116042	0.00850977	ko00561	i1_HQ_LWC_c37497/f2p0/1441;i1_HQ_LWC_c39202/f23p4/1853;i1_LQ_LWC_c3323/f1p7/1568;i1_LQ_LWC_c3727/f1p0/1811;i2_HQ_LWC_c127436/f5p0/2187;i2_HQ_LWC_c96056/f5p0/2144;i2_LQ_LWC_c106642/f1p5/2171;i2_LQ_LWC_c112947/f1p3/2127;i2_LQ_LWC_c114505/f1p1/2057;i2_LQ_LWC_c114765/f1p5/2093;i2_LQ_LWC_c67400/f1p2/2241;i2_LQ_LWC_c71938/f1p2/2499;i2_LQ_LWC_c8239/f1p1/2164;i2_LQ_LWC_c90225/f1p7/2203;i3_LQ_LWC_c21007/f…	K13506+K13508+K14457+K13508+K13508+K13508+K13508+K13508+K13506+K13508+K13508+K13508+K13508+K15728+K13508+K15728+K15728+K15728+K15728+K00655+K00630+K03715+K00655+K09480+K09480+K21362+K21362+K00128+K00128+K01054+K00901+K07407+K07407+K07407+K13513+K11155+K00128+K00128+K00863+K00128+K00901+K00901+K11155+K00901+K00128+K00128+K01054+K00128+K00128+K11155+K00128+K00901+K01054+K00864+K07407+K00863+K18693+…
Metabolism	Biosynthesis of other secondary metabolites	Phenylpropanoid biosynthesis	139	527	0.00133778	0.00929402	ko00940	i1_LQ_LWC_c11270/f1p6/1982;i1_LQ_LWC_c21061/f1p8/1427;i1_LQ_LWC_c27710/f3p2/1440;i1_LQ_LWC_c37890/f1p5/1383;i2_HQ_LWC_c127596/f3p2/2634;i2_HQ_LWC_c2313/f7p4/2341;i2_HQ_LWC_c28553/f11p9/2477;i2_HQ_LWC_c81952/f2p10/2617;i2_LQ_LWC_c106524/f1p11/2547;i2_LQ_LWC_c17245/f1p2/2296;i2_LQ_LWC_c3358/f1p7/2405;i2_LQ_LWC_c36827/f1p7/2110;i2_LQ_LWC_c37259/f1p14/2480;i2_LQ_LWC_c42230/f1p10/2069;i2_LQ_LWC_c47370…	K13066+K13066+K13066+K13066+K13064+K13066+K10775+K10775+K13064+K13064+K10775+K13064+K13064+K13064+K10775+K13064+K13064+K10775+K13066+K13064+K13064+K13064+K00430+K00430+K00430+K00430+K00083+K09755+K00430+K00430+K00430+K00430+K00430+K00083+K00430+K00083+K00430+K09755+K00430+K00430+K00430+K00430+K00430+K00430+K00430+K00083+K00430+K00430+K00430+K00430+K00430+K00083+K09755+K00430+K00430+K00430+K09753+…
Metabolism	Carbohydrate metabolism	Glycolysis / Gluconeogenesis	131	494	0.00145932	0.0096315	ko00010	i1_LQ_LWC_c18003/f1p2/1421;i1_LQ_LWC_c20045/f2p0/1566;i2_HQ_LWC_c116099/f43p5/2213;i2_HQ_LWC_c17184/f2p3/2159;i2_HQ_LWC_c5925/f3p2/2209;i2_LQ_LWC_c103131/f1p0/2121;i2_LQ_LWC_c107014/f1p5/2243;i2_LQ_LWC_c20765/f1p2/2420;i2_LQ_LWC_c72014/f1p3/2192;i2_LQ_LWC_c90000/f1p2/2528;i3_LQ_LWC_c27557/f1p0/3219;i3_LQ_LWC_c6768/f1p12/3342;i1_HQ_LWC_c1702/f6p0/1726;i1_LQ_LWC_c33844/f1p0/1887;i1_HQ_LWC_c13327/f5…	K01792+K01792+K01568+K01568+K01568+K01785+K01568+K01568+K01568+K01568+K01792+K01792+K00161+K00128+K00927+K18857+K00844+K00128+K01689+K00162+K00873+K00382+K00627+K01623+K01689+K00161+K00016+K00850+K18857+K00001+K15634+K00161+K03103+K01810+K18857+K00128+K00134+K00627+K18857+K00161+K00627+K00161+K00128+K00128+K00121+K18857+K15633+K01803+K00873+K01689+K00016+K00627+K00850+K00927+K00128+K01895+K01835+…
Metabolism	Biosynthesis of other secondary metabolites	Stilbenoid, diarylheptanoid and gingerol biosynthesis	20	50	0.0016422	0.0103224	ko00945	i1_HQ_LWC_c10881/f5p0/1483;i1_HQ_LWC_c29528/f3p0/1532;i1_LQ_LWC_c21701/f1p0/1551;i1_LQ_LWC_c23231/f1p0/1447;i1_LQ_LWC_c25830/f1p1/1303;i2_LQ_LWC_c36596/f1p2/2351;i3_LQ_LWC_c24636/f1p0/3180;i1_HQ_LWC_c18545/f2p0/1773;i1_HQ_LWC_c4940/f4p0/1925;i1_LQ_LWC_c17207/f1p1/1590;i1_LQ_LWC_c19818/f1p0/1549;i1_LQ_LWC_c24057/f1p0/1976;i1_LQ_LWC_c34654/f1p1/1734;i1_LQ_LWC_c35508/f1p1/1519;i1_LQ_LWC_c3657/f1p1/1…	K16040+K16040+K16040+K16040+K16040+K16040+K16040+K13065+K00487+K13065+K13065+K09754+K13065+K13065+K13065+K00588+K09754+K13065+K00487+K09754
Metabolism	Carbohydrate metabolism	Galactose metabolism	64	219	0.00214625	0.0124717	ko00052	i1_HQ_LWC_c641/f20p0/1517;i1_LQ_LWC_c35685/f1p2/1632;i1_LQ_LWC_c7544/f1p0/1502;i1_HQ_LWC_c39253/f11p34/2009;i1_HQ_LWC_c5984/f4p0/1699;i1_LQ_LWC_c10445/f1p0/1925;i1_LQ_LWC_c35325/f1p0/1801;i1_LQ_LWC_c8092/f1p1/1727;i1_LQ_LWC_c9030/f1p9/1982;i2_HQ_LWC_c11245/f20p14/2648;i2_HQ_LWC_c117112/f3p0/2533;i2_HQ_LWC_c127259/f125p14/2687;i2_HQ_LWC_c14784/f41p11/2894;i2_HQ_LWC_c17484/f4p0/2191;i2_HQ_LWC_c2653…	K18819+K18819+K18819+K01193+K01784+K01784+K01193+K01784+K01193+K06617+K06617+K06617+K01187+K01193+K06617+K01785+K01784+K06617+K06617+K06617+K06617+K01193+K01193+K06617+K01193+K01784+K06611+K06617+K06617+K01193+K06617+K01193+K06617+K06617+K00844+K07407+K00963+K07407+K00850+K07407+K00963+K00850+K01835+K00850+K00850+K12309+K00850+K00844+K00850+K00850+K01835+K00850+K00963+K07407+K00850+K01835+K00844+…
Metabolism	Metabolism of other amino acids	Glutathione metabolism	60	203	0.0021731	0.0124717	ko00480	i1_HQ_LWC_c37413/f2p0/1114;i1_HQ_LWC_c40231/f3p0/1461;i1_HQ_LWC_c652/f34p0/1940;i1_LQ_LWC_c10897/f1p0/1674;i1_LQ_LWC_c13218/f1p0/1219;i1_LQ_LWC_c21634/f1p0/2005;i1_LQ_LWC_c29618/f2p0/1580;i1_LQ_LWC_c38392/f1p0/1178;i2_LQ_LWC_c11940/f1p0/2281;i2_LQ_LWC_c66599/f1p1/2322;i2_LQ_LWC_c84791/f1p0/2234;i2_LQ_LWC_c96879/f3p0/2199;i4_LQ_LWC_c8599/f1p2/4597;i1_HQ_LWC_c6643/f3p0/1744;i2_LQ_LWC_c108840/f1p0/2…	K00434+K00434+K00383+K00434+K00434+K00383+K01581+K00434+K00383+K00434+K00383+K00383+K00434+K21456+K21456+K21456+K21456+K21456+K21456+K21456+K21456+K00799+K00799+K00799+K00799+K00799+K00033+K00036+K00797+K00799+K00033+K00036+K00031+K00797+K00797+K00799+K00799+K00799+K00033+K18592+K00036+K00799+K00036+K00036+K00033+K00799+K00033+K00033+K00031+K10807+K00036+K00036+K00036+K00799+K10808+K10807+K00797+…
Metabolism	Metabolism of other amino acids	Taurine and hypotaurine metabolism	17	41	0.00227801	0.0125291	ko00430	i1_HQ_LWC_c14970/f3p0/1516;i1_LQ_LWC_c7549/f1p4/1562;i2_LQ_LWC_c103536/f1p11/2598;i2_LQ_LWC_c13097/f1p0/2421;i2_LQ_LWC_c19560/f1p3/2089;i2_LQ_LWC_c19955/f1p0/2549;i2_LQ_LWC_c25638/f1p3/2395;i2_LQ_LWC_c64171/f1p0/2760;i2_LQ_LWC_c94951/f1p3/2057;i1_HQ_LWC_c14908/f4p0/1879;i1_HQ_LWC_c3973/f3p0/1986;i1_LQ_LWC_c18081/f1p0/1899;i1_LQ_LWC_c20214/f2p0/1787;i2_HQ_LWC_c116685/f10p2/2108;i2_HQ_LWC_c6588/f10…	K10712+K10712+K10712+K10712+K10712+K10712+K10712+K10712+K10712+K01580+K01580+K01580+K01580+K01580+K18592+K01580+K01580
Metabolism	Carbohydrate metabolism	Pentose and glucuronate interconversions	35	106	0.00244222	0.0128949	ko00040	i1_HQ_LWC_c1559/f9p2/1738;i1_HQ_LWC_c16752/f7p0/1952;i1_LQ_LWC_c12989/f1p0/1438;i1_LQ_LWC_c14232/f1p0/1284;i1_LQ_LWC_c35448/f1p1/1970;i1_LQ_LWC_c42301/f1p0/1070;i2_HQ_LWC_c56904/f2p1/2047;i2_HQ_LWC_c5767/f3p5/2243;i2_HQ_LWC_c92155/f3p1/2075;i2_LQ_LWC_c103170/f1p2/2302;i2_LQ_LWC_c108474/f1p4/2224;i2_LQ_LWC_c17666/f1p0/2630;i2_LQ_LWC_c21904/f1p2/2268;i2_LQ_LWC_c27979/f1p1/2071;i2_LQ_LWC_c47396/f1p1…	K01051+K01051+K00008+K01051+K01051+K00008+K01051+K01728+K01051+K00854+K01728+K01051+K00854+K01051+K01805+K01051+K01213+K01051+K01051+K01728+K01783+K00012+K00963+K00012+K00012+K00963+K00012+K00012+K00012+K00012+K00012+K00963+K01783+K00012+K00963
Metabolism	Amino acid metabolism	Histidine metabolism	26	73	0.0026318	0.0133615	ko00340	i1_HQ_LWC_c6342/f3p0/1770;i1_LQ_LWC_c3103/f1p2/1899;i1_LQ_LWC_c8397/f1p45/1578;i2_HQ_LWC_c64340/f2p0/2288;i2_LQ_LWC_c68600/f1p0/2356;i1_LQ_LWC_c33844/f1p0/1887;i1_HQ_LWC_c22558/f4p0/1695;i1_LQ_LWC_c13922/f1p0/1315;i1_LQ_LWC_c21030/f1p0/1890;i1_LQ_LWC_c2607/f4p3/1898;i1_LQ_LWC_c30127/f1p0/1888;i2_HQ_LWC_c111373/f3p2/2082;i2_HQ_LWC_c43516/f3p1/2103;i2_LQ_LWC_c104139/f1p1/2131;i2_LQ_LWC_c108591/f1p1…	K00013+K00013+K00765+K01663+K01663+K00128+K00128+K01814+K00128+K00128+K00128+K00128+K00128+K00128+K00128+K00128+K11755+K00128+K00128+K11755+K00128+K14085+K00128+K00128+K00128+K00128
Metabolism	Lipid metabolism	Fatty acid degradation	69	242	0.00292636	0.0143066	ko00071	i1_LQ_LWC_c33844/f1p0/1887;i2_LQ_LWC_c33855/f1p117/2893;i1_HQ_LWC_c14907/f12p0/1625;i1_HQ_LWC_c16742/f2p0/1622;i1_HQ_LWC_c22558/f4p0/1695;i1_LQ_LWC_c11146/f1p0/1607;i1_LQ_LWC_c13111/f1p0/1357;i1_LQ_LWC_c17967/f1p0/1637;i1_LQ_LWC_c18684/f1p1/1958;i1_LQ_LWC_c20555/f1p0/1818;i1_LQ_LWC_c21030/f1p0/1890;i1_LQ_LWC_c23463/f1p17/1704;i1_LQ_LWC_c2607/f4p3/1898;i1_LQ_LWC_c30127/f1p0/1888;i1_LQ_LWC_c32681/f…	K00128+K00626+K18857+K00626+K00128+K18857+K00001+K00232+K18857+K07513+K00128+K18857+K00128+K00128+K00121+K18857+K10527+K00232+K00232+K00128+K10527+K01897+K00121+K18857+K01897+K00128+K10527+K01897+K00232+K18857+K00128+K01897+K01897+K01897+K00128+K00128+K01897+K00232+K01897+K01897+K01897+K01897+K00232+K00232+K01897+K01897+K00128+K00232+K00128+K01897+K00128+K01897+K01897+K14085+K00128+K01897+K01897+…
Metabolism	Metabolism of cofactors and vitamins	Ubiquinone and other terpenoid-quinone biosynthesis	28	82	0.00371019	0.0170649	ko00130	i1_LQ_LWC_c19232/f1p0/1449;i1_LQ_LWC_c29876/f1p0/1967;i0_LQ_LWC_c1604/f1p0/1002;i0_LQ_LWC_c503/f1p0/981;i1_HQ_LWC_c16545/f2p0/1748;i2_LQ_LWC_c25311/f1p1/2345;i3_LQ_LWC_c24135/f1p3/3362;i3_LQ_LWC_c7312/f1p0/3446;i7_LQ_LWC_c124/f1p0/7247;i1_HQ_LWC_c1936/f8p0/1955;i1_HQ_LWC_c4940/f4p0/1925;i1_LQ_LWC_c17999/f1p0/2024;i1_LQ_LWC_c22266/f1p0/1683;i1_LQ_LWC_c25030/f1p0/1742;i1_LQ_LWC_c30846/f1p0/1982;i1_…	K12502+K14760+K03809+K03809+K02548+K02548+K03809+K03809+K03809+K01904+K00487+K01904+K09833+K00815+K01904+K00457+K00815+K01904+K01904+K01904+K01904+K01904+K01904+K01904+K01904+K01904+K00487+K01904
Metabolism	Carbohydrate metabolism	Butanoate metabolism	25	71	0.00374912	0.0170649	ko00650	i1_HQ_LWC_c5041/f4p0/1970;i1_LQ_LWC_c10082/f1p0/1746;i1_LQ_LWC_c29832/f1p0/1535;i1_LQ_LWC_c38036/f1p0/1916;i2_LQ_LWC_c123393/f2p2/2044;i2_LQ_LWC_c17508/f1p2/2494;i2_LQ_LWC_c77062/f1p2/2052;i2_LQ_LWC_c88975/f1p1/2755;i3_LQ_LWC_c14126/f1p0/3016;i2_LQ_LWC_c33855/f1p117/2893;i1_HQ_LWC_c14728/f14p0/1943;i1_HQ_LWC_c14908/f4p0/1879;i1_HQ_LWC_c16175/f4p0/1915;i1_HQ_LWC_c16742/f2p0/1622;i1_HQ_LWC_c2861/f2…	K17761+K16871+K16871+K17761+K16871+K16871+K16871+K17761+K17761+K00626+K01641+K01580+K01641+K00626+K01641+K01580+K01580+K01580+K18121+K18121+K01653+K01580+K01641+K01580+K01580
Metabolism	Energy metabolism	Nitrogen metabolism	43	141	0.00463665	0.0198285	ko00910	i1_HQ_LWC_c1664/f6p0/1970;i3_LQ_LWC_c19737/f1p1/3288;i3_LQ_LWC_c28353/f1p0/3359;i3_LQ_LWC_c30803/f1p0/3056;i4_LQ_LWC_c10623/f1p3/4999;i4_LQ_LWC_c29638/f1p0/4711;i1_HQ_LWC_c16381/f3p0/1966;i1_HQ_LWC_c20257/f2p0/1694;i1_HQ_LWC_c37205/f4p0/1130;i1_LQ_LWC_c11080/f1p1/1677;i1_LQ_LWC_c35755/f1p0/1859;i1_LQ_LWC_c39061/f1p0/1986;i1_LQ_LWC_c42094/f1p0/1067;i2_HQ_LWC_c7301/f4p6/2302;i2_LQ_LWC_c133619/f1p1/…	K10534+K10534+K10534+K10534+K10534+K10534+K02575+K01673+K01674+K01673+K02575+K00366+K01673+K00366+K02575+K02575+K02575+K01673+K01673+K00284+K01915+K01915+K00261+K01915+K00261+K01915+K01915+K01915+K01915+K01455+K01915+K01455+K00261+K00262+K00264+K00264+K00264+K00264+K00264+K00264+K00264+K00264+K00264
Metabolism	Metabolism of terpenoids and polyketides	Brassinosteroid biosynthesis	13	30	0.0046567	0.0198285	ko00905	i2_LQ_LWC_c106972/f1p2/2165;i2_LQ_LWC_c108886/f1p0/2200;i2_LQ_LWC_c133711/f1p0/2029;i2_LQ_LWC_c31384/f2p2/2178;i2_LQ_LWC_c36332/f1p2/2156;i1_HQ_LWC_c16403/f5p0/1808;i2_HQ_LWC_c110784/f6p0/2064;i2_LQ_LWC_c66953/f1p0/2387;i3_LQ_LWC_c34585/f1p1/4026;i1_HQ_LWC_c553/f25p0/1907;i1_LQ_LWC_c8195/f1p3/1783;i2_LQ_LWC_c107556/f1p1/2093;i2_LQ_LWC_c69387/f2p1/2571	K15639+K15639+K12639+K15639+K15639+K09589+K09587+K09587+K09591+K20623+K20623+K20623+K20623
Metabolism	Metabolism of other amino acids	Phosphonate and phosphinate metabolism	10	21	0.00569284	0.023483	ko00440	i2_LQ_LWC_c106829/f1p0/2109;i2_LQ_LWC_c47774/f1p0/2729;i2_LQ_LWC_c52559/f1p0/2208;i2_LQ_LWC_c53403/f1p0/2347;i2_LQ_LWC_c90018/f1p0/2162;i4_LQ_LWC_c23560/f1p26/4952;i1_HQ_LWC_c2904/f5p0/1959;i1_LQ_LWC_c32931/f1p5/1581;i2_LQ_LWC_c119912/f1p1/2334;i4_LQ_LWC_c27479/f1p0/4330	K00967+K00967+K00967+K00967+K00967+K00967+K00993+K00993+K00968+K00993
Metabolism	Amino acid metabolism	Tryptophan metabolism	46	159	0.0100802	0.0403209	ko00380	i2_HQ_LWC_c11848/f5p1/2570;i2_LQ_LWC_c103317/f1p1/2574;i2_LQ_LWC_c84475/f1p2/2103;i2_LQ_LWC_c87266/f1p22/1592;i3_HQ_LWC_c24252/f2p1/3522;i4_LQ_LWC_c12695/f1p6/4424;i4_LQ_LWC_c25396/f1p1/4525;i4_LQ_LWC_c28399/f1p0/4632;i5_LQ_LWC_c5215/f1p0/5479;i5_LQ_LWC_c8461/f1p3/5461;i1_LQ_LWC_c21857/f1p2/1802;i1_LQ_LWC_c33844/f1p0/1887;i2_LQ_LWC_c33855/f1p117/2893;i1_HQ_LWC_c16742/f2p0/1622;i1_HQ_LWC_c1721/f3p…	K16903+K16903+K16903+K11817+K11817+K11817+K11817+K11817+K11817+K11817+K07408+K00128+K00626+K00626+K03781+K07408+K00128+K07408+K01426+K00128+K07408+K00128+K00128+K03781+K03781+K07408+K00128+K00128+K03781+K00128+K00128+K00128+K03781+K00128+K00128+K00128+K14085+K00128+K00128+K00164+K01426+K00164+K00128+K07408+K00164+K00128
Genetic Information Processing	Replication and repair	DNA replication	35	118	0.015463	0.0600328	ko03030	i0_LQ_LWC_c2054/f1p0/623;i1_HQ_LWC_c2459/f3p0/1963;i1_LQ_LWC_c5901/f1p0/2021;i2_LQ_LWC_c54447/f1p1/2900;i1_LQ_LWC_c30468/f1p0/1564;i1_LQ_LWC_c36263/f1p2/1879;i2_HQ_LWC_c111624/f2p1/2505;i2_HQ_LWC_c24121/f5p1/2381;i2_HQ_LWC_c24518/f2p0/2255;i2_HQ_LWC_c60268/f3p1/2645;i2_LQ_LWC_c103556/f1p0/2932;i2_LQ_LWC_c25334/f1p0/2535;i2_LQ_LWC_c32003/f1p0/2455;i2_LQ_LWC_c47364/f1p0/2924;i2_LQ_LWC_c47558/f1p1/2…	K10745+K02684+K02684+K10747+K07466+K07466+K07466+K07466+K07466+K02541+K02542+K02209+K02321+K02542+K02541+K07466+K07466+K02210+K02209+K07466+K02684+K02209+K02335+K02540+K07466+K02540+K02540+K02540+K02212+K07466+K02320+K02320+K02324+K07466+K02324
Metabolism	Carbohydrate metabolism	Ascorbate and aldarate metabolism	43	151	0.0165275	0.0623322	ko00053	i1_HQ_LWC_c4433/f2p0/1515;i1_HQ_LWC_c1414/f14p0/1710;i1_HQ_LWC_c37413/f2p0/1114;i1_HQ_LWC_c40231/f3p0/1461;i1_LQ_LWC_c10897/f1p0/1674;i1_LQ_LWC_c13218/f1p0/1219;i1_LQ_LWC_c20014/f1p0/1955;i1_LQ_LWC_c38392/f1p0/1178;i2_LQ_LWC_c1911/f7p0/2230;i2_LQ_LWC_c32605/f1p0/2151;i2_LQ_LWC_c3865/f1p1/2391;i2_LQ_LWC_c66599/f1p1/2322;i4_LQ_LWC_c8599/f1p2/4597;i1_LQ_LWC_c33844/f1p0/1887;i1_HQ_LWC_c20594/f2p0/161…	K17744+K08232+K00434+K00434+K00434+K00434+K08232+K00434+K00423+K08232+K08232+K00434+K00434+K00128+K10046+K00128+K00012+K00012+K00012+K10046+K00128+K00128+K00128+K10046+K00128+K00012+K00012+K00128+K00128+K00012+K00128+K00012+K00128+K00012+K00128+K00128+K00128+K14085+K00128+K00128+K00012+K00128+K00128
Metabolism	Metabolism of cofactors and vitamins	Folate biosynthesis	27	88	0.0199804	0.0732613	ko00790	i1_LQ_LWC_c22580/f1p0/1469;i2_LQ_LWC_c17802/f1p6/2384;i2_LQ_LWC_c42100/f1p1/2109;i2_LQ_LWC_c47005/f1p1/2411;i2_LQ_LWC_c49671/f1p2/2382;i2_LQ_LWC_c83092/f1p4/2442;i3_LQ_LWC_c14120/f1p0/3049;i3_LQ_LWC_c14731/f1p0/3067;i3_LQ_LWC_c18328/f1p0/3182;i3_LQ_LWC_c40443/f1p0/3029;i3_LQ_LWC_c6661/f1p0/3763;i1_HQ_LWC_c8780/f2p0/1791;i1_LQ_LWC_c10475/f1p10/1951;i1_LQ_LWC_c31241/f1p0/1671;i1_LQ_LWC_c31684/f1p0/…	K18482+K14652+K14652+K18482+K14652+K15376+K15631+K15631+K15631+K15631+K14652+K03639+K01930+K03639+K01930+K03639+K03639+K03639+K01930+K01930+K01113+K01113+K01113+K13998+K13998+K13998+K01113
Metabolism	Metabolism of cofactors and vitamins	Riboflavin metabolism	13	36	0.0257987	0.0914852	ko00740	i2_LQ_LWC_c17802/f1p6/2384;i2_LQ_LWC_c42100/f1p1/2109;i2_LQ_LWC_c49671/f1p2/2382;i3_LQ_LWC_c6661/f1p0/3763;i2_LQ_LWC_c55624/f1p1/2168;i2_HQ_LWC_c83518/f2p1/2664;i2_LQ_LWC_c54315/f1p3/2808;i3_LQ_LWC_c3691/f1p0/3955;i1_HQ_LWC_c27734/f2p0/1368;i1_HQ_LWC_c37453/f2p0/1318;i1_LQ_LWC_c26996/f1p0/1189;i2_LQ_LWC_c58398/f1p3/2048;i4_LQ_LWC_c14045/f1p0/4425	K14652+K14652+K14652+K14652+K00793+K20860+K20860+K20860+K14379+K14379+K14379+K11752+K11752
Metabolism	Biosynthesis of other secondary metabolites	Flavonoid biosynthesis	31	106	0.0263367	0.0914852	ko00941	i1_HQ_LWC_c29782/f2p0/1714;i1_LQ_LWC_c26600/f1p0/1329;i1_LQ_LWC_c42238/f1p0/1048;i2_LQ_LWC_c75596/f1p7/2046;i1_HQ_LWC_c18545/f2p0/1773;i1_HQ_LWC_c22501/f2p3/1919;i1_HQ_LWC_c27509/f19p0/1855;i1_HQ_LWC_c39849/f7p0/1891;i1_HQ_LWC_c4940/f4p0/1925;i1_LQ_LWC_c17207/f1p1/1590;i1_LQ_LWC_c19818/f1p0/1549;i1_LQ_LWC_c22182/f1p0/1676;i1_LQ_LWC_c24057/f1p0/1976;i1_LQ_LWC_c32858/f1p1/1996;i1_LQ_LWC_c34654/f1p1…	K00660+K05278+K01859+K00660+K13065+K13083+K05280+K05280+K00487+K13065+K13065+K13083+K09754+K05280+K13065+K13065+K13065+K00588+K09754+K05280+K13083+K05280+K13083+K13065+K00487+K09754+K13083+K05280+K13083+K13083+K13083
Metabolism	Biosynthesis of other secondary metabolites	Flavone and flavonol biosynthesis	14	40	0.027845	0.0942448	ko00944	i1_HQ_LWC_c22501/f2p3/1919;i1_HQ_LWC_c27509/f19p0/1855;i1_HQ_LWC_c39849/f7p0/1891;i1_LQ_LWC_c22182/f1p0/1676;i1_LQ_LWC_c32858/f1p1/1996;i2_LQ_LWC_c105758/f1p6/2172;i2_LQ_LWC_c14073/f1p14/2069;i2_LQ_LWC_c47777/f1p4/2093;i2_LQ_LWC_c5478/f1p14/2479;i2_LQ_LWC_c95051/f1p14/2087;i3_HQ_LWC_c29407/f2p0/3044;i3_LQ_LWC_c10106/f1p9/3646;i4_HQ_LWC_c2282/f2p0/4439;i4_LQ_LWC_c5432/f1p2/4903	K13083+K05280+K05280+K13083+K05280+K05280+K13083+K05280+K13083+K13083+K05280+K13083+K13083+K13083
Metabolism	Metabolism of other amino acids	Cyanoamino acid metabolism	60	229	0.0313486	0.102964	ko00460	i1_LQ_LWC_c27542/f8p0/1913;i1_LQ_LWC_c36621/f1p0/1668;i3_LQ_LWC_c27428/f1p0/3472;i3_LQ_LWC_c30294/f1p0/3033;i3_LQ_LWC_c24245/f1p0/3394;i3_LQ_LWC_c3516/f1p3/3295;i1_HQ_LWC_c16382/f2p0/1663;i1_HQ_LWC_c16719/f2p0/1831;i1_HQ_LWC_c18225/f2p2/1868;i1_HQ_LWC_c2078/f3p0/1869;i1_HQ_LWC_c2829/f2p0/1907;i1_HQ_LWC_c6241/f2p0/1850;i1_HQ_LWC_c898/f20p0/1878;i1_LQ_LWC_c11390/f1p4/2021;i1_LQ_LWC_c17315/f1p0/1917…	K13029+K13029+K13035+K13035+K08248+K08248+K01188+K05350+K01188+K01188+K05350+K00600+K05350+K01188+K01188+K01188+K01188+K05350+K00600+K05350+K01188+K05350+K05350+K05350+K01188+K01188+K01188+K01188+K05349+K05350+K01188+K05349+K01188+K18592+K01188+K01188+K01188+K05350+K05349+K01188+K01188+K01188+K01188+K01188+K05349+K05349+K01188+K05349+K05350+K01188+K00600+K00600+K01455+K05350+K05350+K01188+K00600+…
Metabolism	Global and overview maps	2-Oxocarboxylic acid metabolism	47	174	0.0319813	0.102964	ko01210	i1_HQ_LWC_c1544/f10p0/1915;i1_LQ_LWC_c19133/f1p0/1911;i1_LQ_LWC_c33146/f1p0/1903;i2_LQ_LWC_c101005/f1p5/2330;i2_LQ_LWC_c101905/f1p5/2501;i1_HQ_LWC_c2186/f4p2/1920;i1_HQ_LWC_c22551/f2p0/1745;i1_HQ_LWC_c2351/f2p15/1641;i1_LQ_LWC_c12796/f1p7/1882;i1_LQ_LWC_c19020/f1p181/1805;i1_LQ_LWC_c21011/f1p1/1759;i1_LQ_LWC_c21773/f1p0/1652;i1_LQ_LWC_c26130/f1p0/1151;i1_LQ_LWC_c26245/f1p0/1212;i1_LQ_LWC_c30114/f…	K00814+K00814+K00814+K00814+K00814+K00145+K00814+K00826+K14454+K00814+K00031+K00030+K14454+K00930+K00133+K00620+K00145+K14677+K00620+K01653+K01687+K01649+K14272+K01647+K01649+K01647+K00928+K14454+K00620+K14455+K00826+K00814+K00053+K00031+K01681+K01647+K01681+K01681+K01681+K01681+K01647+K01681+K01681+K01681+K01681+K01681+K14272
Metabolism	Biosynthesis of other secondary metabolites	Tropane, piperidine and pyridine alkaloid biosynthesis	18	56	0.0329943	0.10355	ko00960	i0_LQ_LWC_c1485/f1p2/902;i1_LQ_LWC_c13894/f1p6/1178;i1_LQ_LWC_c12796/f1p7/1882;i1_LQ_LWC_c25030/f1p0/1742;i1_LQ_LWC_c26130/f1p0/1151;i1_LQ_LWC_c36626/f1p1/1607;i1_LQ_LWC_c5940/f1p0/1995;i2_HQ_LWC_c15093/f8p1/2718;i2_HQ_LWC_c16980/f3p5/2375;i2_HQ_LWC_c2074/f18p7/2206;i2_HQ_LWC_c52406/f2p1/2642;i2_HQ_LWC_c7644/f3p7/2326;i2_LQ_LWC_c11351/f3p2/2957;i2_LQ_LWC_c3029/f1p1/2500;i2_LQ_LWC_c35058/f1p1/2155…	K08081+K08081+K14454+K00815+K14454+K00815+K00276+K00276+K00276+K00276+K00276+K00276+K00276+K14454+K14455+K00276+K00276+K00276
Metabolism	Lipid metabolism	Ether lipid metabolism	31	108	0.0337323	0.10355	ko00565	i1_HQ_LWC_c2904/f5p0/1959;i1_LQ_LWC_c32931/f1p5/1581;i1_LQ_LWC_c3540/f1p0/1518;i1_LQ_LWC_c9888/f1p0/1858;i2_HQ_LWC_c111215/f4p0/2048;i2_HQ_LWC_c46671/f3p1/2652;i2_HQ_LWC_c78103/f12p2/2678;i2_LQ_LWC_c104918/f1p26/3040;i2_LQ_LWC_c35834/f1p1/2720;i2_LQ_LWC_c69717/f1p7/2777;i2_LQ_LWC_c95210/f1p12/2964;i3_HQ_LWC_c15675/f3p0/3059;i3_HQ_LWC_c33897/f2p0/3601;i3_LQ_LWC_c10305/f1p0/3836;i3_LQ_LWC_c12126/f1…	K00993+K00993+K13510+K01115+K01114+K01115+K01115+K01115+K01115+K01115+K01115+K01115+K14674+K01115+K01115+K01115+K14674+K01115+K14674+K01115+K01115+K01115+K01115+K01115+K01115+K14674+K01115+K01115+K13519+K00993+K01115
Metabolism	Metabolism of terpenoids and polyketides	Zeatin biosynthesis	12	34	0.0376649	0.112995	ko00908	i1_LQ_LWC_c16858/f1p0/1887;i1_LQ_LWC_c18672/f1p0/1968;i1_LQ_LWC_c21458/f1p18/1714;i1_LQ_LWC_c3703/f1p0/1777;i5_LQ_LWC_c8513/f1p1/5719;i1_HQ_LWC_c12013/f2p0/1850;i1_HQ_LWC_c6996/f2p2/2026;i2_HQ_LWC_c39337/f2p0/2775;i2_LQ_LWC_c25043/f1p1/2471;i2_LQ_LWC_c81985/f1p0/2511;i2_LQ_LWC_c87338/f1p0/3032;i1_LQ_LWC_c35520/f1p2/1938	K13496+K10717+K10760+K10760+K13496+K00279+K00279+K00791+K00279+K00279+K00279+K13496
Metabolism	Biosynthesis of other secondary metabolites	Indole alkaloid biosynthesis	8	20	0.0409926	0.120245	ko00901	i1_HQ_LWC_c16698/f3p0/1544;i1_HQ_LWC_c2685/f3p0/1801;i1_HQ_LWC_c39806/f3p0/1458;i1_LQ_LWC_c34862/f1p2/1592;i2_LQ_LWC_c23347/f1p1/2644;i2_LQ_LWC_c37588/f1p3/2528;i2_LQ_LWC_c90370/f1p0/2502;i3_HQ_LWC_c2583/f3p0/3183	K21026+K21026+K21026+K21026+K21026+K21026+K21026+K21026
Metabolism	Lipid metabolism	alpha-Linolenic acid metabolism	48	182	0.0448514	0.128704	ko00592	i1_LQ_LWC_c31700/f1p0/1719;i1_LQ_LWC_c34667/f1p4/1906;i2_LQ_LWC_c23416/f4p2/2240;i1_HQ_LWC_c19664/f2p2/1560;i1_HQ_LWC_c2150/f4p0/1787;i1_HQ_LWC_c27784/f24p0/1967;i1_HQ_LWC_c4960/f2p1/1728;i1_HQ_LWC_c907/f9p0/1793;i1_LQ_LWC_c12582/f1p0/1959;i1_LQ_LWC_c27088/f1p0/1218;i1_LQ_LWC_c33482/f1p0/1669;i1_LQ_LWC_c35331/f1p0/1417;i2_HQ_LWC_c70521/f2p0/3001;i2_LQ_LWC_c106322/f1p0/2949;i2_LQ_LWC_c22741/f1p1/2…	K10526+K10529+K10529+K05894+K05894+K01723+K05894+K01723+K01723+K05894+K05894+K05894+K00454+K00454+K01723+K05894+K00454+K05894+K05894+K00454+K18857+K18857+K00232+K18857+K07513+K18857+K18857+K10527+K00232+K00232+K10527+K18857+K10527+K00232+K18857+K00232+K00232+K00232+K00232+K00232+K14674+K10527+K14674+K14674+K10527+K14674+K00232+K10527
Metabolism	Amino acid metabolism	Glycine, serine and threonine metabolism	69	273	0.0460451	0.129318	ko00260	i1_LQ_LWC_c20761/f1p0/1737;i1_LQ_LWC_c33696/f1p0/1471;i2_LQ_LWC_c39559/f1p0/2687;i2_LQ_LWC_c84669/f1p9/2861;i0_LQ_LWC_c1492/f1p2/764;i1_HQ_LWC_c16784/f3p0/1609;i1_HQ_LWC_c2031/f12p1/1804;i1_HQ_LWC_c27811/f8p0/1952;i1_HQ_LWC_c29561/f3p0/1623;i1_HQ_LWC_c3379/f2p0/1905;i1_HQ_LWC_c6241/f2p0/1850;i1_LQ_LWC_c13159/f1p0/1172;i1_LQ_LWC_c19728/f1p0/1857;i1_LQ_LWC_c20235/f1p0/1709;i1_LQ_LWC_c20462/f1p0/142…	K01620+K00872+K01620+K00130+K00831+K00831+K00827+K00382+K15893+K01733+K00600+K15634+K00827+K01696+K01079+K00827+K00058+K00600+K15919+K00133+K15633+K15919+K00605+K01696+K15919+K00827+K00276+K00827+K00827+K00382+K00276+K00276+K00276+K00276+K14272+K00276+K15633+K00276+K00827+K00058+K00058+K00928+K00827+K15633+K06001+K15918+K15633+K00600+K00600+K00058+K00382+K14085+K00276+K15918+K00382+K00058+K15919+…
Metabolism	Glycan biosynthesis and metabolism	Glycosaminoglycan degradation	16	51	0.0527021	0.144931	ko00531	i1_LQ_LWC_c33717/f1p5/1817;i2_HQ_LWC_c6962/f4p1/2201;i2_HQ_LWC_c8399/f4p0/3019;i2_LQ_LWC_c102340/f1p0/2241;i2_LQ_LWC_c108873/f1p0/2127;i2_LQ_LWC_c18547/f4p0/2259;i2_LQ_LWC_c36197/f1p0/2791;i2_LQ_LWC_c90218/f1p0/2714;i3_LQ_LWC_c36738/f1p0/3185;i1_LQ_LWC_c12343/f1p1/1993;i1_LQ_LWC_c34837/f1p2/1856;i1_LQ_LWC_c3606/f1p125/1904;i1_LQ_LWC_c4978/f1p11/1666;i2_HQ_LWC_c23769/f4p2/2412;i3_LQ_LWC_c11904/f1p…	K10532+K07964+K01205+K07964+K07964+K07964+K01205+K01205+K07964+K12373+K12373+K12373+K12373+K12309+K12309+K12309
Metabolism	Metabolism of terpenoids and polyketides	Carotenoid biosynthesis	32	118	0.064033	0.172497	ko00906	i1_LQ_LWC_c7296/f1p5/2004;i1_LQ_LWC_c8712/f1p7/1790;i2_HQ_LWC_c55414/f2p0/2121;i2_LQ_LWC_c17398/f1p0/2243;i2_LQ_LWC_c54443/f1p0/2331;i2_LQ_LWC_c70759/f1p0/2802;i1_HQ_LWC_c16789/f2p0/1906;i1_HQ_LWC_c29775/f2p0/1993;i1_HQ_LWC_c6414/f4p0/1997;i1_LQ_LWC_c24225/f1p3/1991;i1_LQ_LWC_c7806/f1p0/1815;i2_HQ_LWC_c17034/f3p2/2516;i2_HQ_LWC_c43473/f17p5/2278;i2_HQ_LWC_c7356/f5p8/2469;i2_LQ_LWC_c108730/f1p8/26…	K17912+K15746+K17912+K17912+K17912+K17911+K09837+K09843+K06444+K02291+K09843+K09840+K09840+K09838+K09838+K09843+K09843+K09843+K09840+K02291+K09842+K09840+K09838+K02293+K09843+K09842+K09842+K09842+K09842+K09842+K09842+K17913
Metabolism	Lipid metabolism	Biosynthesis of unsaturated fatty acids	31	114	0.0653899	0.172629	ko01040	i1_HQ_LWC_c2786/f6p0/1841;i2_LQ_LWC_c70259/f1p0/2302;i1_HQ_LWC_c10151/f2p20/1699;i1_HQ_LWC_c39271/f10p0/1631;i1_HQ_LWC_c39464/f17p0/1616;i1_LQ_LWC_c12481/f1p0/1649;i1_LQ_LWC_c13146/f1p0/1111;i1_LQ_LWC_c17967/f1p0/1637;i1_LQ_LWC_c20555/f1p0/1818;i1_LQ_LWC_c36605/f1p0/1832;i1_LQ_LWC_c37423/f2p2/1278;i1_LQ_LWC_c38145/f1p5/1337;i1_LQ_LWC_c6793/f1p1/1929;i1_LQ_LWC_c8958/f2p0/1735;i2_HQ_LWC_c96059/f6p0…	K01068+K01068+K03921+K03921+K03921+K03921+K00059+K00232+K07513+K00232+K10251+K10251+K00232+K03921+K00232+K10703+K10258+K00232+K00232+K00232+K00232+K10251+K00059+K00232+K10251+K10258+K10703+K00232+K00059+K00059+K10256
Metabolism	Metabolism of cofactors and vitamins	Vitamin B6 metabolism	7	19	0.0827793	0.214252	ko00750	i3_LQ_LWC_c27817/f1p1/3656;i1_HQ_LWC_c16503/f3p0/1641;i1_LQ_LWC_c33815/f1p0/1442;i1_LQ_LWC_c42292/f1p0/1074;i0_LQ_LWC_c1492/f1p2/764;i1_HQ_LWC_c16784/f3p0/1609;i1_HQ_LWC_c3379/f2p0/1905	K13248+K00868+K00868+K08681+K00831+K00831+K01733
Metabolism	Carbohydrate metabolism	Fructose and mannose metabolism	56	226	0.0898056	0.226269	ko00051	i1_HQ_LWC_c17867/f2p31/1772;i1_HQ_LWC_c2235/f5p0/1912;i1_LQ_LWC_c18367/f1p0/1828;i1_LQ_LWC_c3182/f1p0/1663;i2_HQ_LWC_c92400/f2p2/2051;i2_LQ_LWC_c10446/f1p0/2188;i2_LQ_LWC_c105210/f1p2/2169;i2_LQ_LWC_c68264/f1p0/2209;i4_LQ_LWC_c24456/f1p0/5028;i1_HQ_LWC_c16182/f5p0/1593;i1_LQ_LWC_c12989/f1p0/1438;i1_LQ_LWC_c32515/f1p0/1473;i1_LQ_LWC_c42301/f1p0/1070;i2_LQ_LWC_c47396/f1p1/2254;i4_LQ_LWC_c27865/f1p0…	K19355+K19355+K19355+K17497+K19355+K19355+K19355+K19355+K19355+K00966+K00008+K02377+K00008+K01805+K01809+K00844+K01623+K00847+K00850+K00847+K00863+K00966+K01103+K01803+K00850+K00850+K00850+K00895+K00895+K00895+K01803+K00850+K00895+K00895+K00844+K00895+K00850+K00850+K00850+K00863+K00966+K01623+K00850+K00847+K00863+K01623+K01623+K00844+K00863+K00895+K00844+K00847+K00863+K00863+K01103+K00895
Metabolism	Carbohydrate metabolism	Pentose phosphate pathway	58	235	0.0908503	0.226269	ko00030	i2_LQ_LWC_c20935/f1p0/2638;i2_LQ_LWC_c21544/f1p0/2602;i2_LQ_LWC_c33493/f1p0/2715;i2_LQ_LWC_c84691/f1p0/3001;i1_HQ_LWC_c3372/f3p3/1580;i1_HQ_LWC_c37463/f2p0/1140;i1_HQ_LWC_c39839/f52p0/1911;i1_LQ_LWC_c10408/f1p0/1961;i1_LQ_LWC_c10700/f1p6/1986;i1_LQ_LWC_c17698/f1p0/1813;i1_LQ_LWC_c17828/f1p0/1950;i1_LQ_LWC_c19926/f1p4/1931;i1_LQ_LWC_c24671/f1p0/1422;i1_LQ_LWC_c7226/f1p0/2010;i1_LQ_LWC_c8689/f1p0/2…	K01057+K01057+K01057+K01057+K01623+K01783+K00033+K00850+K00036+K00033+K01810+K00036+K01807+K00850+K00033+K00615+K01835+K00850+K00850+K00895+K01810+K00895+K00895+K00036+K00615+K00850+K00895+K00131+K00895+K00036+K00895+K00850+K00850+K01835+K00036+K00850+K00033+K00615+K01623+K00033+K00615+K00033+K00850+K01623+K00036+K00036+K01835+K01623+K00615+K01810+K00036+K01783+K00895+K01835+K00948+K00033+K01810+…
Environmental Information Processing	Signal transduction	MAPK signaling pathway - plant	109	473	0.137187	0.335347	ko04016	i1_LQ_LWC_c36450/f1p2/1858;i3_HQ_LWC_c2541/f12p1/3519;i3_LQ_LWC_c12135/f1p2/3375;i3_LQ_LWC_c12670/f1p11/3202;i3_LQ_LWC_c19753/f1p0/3438;i4_LQ_LWC_c13522/f1p4/4351;i1_LQ_LWC_c27331/f1p0/1399;i2_HQ_LWC_c16796/f5p1/2714;i2_LQ_LWC_c104327/f1p1/2705;i2_LQ_LWC_c115281/f1p0/2017;i2_LQ_LWC_c39247/f1p0/2473;i2_LQ_LWC_c49210/f1p0/3017;i2_LQ_LWC_c64411/f1p0/2603;i3_HQ_LWC_c2275/f2p0/3277;i3_LQ_LWC_c21451/f1…	K13425+K17686+K17686+K17686+K17686+K17686+K20716+K20536+K20606+K20726+K20726+K20718+K20718+K20718+K20726+K20717+K20726+K20553+K20718+K20553+K14497+K14497+K02183+K02183+K00940+K14498+K14497+K14498+K03781+K13413+K14498+K14496+K14498+K14497+K02183+K14498+K20547+K14497+K03781+K14498+K14497+K03781+K02183+K14498+K14498+K13447+K02183+K14497+K14509+K14513+K13416+K20772+K20772+K14497+K14497+K20772+K14497+…
Metabolism	Carbohydrate metabolism	Glyoxylate and dicarboxylate metabolism	75	319	0.140693	0.337663	ko00630	i2_LQ_LWC_c21891/f1p0/2660;i2_LQ_LWC_c4592/f1p0/2959;i3_LQ_LWC_c35718/f1p0/3529;i9_LQ_LWC_c129/f1p0/9790;i2_LQ_LWC_c33855/f1p117/2893;i1_HQ_LWC_c14913/f10p0/1480;i1_HQ_LWC_c16742/f2p0/1622;i1_HQ_LWC_c1721/f3p0/1934;i1_HQ_LWC_c27680/f3p0/1509;i1_HQ_LWC_c27811/f8p0/1952;i1_HQ_LWC_c29561/f3p0/1623;i1_HQ_LWC_c37221/f4p0/1314;i1_HQ_LWC_c39805/f3p0/1457;i1_HQ_LWC_c6241/f2p0/1850;i1_LQ_LWC_c11259/f1p6/1…	K01433+K01433+K01637+K00284+K00626+K00122+K00626+K03781+K01915+K00382+K15893+K00025+K00026+K00600+K01915+K11517+K01915+K00122+K00600+K00026+K15919+K01915+K18121+K03781+K15919+K00605+K00026+K15919+K01915+K00026+K00026+K01915+K11517+K01602+K18121+K03781+K01895+K00382+K00026+K14272+K03781+K01915+K01647+K03781+K01647+K15918+K00600+K01638+K00600+K01681+K01455+K01647+K00382+K01915+K15918+K00382+K15919+…
Genetic Information Processing	Folding, sorting and degradation	Sulfur relay system	6	18	0.156408	0.361537	ko04122	i1_LQ_LWC_c32856/f1p2/1921;i1_HQ_LWC_c8780/f2p0/1791;i1_LQ_LWC_c31241/f1p0/1671;i1_LQ_LWC_c35664/f1p0/1677;i2_HQ_LWC_c20005/f2p0/2216;i2_LQ_LWC_c106270/f1p0/2170	K11996+K03639+K03639+K03639+K03639+K03639
Metabolism	Amino acid metabolism	Phenylalanine, tyrosine and tryptophan biosynthesis	33	133	0.158378	0.361537	ko00400	i0_LQ_LWC_c1159/f1p3/857;i1_HQ_LWC_c28100/f2p3/1305;i2_LQ_LWC_c6148/f1p2/2877;i2_LQ_LWC_c68736/f1p0/2174;i1_LQ_LWC_c34238/f1p2/1616;i1_HQ_LWC_c16289/f5p0/1986;i1_HQ_LWC_c39270/f8p0/1830;i1_HQ_LWC_c9767/f5p0/1723;i1_LQ_LWC_c10261/f1p0/1932;i1_LQ_LWC_c12796/f1p7/1882;i1_LQ_LWC_c20235/f1p0/1709;i1_LQ_LWC_c23078/f1p1/1682;i1_LQ_LWC_c23773/f2p0/2023;i1_LQ_LWC_c25030/f1p0/1742;i1_LQ_LWC_c26130/f1p0/115…	K01850+K01850+K00891+K00891+K05359+K13832+K05359+K01626+K13832+K14454+K01696+K05359+K13832+K00815+K14454+K01696+K00815+K05359+K05359+K13832+K13832+K14454+K01626+K01658+K14455+K06001+K01626+K13832+K01657+K01657+K01609+K01626+K13832
Metabolism	Lipid metabolism	Arachidonic acid metabolism	7	22	0.158857	0.361537	ko00590	i3_HQ_LWC_c3726/f2p6/3302;i1_LQ_LWC_c31251/f1p3/1801;i2_HQ_LWC_c6588/f10p2/2294;i3_HQ_LWC_c33897/f2p0/3601;i3_LQ_LWC_c14813/f1p0/3113;i3_LQ_LWC_c24516/f1p0/3623;i3_LQ_LWC_c6412/f1p0/3395	K01254+K07418+K18592+K14674+K14674+K14674+K14674
Genetic Information Processing	Translation	Ribosome	55	233	0.174773	0.391018	ko03010	i0_HQ_LWC_c139/f3p0/681;i0_HQ_LWC_c201/f2p0/863;i0_LQ_LWC_c1013/f1p8/914;i0_LQ_LWC_c1051/f1p0/837;i0_LQ_LWC_c1061/f1p0/602;i0_LQ_LWC_c1218/f1p0/592;i0_LQ_LWC_c1374/f1p0/684;i0_LQ_LWC_c1761/f1p0/624;i0_LQ_LWC_c1940/f1p0/764;i0_LQ_LWC_c1980/f1p0/459;i0_LQ_LWC_c203/f2p0/766;i0_LQ_LWC_c2146/f1p2/825;i0_LQ_LWC_c2413/f1p5/323;i0_LQ_LWC_c375/f1p0/920;i0_LQ_LWC_c449/f1p0/835;i0_LQ_LWC_c454/f1p0/818;i0_LQ…	K02973+K02877+K02866+K02960+K02883+K02920+K02974+K02901+K02893+K02894+K02870+K02873+K02927+K02939+K02935+K02883+K02917+K02889+K02875+K02940+K02902+K02998+K02930+K02930+K02863+K02945+K02988+K02967+K02941+K02924+K02910+K02925+K02945+K02878+K02938+K02876+K02936+K02865+K02988+K02907+K02961+K02899+K02946+K02998+K02957+K02992+K02902+K02981+K02959+K02886+K02894+K02951+K02986+K02982+K02881
Metabolism	Lipid metabolism	Fatty acid elongation	25	100	0.187267	0.405346	ko00062	i1_LQ_LWC_c11701/f1p0/1840;i1_LQ_LWC_c19554/f1p0/1975;i1_LQ_LWC_c6122/f1p2/1973;i1_LQ_LWC_c6993/f1p9/1726;i2_HQ_LWC_c74094/f2p8/2213;i2_HQ_LWC_c87627/f2p8/2451;i2_HQ_LWC_c97311/f12p4/2087;i2_LQ_LWC_c116804/f75p6/2213;i2_LQ_LWC_c133746/f1p3/1948;i2_LQ_LWC_c20953/f1p7/2328;i2_LQ_LWC_c37569/f1p7/2101;i2_LQ_LWC_c50258/f1p5/2467;i2_LQ_LWC_c77312/f25p7/2113;i2_LQ_LWC_c8174/f1p8/2218;i2_LQ_LWC_c95429/f1…	K15397+K15397+K15397+K15397+K15397+K15397+K15397+K15397+K15397+K15397+K15397+K15397+K15397+K15397+K15397+K01068+K01068+K10251+K10251+K10703+K10258+K10251+K10251+K10258+K10703
Metabolism	Glycan biosynthesis and metabolism	Glycosphingolipid biosynthesis - ganglio series	7	23	0.189474	0.405346	ko00604	i1_LQ_LWC_c12343/f1p1/1993;i1_LQ_LWC_c34837/f1p2/1856;i1_LQ_LWC_c3606/f1p125/1904;i1_LQ_LWC_c4978/f1p11/1666;i2_HQ_LWC_c23769/f4p2/2412;i3_LQ_LWC_c11904/f1p0/3581;i4_LQ_LWC_c16587/f1p0/4130	K12373+K12373+K12373+K12373+K12309+K12309+K12309
Metabolism	Biosynthesis of other secondary metabolites	Monobactam biosynthesis	6	19	0.19039	0.405346	ko00261	i1_LQ_LWC_c19938/f1p0/1913;i1_LQ_LWC_c20057/f1p1/1421;i1_LQ_LWC_c30114/f1p0/1532;i1_LQ_LWC_c6284/f1p1/1979;i2_HQ_LWC_c13487/f2p4/2094;i2_LQ_LWC_c27362/f1p1/2036	K13811+K00215+K00133+K13811+K13811+K00928
Metabolism	Metabolism of cofactors and vitamins	Biotin metabolism	14	53	0.204142	0.427725	ko00780	i1_LQ_LWC_c18982/f1p0/1801;i2_LQ_LWC_c106792/f1p0/2819;i2_LQ_LWC_c88062/f1p0/2934;i1_HQ_LWC_c13040/f7p4/1456;i1_LQ_LWC_c13146/f1p0/1111;i1_LQ_LWC_c39463/f2p2/1867;i2_HQ_LWC_c3746/f3p5/2606;i2_LQ_LWC_c33339/f1p0/2270;i2_LQ_LWC_c71558/f1p1/2581;i2_LQ_LWC_c72111/f1p5/2283;i3_LQ_LWC_c36771/f1p0/3580;i4_LQ_LWC_c25989/f1p30/5057;i4_LQ_LWC_c28687/f1p0/5074;i4_LQ_LWC_c33326/f1p0/4224	K00652+K01012+K00652+K00208+K00059+K09458+K09458+K09458+K00059+K09458+K09458+K00059+K09458+K00059
Metabolism	Biosynthesis of other secondary metabolites	Benzoxazinoid biosynthesis	1	1	0.209222	0.431521	ko00402	i1_HQ_LWC_c25815/f2p5/1363	K13222
Genetic Information Processing	Folding, sorting and degradation	SNARE interactions in vesicular transport	8	28	0.216943	0.440561	ko04130	i0_LQ_LWC_c749/f1p0/494;i0_LQ_LWC_c988/f1p0/635;i1_HQ_LWC_c25810/f2p0/1237;i1_LQ_LWC_c38480/f1p7/1278;i1_LQ_LWC_c5764/f1p0/1992;i2_LQ_LWC_c12203/f1p0/2493;i2_LQ_LWC_c8288/f1p0/2855;i2_LQ_LWC_c52900/f1p0/2619	K08506+K08515+K08486+K08486+K08492+K08503+K08515+K08493
Environmental Information Processing	Membrane transport	ABC transporters	59	258	0.240381	0.47611	ko02010	i2_LQ_LWC_c24830/f1p2/2521;i4_LQ_LWC_c2377/f2p0/4975;i4_LQ_LWC_c27883/f1p23/4556;i1_LQ_LWC_c21013/f1p0/1858;i1_LQ_LWC_c24862/f1p4/1669;i1_LQ_LWC_c7137/f1p6/1926;i2_HQ_LWC_c115723/f4p6/2918;i2_HQ_LWC_c12600/f8p30/2389;i2_HQ_LWC_c129475/f4p6/2702;i2_HQ_LWC_c34010/f6p6/2322;i2_LQ_LWC_c107175/f1p36/2633;i2_LQ_LWC_c13138/f1p7/2638;i2_LQ_LWC_c32828/f1p4/2458;i2_LQ_LWC_c3642/f1p7/2974;i2_LQ_LWC_c53984/f…	K05657+K05674+K05674+K05681+K05658+K05658+K05681+K05658+K05658+K05681+K05658+K05658+K05681+K05658+K05658+K05658+K05681+K05658+K05658+K05681+K05658+K05658+K05658+K05665+K05658+K05681+K05658+K05658+K05658+K05658+K05658+K05658+K05658+K05665+K05665+K05658+K05658+K05658+K05658+K05658+K05665+K05658+K05658+K05658+K05658+K05658+K05658+K05658+K05658+K05658+K05658+K05681+K05665+K05665+K05681+K05658+K05665+…
Genetic Information Processing	Replication and repair	Mismatch repair	30	126	0.241662	0.47611	ko03430	i1_LQ_LWC_c24085/f1p0/1964;i1_HQ_LWC_c5896/f2p0/1802;i1_LQ_LWC_c23084/f1p2/1905;i1_LQ_LWC_c9363/f1p0/1981;i2_LQ_LWC_c114625/f1p2/2060;i2_LQ_LWC_c133232/f1p2/2123;i2_LQ_LWC_c24410/f1p2/2095;i2_LQ_LWC_c34018/f1p2/2331;i2_LQ_LWC_c67960/f1p2/2233;i4_HQ_LWC_c35551/f2p0/4314;i4_LQ_LWC_c10130/f1p7/4840;i4_LQ_LWC_c34681/f1p1/4326;i2_LQ_LWC_c54447/f1p1/2900;i1_LQ_LWC_c30468/f1p0/1564;i1_LQ_LWC_c36263/f1p2…	K10746+K07456+K07456+K07456+K07456+K07456+K07456+K07456+K07456+K08739+K08739+K07456+K10747+K07466+K07466+K07466+K07466+K07466+K07466+K07466+K08734+K08735+K07466+K07466+K08735+K07466+K08737+K08737+K08737+K07466
Metabolism	Glycan biosynthesis and metabolism	Other glycan degradation	35	149	0.247146	0.47897	ko00511	i2_LQ_LWC_c33307/f1p19/2734;i2_LQ_LWC_c48019/f1p6/2674;i3_HQ_LWC_c29465/f2p0/3066;i3_HQ_LWC_c3593/f2p0/3884;i3_HQ_LWC_c37452/f2p0/3216;i3_LQ_LWC_c18182/f1p1/3417;i3_LQ_LWC_c24442/f2p0/3301;i3_LQ_LWC_c30884/f1p0/3041;i3_LQ_LWC_c7060/f1p1/3247;i3_LQ_LWC_c9489/f1p20/3235;i4_HQ_LWC_c2309/f2p11/4715;i4_HQ_LWC_c35657/f4p0/4148;i4_LQ_LWC_c24223/f1p0/4955;i4_LQ_LWC_c27813/f1p0/5001;i4_LQ_LWC_c3401/f1p0/4…	K17108+K17108+K15923+K17108+K17108+K17108+K17108+K17108+K17108+K17108+K17108+K17108+K17108+K17108+K17108+K17108+K17108+K17108+K01206+K01206+K01206+K01191+K01191+K01191+K01191+K01191+K01191+K12373+K12373+K12373+K12373+K12309+K01190+K12309+K12309
Metabolism	Carbohydrate metabolism	Citrate cycle (TCA cycle)	54	236	0.25037	0.47897	ko00020	i1_LQ_LWC_c22378/f1p2/1657;i2_HQ_LWC_c116524/f58p11/2175;i2_LQ_LWC_c89698/f1p10/2274;i1_HQ_LWC_c1702/f6p0/1726;i1_HQ_LWC_c25510/f4p0/1386;i1_HQ_LWC_c27811/f8p0/1952;i1_HQ_LWC_c29737/f2p0/1779;i1_HQ_LWC_c37221/f4p0/1314;i1_HQ_LWC_c37342/f3p1/1371;i1_HQ_LWC_c39805/f3p0/1457;i1_LQ_LWC_c10305/f1p0/1482;i1_LQ_LWC_c10322/f1p0/1900;i1_LQ_LWC_c17522/f1p0/1444;i1_LQ_LWC_c21011/f1p1/1759;i1_LQ_LWC_c21773/f…	K01648+K01648+K01648+K00161+K00162+K00382+K00627+K00025+K01899+K00026+K00161+K00658+K00161+K00031+K00030+K00627+K00161+K00627+K00161+K00026+K01900+K00026+K00026+K00026+K00627+K00234+K00382+K00026+K00161+K01647+K01647+K01610+K01679+K00031+K01681+K01647+K00382+K00234+K00382+K01610+K01681+K00164+K01681+K01681+K00164+K01681+K01647+K01681+K01681+K00164+K01681+K01681+K01681+K01679
Metabolism	Metabolism of cofactors and vitamins	One carbon pool by folate	17	69	0.264448	0.487537	ko00670	i2_LQ_LWC_c21891/f1p0/2660;i2_LQ_LWC_c4592/f1p0/2959;i1_HQ_LWC_c6241/f2p0/1850;i1_LQ_LWC_c25003/f1p2/1848;i1_LQ_LWC_c35364/f1p0/1471;i2_HQ_LWC_c115577/f3p0/2118;i2_HQ_LWC_c127763/f21p8/2342;i2_HQ_LWC_c43243/f18p4/2285;i2_LQ_LWC_c24439/f1p1/2335;i2_LQ_LWC_c31503/f1p1/2842;i2_LQ_LWC_c50501/f1p8/2363;i2_LQ_LWC_c51685/f1p19/1918;i2_LQ_LWC_c58607/f1p18/1959;i2_LQ_LWC_c6836/f1p1/2692;i3_HQ_LWC_c33920/f…	K01433+K01433+K00600+K00600+K00605+K00602+K01938+K00297+K13998+K13998+K01938+K00600+K00600+K13998+K00600+K00605+K00600
Metabolism	Metabolism of terpenoids and polyketides	Monoterpenoid biosynthesis	6	21	0.26533	0.487537	ko00902	i1_LQ_LWC_c19190/f1p0/1406;i1_LQ_LWC_c35827/f1p3/1870;i1_LQ_LWC_c8707/f1p0/1906;i2_LQ_LWC_c102915/f1p0/2902;i2_LQ_LWC_c26889/f1p5/2116;i2_LQ_LWC_c39951/f1p5/2806	K15095+K15095+K15095+K15095+K15095+K15095
Metabolism	Lipid metabolism	Linoleic acid metabolism	19	78	0.265929	0.487537	ko00591	i2_HQ_LWC_c1618/f13p10/2929;i2_HQ_LWC_c25367/f3p13/2938;i2_LQ_LWC_c108708/f1p10/2892;i2_LQ_LWC_c19393/f1p12/2986;i2_LQ_LWC_c24440/f1p6/2355;i2_LQ_LWC_c68571/f1p5/2697;i2_LQ_LWC_c7074/f1p5/2920;i3_HQ_LWC_c29285/f3p0/3049;i3_LQ_LWC_c22520/f1p0/3568;i4_LQ_LWC_c20783/f1p5/4816;i2_HQ_LWC_c70521/f2p0/3001;i2_LQ_LWC_c106322/f1p0/2949;i2_LQ_LWC_c66642/f1p1/2219;i5_LQ_LWC_c9291/f1p2/5820;i1_LQ_LWC_c31251/…	K15718+K15718+K15718+K15718+K15718+K15718+K15718+K15718+K15718+K15718+K00454+K00454+K00454+K00454+K07418+K14674+K14674+K14674+K14674
Metabolism	Glycan biosynthesis and metabolism	Glycosphingolipid biosynthesis - globo and isoglobo series	9	34	0.270421	0.48898	ko00603	i1_HQ_LWC_c40472/f2p0/1665;i1_HQ_LWC_c9676/f2p4/1822;i1_LQ_LWC_c10620/f1p3/1747;i1_LQ_LWC_c12343/f1p1/1993;i1_LQ_LWC_c34837/f1p2/1856;i1_LQ_LWC_c3606/f1p125/1904;i1_LQ_LWC_c4978/f1p11/1666;i2_LQ_LWC_c32918/f1p3/2293;i3_LQ_LWC_c11961/f1p0/3223	K07407+K07407+K07407+K12373+K12373+K12373+K12373+K07407+K07407
Metabolism	Amino acid metabolism	Lysine degradation	42	186	0.314922	0.561752	ko00310	i2_LQ_LWC_c104543/f1p0/2575;i2_LQ_LWC_c12249/f1p7/2465;i2_LQ_LWC_c49647/f1p0/2511;i2_LQ_LWC_c70370/f1p3/2519;i3_HQ_LWC_c15355/f5p0/3703;i3_HQ_LWC_c3930/f3p0/3728;i3_LQ_LWC_c21996/f1p0/3755;i3_LQ_LWC_c24977/f1p0/3634;i3_LQ_LWC_c26415/f1p0/3243;i3_LQ_LWC_c36051/f1p0/3560;i3_LQ_LWC_c3648/f1p0/3144;i3_LQ_LWC_c6566/f1p3/3243;i4_LQ_LWC_c13869/f1p2/5006;i4_LQ_LWC_c21411/f1p0/4799;i4_LQ_LWC_c23201/f1p6/4…	K11420+K14157+K11420+K11423+K14157+K14157+K11423+K11420+K11423+K11420+K11430+K11420+K14157+K14157+K14157+K14157+K11420+K11420+K00128+K00626+K00626+K00128+K00658+K00128+K00128+K00128+K00128+K00128+K00128+K00128+K00128+K00128+K00128+K00128+K14085+K00128+K00128+K00164+K00164+K00128+K00164+K00128
Metabolism	Nucleotide metabolism	Purine metabolism	97	443	0.322559	0.567704	ko00230	i2_HQ_LWC_c16888/f2p2/2501;i2_HQ_LWC_c3405/f2p0/2356;i2_LQ_LWC_c133555/f1p2/2009;i2_LQ_LWC_c13790/f1p2/2053;i2_LQ_LWC_c38921/f1p2/2284;i2_LQ_LWC_c89501/f1p0/2227;i2_LQ_LWC_c89784/f1p0/2186;i0_LQ_LWC_c1601/f1p0/989;i1_HQ_LWC_c25793/f2p0/1303;i1_HQ_LWC_c2820/f3p0/1937;i1_HQ_LWC_c36865/f16p0/1378;i1_HQ_LWC_c37036/f8p1/1365;i1_LQ_LWC_c10803/f1p4/1641;i1_LQ_LWC_c12383/f1p1/1605;i1_LQ_LWC_c12950/f2p5/1…	K11808+K14641+K18151+K18151+K18151+K14641+K14641+K00759+K06966+K00764+K00856+K06966+K00860+K00942+K00939+K00856+K00860+K01933+K00856+K01756+K00856+K02083+K01951+K01945+K01951+K01490+K06966+K02083+K01490+K00860+K00764+K01490+K01490+K00764+K01952+K01490+K01952+K01952+K01952+K06966+K06966+K06966+K06966+K06966+K06966+K02684+K02684+K03006+K00940+K00873+K13811+K00873+K03013+K13811+K03787+K00602+K01835+…
Metabolism	Metabolism of cofactors and vitamins	Lipoic acid metabolism	2	6	0.367298	0.630278	ko00785	i1_LQ_LWC_c35935/f1p0/1746;i1_LQ_LWC_c36099/f1p151/1691	K03644+K03644
Cellular Processes	Transport and catabolism	Phagosome	60	274	0.367662	0.630278	ko04145	i1_LQ_LWC_c5764/f1p0/1992;i2_LQ_LWC_c49049/f1p13/2183;i2_LQ_LWC_c8808/f1p0/2384;i5_LQ_LWC_c6054/f1p0/5116;i0_LQ_LWC_c162/f2p0/603;i11_LQ_LWC_c8/f1p0/11244;i1_HQ_LWC_c1901/f8p4/1624;i1_HQ_LWC_c19515/f2p0/1710;i1_HQ_LWC_c20836/f2p11/1747;i1_HQ_LWC_c21170/f2p0/1631;i1_HQ_LWC_c2392/f4p2/1745;i1_HQ_LWC_c27448/f28p0/1825;i1_HQ_LWC_c4156/f5p7/1621;i1_HQ_LWC_c5239/f3p0/1745;i1_HQ_LWC_c758/f18p0/1900;i1_H…	K08492+K07375+K10956+K00914+K02152+K00921+K07374+K07375+K07374+K07375+K07375+K07375+K08057+K08057+K07375+K08057+K10956+K07374+K07375+K07375+K07375+K07375+K04392+K07374+K07375+K07375+K04392+K07374+K07374+K07374+K08057+K10956+K07375+K07374+K07375+K07374+K02150+K07375+K07374+K07375+K07375+K07375+K01365+K07374+K04392+K07374+K02147+K07374+K04392+K00914+K07375+K07374+K00914+K08057+K00921+K10956+K00921+…
Metabolism	Metabolism of cofactors and vitamins	Nicotinate and nicotinamide metabolism	19	84	0.392462	0.664166	ko00760	i1_LQ_LWC_c30992/f1p0/2062;i2_HQ_LWC_c116726/f13p0/2493;i2_HQ_LWC_c43447/f14p0/2743;i2_HQ_LWC_c59752/f15p1/2254;i2_HQ_LWC_c92549/f2p2/2067;i2_LQ_LWC_c10584/f1p1/2481;i2_LQ_LWC_c108906/f1p0/2611;i2_LQ_LWC_c50207/f1p0/2769;i2_LQ_LWC_c65632/f1p0/2570;i2_LQ_LWC_c71194/f1p1/2952;i2_LQ_LWC_c71427/f1p2/2732;i2_LQ_LWC_c87124/f1p13/2867;i3_LQ_LWC_c35177/f1p0/3665;i4_LQ_LWC_c3110/f1p1/4729;i5_LQ_LWC_c3868/…	K00858+K00278+K00278+K00858+K00763+K00858+K06210+K00278+K00278+K00858+K03517+K00858+K00278+K00858+K01950+K03787+K03787+K03787+K03787
Metabolism	Amino acid metabolism	Lysine biosynthesis	6	25	0.428669	0.716257	ko00300	i1_HQ_LWC_c12720/f2p1/1752;i1_HQ_LWC_c39301/f5p4/1817;i1_LQ_LWC_c7997/f1p11/1739;i1_LQ_LWC_c20057/f1p1/1421;i1_LQ_LWC_c30114/f1p0/1532;i2_LQ_LWC_c27362/f1p1/2036	K10206+K10206+K10206+K00215+K00133+K00928
Metabolism	Nucleotide metabolism	Pyrimidine metabolism	62	289	0.434736	0.717314	ko00240	i1_LQ_LWC_c21084/f1p0/1546;i1_LQ_LWC_c6596/f1p27/1941;i2_HQ_LWC_c3405/f2p0/2356;i2_LQ_LWC_c89501/f1p0/2227;i2_LQ_LWC_c89784/f1p0/2186;i1_HQ_LWC_c25793/f2p0/1303;i1_HQ_LWC_c37036/f8p1/1365;i1_HQ_LWC_c8765/f7p0/1699;i1_LQ_LWC_c18778/f1p0/1917;i1_LQ_LWC_c8077/f1p0/1637;i2_HQ_LWC_c21273/f2p11/2506;i2_HQ_LWC_c24189/f4p0/2714;i2_HQ_LWC_c4170/f4p2/2625;i2_HQ_LWC_c57129/f2p0/2020;i2_LQ_LWC_c106563/f1p0/2…	K13800+K13800+K14641+K14641+K14641+K06966+K06966+K01956+K00876+K01465+K01937+K00943+K01937+K00876+K00857+K06966+K00943+K00876+K00254+K01937+K01955+K00761+K01955+K01955+K01937+K00761+K06966+K06966+K06966+K06966+K06966+K06966+K02684+K02684+K03006+K00940+K01464+K03013+K03787+K13998+K13998+K02321+K03787+K01464+K10807+K13998+K02684+K03787+K03787+K00962+K02335+K10808+K10807+K03040+K03013+K03018+K03010+…
Metabolism	Lipid metabolism	Steroid biosynthesis	26	120	0.456216	0.743463	ko00100	i1_LQ_LWC_c25847/f1p1/1252;i0_LQ_LWC_c2353/f1p4/287;i1_HQ_LWC_c11982/f2p0/1978;i1_HQ_LWC_c12418/f3p0/1472;i1_HQ_LWC_c12919/f5p0/1450;i1_HQ_LWC_c27679/f2p0/1562;i1_LQ_LWC_c36388/f1p0/1866;i1_LQ_LWC_c36470/f1p2/1454;i1_LQ_LWC_c38175/f1p0/1351;i1_LQ_LWC_c8669/f1p0/1691;i2_HQ_LWC_c1464/f40p4/2135;i2_HQ_LWC_c35534/f2p4/2224;i2_HQ_LWC_c43920/f31p4/2106;i2_LQ_LWC_c48498/f1p3/2071;i2_LQ_LWC_c59331/f1p6/2…	K14424+K01824+K09832+K00222+K00559+K00559+K00213+K00559+K01052+K07748+K09828+K09828+K09828+K00559+K05917+K09828+K05917+K09828+K09828+K01853+K00227+K01853+K14674+K14674+K14674+K14674
Genetic Information Processing	Replication and repair	Homologous recombination	38	179	0.489364	0.780542	ko03440	i1_HQ_LWC_c27606/f6p0/1980;i1_LQ_LWC_c25920/f1p0/1342;i1_LQ_LWC_c8540/f1p0/1556;i2_HQ_LWC_c10214/f5p1/2189;i2_LQ_LWC_c17165/f3p10/2407;i2_LQ_LWC_c24496/f1p2/2722;i2_LQ_LWC_c35397/f1p0/2968;i2_LQ_LWC_c67594/f1p1/2151;i3_HQ_LWC_c41098/f11p0/3497;i3_LQ_LWC_c14304/f1p3/3177;i3_LQ_LWC_c14328/f1p0/3028;i3_LQ_LWC_c21099/f1p0/3259;i3_LQ_LWC_c22268/f1p5/3553;i3_LQ_LWC_c34770/f1p6/3665;i3_LQ_LWC_c39404/f1p…	K10879+K10880+K10728+K10683+K10871+K10683+K10683+K10683+K10875+K10871+K10683+K10871+K10683+K10866+K10875+K10866+K10866+K10728+K03165+K03655+K03165+K04482+K07466+K07466+K07466+K07466+K07466+K10882+K07466+K07466+K07466+K02335+K07466+K11864+K08775+K07466+K04728+K07466
Genetic Information Processing	Replication and repair	Base excision repair	21	98	0.490795	0.780542	ko03410	i0_LQ_LWC_c1199/f1p0/891;i3_LQ_LWC_c18731/f1p0/3354;i5_LQ_LWC_c3117/f1p2/5427;i1_HQ_LWC_c13037/f2p8/1348;i1_HQ_LWC_c2413/f5p5/1819;i1_HQ_LWC_c39357/f3p35/2012;i1_LQ_LWC_c24895/f1p0/1506;i1_LQ_LWC_c32216/f1p1/1440;i1_LQ_LWC_c34087/f1p0/1561;i1_LQ_LWC_c39451/f5p0/1474;i2_HQ_LWC_c32079/f3p0/2413;i2_LQ_LWC_c108577/f1p2/2394;i3_LQ_LWC_c25806/f1p0/3912;i3_LQ_LWC_c9575/f1p0/4031;i2_LQ_LWC_c54447/f1p1/29…	K10802+K10803+K10803+K01246+K01246+K01142+K01246+K01246+K03660+K01246+K01246+K01246+K01246+K01246+K10747+K10798+K02335+K10798+K10798+K02324+K02324
Metabolism	Global and overview maps	Fatty acid metabolism	73	349	0.522605	0.821236	ko01212	i1_LQ_LWC_c4782/f1p2/1508;i4_LQ_LWC_c22530/f1p0/4783;i1_LQ_LWC_c19097/f1p0/1443;i1_LQ_LWC_c19608/f1p0/1926;i2_LQ_LWC_c33855/f1p117/2893;i1_HQ_LWC_c10151/f2p20/1699;i1_HQ_LWC_c13040/f7p4/1456;i1_HQ_LWC_c16742/f2p0/1622;i1_HQ_LWC_c39271/f10p0/1631;i1_HQ_LWC_c39464/f17p0/1616;i1_LQ_LWC_c12481/f1p0/1649;i1_LQ_LWC_c13146/f1p0/1111;i1_LQ_LWC_c17967/f1p0/1637;i1_LQ_LWC_c20555/f1p0/1818;i1_LQ_LWC_c36064/…	K10781+K10781+K00645+K00648+K00626+K03921+K00208+K00626+K03921+K03921+K03921+K00059+K00232+K07513+K10527+K00232+K10251+K10251+K09458+K00232+K03921+K10527+K01897+K01897+K09458+K10527+K01897+K00232+K01897+K01897+K10703+K01897+K10258+K01897+K00232+K01897+K01897+K09458+K01897+K01897+K00232+K00232+K01897+K01897+K00232+K10251+K01897+K01897+K01897+K00059+K09458+K01897+K01897+K01897+K00232+K01897+K10251+…
Metabolism	Lipid metabolism	Cutin, suberine and wax biosynthesis	26	124	0.530746	0.822067	ko00073	i1_LQ_LWC_c19949/f1p0/1805;i2_HQ_LWC_c33229/f2p1/2136;i2_HQ_LWC_c47007/f2p0/2581;i2_LQ_LWC_c106379/f1p0/2206;i2_LQ_LWC_c36310/f1p3/2898;i2_LQ_LWC_c71762/f1p22/2517;i2_LQ_LWC_c72402/f1p4/2081;i3_HQ_LWC_c9710/f2p0/3656;i3_LQ_LWC_c26852/f1p0/3174;i3_LQ_LWC_c30680/f1p0/3060;i3_LQ_LWC_c36042/f1p0/3261;i4_HQ_LWC_c2388/f3p8/4540;i4_LQ_LWC_c20308/f1p0/4526;i4_LQ_LWC_c26349/f1p0/4633;i4_LQ_LWC_c28947/f1p0…	K15398+K15398+K15403+K15403+K15398+K15404+K15403+K15400+K15398+K15404+K15404+K15404+K15404+K15404+K15404+K15404+K15404+K15404+K15404+K15398+K13356+K13356+K13356+K13356+K13356+K13356
Metabolism	Biosynthesis of other secondary metabolites	Caffeine metabolism	4	18	0.538258	0.822067	ko00232	i4_HQ_LWC_c10245/f2p20/4692;i4_HQ_LWC_c35113/f38p0/4577;i4_LQ_LWC_c13895/f1p2/4547;i4_LQ_LWC_c22994/f1p0/5028	K00106+K00106+K00106+K00106
Metabolism	Lipid metabolism	Synthesis and degradation of ketone bodies	6	28	0.548125	0.822067	ko00072	i2_LQ_LWC_c33855/f1p117/2893;i1_HQ_LWC_c14728/f14p0/1943;i1_HQ_LWC_c16175/f4p0/1915;i1_HQ_LWC_c16742/f2p0/1622;i1_HQ_LWC_c2861/f2p6/1872;i2_LQ_LWC_c46878/f1p5/2271	K00626+K01641+K01641+K00626+K01641+K01641
Environmental Information Processing	Signal transduction	Phosphatidylinositol signaling system	59	284	0.548437	0.822067	ko04070	i3_HQ_LWC_c31682/f5p0/3538;i3_LQ_LWC_c21234/f1p1/3665;i4_HQ_LWC_c2193/f3p6/4838;i4_LQ_LWC_c15454/f1p0/4156;i5_LQ_LWC_c7906/f1p0/5308;i5_LQ_LWC_c6054/f1p0/5116;i0_HQ_LWC_c132/f3p0/704;i0_HQ_LWC_c273/f2p0/803;i11_LQ_LWC_c8/f1p0/11244;i1_HQ_LWC_c39334/f8p0/1949;i1_LQ_LWC_c20841/f1p4/1835;i1_LQ_LWC_c22305/f1p0/1917;i1_LQ_LWC_c32593/f1p0/1863;i1_LQ_LWC_c32642/f1p4/1517;i1_LQ_LWC_c33177/f1p0/1939;i1_LQ…	K13024+K13024+K13024+K13024+K13024+K00914+K02183+K02183+K00921+K00901+K18081+K02183+K00901+K15422+K00901+K02183+K00901+K02183+K05857+K00889+K00889+K00889+K00901+K05857+K05857+K15422+K00889+K00981+K05857+K00901+K05857+K05857+K00901+K10572+K00901+K00889+K00981+K00914+K18081+K00901+K00914+K00889+K00901+K00901+K00921+K00889+K00889+K00889+K00889+K00889+K00901+K00901+K00921+K00921+K00888+K00901+K00921+…
Cellular Processes	Transport and catabolism	Peroxisome	67	323	0.554272	0.822067	ko04146	i1_LQ_LWC_c13079/f1p0/1191;i1_LQ_LWC_c38949/f1p0/1247;i2_HQ_LWC_c2573/f6p8/2567;i2_LQ_LWC_c12921/f1p1/2804;i2_LQ_LWC_c24886/f1p0/2898;i2_LQ_LWC_c37759/f1p3/2234;i3_LQ_LWC_c22926/f1p6/3205;i3_LQ_LWC_c3089/f1p0/3157;i4_HQ_LWC_c2116/f2p0/4474;i4_LQ_LWC_c16663/f1p1/4263;i1_LQ_LWC_c38785/f1p4/1142;i0_LQ_LWC_c1359/f1p0/734;i1_HQ_LWC_c1721/f3p0/1934;i1_LQ_LWC_c12728/f1p0/1716;i1_LQ_LWC_c17967/f1p0/1637;…	K13347+K13348+K13342+K13346+K13335+K13237+K13348+K13354+K12261+K13342+K00477+K04565+K03781+K13356+K00232+K11517+K13356+K07513+K00031+K13356+K13356+K03781+K00232+K04565+K11517+K04564+K03781+K00232+K01897+K01897+K04564+K01897+K00232+K03781+K01897+K01897+K01897+K03781+K01897+K00232+K01897+K01897+K01897+K01897+K00232+K00232+K01897+K01897+K00232+K01897+K00031+K01897+K01897+K01897+K13356+K01897+K13356+…
Metabolism	Lipid metabolism	Fatty acid biosynthesis	45	219	0.58145	0.834894	ko00061	i1_LQ_LWC_c4782/f1p2/1508;i4_LQ_LWC_c22530/f1p0/4783;i1_LQ_LWC_c19097/f1p0/1443;i1_LQ_LWC_c19608/f1p0/1926;i1_HQ_LWC_c10151/f2p20/1699;i1_HQ_LWC_c13040/f7p4/1456;i1_HQ_LWC_c39271/f10p0/1631;i1_HQ_LWC_c39464/f17p0/1616;i1_LQ_LWC_c12481/f1p0/1649;i1_LQ_LWC_c13146/f1p0/1111;i1_LQ_LWC_c39463/f2p2/1867;i1_LQ_LWC_c8958/f2p0/1735;i2_HQ_LWC_c126700/f26p6/2335;i2_HQ_LWC_c2487/f11p0/2561;i2_HQ_LWC_c3746/f3…	K10781+K10781+K00645+K00648+K03921+K00208+K03921+K03921+K03921+K00059+K09458+K03921+K01897+K01897+K09458+K01897+K01897+K01897+K01897+K01897+K01897+K01897+K09458+K01897+K01897+K01897+K01897+K01897+K01897+K01897+K00059+K09458+K01897+K01897+K01897+K01897+K01897+K09458+K00059+K09458+K00059+K11262+K11262+K01897+K11262
Metabolism	Energy metabolism	Photosynthesis - antenna proteins	5	24	0.584585	0.834894	ko00196	i2_LQ_LWC_c67559/f1p0/2369;i1_LQ_LWC_c26433/f1p0/1083;i1_LQ_LWC_c42090/f1p0/1013;i1_LQ_LWC_c42310/f1p0/1062;i1_LQ_LWC_c42565/f1p0/1078	K14172+K08914+K08916+K08908+K08912
Genetic Information Processing	Replication and repair	Non-homologous end-joining	5	24	0.584585	0.834894	ko03450	i2_HQ_LWC_c38596/f2p0/2530;i3_LQ_LWC_c34770/f1p6/3665;i4_HQ_LWC_c2362/f2p0/4432;i4_LQ_LWC_c3290/f1p4/4486;i4_LQ_LWC_c3334/f1p5/4464	K10885+K10866+K10777+K10866+K10866
Metabolism	Metabolism of terpenoids and polyketides	Diterpenoid biosynthesis	8	39	0.588221	0.834894	ko00904	i1_HQ_LWC_c1410/f9p0/1819;i1_LQ_LWC_c18858/f1p0/1612;i1_LQ_LWC_c8614/f1p6/1681;i2_HQ_LWC_c70176/f2p2/2841;i2_LQ_LWC_c106420/f1p0/2550;i2_LQ_LWC_c133473/f1p0/2005;i2_LQ_LWC_c71433/f1p2/2820;i3_LQ_LWC_c10880/f1p0/3192	K04123+K05282+K04125+K04121+K04121+K04125+K04121+K04125
Metabolism	Amino acid metabolism	Phenylalanine metabolism	51	252	0.630869	0.885901	ko00360	i2_HQ_LWC_c127596/f3p2/2634;i2_HQ_LWC_c28553/f11p9/2477;i2_HQ_LWC_c81952/f2p10/2617;i2_LQ_LWC_c106524/f1p11/2547;i2_LQ_LWC_c17245/f1p2/2296;i2_LQ_LWC_c3358/f1p7/2405;i2_LQ_LWC_c36827/f1p7/2110;i2_LQ_LWC_c37259/f1p14/2480;i2_LQ_LWC_c42230/f1p10/2069;i2_LQ_LWC_c47370/f1p1/2708;i2_LQ_LWC_c65856/f1p8/2388;i2_LQ_LWC_c68406/f1p23/2510;i2_LQ_LWC_c84731/f1p5/2487;i4_LQ_LWC_c15423/f1p0/4160;i4_LQ_LWC_c286…	K13064+K10775+K10775+K13064+K13064+K10775+K13064+K13064+K13064+K10775+K13064+K13064+K10775+K13064+K13064+K13064+K01904+K00487+K01426+K14454+K01904+K00815+K14454+K01904+K00457+K00815+K00588+K00276+K00276+K00276+K00276+K00276+K01904+K00276+K01904+K01904+K00276+K01904+K01904+K14454+K01904+K01904+K14455+K01904+K01904+K00487+K00276+K01904+K01426+K00276+K00276
Metabolism	Glycan biosynthesis and metabolism	N-Glycan biosynthesis	24	122	0.668244	0.928508	ko00510	i1_LQ_LWC_c6328/f1p0/1731;i1_LQ_LWC_c9889/f1p0/1755;i2_HQ_LWC_c2563/f4p8/2166;i2_LQ_LWC_c114864/f1p0/2087;i2_LQ_LWC_c23670/f1p8/2671;i2_LQ_LWC_c42009/f1p1/2052;i2_LQ_LWC_c48314/f1p1/2344;i3_LQ_LWC_c10617/f1p0/3807;i3_LQ_LWC_c13356/f1p0/3392;i3_LQ_LWC_c19802/f1p0/3902;i3_LQ_LWC_c28578/f1p0/3835;i3_LQ_LWC_c31386/f1p0/3101;i4_LQ_LWC_c9355/f1p0/4814;i1_LQ_LWC_c11976/f1p2/1488;i1_LQ_LWC_c22036/f1p0/18…	K03848+K03847+K03847+K03850+K03847+K00737+K07252+K03844+K03845+K01001+K00737+K00737+K03847+K12669+K00736+K12666+K01230+K07151+K07151+K12666+K12666+K07151+K12666+K12666
Metabolism	Metabolism of cofactors and vitamins	Pantothenate and CoA biosynthesis	15	78	0.686873	0.940097	ko00770	i1_LQ_LWC_c23325/f1p0/1499;i1_LQ_LWC_c9949/f1p0/1858;i2_LQ_LWC_c102127/f1p3/2992;i2_LQ_LWC_c103618/f1p1/2976;i2_LQ_LWC_c8326/f1p0/2382;i2_LQ_LWC_c83657/f1p0/2131;i3_LQ_LWC_c31152/f1p0/3074;i3_LQ_LWC_c9525/f1p26/3687;i1_HQ_LWC_c18209/f2p0/1979;i1_HQ_LWC_c2351/f2p15/1641;i1_LQ_LWC_c5831/f1p0/1544;i2_HQ_LWC_c1958/f21p1/2305;i2_LQ_LWC_c48890/f1p0/2224;i2_LQ_LWC_c50236/f1p0/2285;i2_LQ_LWC_c54252/f1p3/…	K00606+K00606+K09680+K09680+K06133+K00859+K09680+K09680+K01464+K00826+K01653+K01687+K00826+K01464+K00053
Metabolism	Biosynthesis of other secondary metabolites	Betalain biosynthesis	1	5	0.690829	0.940097	ko00965	i1_LQ_LWC_c42175/f1p3/1043	K15777
Metabolism	Glycan biosynthesis and metabolism	Mannose type O-glycan biosyntheis	1	6	0.755535	1	ko00515	i2_LQ_LWC_c59425/f1p1/2072	K18207
Metabolism	Glycan biosynthesis and metabolism	Other types of O-glycan biosynthesis	7	43	0.824756	1	ko00514	i1_HQ_LWC_c7955/f9p0/1918;i1_LQ_LWC_c5729/f1p0/1763;i2_HQ_LWC_c31208/f2p5/2580;i2_LQ_LWC_c88639/f1p2/2223;i3_LQ_LWC_c22495/f1p6/3816;i2_LQ_LWC_c47241/f1p2/2370;i2_LQ_LWC_c64995/f1p0/2674	K13667+K18134+K09667+K03691+K09667+K20784+K20781
Metabolism	Glycan biosynthesis and metabolism	Glycosylphosphatidylinositol(GPI)-anchor biosynthesis	7	43	0.824756	1	ko00563	i2_LQ_LWC_c17641/f1p1/2627;i2_LQ_LWC_c38850/f1p1/2209;i2_LQ_LWC_c39113/f1p2/2102;i2_LQ_LWC_c82531/f1p2/2670;i2_LQ_LWC_c83454/f1p2/2936;i2_LQ_LWC_c8656/f1p0/2105;i3_LQ_LWC_c13979/f1p0/3065	K03857+K03857+K03857+K05291+K03857+K05293+K05288
Metabolism	Lipid metabolism	Sphingolipid metabolism	31	171	0.840842	1	ko00600	i2_LQ_LWC_c33307/f1p19/2734;i2_LQ_LWC_c48019/f1p6/2674;i2_LQ_LWC_c66204/f1p0/2430;i3_HQ_LWC_c3593/f2p0/3884;i3_HQ_LWC_c37452/f2p0/3216;i3_LQ_LWC_c18182/f1p1/3417;i3_LQ_LWC_c24442/f2p0/3301;i3_LQ_LWC_c30884/f1p0/3041;i3_LQ_LWC_c7060/f1p1/3247;i3_LQ_LWC_c9489/f1p20/3235;i4_HQ_LWC_c2309/f2p11/4715;i4_HQ_LWC_c35657/f4p0/4148;i4_LQ_LWC_c24223/f1p0/4955;i4_LQ_LWC_c27813/f1p0/5001;i4_LQ_LWC_c3401/f1p0/4…	K17108+K17108+K12349+K17108+K17108+K17108+K17108+K17108+K17108+K17108+K17108+K17108+K17108+K17108+K17108+K17108+K17108+K17108+K04715+K07407+K07407+K07407+K04718+K00654+K12309+K00654+K07407+K01190+K12309+K07407+K12309
Genetic Information Processing	Replication and repair	Nucleotide excision repair	34	190	0.87017	1	ko03420	i1_LQ_LWC_c33893/f1p2/1907;i3_LQ_LWC_c26687/f1p0/3109;i4_HQ_LWC_c31087/f12p0/4280;i4_HQ_LWC_c35044/f3p2/4406;i4_HQ_LWC_c4384/f4p0/4791;i4_LQ_LWC_c14995/f1p211/4820;i4_LQ_LWC_c16689/f1p0/4180;i5_LQ_LWC_c5819/f1p2/5734;i2_LQ_LWC_c54447/f1p1/2900;i1_LQ_LWC_c21501/f1p1/1873;i1_LQ_LWC_c22441/f1p0/1646;i1_LQ_LWC_c30468/f1p0/1564;i1_LQ_LWC_c36263/f1p2/1879;i2_HQ_LWC_c111624/f2p1/2505;i2_HQ_LWC_c111751/f…	K10609+K10609+K10841+K10841+K10846+K10846+K10841+K10846+K10747+K03868+K10839+K07466+K07466+K07466+K03144+K07466+K07466+K10839+K03144+K02202+K10844+K07466+K07466+K10849+K03868+K10839+K07466+K02335+K07466+K07466+K03144+K02324+K07466+K02324
Metabolism	Carbohydrate metabolism	Propanoate metabolism	26	149	0.876086	1	ko00640	i2_LQ_LWC_c33855/f1p117/2893;i1_HQ_LWC_c16742/f2p0/1622;i1_HQ_LWC_c27811/f8p0/1952;i1_HQ_LWC_c3324/f2p0/1793;i1_HQ_LWC_c37342/f3p1/1371;i1_HQ_LWC_c7122/f4p0/1994;i1_LQ_LWC_c10307/f1p0/1589;i1_LQ_LWC_c33943/f1p3/1766;i1_LQ_LWC_c38644/f1p1/1208;i1_LQ_LWC_c9769/f1p3/2002;i2_HQ_LWC_c1128/f35p6/2556;i2_HQ_LWC_c117000/f7p2/2068;i2_HQ_LWC_c127344/f5p1/2228;i2_HQ_LWC_c127928/f11p2/2091;i2_HQ_LWC_c46644/f…	K00626+K00626+K00382+K09699+K01899+K00166+K00016+K01900+K00016+K00166+K01895+K00140+K00382+K00140+K09699+K05605+K00167+K00166+K00140+K00166+K00382+K00016+K00382+K11262+K11262+K11262
Organismal Systems	Environmental adaptation	Plant-pathogen interaction	129	671	0.876231	1	ko04626	i0_LQ_LWC_c2030/f1p0/945;i1_LQ_LWC_c11701/f1p0/1840;i1_LQ_LWC_c19554/f1p0/1975;i1_LQ_LWC_c30442/f1p0/2013;i1_LQ_LWC_c30872/f1p0/1816;i1_LQ_LWC_c34491/f1p3/2009;i1_LQ_LWC_c36450/f1p2/1858;i1_LQ_LWC_c42361/f1p6/1025;i1_LQ_LWC_c42647/f1p0/1066;i1_LQ_LWC_c5478/f1p14/1768;i1_LQ_LWC_c6122/f1p2/1973;i1_LQ_LWC_c6993/f1p9/1726;i2_HQ_LWC_c1135/f22p3/2528;i2_HQ_LWC_c117674/f3p3/2071;i2_HQ_LWC_c5316/f3p1/247…	K13448+K15397+K15397+K13430+K13448+K13412+K13425+K13448+K13448+K13436+K15397+K15397+K13412+K13412+K18835+K13412+K15397+K13412+K15397+K15397+K13412+K13412+K13412+K13412+K13412+K15397+K13412+K13412+K15397+K13412+K15397+K13448+K12795+K13429+K13412+K13412+K13412+K13429+K13412+K15397+K13436+K13412+K13412+K15397+K13412+K13412+K13412+K18835+K13412+K13412+K13412+K13412+K13429+K15397+K15397+K13473+K13456+…
Metabolism	Biosynthesis of other secondary metabolites	Glucosinolate biosynthesis	2	16	0.877767	1	ko00966	i1_HQ_LWC_c2351/f2p15/1641;i2_LQ_LWC_c48890/f1p0/2224	K00826+K00826
Metabolism	Metabolism of terpenoids and polyketides	Terpenoid backbone biosynthesis	32	183	0.894648	1	ko00900	i1_LQ_LWC_c22753/f1p21/1637;i1_LQ_LWC_c32393/f1p0/1996;i1_LQ_LWC_c37897/f1p2/1159;i1_HQ_LWC_c2648/f5p0/1751;i1_LQ_LWC_c12516/f1p0/1997;i1_LQ_LWC_c12695/f1p6/1621;i1_LQ_LWC_c21038/f1p4/1780;i1_LQ_LWC_c2990/f1p2/1580;i2_HQ_LWC_c28439/f37p5/2730;i2_HQ_LWC_c46758/f4p4/2664;i2_LQ_LWC_c35603/f1p6/2817;i2_LQ_LWC_c53386/f1p8/2686;i2_LQ_LWC_c54418/f1p0/2800;i2_LQ_LWC_c8404/f1p2/2318;i3_LQ_LWC_c14610/f1p1/…	K13789+K15889+K11778+K05906+K06013+K01597+K05954+K05954+K03526+K03526+K03526+K03526+K05954+K03527+K00099+K00099+K00626+K01641+K01641+K00626+K01641+K15891+K00787+K00021+K01662+K00021+K00787+K01641+K00021+K00021+K00021+K00021
Genetic Information Processing	Folding, sorting and degradation	Protein export	24	148	0.938838	1	ko03060	i1_LQ_LWC_c12166/f1p6/1722;i2_LQ_LWC_c103800/f1p1/2366;i2_LQ_LWC_c17619/f1p1/2301;i2_LQ_LWC_c22583/f1p1/2287;i2_LQ_LWC_c51409/f1p1/2286;i2_LQ_LWC_c8808/f1p0/2384;i1_LQ_LWC_c10004/f2p0/1906;i1_LQ_LWC_c3812/f1p34/1985;i2_HQ_LWC_c10037/f5p4/2243;i2_HQ_LWC_c10943/f2p3/2563;i2_HQ_LWC_c10980/f2p4/2576;i2_HQ_LWC_c98031/f9p2/2034;i2_LQ_LWC_c102949/f1p3/2116;i2_LQ_LWC_c106010/f1p8/2392;i2_LQ_LWC_c109050/f…	K03100+K03100+K03100+K03100+K03100+K10956+K10956+K10956+K09490+K03106+K03106+K03106+K09490+K09490+K09490+K09540+K03217+K03217+K09490+K09490+K03217+K09490+K10956+K03106
Metabolism	Energy metabolism	Oxidative phosphorylation	86	473	0.940751	1	ko00190	i1_HQ_LWC_c37350/f3p0/1225;i1_LQ_LWC_c11524/f1p0/1677;i1_LQ_LWC_c26372/f1p0/1357;i1_LQ_LWC_c27336/f1p0/1131;i1_LQ_LWC_c42221/f1p0/1051;i1_LQ_LWC_c42603/f1p2/1038;i1_LQ_LWC_c9175/f2p0/1721;i1_LQ_LWC_c9309/f1p1/1860;i2_HQ_LWC_c128563/f15p0/2738;i2_HQ_LWC_c5214/f2p2/2806;i2_LQ_LWC_c102203/f1p4/2335;i2_LQ_LWC_c103494/f1p1/2682;i2_LQ_LWC_c105501/f1p2/2845;i2_LQ_LWC_c21880/f1p22/3021;i2_LQ_LWC_c31986/f…	K01507+K01507+K01507+K01507+K01507+K01507+K01507+K01507+K01507+K01507+K01507+K01507+K01507+K01535+K03883+K01507+K01507+K01535+K01535+K01535+K01535+K01535+K01535+K01535+K01535+K01535+K01507+K01535+K01507+K01535+K01535+K01535+K01535+K01535+K03881+K01535+K01535+K05582+K01535+K01535+K05575+K01535+K01535+K01535+K01535+K01535+K03879+K01507+K01507+K03878+K02135+K02152+K02266+K00417+K03945+K02133+K02259+…
Metabolism	Carbohydrate metabolism	Inositol phosphate metabolism	44	256	0.943189	1	ko00562	i1_LQ_LWC_c31507/f1p0/1849;i2_HQ_LWC_c10410/f5p13/2323;i5_LQ_LWC_c6054/f1p0/5116;i11_LQ_LWC_c8/f1p0/11244;i1_LQ_LWC_c17825/f1p0/1948;i1_LQ_LWC_c20841/f1p4/1835;i1_LQ_LWC_c32642/f1p4/1517;i1_LQ_LWC_c35474/f1p1/1468;i2_HQ_LWC_c111215/f4p0/2048;i2_HQ_LWC_c117000/f7p2/2068;i2_HQ_LWC_c127928/f11p2/2091;i2_LQ_LWC_c105616/f1p1/2415;i2_LQ_LWC_c106035/f1p5/2958;i2_LQ_LWC_c107006/f1p0/2871;i2_LQ_LWC_c12130…	K01858+K01858+K00914+K00921+K03103+K18081+K15422+K01803+K01114+K00140+K00140+K05857+K00889+K01803+K00889+K00889+K05857+K01858+K03103+K05857+K15422+K00889+K00140+K05857+K05857+K05857+K03103+K10572+K00889+K00914+K18081+K00914+K00889+K00921+K00889+K00889+K00889+K00889+K03103+K00889+K00921+K00921+K00888+K00921
Metabolism	Amino acid metabolism	Valine, leucine and isoleucine biosynthesis	7	58	0.97258	1	ko00290	i1_HQ_LWC_c2351/f2p15/1641;i1_LQ_LWC_c5831/f1p0/1544;i2_HQ_LWC_c1958/f21p1/2305;i2_HQ_LWC_c33938/f2p5/2548;i2_LQ_LWC_c25404/f1p5/2714;i2_LQ_LWC_c48890/f1p0/2224;i2_LQ_LWC_c54252/f1p3/2561	K00826+K01653+K01687+K01649+K01649+K00826+K00053
Genetic Information Processing	Folding, sorting and degradation	Proteasome	21	142	0.975677	1	ko03050	i0_HQ_LWC_c144/f3p0/960;i1_LQ_LWC_c11448/f1p0/1992;i1_LQ_LWC_c12442/f1p1/1919;i1_LQ_LWC_c19375/f1p0/1528;i1_LQ_LWC_c23841/f1p0/1594;i1_LQ_LWC_c26675/f1p0/1243;i1_LQ_LWC_c26997/f1p0/1078;i1_LQ_LWC_c30168/f1p0/1843;i1_LQ_LWC_c5039/f1p0/1571;i1_LQ_LWC_c5649/f1p3/1780;i2_LQ_LWC_c101314/f1p3/2655;i2_LQ_LWC_c106569/f1p1/2459;i2_LQ_LWC_c39742/f1p2/2137;i2_LQ_LWC_c55010/f2p16/2157;i2_LQ_LWC_c84138/f1p0/2…	K02728+K03063+K02737+K03037+K03064+K03063+K02736+K03063+K03037+K02729+K02729+K03035+K03065+K03028+K02735+K02739+K06699+K06699+K06699+K03030+K03030
Metabolism	Carbohydrate metabolism	C5-Branched dibasic acid metabolism	1	17	0.981553	1	ko00660	i1_LQ_LWC_c5831/f1p0/1544	K01653
Genetic Information Processing	Folding, sorting and degradation	Ubiquitin mediated proteolysis	72	423	0.982158	1	ko04120	i1_LQ_LWC_c33893/f1p2/1907;i2_LQ_LWC_c18435/f1p0/2262;i2_LQ_LWC_c2994/f1p2/2458;i2_LQ_LWC_c35578/f1p0/2249;i2_LQ_LWC_c48632/f1p0/2842;i2_LQ_LWC_c55256/f1p0/2754;i3_LQ_LWC_c11043/f1p0/3086;i3_LQ_LWC_c21015/f1p0/3661;i3_LQ_LWC_c21865/f1p2/3799;i3_LQ_LWC_c26687/f1p0/3109;i3_LQ_LWC_c37739/f1p0/3151;i4_HQ_LWC_c35606/f27p0/4246;i4_LQ_LWC_c10542/f1p1/5015;i4_LQ_LWC_c12121/f1p0/4592;i4_LQ_LWC_c15954/f1p0…	K10609+K10581+K10590+K10590+K10581+K10688+K10684+K10573+K10588+K10609+K10592+K10581+K10589+K10581+K10581+K10581+K10592+K10581+K10581+K10588+K10571+K10590+K10592+K10592+K04649+K04649+K06689+K10580+K10144+K03094+K03875+K03868+K10144+K10144+K03364+K10144+K10144+K03363+K03355+K03350+K10601+K09561+K10144+K03363+K03875+K04506+K03354+K10144+K03364+K03363+K03349+K03353+K03868+K03875+K10144+K04706+K10144+…
Genetic Information Processing	Translation	Aminoacyl-tRNA biosynthesis	33	217	0.987371	1	ko00970	i1_HQ_LWC_c12301/f4p11/1611;i1_HQ_LWC_c1490/f10p0/1982;i1_HQ_LWC_c21908/f3p1/1700;i1_HQ_LWC_c7144/f2p4/1659;i1_LQ_LWC_c19218/f1p0/1736;i1_LQ_LWC_c24255/f1p0/1745;i2_HQ_LWC_c116614/f6p1/2607;i2_HQ_LWC_c17998/f2p1/2737;i2_HQ_LWC_c55065/f3p1/2262;i2_HQ_LWC_c59518/f31p1/2641;i2_LQ_LWC_c102767/f1p0/2615;i2_LQ_LWC_c12276/f1p1/2652;i2_LQ_LWC_c22565/f1p3/2305;i2_LQ_LWC_c23078/f1p1/2786;i2_LQ_LWC_c32209/f…	K01889+K01893+K01875+K01866+K01875+K01867+K01874+K01885+K02434+K01874+K01893+K01874+K04567+K01874+K01874+K01876+K01893+K01876+K01867+K02434+K01886+K01873+K01876+K01875+K01872+K01868+K01870+K01885+K01870+K01885+K04567+K01872+K01869
Metabolism	Metabolism of cofactors and vitamins	Thiamine metabolism	6	59	0.990955	1	ko00730	i1_LQ_LWC_c12950/f2p5/1125;i1_LQ_LWC_c26583/f1p0/1370;i2_LQ_LWC_c10982/f1p1/2338;i2_LQ_LWC_c3885/f1p0/2133;i2_LQ_LWC_c89839/f1p3/2560;i2_LQ_LWC_c106059/f1p8/2699	K00939+K03146+K00949+K00949+K00878+K01662
Genetic Information Processing	Folding, sorting and degradation	Protein processing in endoplasmic reticulum	115	661	0.991036	1	ko04141	i0_HQ_LWC_c184/f2p0/791;i0_LQ_LWC_c967/f1p0/765;i1_LQ_LWC_c22218/f1p2/1584;i1_LQ_LWC_c25244/f1p0/1717;i2_LQ_LWC_c105537/f1p1/2584;i2_LQ_LWC_c107632/f1p0/2524;i2_LQ_LWC_c19605/f1p8/2753;i2_LQ_LWC_c20435/f1p1/2305;i2_LQ_LWC_c21264/f1p2/2815;i2_LQ_LWC_c6099/f1p0/2302;i2_LQ_LWC_c64368/f1p8/2788;i2_LQ_LWC_c65797/f1p2/2293;i2_LQ_LWC_c7759/f2p0/2470;i3_HQ_LWC_c2822/f2p0/3472;i3_HQ_LWC_c6674/f3p0/3425;i3…	K13993+K13993+K14015+K14011+K10636+K14016+K14006+K10666+K14006+K14003+K14006+K14006+K10085+K10666+K14006+K14007+K10661+K14007+K14016+K10661+K10085+K14005+K14007+K09562+K09584+K09584+K09580+K09580+K09584+K07953+K09562+K09580+K09517+K09580+K09580+K09518+K01456+K09486+K10956+K06689+K08057+K08057+K08057+K10956+K12669+K03283+K03094+K03868+K10839+K12666+K14004+K04079+K08057+K10956+K09490+K03283+K03283+…
Genetic Information Processing	Translation	Ribosome biogenesis in eukaryotes	35	236	0.993517	1	ko03008	i10_LQ_LWC_c93/f1p6/10652;i1_HQ_LWC_c39237/f5p0/1820;i1_LQ_LWC_c11543/f2p1/1969;i1_LQ_LWC_c22574/f1p0/1900;i1_LQ_LWC_c34686/f1p0/1796;i1_LQ_LWC_c5517/f1p0/1956;i1_LQ_LWC_c9584/f1p1/1648;i2_HQ_LWC_c23199/f2p0/3001;i2_LQ_LWC_c104777/f1p0/2377;i2_LQ_LWC_c105043/f1p0/2519;i2_LQ_LWC_c114694/f1p0/2084;i2_LQ_LWC_c21973/f1p1/2245;i2_LQ_LWC_c22491/f1p2/2274;i2_LQ_LWC_c33179/f1p0/2402;i2_LQ_LWC_c41969/f1p2…	K12619+K14564+K14564+K14549+K14570+K11131+K14521+K14555+K14565+K14565+K14568+K11131+K14546+K14570+K14538+K14571+K14558+K12619+K14521+K14521+K14537+K14569+K07178+K06943+K07178+K03538+K07936+K03097+K07936+K03097+K03097+K07936+K07936+K07936+K14290
Metabolism	Metabolism of terpenoids and polyketides	Sesquiterpenoid and triterpenoid biosynthesis	11	95	0.994173	1	ko00909	i1_LQ_LWC_c18942/f1p0/1913;i2_HQ_LWC_c8295/f7p12/2568;i2_HQ_LWC_c96641/f12p10/2684;i2_LQ_LWC_c104030/f1p4/2118;i2_LQ_LWC_c133452/f1p0/2053;i2_LQ_LWC_c38259/f1p0/2103;i2_LQ_LWC_c67092/f1p0/2552;i3_LQ_LWC_c35447/f1p3/3237;i4_LQ_LWC_c16411/f1p0/4220;i4_LQ_LWC_c19319/f1p0/5051;i1_HQ_LWC_c37455/f2p3/1293	K15803+K19011+K19011+K15803+K15803+K15803+K19011+K15803+K19011+K19011+K15891
Cellular Processes	Transport and catabolism	Endocytosis	114	665	0.994574	1	ko04144	i0_LQ_LWC_c1819/f1p0/732;i0_LQ_LWC_c556/f1p0/993;i10_LQ_LWC_c105/f1p0/10269;i1_HQ_LWC_c2359/f3p2/1787;i1_HQ_LWC_c5820/f2p0/1519;i1_LQ_LWC_c17800/f1p0/1911;i1_LQ_LWC_c4258/f1p1/1943;i1_LQ_LWC_c42650/f1p0/1069;i1_LQ_LWC_c5743/f1p0/1613;i2_LQ_LWC_c106280/f1p1/2284;i2_LQ_LWC_c107640/f1p0/2348;i2_LQ_LWC_c114838/f1p0/2096;i2_LQ_LWC_c18613/f1p1/2165;i2_LQ_LWC_c3461/f1p2/2341;i2_LQ_LWC_c35118/f1p6/2412;i…	K19366+K12194+K18442+K12493+K12190+K12199+K12483+K12191+K12493+K11866+K12486+K12471+K19366+K11866+K12483+K12471+K11866+K12483+K19476+K18464+K12489+K12483+K19366+K15053+K12489+K11866+K18464+K18443+K18443+K12190+K18442+K19366+K18464+K18442+K07937+K03283+K07901+K07904+K07904+K05758+K01115+K01528+K03283+K03283+K03283+K03283+K01115+K03283+K03283+K03283+K01115+K01115+K00889+K00889+K00889+K07904+K03283+…
Genetic Information Processing	Transcription	Spliceosome	129	752	0.996565	1	ko03040	i0_LQ_LWC_c1125/f1p0/887;i0_LQ_LWC_c1351/f1p0/817;i0_LQ_LWC_c1848/f1p0/824;i1_HQ_LWC_c27792/f22p0/1946;i1_HQ_LWC_c30125/f2p0/1667;i1_LQ_LWC_c13576/f1p1/1415;i1_LQ_LWC_c22735/f1p0/1673;i1_LQ_LWC_c25192/f1p3/1627;i1_LQ_LWC_c31690/f1p0/1865;i1_LQ_LWC_c32167/f1p1/1981;i1_LQ_LWC_c33149/f1p0/1956;i1_LQ_LWC_c4415/f1p0/1799;i1_LQ_LWC_c6154/f1p13/1864;i1_LQ_LWC_c8274/f1p2/1720;i2_HQ_LWC_c10516/f4p0/2484;i…	K12836+K12834+K12859+K12819+K12817+K12896+K12897+K12900+K12872+K12885+K12900+K12885+K12891+K12817+K12867+K12817+K12817+K12741+K12625+K12847+K12818+K12819+K12827+K12896+K12741+K12741+K12900+K12891+K12741+K12822+K12831+K11093+K12896+K12893+K12828+K12820+K12811+K12819+K12896+K12900+K12829+K12891+K12817+K12862+K12822+K12824+K12843+K12850+K12837+K12855+K12822+K12741+K12625+K12822+K12820+K12843+K12885+…
Organismal Systems	Environmental adaptation	Circadian rhythm - plant	47	312	0.996852	1	ko04712	i2_HQ_LWC_c1684/f7p1/2443;i2_HQ_LWC_c31978/f2p8/2427;i2_HQ_LWC_c4682/f2p1/2509;i2_HQ_LWC_c78084/f26p0/2615;i2_LQ_LWC_c104001/f1p3/3031;i2_LQ_LWC_c113619/f1p8/2959;i2_LQ_LWC_c32991/f1p0/2980;i2_LQ_LWC_c33501/f1p7/2573;i2_LQ_LWC_c33530/f1p8/2655;i2_LQ_LWC_c33847/f1p1/2355;i2_LQ_LWC_c52334/f1p1/2903;i2_LQ_LWC_c52437/f1p0/2500;i2_LQ_LWC_c53582/f1p0/2146;i2_LQ_LWC_c71617/f1p15/2960;i3_HQ_LWC_c42169/f4…	K12130+K12118+K16241+K12115+K12125+K12118+K16223+K12129+K12118+K12130+K12130+K12127+K16241+K12133+K12133+K12130+K12133+K12133+K12133+K12133+K12133+K12133+K12133+K12129+K12133+K12133+K12133+K12133+K12129+K12133+K12133+K16240+K12120+K12124+K16240+K12133+K12115+K12124+K12121+K16240+K12133+K12124+K00660+K00660+K03097+K03097+K03097
Metabolism	Metabolism of cofactors and vitamins	Porphyrin and chlorophyll metabolism	16	132	0.997094	1	ko00860	i1_LQ_LWC_c41350/f1p0/1903;i2_HQ_LWC_c127720/f114p10/2109;i2_LQ_LWC_c67619/f1p1/2485;i2_LQ_LWC_c68442/f1p1/2582;i0_LQ_LWC_c1272/f1p11/652;i1_HQ_LWC_c1497/f4p0/1573;i1_HQ_LWC_c35840/f2p0/1660;i1_LQ_LWC_c16687/f1p0/1667;i1_LQ_LWC_c18213/f1p0/1889;i1_LQ_LWC_c6029/f1p1/1642;i2_HQ_LWC_c17998/f2p1/2737;i2_LQ_LWC_c33452/f1p3/2208;i2_LQ_LWC_c70753/f1p3/1822;i4_LQ_LWC_c24833/f1p0/4991;i5_HQ_LWC_c1598/f4p0…	K13071+K13600+K13071+K13071+K08099+K00218+K01772+K01772+K01698+K00228+K01885+K01772+K01698+K01885+K01885+K02259
Cellular Processes	Transport and catabolism	Autophagy - other eukaryotes	25	192	0.998372	1	ko04136	i2_HQ_LWC_c7255/f3p0/2956;i4_LQ_LWC_c27877/f1p4/5008;i6_LQ_LWC_c799/f1p0/6631;i3_HQ_LWC_c40987/f10p0/3399;i3_LQ_LWC_c18626/f1p2/3706;i3_LQ_LWC_c3203/f1p2/3728;i4_HQ_LWC_c9189/f2p0/5021;i4_LQ_LWC_c32645/f1p0/4088;i5_LQ_LWC_c6054/f1p0/5116;i1_LQ_LWC_c13938/f1p0/1297;i2_HQ_LWC_c22355/f2p2/2902;i2_LQ_LWC_c103083/f1p1/3039;i2_LQ_LWC_c105635/f1p30/2347;i2_LQ_LWC_c71928/f1p0/2709;i3_LQ_LWC_c13520/f1p0/3…	K19730+K17906+K17906+K08337+K08343+K08337+K08343+K08330+K00914+K08266+K04382+K08269+K08333+K04382+K00914+K00914+K08334+K08334+K07204+K04382+K04382+K08269+K08333+K04382+K07203
Metabolism	Global and overview maps	Carbon metabolism	250	1448	0.999891	1	ko01200	i2_LQ_LWC_c20935/f1p0/2638;i2_LQ_LWC_c21544/f1p0/2602;i2_LQ_LWC_c33493/f1p0/2715;i2_LQ_LWC_c84691/f1p0/3001;i3_LQ_LWC_c35718/f1p0/3529;i1_HQ_LWC_c1544/f10p0/1915;i1_HQ_LWC_c1702/f6p0/1726;i1_LQ_LWC_c19133/f1p0/1911;i1_LQ_LWC_c33146/f1p0/1903;i2_LQ_LWC_c101005/f1p5/2330;i2_LQ_LWC_c101905/f1p5/2501;i2_LQ_LWC_c33855/f1p117/2893;i0_LQ_LWC_c1492/f1p2/764;i1_HQ_LWC_c13327/f5p0/1457;i1_HQ_LWC_c14913/f10…	K01057+K01057+K01057+K01057+K01637+K00814+K00161+K00814+K00814+K00814+K00814+K00626+K00831+K00927+K00122+K00640+K00626+K00831+K03781+K00844+K00814+K01689+K00162+K00873+K00382+K15893+K00627+K01738+K01623+K00025+K01899+K01783+K01689+K00026+K00033+K00600+K00161+K00658+K00850+K00036+K00261+K14454+K15634+K00161+K00033+K01810+K11517+K00814+K00036+K01079+K00031+K01738+K01738+K05298+K00030+K00134+K00122+…
Genetic Information Processing	Transcription	Basal transcription factors	12	136	0.999959	1	ko03022	i1_LQ_LWC_c12395/f1p0/1983;i2_LQ_LWC_c25424/f1p1/2931;i3_HQ_LWC_c3082/f2p0/3686;i4_HQ_LWC_c6776/f2p0/4927;i4_LQ_LWC_c5621/f1p0/4706;i5_LQ_LWC_c5646/f1p0/5503;i2_HQ_LWC_c111751/f2p3/2063;i2_LQ_LWC_c107565/f1p9/2273;i2_LQ_LWC_c19910/f1p1/2682;i2_LQ_LWC_c24817/f1p0/2481;i3_LQ_LWC_c37168/f1p16/3604;i4_LQ_LWC_c6207/f1p0/4979	K03138+K03126+K03138+K03128+K03125+K03128+K03144+K03144+K02202+K10844+K03137+K03144
Genetic Information Processing	Folding, sorting and degradation	RNA degradation	53	399	0.999975	1	ko03018	i10_LQ_LWC_c93/f1p6/10652;i1_HQ_LWC_c1983/f6p0/1996;i1_LQ_LWC_c11102/f2p0/1948;i1_LQ_LWC_c22206/f1p0/1532;i1_LQ_LWC_c30192/f1p0/1745;i1_LQ_LWC_c33202/f1p0/1847;i2_HQ_LWC_c1893/f19p7/2525;i2_HQ_LWC_c31362/f2p1/2490;i2_LQ_LWC_c102925/f1p1/2651;i2_LQ_LWC_c105724/f1p0/2738;i2_LQ_LWC_c133330/f1p1/2008;i2_LQ_LWC_c21835/f1p0/2798;i2_LQ_LWC_c4931/f1p1/2219;i3_HQ_LWC_c1564/f8p6/3458;i3_HQ_LWC_c2458/f2p43/…	K12619+K12614+K12614+K12611+K12606+K12605+K12614+K12625+K12605+K12611+K12614+K12605+K14442+K12598+K12619+K12625+K12598+K12617+K14442+K14442+K12603+K12607+K12616+K12607+K12603+K12607+K14442+K12599+K12605+K12604+K01689+K01689+K00850+K04077+K01689+K00850+K00850+K00850+K04077+K04077+K00850+K13126+K00850+K00850+K00850+K01689+K00850+K04077+K13126+K00962+K13126+K13126+K01689
Genetic Information Processing	Transcription	RNA polymerase	7	103	0.999981	1	ko03020	i6_LQ_LWC_c547/f1p0/6315;i1_LQ_LWC_c42629/f1p0/1028;i3_LQ_LWC_c36350/f1p22/3588;i3_LQ_LWC_c5984/f1p0/3128;i4_HQ_LWC_c18955/f3p3/4621;i4_HQ_LWC_c35627/f10p0/4283;i5_LQ_LWC_c3483/f1p8/5075	K03006+K03013+K03040+K03013+K03018+K03010+K03040
Genetic Information Processing	Translation	mRNA surveillance pathway	62	476	0.999998	1	ko03015	i0_LQ_LWC_c2040/f1p11/924;i1_HQ_LWC_c3613/f2p0/1553;i2_LQ_LWC_c21296/f1p1/2678;i2_LQ_LWC_c40053/f1p0/2242;i2_LQ_LWC_c53759/f1p0/2231;i2_LQ_LWC_c6564/f1p2/2847;i3_HQ_LWC_c2108/f5p2/3240;i3_LQ_LWC_c7177/f1p0/3178;i3_LQ_LWC_c9707/f1p2/3502;i4_HQ_LWC_c2062/f3p1/4844;i4_LQ_LWC_c12113/f1p2/4939;i4_LQ_LWC_c16690/f1p0/4053;i4_LQ_LWC_c23050/f1p6/4844;i4_LQ_LWC_c27403/f1p0/4649;i4_LQ_LWC_c30134/f1p0/4676;i…	K14962+K13114+K13917+K14376+K14406+K14962+K14376+K15542+K14376+K14401+K14376+K14411+K14409+K14400+K14326+K14376+K14376+K14376+K14409+K03265+K06965+K03265+K03265+K03265+K06100+K06100+K06100+K03456+K11584+K06269+K11584+K12812+K12881+K12881+K03456+K04382+K04354+K11584+K04354+K13126+K11584+K12812+K12812+K11584+K12812+K11584+K12881+K04382+K11583+K13126+K04354+K12875+K13126+K13126+K12875+K04382+K11584+…
Genetic Information Processing	Translation	RNA transport	84	606	0.999998	1	ko03013	i0_LQ_LWC_c1827/f1p3/627;i0_LQ_LWC_c758/f1p0/841;i1_HQ_LWC_c24837/f2p2/1897;i1_HQ_LWC_c3613/f2p0/1553;i1_LQ_LWC_c22485/f1p0/1865;i1_LQ_LWC_c24471/f1p2/1997;i1_LQ_LWC_c7844/f1p0/2001;i2_HQ_LWC_c115578/f5p4/2124;i2_HQ_LWC_c12838/f2p0/2114;i2_LQ_LWC_c101481/f1p0/2374;i2_LQ_LWC_c105232/f1p0/2106;i2_LQ_LWC_c105479/f1p0/2161;i2_LQ_LWC_c107242/f1p3/2485;i2_LQ_LWC_c27769/f1p4/2130;i2_LQ_LWC_c3063/f1p4/24…	K12160+K14313+K14307+K13114+K18213+K14320+K14319+K14319+K14313+K18213+K14315+K12160+K14293+K13137+K13137+K14292+K14298+K14319+K14306+K14289+K14298+K13137+K14319+K14293+K13137+K14297+K14288+K14293+K14289+K14288+K14303+K14326+K12879+K14289+K14312+K03113+K03236+K03231+K03242+K03231+K03231+K03231+K03241+K03262+K03113+K03257+K03231+K03248+K03231+K03251+K03251+K03247+K03241+K03246+K03231+K03241+K03247+…
Metabolism	Energy metabolism	Photosynthesis	21	539	1	1	ko00195	i0_LQ_LWC_c1308/f1p0/859;i0_LQ_LWC_c1762/f1p2/698;i1_HQ_LWC_c27550/f8p0/1521;i1_LQ_LWC_c22444/f2p0/1763;i1_LQ_LWC_c24138/f1p0/1868;i1_LQ_LWC_c32791/f1p0/1792;i2_LQ_LWC_c18275/f1p2/2233;i2_LQ_LWC_c48569/f1p2/2118;i2_LQ_LWC_c86215/f1p2/2885;i4_LQ_LWC_c10707/f1p3/4963;i4_LQ_LWC_c12822/f1p0/5002;i4_LQ_LWC_c14299/f1p0/4827;i4_LQ_LWC_c14514/f1p2/4763;i4_LQ_LWC_c23967/f1p1/4691;i4_LQ_LWC_c5150/f1p0/5231…	K08902+K02698+K02641+K02641+K03542+K02641+K02714+K02714+K02641+K02689+K02690+K02690+K02689+K02704+K02689+K02706+K02639+K02689+K02690+K02690+K02638
Metabolism	Carbohydrate metabolism	Pyruvate metabolism	100	883	1	1	ko00620	i1_HQ_LWC_c39719/f6p0/1451;i1_LQ_LWC_c22308/f1p0/1504;i2_HQ_LWC_c65219/f2p0/2446;i2_LQ_LWC_c108234/f1p1/2657;i2_LQ_LWC_c46928/f1p2/2474;i3_LQ_LWC_c30534/f1p0/3077;i1_HQ_LWC_c1702/f6p0/1726;i1_LQ_LWC_c33844/f1p0/1887;i2_LQ_LWC_c33855/f1p117/2893;i1_HQ_LWC_c16742/f2p0/1622;i1_HQ_LWC_c22558/f4p0/1695;i1_HQ_LWC_c25510/f4p0/1386;i1_HQ_LWC_c2766/f2p0/1946;i1_HQ_LWC_c27811/f8p0/1952;i1_HQ_LWC_c29737/f2p…	K01759+K01759+K01759+K01759+K00102+K00102+K00161+K00128+K00626+K00626+K00128+K00162+K00873+K00382+K00627+K00025+K00026+K00161+K00016+K00161+K00128+K00627+K00161+K00627+K00161+K00128+K00026+K00128+K00026+K00873+K00016+K00026+K00026+K00627+K00128+K01895+K00029+K00873+K00382+K00029+K01595+K01649+K00026+K00128+K00873+K00873+K00029+K00029+K00873+K00128+K00028+K00128+K00161+K00128+K00873+K00029+K00029+…
Metabolism	Energy metabolism	Carbon fixation in photosynthetic organisms	75	771	1	1	ko00710	i1_HQ_LWC_c1544/f10p0/1915;i1_LQ_LWC_c19133/f1p0/1911;i1_LQ_LWC_c33146/f1p0/1903;i2_LQ_LWC_c101005/f1p5/2330;i2_LQ_LWC_c101905/f1p5/2501;i1_HQ_LWC_c13327/f5p0/1457;i1_HQ_LWC_c22551/f2p0/1745;i1_HQ_LWC_c3372/f3p3/1580;i1_HQ_LWC_c37221/f4p0/1314;i1_HQ_LWC_c37463/f2p0/1140;i1_HQ_LWC_c39805/f3p0/1457;i1_LQ_LWC_c12796/f1p7/1882;i1_LQ_LWC_c19020/f1p181/1805;i1_LQ_LWC_c21507/f1p0/1826;i1_LQ_LWC_c22045/f…	K00814+K00814+K00814+K00814+K00814+K00927+K00814+K01623+K00025+K01783+K00026+K14454+K00814+K05298+K00134+K01807+K14454+K00026+K01803+K00026+K00026+K00026+K01602+K00927+K00615+K00029+K00029+K01595+K00026+K14272+K00029+K00029+K00615+K00028+K01803+K00029+K00029+K00927+K14454+K00615+K14455+K00028+K01623+K00029+K01610+K00615+K00814+K01623+K00029+K01623+K00615+K00029+K00028+K01783+K01006+K01610+K01595+…
