# Supplementary material for: Transcriptome Reveals the Dynamic Response Mechanism of Pearl Millet Roots under Drought Stress
Source: Genes (Basel). 2021 Dec 15;12(12):1988. doi: 10.3390/genes12121988 (PMC8701094; doi:10.3390/genes12121988)
Supplement: Supplementary file 1 [file genes-12-01988-s001.zip › Supplemental Table S9.xlsx]

## Sheet: Sheet1
Supplemental Table S9. Overview of the sequencing results of 24 sample
Sample	RAW_READS	RAW_BASES	CLEAN_READS	CLEAN_BASES	Q30_PERCENT	Q20_PERCENT	GC_PERCENT
CK-24hR1	34456293	10336887900	31252780	9375834000	93.14	95.57	57.625
CK-24hR4	30722317	9216695100	29723779	8917133700	94.44	90.25	54.83
CK-24hR5	32209439	9662831700	31513352	9454005600	93.51	95.42	54.76
CK-48hR1	20584448	6175334400	20158383	6047514900	95.19	96.37	54.41
CK-48hR4	21024315	6307294500	20480315	6144094500	92.72	89.69	54.475
CK-48hR5	1.40296e+07	4208869950	13806786	4142035800	92.38	95.12	54.615
CK-96hR3	26570521	7971156300	25625475	7687642500	94.48	90.68	54.19
CK-96hR4	25855194	7756558200	25290572	7587171600	91.31	95.16	54.69
CK-96hR5	27207533	8162259900	26869072	8060721600	91.47	95.05	54.89
CK-144hR2	58303156	17490946800	57468836	17240650800	93.74	95.33	55.345
CK-144hR4	54886036	16465810800	53853478	16156043400	91.97	95.01	55.17
CK-144hR5	42034409	12610322700	40422070	12126621000	93.57	94.89	56.005
D-24hR2	21864888	6559466400	21425172	6427551600	94.27	89.51	55.01
D-24hR3	12725399	3817619700	1.15604e+07	3468107250	94.81	91.555	54.2925
D-24hR4	10648614	3194584200	1.03634e+07	3109005450	93.7	91.235	54.975
D-48hR1	12180912	3654273600	11956857	3587057100	94.975	92.33	55.1525
D-48hR2	29884836	8965450800	28789203	8636760900	94.77	90.81	55.235
D-48hR4	28778125	8633437500	28056308	8416892400	94.5	91.48	54.6
D-96hR1	27366444	8209933200	26935970	8080791000	91.86	94.97	54.695
D-96hR2	20470502	6141150600	20066760	6020028000	92.14	95.22	54.86
D-96hR5	32467141	9740142300	31780304	9534091200	94.36	90.49	54.83
D-144hR1	21926742	6578022600	21033080	6309924000	94.45	90.39	55.18
D-144hR2	1.21228e+07	3636844950	1.13383e+07	3401479650	94.675	92.48	55.6075
D-144hR4	12819146	3845743800	12589483	3776844900	94.435	90.935	57.0225
